# Supplementary material for: Screening to Identify an Immune Landscape-Based Prognostic Predictor and Therapeutic Target for Prostate Cancer
Source: Front Oncol. 2021 Nov 5;11:761643. doi: 10.3389/fonc.2021.761643 (PMC8602809; doi:10.3389/fonc.2021.761643)
Supplement: Supplementary file 1 [file DataSheet_1.zip]

Archive with 10 entries (8 files):
- Data Sheet 1/
- Data Sheet 1/Supplementary materials/
- Data Sheet 1/Supplementary materials/Table S1 General information of 310 PCa tissues in TMA.xlsx
- Data Sheet 1/Supplementary materials/Table S2 General information of 490 PCa tissues in TCGA_PRAD cohort.xlsx
- Data Sheet 1/Supplementary materials/Table S3 Univariate Cox regression analysis of IL_DEGs.xlsx
- Data Sheet 1/Supplementary materials/Table S4 immune cells estimated by CIBERSORT.xlsx
- Data Sheet 1/Supplementary materials/Table S5 Results of univariate Cox regression analyses and Pearson correlation analyses for immune cells infiltration.xlsx
- Data Sheet 1/Supplementary materials/Table S6 result of GESA.xlsx
- Data Sheet 1/Supplementary materials/Table S7 core enrichment genes in 5 immune relevant KEGG pathway.xlsx
- Data Sheet 1/Supplementary materials/Table S8 PFS analyses via univariate Cox regression for core enrichment genes.xlsx
