# Supplementary material for: Screening to Identify an Immune Landscape-Based Prognostic Predictor and Therapeutic Target for Prostate Cancer
Source: Front Oncol. 2021 Nov 5;11:761643. doi: 10.3389/fonc.2021.761643 (PMC8602809; doi:10.3389/fonc.2021.761643)
Supplement: Supplementary file 1 [file DataSheet_1.zip › Data Sheet 1/Supplementary materials/Table S1 General information of 310 PCa tissues in TMA.xlsx]

## Sheet: Sheet1
ID	age	Gleason score	Gleason score_g	pN	Nerve invasion	pT	pT_g	VAV1	OS time (days)	OS status
6	71	7	<=7	N0	No	2	<pT3	1	3513	LIVING
7	64	7	<=7	N0	No	2	<pT3	1	3502	LIVING
10	69	7	<=7	N0	No	2	<pT3	1	3251	LIVING
17	69	7	<=7	N0	No	2	<pT3	1	3188	LIVING
21	70	6	<=7	N0	No	2	<pT3	1	2363	LIVING
25	78	7	<=7	N0	No	2	<pT3	1	3112	LIVING
37	65	7	<=7	N0	No	2	<pT3	1	3071	LIVING
64	72	7	<=7	N0	No	2	<pT3	1	2269	LIVING
75	58	7	<=7	N0	No	2	<pT3	1	2141	LIVING
113	73	7	<=7	N0	No	2	<pT3	1	1303	LIVING
124	62	7	<=7	N0	No	2	<pT3	1	838	LIVING
129	67	7	<=7	N0	No	2	<pT3	1	1631	LIVING
132	67	7	<=7	N0	No	2	<pT3	1	1612	LIVING
152	81	7	<=7	N0	No	2	<pT3	1	938	LIVING
155	61	7	<=7	N0	No	2	<pT3	1	962	LIVING
174	65	7	<=7	N0	No	2	<pT3	1	2103	LIVING
178	69	7	<=7	N0	No	2	<pT3	1	1350	LIVING
179	62	7	<=7	N0	No	2	<pT3	1	1706	LIVING
185	65	7	<=7	N0	No	2	<pT3	1	1666	LIVING
189	72	7	<=7	N0	No	2	<pT3	1	3104	LIVING
192	75	7	<=7	N0	No	2	<pT3	1	2046	LIVING
197	64	7	<=7	N0	No	2	<pT3	1	1604	LIVING
202	72	7	<=7	N0	No	2	<pT3	1	1205	LIVING
207	61	7	<=7	N0	No	2	<pT3	1	2999	LIVING
211	64	6	<=7	N0	No	2	<pT3	1	2328	LIVING
218	76	7	<=7	N0	No	2	<pT3	1	2559	LIVING
223	70	7	<=7	N0	No	2	<pT3	1	2167	LIVING
243	60	7	<=7	N0	No	2	<pT3	1	2768	LIVING
257	80	7	<=7	N0	No	2	<pT3	1	1219	LIVING
268	74	7	<=7	N0	No	2	<pT3	1	879	LIVING
272	80	7	<=7	N0	No	2	<pT3	1	2295	LIVING
278	60	7	<=7	N0	No	2	<pT3	1	2257	LIVING
288	76	7	<=7	N0	No	2	<pT3	1	1439	LIVING
298	62	6	<=7	N0	No	2	<pT3	1	638	LIVING
313	67	6	<=7	N0	No	2	<pT3	1	1617	LIVING
14	60	8	>7	N0	No	2	<pT3	1	3295	LIVING
62	68	8	>7	N0	No	2	<pT3	1	2193	LIVING
71	56	8	>7	N0	No	2	<pT3	1	2055	LIVING
292	79	8	>7	N0	No	2	<pT3	1	685	LIVING
11	78	7	<=7	N0	Yes	2	<pT3	1	3170	LIVING
23	76	6	<=7	N0	Yes	2	<pT3	1	3123	LIVING
29	66	7	<=7	N0	Yes	2	<pT3	1	3057	LIVING
39	79	6	<=7	N0	Yes	2	<pT3	1	2965	LIVING
43	70	6	<=7	N0	Yes	2	<pT3	1	2847	LIVING
44	65	6	<=7	N0	Yes	2	<pT3	1	2819	LIVING
45	66	7	<=7	N0	Yes	2	<pT3	1	2723	LIVING
48	71	7	<=7	N0	Yes	2	<pT3	1	2436	LIVING
53	73	7	<=7	N0	Yes	2	<pT3	1	2430	LIVING
55	72	7	<=7	N0	Yes	2	<pT3	1	2370	LIVING
56	63	7	<=7	N0	Yes	2	<pT3	1	2565	LIVING
58	70	7	<=7	N0	Yes	2	<pT3	1	2514	LIVING
80	69	7	<=7	N0	Yes	2	<pT3	1	1393	LIVING
82	67	7	<=7	N0	Yes	2	<pT3	1	1410	LIVING
84	69	7	<=7	N0	Yes	2	<pT3	1	1365	LIVING
87	60	7	<=7	N0	Yes	2	<pT3	1	1337	LIVING
88	60	7	<=7	N0	Yes	2	<pT3	1	2637	LIVING
99	69	7	<=7	N0	Yes	2	<pT3	1	1118	LIVING
103	65	7	<=7	N0	Yes	2	<pT3	1	1100	LIVING
105	67	7	<=7	N0	Yes	2	<pT3	1	1363	LIVING
136	70	7	<=7	N0	Yes	2	<pT3	1	1750	LIVING
142	76	7	<=7	N0	Yes	2	<pT3	1	947	LIVING
146	72	7	<=7	N0	Yes	2	<pT3	1	1036	LIVING
148	72	6	<=7	N0	Yes	2	<pT3	1	1021	LIVING
156	72	7	<=7	N0	Yes	2	<pT3	1	954	LIVING
157	47	7	<=7	N0	Yes	2	<pT3	1	944	LIVING
158	73	7	<=7	N0	Yes	2	<pT3	1	959	LIVING
160	73	7	<=7	N0	Yes	2	<pT3	1	1458	LIVING
166	71	7	<=7	N0	Yes	2	<pT3	1	1427	LIVING
188	61	7	<=7	N0	Yes	2	<pT3	1	2743	LIVING
193	76	7	<=7	N0	Yes	2	<pT3	1	2407	LIVING
200	60	6	<=7	N0	Yes	2	<pT3	1	2674	LIVING
213	74	7	<=7	N0	Yes	2	<pT3	1	2958	LIVING
215	74	7	<=7	N0	Yes	2	<pT3	1	1481	LIVING
220	68	7	<=7	N0	Yes	2	<pT3	1	1086	LIVING
229	67	7	<=7	N0	Yes	2	<pT3	1	2123	LIVING
239	72	7	<=7	N0	Yes	2	<pT3	1	1331	LIVING
254	68	7	<=7	N0	Yes	2	<pT3	1	2331	LIVING
279	57	7	<=7	N0	Yes	2	<pT3	1	2605	LIVING
281	67	7	<=7	N0	Yes	2	<pT3	1	1127	LIVING
296	64	7	<=7	N0	Yes	2	<pT3	1	2120	LIVING
308	75	7	<=7	N0	Yes	2	<pT3	1	2030	LIVING
318	73	7	<=7	N0	Yes	2	<pT3	1	1218	LIVING
16	63	9	>7	N0	Yes	2	<pT3	1	3262	LIVING
20	61	8	>7	N0	Yes	2	<pT3	1	2345	LIVING
26	61	8	>7	N0	Yes	2	<pT3	1	2292	LIVING
35	73	8	>7	N0	Yes	2	<pT3	1	2943	LIVING
70	61	9	>7	N0	Yes	2	<pT3	1	2151	LIVING
73	69	9	>7	N0	Yes	2	<pT3	1	2023	LIVING
96	60	9	>7	N0	Yes	2	<pT3	1	1156	LIVING
97	75	8	>7	N0	Yes	2	<pT3	1	1147	LIVING
106	70	8	>7	N0	Yes	2	<pT3	1	985	LIVING
108	63	8	>7	N0	Yes	2	<pT3	1	997	LIVING
114	72	9	>7	N0	Yes	2	<pT3	1	1908	LIVING
119	74	9	>7	N0	Yes	2	<pT3	1	1275	LIVING
139	67	8	>7	N0	Yes	2	<pT3	1	1077	LIVING
195	66	9	>7	N0	Yes	2	<pT3	1	3073	LIVING
247	66	8	>7	N0	Yes	2	<pT3	1	2017	LIVING
259	63	9	>7	N0	Yes	2	<pT3	1	1927	LIVING
263	67	8	>7	N0	Yes	2	<pT3	1	1297	LIVING
316	63	8	>7	N0	Yes	2	<pT3	1	498	LIVING
92	65	7	<=7	N1	Yes	2	<pT3	1	1325	LIVING
253	59	9	>7	N1	Yes	2	<pT3	1	1972	LIVING
293	77	7	<=7	N0	No	4	>=pT3	1	1044	LIVING
289	73	9	>7	N0	No	4	>=pT3	1	1799	LIVING
110	78	7	<=7	N0	Yes	4	>=pT3	1	1340	LIVING
133	62	7	<=7	N0	Yes	4	>=pT3	1	1200	LIVING
143	77	7	<=7	N0	Yes	3	>=pT3	1	940	LIVING
151	67	7	<=7	N0	Yes	3	>=pT3	1	954	LIVING
153	73	7	<=7	N0	Yes	4	>=pT3	1	928	LIVING
199	76	7	<=7	N0	Yes	4	>=pT3	1	2314	LIVING
227	55	7	<=7	N0	Yes	4	>=pT3	1	1524	LIVING
236	72	7	<=7	N0	Yes	3	>=pT3	1	2446	LIVING
240	71	7	<=7	N0	Yes	3	>=pT3	1	1692	LIVING
276	70	7	<=7	N0	Yes	3	>=pT3	1	1541	LIVING
291	65	7	<=7	N0	Yes	4	>=pT3	1	2521	LIVING
50	61	9	>7	N0	Yes	3	>=pT3	1	2574	LIVING
66	64	8	>7	N0	Yes	3	>=pT3	1	2238	LIVING
68	77	9	>7	N0	Yes	4	>=pT3	1	2222	LIVING
85	74	9	>7	N0	Yes	4	>=pT3	1	1922	LIVING
117	70	8	>7	N0	Yes	4	>=pT3	1	1283	LIVING
123	62	8	>7	N0	Yes	3	>=pT3	1	851	LIVING
180	64	9	>7	N0	Yes	3	>=pT3	1	2055	LIVING
219	70	8	>7	N0	Yes	4	>=pT3	1	2920	LIVING
234	64	9	>7	N0	Yes	4	>=pT3	1	1730	LIVING
300	73	8	>7	N0	Yes	3	>=pT3	1	1349	LIVING
116	71	9	>7	N1	Yes	4	>=pT3	1	1883	LIVING
131	66	9	>7	N1	Yes	3	>=pT3	1	1254	LIVING
1	65	7	<=7	N0	Yes	4	>=pT3	1	4068	LIVING
13	77	7	<=7	N0	Yes	2	<pT3	1	1505	DECEASED
261	80	7	<=7	N0	Yes	2	<pT3	1	2581	DECEASED
290	81	7	<=7	N0	Yes	2	<pT3	1	2325	DECEASED
3	76	8	>7	N0	Yes	2	<pT3	1	3087	DECEASED
52	65	9	>7	N0	Yes	2	<pT3	1	2240	DECEASED
128	74	8	>7	N0	Yes	2	<pT3	1	199	DECEASED
147	74	8	>7	N0	Yes	2	<pT3	1	629	DECEASED
183	69	9	>7	N1	Yes	2	<pT3	1	1036	DECEASED
206	68	9	>7	N1	Yes	2	<pT3	1	309	DECEASED
115	73	8	>7	N0	No	4	>=pT3	1	1998	DECEASED
76	81	7	<=7	N0	Yes	3	>=pT3	1	578	DECEASED
120	73	7	<=7	N0	Yes	3	>=pT3	1	2586	DECEASED
284	75	6	<=7	N0	Yes	4	>=pT3	1	1435	DECEASED
306	74	7	<=7	N0	Yes	4	>=pT3	1	2296	DECEASED
310	83	7	<=7	N0	Yes	3	>=pT3	1	1527	DECEASED
31	79	8	>7	N0	Yes	3	>=pT3	1	552	DECEASED
34	76	9	>7	N0	Yes	3	>=pT3	1	2586	DECEASED
184	78	8	>7	N0	Yes	3	>=pT3	1	2331	DECEASED
241	73	9	>7	N0	Yes	4	>=pT3	1	1204	DECEASED
251	81	8	>7	N0	Yes	4	>=pT3	1	1434	DECEASED
294	76	9	>7	N0	Yes	4	>=pT3	1	1675	DECEASED
305	75	8	>7	N0	Yes	4	>=pT3	1	2156	DECEASED
317	76	8	>7	N0	Yes	4	>=pT3	1	1917	DECEASED
42	59	10	>7	N1	Yes	3	>=pT3	1	1459	DECEASED
79	44	9	>7	N1	Yes	4	>=pT3	1	1743	DECEASED
250	64	9	>7	N1	Yes	4	>=pT3	1	1200	DECEASED
282	69	9	>7	N1	Yes	3	>=pT3	1	1984	DECEASED
312	72	8	>7	N1	Yes	3	>=pT3	1	1842	DECEASED
2	56	6	<=7	N0	No	2	<pT3	0	3637	LIVING
5	61	7	<=7	N0	No	2	<pT3	0	3628	LIVING
8	65	6	<=7	N0	No	2	<pT3	0	3399	LIVING
15	63	6	<=7	N0	No	2	<pT3	0	3284	LIVING
18	77	6	<=7	N0	No	2	<pT3	0	2586	LIVING
22	68	7	<=7	N0	No	2	<pT3	0	2353	LIVING
28	71	6	<=7	N0	No	2	<pT3	0	2859	LIVING
30	77	7	<=7	N0	No	2	<pT3	0	3045	LIVING
33	70	6	<=7	N0	No	2	<pT3	0	2953	LIVING
36	72	6	<=7	N0	No	2	<pT3	0	3082	LIVING
49	68	7	<=7	N0	No	2	<pT3	0	2510	LIVING
51	76	7	<=7	N0	No	2	<pT3	0	2563	LIVING
54	68	7	<=7	N0	No	2	<pT3	0	2402	LIVING
59	63	6	<=7	N0	No	2	<pT3	0	2504	LIVING
60	68	7	<=7	N0	No	2	<pT3	0	2430	LIVING
61	73	7	<=7	N0	No	2	<pT3	0	2400	LIVING
69	62	7	<=7	N0	No	2	<pT3	0	2140	LIVING
77	67	7	<=7	N0	No	2	<pT3	0	2067	LIVING
78	71	7	<=7	N0	No	2	<pT3	0	2054	LIVING
83	72	7	<=7	N0	No	2	<pT3	0	1351	LIVING
89	55	7	<=7	N0	No	2	<pT3	0	1527	LIVING
90	69	7	<=7	N0	No	2	<pT3	0	1518	LIVING
94	72	7	<=7	N0	No	2	<pT3	0	1528	LIVING
100	58	7	<=7	N0	No	2	<pT3	0	1474	LIVING
102	70	7	<=7	N0	No	2	<pT3	0	1424	LIVING
121	68	7	<=7	N0	No	2	<pT3	0	2986	LIVING
125	63	7	<=7	N0	No	2	<pT3	0	778	LIVING
126	68	7	<=7	N0	No	2	<pT3	0	1231	LIVING
127	71	7	<=7	N0	No	2	<pT3	0	791	LIVING
134	70	6	<=7	N0	No	2	<pT3	0	1760	LIVING
135	68	6	<=7	N0	No	2	<pT3	0	1877	LIVING
137	68	7	<=7	N0	No	2	<pT3	0	1024	LIVING
138	62	6	<=7	N0	No	2	<pT3	0	1086	LIVING
140	70	7	<=7	N0	No	2	<pT3	0	1070	LIVING
144	72	7	<=7	N0	No	2	<pT3	0	931	LIVING
150	56	7	<=7	N0	No	2	<pT3	0	971	LIVING
154	70	7	<=7	N0	No	2	<pT3	0	920	LIVING
159	72	6	<=7	N0	No	2	<pT3	0	1791	LIVING
161	68	6	<=7	N0	No	2	<pT3	0	1819	LIVING
162	68	7	<=7	N0	No	2	<pT3	0	2179	LIVING
168	62	7	<=7	N0	No	2	<pT3	0	2143	LIVING
171	56	7	<=7	N0	No	2	<pT3	0	3218	LIVING
173	66	7	<=7	N0	No	2	<pT3	0	1764	LIVING
175	69	7	<=7	N0	No	2	<pT3	0	2459	LIVING
177	64	6	<=7	N0	No	2	<pT3	0	3180	LIVING
191	68	6	<=7	N0	No	2	<pT3	0	1635	LIVING
201	64	6	<=7	N0	No	2	<pT3	0	3034	LIVING
203	62	7	<=7	N0	No	2	<pT3	0	1566	LIVING
221	66	7	<=7	N0	No	2	<pT3	0	1551	LIVING
222	70	6	<=7	N0	No	2	<pT3	0	1806	LIVING
262	54	7	<=7	N0	No	2	<pT3	0	938	LIVING
265	60	7	<=7	N0	No	2	<pT3	0	2012	LIVING
270	72	7	<=7	N0	No	2	<pT3	0	1592	LIVING
271	69	7	<=7	N0	No	2	<pT3	0	1953	LIVING
273	71	7	<=7	N0	No	2	<pT3	0	2654	LIVING
283	63	7	<=7	N0	No	2	<pT3	0	1835	LIVING
285	69	6	<=7	N0	No	2	<pT3	0	2552	LIVING
297	66	7	<=7	N0	No	2	<pT3	0	2610	LIVING
311	61	7	<=7	N0	No	2	<pT3	0	897	LIVING
226	59	9	>7	N0	No	2	<pT3	0	1053	LIVING
255	63	8	>7	N0	No	2	<pT3	0	2845	LIVING
264	68	8	>7	N0	No	2	<pT3	0	1651	LIVING
314	68	8	>7	N0	No	2	<pT3	0	1973	LIVING
12	73	7	<=7	N0	Yes	2	<pT3	0	3098	LIVING
24	68	7	<=7	N0	Yes	2	<pT3	0	2326	LIVING
27	70	7	<=7	N0	Yes	2	<pT3	0	2281	LIVING
40	64	7	<=7	N0	Yes	2	<pT3	0	2745	LIVING
47	66	7	<=7	N0	Yes	2	<pT3	0	2520	LIVING
65	71	7	<=7	N0	Yes	2	<pT3	0	2249	LIVING
67	56	7	<=7	N0	Yes	2	<pT3	0	2198	LIVING
86	68	7	<=7	N0	Yes	2	<pT3	0	1470	LIVING
91	78	7	<=7	N0	Yes	2	<pT3	0	1730	LIVING
93	64	7	<=7	N0	Yes	2	<pT3	0	1183	LIVING
101	72	7	<=7	N0	Yes	2	<pT3	0	1154	LIVING
109	77	7	<=7	N0	Yes	2	<pT3	0	984	LIVING
112	66	7	<=7	N0	Yes	2	<pT3	0	1311	LIVING
165	63	7	<=7	N0	Yes	2	<pT3	0	3256	LIVING
167	60	6	<=7	N0	Yes	2	<pT3	0	1788	LIVING
169	63	7	<=7	N0	Yes	2	<pT3	0	2504	LIVING
170	67	7	<=7	N0	Yes	2	<pT3	0	2864	LIVING
176	75	7	<=7	N0	Yes	2	<pT3	0	2820	LIVING
182	72	7	<=7	N0	Yes	2	<pT3	0	2775	LIVING
186	76	7	<=7	N0	Yes	2	<pT3	0	2026	LIVING
187	65	7	<=7	N0	Yes	2	<pT3	0	2382	LIVING
194	66	7	<=7	N0	Yes	2	<pT3	0	2713	LIVING
196	70	7	<=7	N0	Yes	2	<pT3	0	1243	LIVING
205	73	7	<=7	N0	Yes	2	<pT3	0	2287	LIVING
209	56	7	<=7	N0	Yes	2	<pT3	0	1529	LIVING
212	63	7	<=7	N0	Yes	2	<pT3	0	2606	LIVING
217	75	7	<=7	N0	Yes	2	<pT3	0	2298	LIVING
225	60	7	<=7	N0	Yes	2	<pT3	0	2882	LIVING
228	72	7	<=7	N0	Yes	2	<pT3	0	1763	LIVING
230	59	7	<=7	N0	Yes	2	<pT3	0	2484	LIVING
231	71	7	<=7	N0	Yes	2	<pT3	0	2839	LIVING
237	71	7	<=7	N0	Yes	2	<pT3	0	2806	LIVING
242	67	7	<=7	N0	Yes	2	<pT3	0	2408	LIVING
248	69	7	<=7	N0	Yes	2	<pT3	0	2376	LIVING
258	67	7	<=7	N0	Yes	2	<pT3	0	1572	LIVING
267	66	7	<=7	N0	Yes	2	<pT3	0	2715	LIVING
277	67	7	<=7	N0	Yes	2	<pT3	0	1901	LIVING
280	64	7	<=7	N0	Yes	2	<pT3	0	773	LIVING
287	64	7	<=7	N0	Yes	2	<pT3	0	1078	LIVING
295	50	7	<=7	N0	Yes	2	<pT3	0	1759	LIVING
301	70	7	<=7	N0	Yes	2	<pT3	0	1709	LIVING
303	63	7	<=7	N0	Yes	2	<pT3	0	2429	LIVING
304	78	7	<=7	N0	Yes	2	<pT3	0	600	LIVING
307	51	7	<=7	N0	Yes	2	<pT3	0	1669	LIVING
309	67	7	<=7	N0	Yes	2	<pT3	0	2366	LIVING
315	65	7	<=7	N0	Yes	2	<pT3	0	2332	LIVING
57	72	8	>7	N0	Yes	2	<pT3	0	2524	LIVING
72	61	9	>7	N0	Yes	2	<pT3	0	2034	LIVING
81	73	8	>7	N0	Yes	2	<pT3	0	1956	LIVING
95	58	8	>7	N0	Yes	2	<pT3	0	1496	LIVING
111	72	9	>7	N0	Yes	2	<pT3	0	1276	LIVING
164	65	9	>7	N0	Yes	2	<pT3	0	2899	LIVING
190	71	9	>7	N0	Yes	2	<pT3	0	1274	LIVING
198	63	9	>7	N0	Yes	2	<pT3	0	1964	LIVING
210	71	8	>7	N0	Yes	2	<pT3	0	1967	LIVING
214	68	8	>7	N0	Yes	2	<pT3	0	1121	LIVING
244	76	8	>7	N0	Yes	2	<pT3	0	1080	LIVING
245	69	9	>7	N0	Yes	2	<pT3	0	1298	LIVING
246	78	9	>7	N0	Yes	2	<pT3	0	1656	LIVING
256	78	9	>7	N0	Yes	2	<pT3	0	1016	LIVING
266	63	8	>7	N0	Yes	2	<pT3	0	2360	LIVING
302	61	7	<=7	N1	Yes	2	<pT3	0	2070	LIVING
38	80	7	<=7	N0	No	3	>=pT3	0	2975	LIVING
141	63	7	<=7	N0	No	3	>=pT3	0	1015	LIVING
204	76	7	<=7	N0	No	3	>=pT3	0	1926	LIVING
260	77	7	<=7	N0	No	3	>=pT3	0	2434	LIVING
299	64	7	<=7	N0	No	3	>=pT3	0	998	LIVING
145	65	8	>7	N0	No	4	>=pT3	0	1073	LIVING
32	60	7	<=7	N0	Yes	4	>=pT3	0	2968	LIVING
98	76	7	<=7	N0	Yes	4	>=pT3	0	1483	LIVING
104	68	7	<=7	N0	Yes	4	>=pT3	0	1371	LIVING
107	70	7	<=7	N0	Yes	3	>=pT3	0	1297	LIVING
122	60	7	<=7	N0	Yes	3	>=pT3	0	1246	LIVING
181	66	7	<=7	N0	Yes	4	>=pT3	0	2416	LIVING
208	69	6	<=7	N0	Yes	4	>=pT3	0	1168	LIVING
216	69	7	<=7	N0	Yes	3	>=pT3	0	1839	LIVING
233	69	7	<=7	N0	Yes	3	>=pT3	0	1370	LIVING
235	69	7	<=7	N0	Yes	3	>=pT3	0	2091	LIVING
19	76	9	>7	N0	Yes	3	>=pT3	0	3189	LIVING
63	65	9	>7	N0	Yes	4	>=pT3	0	2143	LIVING
232	70	8	>7	N0	Yes	3	>=pT3	0	1010	LIVING
238	70	9	>7	N0	Yes	3	>=pT3	0	972	LIVING
252	70	8	>7	N0	Yes	3	>=pT3	0	1616	LIVING
269	71	8	>7	N0	Yes	4	>=pT3	0	1232	LIVING
274	66	8	>7	N0	Yes	4	>=pT3	0	826	LIVING
275	65	8	>7	N0	Yes	3	>=pT3	0	1187	LIVING
163	77	7	<=7	N0	No	2	<pT3	0	2051	DECEASED
249	82	7	<=7	N0	No	2	<pT3	0	1779	DECEASED
224	77	8	>7	N0	No	2	<pT3	0	988	DECEASED
130	70	7	<=7	N0	No	3	>=pT3	0	641	DECEASED
286	79	8	>7	N0	Yes	3	>=pT3	0	2226	DECEASED
