# Supplementary material for: Screening to Identify an Immune Landscape-Based Prognostic Predictor and Therapeutic Target for Prostate Cancer
Source: Front Oncol. 2021 Nov 5;11:761643. doi: 10.3389/fonc.2021.761643 (PMC8602809; doi:10.3389/fonc.2021.761643)
Supplement: Supplementary file 1 [file DataSheet_1.zip › Data Sheet 1/Supplementary materials/Table S2 General information of 490 PCa tissues in TCGA_PRAD cohort.xlsx]

## Sheet: Sheet4
Tags	immune_score	PFS_event	PFS_time_Day
TCGA-2A-A8VL-01	-1213.47	0	621
TCGA-2A-A8VO-01	-924.06	0	1701
TCGA-2A-A8VT-01	-976.82	0	1373
TCGA-2A-A8VV-01	-1419.46	0	671
TCGA-2A-A8VX-01	-1678.95	0	1378
TCGA-2A-A8W1-01	-1308.5	0	112
TCGA-2A-A8W3-01	-1009.11	1	198
TCGA-2A-AAYF-01	-1245.39	0	1364
TCGA-2A-AAYO-01	168.22	0	1272
TCGA-2A-AAYU-01	-1364.66	0	615
TCGA-4L-AA1F-01	1023.55	0	350
TCGA-CH-5737-01	-1211.34	0	91
TCGA-CH-5738-01	199.12	0	212
TCGA-CH-5739-01	-418.77	0	671
TCGA-CH-5740-01	-803	0	31
TCGA-CH-5741-01	-1295.15	0	395
TCGA-CH-5743-01	153.02	0	425
TCGA-CH-5744-01	-755.82	0	60
TCGA-CH-5745-01	-270.57	0	91
TCGA-CH-5746-01	-1343.87	0	731
TCGA-CH-5748-01	-1133.45	0	31
TCGA-CH-5750-01	-213.61	0	396
TCGA-CH-5751-01	1104.65	1	365
TCGA-CH-5752-01	-1227.1	0	943
TCGA-CH-5753-01	-668.3	0	31
TCGA-CH-5754-01	118.64	0	62
TCGA-CH-5761-01	-1017.4	0	28
TCGA-CH-5762-01	-300.92	0	1339
TCGA-CH-5763-01	-691.43	0	365
TCGA-CH-5764-01	-742.2	0	31
TCGA-CH-5765-01	-1373.44	0	700
TCGA-CH-5766-01	-622.77	0	31
TCGA-CH-5767-01	-1264.4	0	458
TCGA-CH-5768-01	-1071.99	0	731
TCGA-CH-5769-01	-789.32	0	62
TCGA-CH-5771-01	-7.19	0	396
TCGA-CH-5772-01	-846.62	0	486
TCGA-CH-5788-01	-1130.94	0	821
TCGA-CH-5789-01	-555.32	0	304
TCGA-CH-5790-01	-889.92	0	974
TCGA-CH-5791-01	-813.88	0	1004
TCGA-CH-5792-01	154.1	0	91
TCGA-CH-5794-01	-1065.06	0	882
TCGA-EJ-5494-01	-647.29	0	1477
TCGA-EJ-5495-01	-219.87	0	1760
TCGA-EJ-5496-01	-1223.01	0	595
TCGA-EJ-5497-01	-719.07	0	405
TCGA-EJ-5498-01	-405.98	0	1720
TCGA-EJ-5499-01	-467.5	0	1415
TCGA-EJ-5501-01	-1028.83	0	1365
TCGA-EJ-5502-01	-346.45	0	1171
TCGA-EJ-5503-01	-556.18	0	1391
TCGA-EJ-5504-01	-834.35	0	1427
TCGA-EJ-5505-01	-1156.72	0	922
TCGA-EJ-5506-01	-972.7	0	1381
TCGA-EJ-5507-01	-559.6	0	1457
TCGA-EJ-5508-01	-288.87	0	1965
TCGA-EJ-5509-01	-216.21	0	1464
TCGA-EJ-5510-01	-521.43	0	1887
TCGA-EJ-5511-01	-1186.83	0	1476
TCGA-EJ-5512-01	-1151.29	0	1733
TCGA-EJ-5514-01	-309.25	0	1829
TCGA-EJ-5515-01	-1097.99	0	1832
TCGA-EJ-5516-01	-319.79	0	1889
TCGA-EJ-5517-01	-507.48	0	1889
TCGA-EJ-5518-01	-726.67	1	2104
TCGA-EJ-5519-01	-1054.18	0	1962
TCGA-EJ-5521-01	-763.03	0	2279
TCGA-EJ-5522-01	-558.59	0	2079
TCGA-EJ-5524-01	-332.37	1	265
TCGA-EJ-5525-01	-909.31	1	546
TCGA-EJ-5526-01	-596.06	1	537
TCGA-EJ-5527-01	-421.56	0	1778
TCGA-EJ-5530-01	-1128.84	0	1832
TCGA-EJ-5531-01	-215.95	0	1273
TCGA-EJ-5532-01	-1048.64	0	1828
TCGA-EJ-5542-01	-908.3	0	1513
TCGA-EJ-7115-01	-977.72	0	2687
TCGA-EJ-7123-01	-1122	0	2572
TCGA-EJ-7125-01	-642.72	0	2850
TCGA-EJ-7218-01	-928.18	0	2542
TCGA-EJ-7312-01	-1022.02	0	1099
TCGA-EJ-7314-01	-1145.55	0	1150
TCGA-EJ-7315-01	318.62	0	1008
TCGA-EJ-7317-01	-1316.66	0	771
TCGA-EJ-7318-01	-560.45	1	380
TCGA-EJ-7321-01	-540.21	0	824
TCGA-EJ-7325-01	-1041.07	0	1070
TCGA-EJ-7327-01	-791.81	0	923
TCGA-EJ-7328-01	194.69	0	842
TCGA-EJ-7330-01	-975.42	0	191
TCGA-EJ-7331-01	-528.18	0	742
TCGA-EJ-7781-01	-596.75	0	1073
TCGA-EJ-7782-01	-856.17	0	1167
TCGA-EJ-7783-01	-791.24	0	787
TCGA-EJ-7784-01	-1019.17	0	781
TCGA-EJ-7785-01	-348.14	0	1177
TCGA-EJ-7786-01	-1079.95	0	1096
TCGA-EJ-7788-01	-801.32	0	859
TCGA-EJ-7789-01	-1172.8	0	1105
TCGA-EJ-7791-01	-644.61	0	1118
TCGA-EJ-7792-01	-63.91	0	1396
TCGA-EJ-7793-01	-1243.17	0	114
TCGA-EJ-7794-01	-444.9	0	1306
TCGA-EJ-7797-01	-838.48	0	983
TCGA-EJ-8468-01	-288.68	0	2347
TCGA-EJ-8469-01	-1070.63	1	1925
TCGA-EJ-8470-01	672.5	0	1159
TCGA-EJ-8472-01	-1223.32	1	196
TCGA-EJ-8474-01	-984.46	0	766
TCGA-EJ-A46B-01	-1274.03	0	657
TCGA-EJ-A46D-01	-996.34	0	626
TCGA-EJ-A46E-01	-732.58	0	524
TCGA-EJ-A46F-01	-1353.5	1	215
TCGA-EJ-A46G-01	-738.98	0	668
TCGA-EJ-A46H-01	-195.67	0	724
TCGA-EJ-A46I-01	-1072.56	0	668
TCGA-EJ-A65B-01	-732.38	0	710
TCGA-EJ-A65D-01	-1764.92	0	393
TCGA-EJ-A65E-01	-1199.99	0	417
TCGA-EJ-A65F-01	-690.06	1	75
TCGA-EJ-A65G-01	-1345.2	0	666
TCGA-EJ-A65J-01	-875.3	0	451
TCGA-EJ-A65M-01	-567.8	0	230
TCGA-EJ-A6RA-01	-860.08	1	353
TCGA-EJ-A6RC-01	-20.72	0	873
TCGA-EJ-A7NF-01	-1168.43	0	250
TCGA-EJ-A7NG-01	-890.47	0	432
TCGA-EJ-A7NH-01	-1040.65	0	474
TCGA-EJ-A7NJ-01	-673.71	0	197
TCGA-EJ-A7NK-01	-1046.33	0	476
TCGA-EJ-A7NM-01	29.43	0	128
TCGA-EJ-A7NN-01	-447.49	1	197
TCGA-EJ-A8FN-01	-490.61	0	329
TCGA-EJ-A8FO-01	-1186.92	0	282
TCGA-EJ-A8FP-01	-562.44	1	117
TCGA-EJ-A8FS-01	-1246.17	1	216
TCGA-EJ-A8FU-01	-613.97	0	138
TCGA-EJ-AB20-01	-147.01	0	131
TCGA-EJ-AB27-01	-381.16	0	145
TCGA-FC-7708-01	-516.78	0	864
TCGA-FC-7961-01	-729.95	0	469
TCGA-FC-A4JI-01	-947.54	0	877
TCGA-FC-A5OB-01	-1443.3	0	680
TCGA-FC-A66V-01	-658.66	0	524
TCGA-FC-A6HD-01	-1142.91	0	789
TCGA-FC-A8O0-01	-1339.38	0	616
TCGA-G9-6329-01	-585.31	0	1266
TCGA-G9-6332-01	-1345.99	1	1180
TCGA-G9-6333-01	-682.16	0	2465
TCGA-G9-6336-01	-1000.93	0	2068
TCGA-G9-6338-01	-936.62	0	2028
TCGA-G9-6339-01	-948.13	1	1634
TCGA-G9-6342-01	-1116.03	0	1696
TCGA-G9-6343-01	-1040.48	0	2450
TCGA-G9-6347-01	244.23	0	2089
TCGA-G9-6348-01	-532.77	0	1515
TCGA-G9-6351-01	-1219.94	0	2048
TCGA-G9-6353-01	-1191.74	0	1542
TCGA-G9-6354-01	-1052.08	0	2066
TCGA-G9-6356-01	-328.76	0	1434
TCGA-G9-6361-01	-1091.05	0	1415
TCGA-G9-6362-01	-825.31	0	1443
TCGA-G9-6363-01	-798.78	0	1378
TCGA-G9-6364-01	-1042.31	0	1198
TCGA-G9-6365-01	-823.19	0	1363
TCGA-G9-6366-01	-1186.52	0	1947
TCGA-G9-6367-01	-920.35	0	1222
TCGA-G9-6369-01	-1222.83	0	1215
TCGA-G9-6370-01	-715.32	0	1156
TCGA-G9-6371-01	-1196.88	0	1226
TCGA-G9-6373-01	-547.01	0	811
TCGA-G9-6377-01	-666.85	0	958
TCGA-G9-6378-01	-958.63	0	1155
TCGA-G9-6379-01	333.94	0	1778
TCGA-G9-6384-01	-742.98	0	765
TCGA-G9-6385-01	-998.59	0	830
TCGA-G9-6494-01	-1143.65	0	1771
TCGA-G9-6496-01	-1002.77	0	1726
TCGA-G9-6498-01	151.11	1	1342
TCGA-G9-6499-01	-817.87	0	1543
TCGA-G9-7509-01	-1311.05	0	1610
TCGA-G9-7510-01	-643.24	0	1185
TCGA-G9-7519-01	-1072.65	0	849
TCGA-G9-7521-01	152.65	0	942
TCGA-G9-7522-01	-830.92	0	1078
TCGA-G9-7523-01	184.77	0	857
TCGA-G9-7525-01	-935.9	0	994
TCGA-G9-A9S0-01	-567.52	1	423
TCGA-G9-A9S4-01	-1355.59	0	906
TCGA-G9-A9S7-01	-994.01	0	728
TCGA-H9-7775-01	-1061.38	0	185
TCGA-H9-A6BX-01	-252.3	0	941
TCGA-H9-A6BY-01	-1470.17	0	112
TCGA-HC-7075-01	-760.12	0	601
TCGA-HC-7077-01	-1426.71	0	2115
TCGA-HC-7078-01	-586.28	0	1985
TCGA-HC-7079-01	2504.72	1	380
TCGA-HC-7080-01	-1179.51	0	1106
TCGA-HC-7081-01	-105.82	0	1136
TCGA-HC-7209-01	-844.83	0	440
TCGA-HC-7210-01	-287.77	0	868
TCGA-HC-7211-01	-579.31	0	1221
TCGA-HC-7212-01	-1088.8	0	870
TCGA-HC-7213-01	-578.23	1	170
TCGA-HC-7230-01	-1329.81	0	1001
TCGA-HC-7231-01	-470.56	0	939
TCGA-HC-7232-01	-1118.72	1	766
TCGA-HC-7233-01	95.11	0	1355
TCGA-HC-7736-01	-611.37	0	1103
TCGA-HC-7737-01	-64.09	0	1090
TCGA-HC-7738-01	-1019.53	1	420
TCGA-HC-7740-01	-599.59	0	717
TCGA-HC-7742-01	-1163.27	0	938
TCGA-HC-7744-01	-1228.87	0	531
TCGA-HC-7745-01	-136.76	0	721
TCGA-HC-7747-01	-246.09	0	748
TCGA-HC-7748-01	-496.21	0	792
TCGA-HC-7749-01	-751.12	0	724
TCGA-HC-7750-01	-959.83	0	522
TCGA-HC-7752-01	-852.99	0	782
TCGA-HC-7817-01	-23.19	0	928
TCGA-HC-7818-01	-578.32	0	938
TCGA-HC-7819-01	-1347.48	0	543
TCGA-HC-7820-01	-1131.91	0	747
TCGA-HC-7821-01	-139.78	0	956
TCGA-HC-8213-01	-1392.58	0	589
TCGA-HC-8216-01	-422.82	0	682
TCGA-HC-8256-01	-1114.03	0	860
TCGA-HC-8257-01	-882.7	0	726
TCGA-HC-8258-01	-772.35	0	847
TCGA-HC-8259-01	-1368.51	0	924
TCGA-HC-8260-01	-921.79	0	686
TCGA-HC-8261-01	-593.19	0	546
TCGA-HC-8262-01	-1226.29	0	679
TCGA-HC-8264-01	-665.72	0	48
TCGA-HC-8265-01	-715.65	0	483
TCGA-HC-8266-01	1087.63	0	473
TCGA-HC-A48F-01	-1511.39	0	680
TCGA-HC-A4ZV-01	-81.96	0	23
TCGA-HC-A631-01	-1283.12	0	54
TCGA-HC-A632-01	306.88	0	61
TCGA-HC-A6AL-01	-420.81	0	67
TCGA-HC-A6AN-01	-669.93	0	49
TCGA-HC-A6AO-01	-122.52	0	530
TCGA-HC-A6AP-01	-203.67	0	71
TCGA-HC-A6AQ-01	-895.16	0	106
TCGA-HC-A6AS-01	64.15	0	44
TCGA-HC-A6HX-01	-736.52	0	38
TCGA-HC-A6HY-01	-1082.76	0	134
TCGA-HC-A76W-01	-674.89	0	213
TCGA-HC-A76X-01	-1554.25	0	150
TCGA-HC-A8CY-01	-371.68	0	290
TCGA-HC-A8D0-01	-450.86	0	775
TCGA-HC-A8D1-01	-637.58	0	573
TCGA-HC-A9TE-01	341.48	1	216
TCGA-HC-A9TH-01	-528.19	1	351
TCGA-HI-7168-01	-1186.96	1	2505
TCGA-HI-7169-01	-958.07	0	2684
TCGA-HI-7170-01	-255.64	0	2522
TCGA-J4-8198-01	-1183.68	0	614
TCGA-J4-8200-01	-928.05	0	1218
TCGA-J4-A67K-01	-269.58	0	1004
TCGA-J4-A67L-01	-177.34	0	770
TCGA-J4-A67M-01	59.93	0	941
TCGA-J4-A67N-01	-438.35	1	442
TCGA-J4-A67O-01	-460.86	0	839
TCGA-J4-A67Q-01	-236.28	0	975
TCGA-J4-A67R-01	-150.9	0	910
TCGA-J4-A67S-01	-564.03	1	708
TCGA-J4-A67T-01	-769.32	0	183
TCGA-J4-A6G1-01	1385.4	0	769
TCGA-J4-A6G3-01	43.32	1	618
TCGA-J4-A6M7-01	-1407.21	0	512
TCGA-J4-A83I-01	-705.84	0	685
TCGA-J4-A83J-01	-444.75	0	696
TCGA-J4-A83K-01	-1167.07	0	328
TCGA-J4-A83L-01	-1076.6	0	720
TCGA-J4-A83M-01	-805.12	1	521
TCGA-J4-A83N-01	-1046.55	0	992
TCGA-J4-AATV-01	-358.91	0	553
TCGA-J4-AATZ-01	-1183.04	1	79
TCGA-J4-AAU2-01	-953.67	0	825
TCGA-J9-A52B-01	-625.64	1	57
TCGA-J9-A52C-01	40.04	0	178
TCGA-J9-A52D-01	-1515.66	0	212
TCGA-J9-A52E-01	-344.73	0	323
TCGA-J9-A8CK-01	-753.73	0	321
TCGA-J9-A8CL-01	-280.05	1	132
TCGA-J9-A8CM-01	-636.12	1	344
TCGA-J9-A8CN-01	-977.28	0	1237
TCGA-J9-A8CP-01	-816.41	0	386
TCGA-KC-A4BL-01	-560.56	1	193
TCGA-KC-A4BN-01	-1198.51	0	1815
TCGA-KC-A4BR-01	-826.35	1	1022
TCGA-KC-A4BV-01	-465.31	1	1328
TCGA-KC-A7F3-01	-965.55	0	665
TCGA-KC-A7F5-01	-1709.78	0	91
TCGA-KC-A7F6-01	-896.33	0	263
TCGA-KC-A7FA-01	-749.2	0	598
TCGA-KC-A7FD-01	-1189.59	0	270
TCGA-KC-A7FE-01	-794.72	0	352
TCGA-KK-A59V-01	1687.94	0	3440
TCGA-KK-A59X-01	-921.59	1	2233
TCGA-KK-A59Y-01	-1177.56	0	1968
TCGA-KK-A59Z-01	-523.63	0	2628
TCGA-KK-A5A1-01	-555.18	1	203
TCGA-KK-A6DY-01	-569.74	0	4295
TCGA-KK-A6E0-01	-1108.98	1	941
TCGA-KK-A6E1-01	-1074.94	0	2198
TCGA-KK-A6E2-01	-996.38	0	5024
TCGA-KK-A6E3-01	-135.18	0	2056
TCGA-KK-A6E5-01	-825.88	0	2073
TCGA-KK-A6E6-01	-710	0	3447
TCGA-KK-A6E7-01	-1135.85	1	925
TCGA-KK-A6E8-01	-1298.02	0	1770
TCGA-KK-A7AP-01	-1489	0	196
TCGA-KK-A7AQ-01	-879.22	1	1217
TCGA-KK-A7AU-01	-1478.65	1	207
TCGA-KK-A7AV-01	377.11	0	822
TCGA-KK-A7AW-01	138.37	0	1054
TCGA-KK-A7AY-01	-980.56	1	1124
TCGA-KK-A7AZ-01	-1136.64	0	1519
TCGA-KK-A7B0-01	392.86	1	606
TCGA-KK-A7B1-01	-897.18	0	1063
TCGA-KK-A7B2-01	344.48	1	692
TCGA-KK-A7B3-01	-187.96	1	294
TCGA-KK-A7B4-01	-555.49	1	637
TCGA-KK-A8I4-01	490.32	1	1162
TCGA-KK-A8I5-01	-1004.26	0	3096
TCGA-KK-A8I6-01	-943.78	0	668
TCGA-KK-A8I7-01	-306.26	1	1088
TCGA-KK-A8I8-01	-994.06	0	967
TCGA-KK-A8I9-01	-242.77	1	940
TCGA-KK-A8IA-01	-1241.36	0	1931
TCGA-KK-A8IB-01	-162.54	0	83
TCGA-KK-A8IC-01	-493.86	1	1060
TCGA-KK-A8ID-01	-1115	0	2107
TCGA-KK-A8IF-01	-1271.31	1	648
TCGA-KK-A8IG-01	-645.69	0	2505
TCGA-KK-A8IH-01	-597.81	0	2013
TCGA-KK-A8II-01	-1358.81	1	626
TCGA-KK-A8IJ-01	-1188.05	0	1559
TCGA-KK-A8IK-01	-1250.7	0	2052
TCGA-KK-A8IM-01	-669.03	0	1915
TCGA-M7-A71Y-01	-916.81	0	493
TCGA-M7-A71Z-01	-1541.55	0	643
TCGA-M7-A720-01	-924.82	0	384
TCGA-M7-A721-01	-827.07	0	400
TCGA-M7-A722-01	-940.27	1	559
TCGA-M7-A723-01	129.4	0	763
TCGA-M7-A724-01	-1491.16	0	889
TCGA-M7-A725-01	-1208.62	0	573
TCGA-MG-AAMC-01	-1185.59	0	173
TCGA-QU-A6IL-01	-809.98	0	97
TCGA-QU-A6IM-01	-98.69	0	1247
TCGA-QU-A6IN-01	-1271.94	0	4264
TCGA-QU-A6IO-01	-412.28	0	3716
TCGA-QU-A6IP-01	-1068.23	0	2620
TCGA-SU-A7E7-01	-496.98	0	551
TCGA-TK-A8OK-01	-552.13	0	27
TCGA-TP-A8TT-01	214.65	0	526
TCGA-TP-A8TV-01	-1367.06	0	610
TCGA-V1-A8MF-01	-98.24	0	1449
TCGA-V1-A8MG-01	-738.87	0	857
TCGA-V1-A8MK-01	-943.74	0	508
TCGA-V1-A8ML-01	-1138.45	0	448
TCGA-V1-A8MM-01	-238.9	1	990
TCGA-V1-A8MU-01	-236.12	0	1876
TCGA-V1-A8WL-01	-360.09	0	1948
TCGA-V1-A8WN-01	-873.22	0	924
TCGA-V1-A8WS-01	-1393.16	0	474
TCGA-V1-A8WV-01	-278.08	0	686
TCGA-V1-A8WW-01	-826.85	0	1078
TCGA-V1-A8X3-01	-961.77	0	202
TCGA-V1-A9O5-01	-484.83	1	124
TCGA-V1-A9O5-06	43.21	1	124
TCGA-V1-A9O7-01	-496.4	1	819
TCGA-V1-A9O9-01	577.04	0	2870
TCGA-V1-A9OA-01	-711.07	0	636
TCGA-V1-A9OF-01	-1052.98	0	1184
TCGA-V1-A9OH-01	-860.51	0	2403
TCGA-V1-A9OL-01	-549.5	1	105
TCGA-V1-A9OQ-01	-743.73	0	371
TCGA-V1-A9OT-01	-762.01	1	292
TCGA-V1-A9OX-01	-579.07	0	1134
TCGA-V1-A9OY-01	-627.45	0	1067
TCGA-V1-A9Z7-01	-484.32	0	874
TCGA-V1-A9Z8-01	-540.99	0	827
TCGA-V1-A9Z9-01	-902.51	0	540
TCGA-V1-A9ZG-01	-800.76	0	1517
TCGA-V1-A9ZI-01	-342.1	0	1640
TCGA-V1-A9ZK-01	-982.64	0	1383
TCGA-V1-A9ZR-01	35.87	0	1361
TCGA-VN-A88I-01	-340.93	0	269
TCGA-VN-A88K-01	-928.97	0	776
TCGA-VN-A88L-01	-1134.72	0	746
TCGA-VN-A88M-01	-1268.14	0	189
TCGA-VN-A88N-01	-1200.74	0	766
TCGA-VN-A88O-01	-724.78	0	481
TCGA-VN-A88P-01	-815.39	0	1260
TCGA-VN-A88Q-01	-1118.56	0	1366
TCGA-VN-A88R-01	-808.08	1	512
TCGA-VN-A943-01	-1657.55	0	496
TCGA-VP-A872-01	-160.87	0	3631
TCGA-VP-A875-01	-1535.04	0	2309
TCGA-VP-A876-01	-1373.44	0	3333
TCGA-VP-A878-01	-560.44	1	98
TCGA-VP-A87B-01	-1001.44	0	2722
TCGA-VP-A87C-01	1465.59	0	1690
TCGA-VP-A87D-01	-1410.67	1	1194
TCGA-VP-A87E-01	161.81	0	2037
TCGA-VP-A87H-01	-996.93	0	663
TCGA-VP-A87J-01	-1150.8	0	1774
TCGA-VP-A87K-01	-1112.84	1	533
TCGA-VP-AA1N-01	-394.79	0	1365
TCGA-WW-A8ZI-01	-850.76	0	449
TCGA-X4-A8KQ-01	-544.12	0	1383
TCGA-X4-A8KS-01	-614.9	0	979
TCGA-XA-A8JR-01	-900	0	376
TCGA-XJ-A83F-01	-1210.43	0	1127
TCGA-XJ-A83G-01	-1154.26	0	1461
TCGA-XJ-A83H-01	-959.12	0	1280
TCGA-XJ-A9DI-01	210.55	0	1461
TCGA-XJ-A9DK-01	-802.53	0	275
TCGA-XJ-A9DQ-01	-1121.4	0	91
TCGA-XJ-A9DX-01	-948.77	0	973
TCGA-XK-AAIR-01	-629.79	0	972
TCGA-XK-AAIV-01	864.02	0	1133
TCGA-XK-AAIW-01	-487.98	0	1218
TCGA-XK-AAJ3-01	-1184.86	0	1262
TCGA-XK-AAJA-01	-1110.4	0	930
TCGA-XK-AAJP-01	-742.46	0	1259
TCGA-XK-AAJR-01	-1020.06	1	131
TCGA-XK-AAJT-01	-541.21	0	1434
TCGA-XK-AAJU-01	-745.26	0	1576
TCGA-XK-AAK1-01	-915.57	0	979
TCGA-XQ-A8TB-01	-957.71	0	770
TCGA-Y6-A8TL-01	-1154.47	0	992
TCGA-Y6-A9XI-01	-1181.21	0	526
TCGA-YJ-A8SW-01	-1362.6	0	148
TCGA-YL-A8HJ-01	-113.99	0	1611
TCGA-YL-A8HK-01	-633.7	1	1376
TCGA-YL-A8HL-01	-1419.83	0	1565
TCGA-YL-A8HM-01	-196.24	1	1473
TCGA-YL-A8HO-01	343.9	1	1068
TCGA-YL-A8S8-01	-1038.14	1	679
TCGA-YL-A8S9-01	-1610.07	1	1006
TCGA-YL-A8SA-01	-1215.51	0	512
TCGA-YL-A8SB-01	-748.15	1	1384
TCGA-YL-A8SC-01	-277.98	1	152
TCGA-YL-A8SI-01	-572.71	1	1423
TCGA-YL-A8SJ-01	-1195.93	1	752
TCGA-YL-A8SK-01	-592.21	0	1408
TCGA-YL-A8SL-01	-1363.32	0	987
TCGA-YL-A8SO-01	-942.76	0	3479
TCGA-YL-A8SP-01	-1587.2	1	2036
TCGA-YL-A8SQ-01	-765.79	1	329
TCGA-YL-A8SR-01	-1040.56	0	273
TCGA-YL-A9WH-01	-1070.62	0	427
TCGA-YL-A9WI-01	-1150.52	0	1623
TCGA-YL-A9WJ-01	-381.03	1	1476
TCGA-YL-A9WK-01	-429.24	1	1009
TCGA-YL-A9WL-01	-1397.03	1	740
TCGA-YL-A9WX-01	-347.66	1	1506
TCGA-YL-A9WY-01	482.08	1	765
TCGA-ZG-A8QW-01	-263.87	0	94
TCGA-ZG-A8QX-01	-952.18	0	442
TCGA-ZG-A8QY-01	-1179.07	0	404
TCGA-ZG-A8QZ-01	-352.86	0	308
TCGA-ZG-A9KY-01	88.65	0	130
TCGA-ZG-A9L0-01	92.4	0	355
TCGA-ZG-A9L1-01	-1521.21	0	1302
TCGA-ZG-A9L2-01	82.54	1	180
TCGA-ZG-A9L4-01	-584.73	0	1108
TCGA-ZG-A9L5-01	-1055.08	0	908
TCGA-ZG-A9L6-01	-437.66	1	664
TCGA-ZG-A9L9-01	-38.39	1	51
TCGA-ZG-A9LB-01	-280.03	0	583
TCGA-ZG-A9LM-01	-616.28	0	378
TCGA-ZG-A9LN-01	1051.62	0	115
TCGA-ZG-A9LS-01	486.18	0	516
TCGA-ZG-A9LU-01	-286.19	0	579
TCGA-ZG-A9LY-01	-587.6	0	370
TCGA-ZG-A9LZ-01	-481.66	0	692
TCGA-ZG-A9M4-01	193.99	0	547
TCGA-ZG-A9MC-01	1174.03	0	455
TCGA-ZG-A9N3-01	-198.73	0	349
TCGA-ZG-A9ND-01	-1125.71	0	410
TCGA-ZG-A9NI-01	-843.47	0	132
