# Supplementary material for: Screening to Identify an Immune Landscape-Based Prognostic Predictor and Therapeutic Target for Prostate Cancer
Source: Front Oncol. 2021 Nov 5;11:761643. doi: 10.3389/fonc.2021.761643 (PMC8602809; doi:10.3389/fonc.2021.761643)
Supplement: Supplementary file 1 [file DataSheet_1.zip › Data Sheet 1/Supplementary materials/Table S3 Univariate Cox regression analysis of IL_DEGs.xlsx]

## Sheet: Sheet1
Tag	p.value	HR	Low 95%CI	High 95%CI
PTGIR	8.62275e-08	3.20047	2.09052	4.89975
MMP11	1.75711e-07	1.49101	1.28347	1.73211
ARHGAP4	3.67487e-07	1.94985	1.50738	2.52218
RELT	1.42675e-06	2.39103	1.67757	3.40793
SLC17A9	1.06709e-05	2.237	1.56321	3.2012
ITGAX	1.28265e-05	1.72347	1.3496	2.20089
SIGLEC1	1.69258e-05	1.84519	1.39584	2.43921
FCGR2B	1.85143e-05	2.04525	1.47405	2.83777
CTHRC1	2.02312e-05	1.40851	1.20325	1.64879
PARVG	2.53038e-05	1.8481	1.38871	2.45944
ADAM12	3.36027e-05	2.02057	1.44917	2.81726
PLCB2	4.16267e-05	1.84478	1.37644	2.47247
ALB	4.25779e-05	1.24279	1.11994	1.37911
NCF4	5.18271e-05	1.66266	1.29979	2.12683
APOE	5.29473e-05	1.44223	1.2076	1.72245
OSCAR	5.74024e-05	1.95	1.40845	2.69978
PCED1B	6.38376e-05	1.66627	1.2973	2.14017
C1orf162	8.31582e-05	1.81729	1.34962	2.44701
TYROBP	9.88433e-05	1.65229	1.28322	2.12751
THBS2	0.00011247	1.37502	1.16982	1.61623
FCGR3A	0.000116974	1.51379	1.2259	1.86929
LILRB4	0.000121944	1.6362	1.27278	2.10338
TBC1D10C	0.000145672	1.54642	1.2349	1.93651
NCF1	0.000154799	1.88983	1.35899	2.628
FNDC1	0.000163416	1.54435	1.23201	1.93588
SDS	0.000181586	1.51298	1.21808	1.87927
SPI1	0.00018679	1.64014	1.2652	2.12619
NOX4	0.000194658	1.70055	1.28614	2.24848
OASL	0.000197576	1.49187	1.20851	1.84168
ARHGAP9	0.000209616	1.5468	1.22823	1.948
CLEC4A	0.000262501	1.84599	1.32819	2.56566
RASAL3	0.000264147	1.56078	1.22877	1.98251
SLC15A3	0.000295657	1.75079	1.29273	2.37116
PSTPIP1	0.000343792	1.59443	1.23503	2.05841
APOC1	0.00034936	1.33149	1.13811	1.55773
COMP	0.000362323	1.23772	1.10082	1.39165
THEMIS2	0.000416042	1.56614	1.2208	2.00916
AIF1	0.000416098	1.55209	1.21592	1.98122
CD300A	0.000419893	1.72072	1.27272	2.3264
C1QC	0.000438102	1.5206	1.20379	1.92078
CD72	0.000445087	1.65738	1.25015	2.19728
FCGR1A	0.000449365	1.88435	1.32276	2.68438
MS4A7	0.000485084	1.5751	1.22029	2.03306
FAM78A	0.000528501	1.72894	1.26857	2.35638
FCHO1	0.000539067	1.77102	1.28126	2.44799
CD300LF	0.000557933	1.6786	1.25084	2.25266
SIGLEC9	0.000567924	2.05753	1.36506	3.10129
ISG15	0.000594418	1.23698	1.09559	1.39661
CLEC7A	0.000609889	1.63877	1.23549	2.1737
MFNG	0.000625624	1.71112	1.25777	2.32787
PLD4	0.000645984	1.72998	1.26265	2.37027
FGD2	0.000656934	1.78781	1.27987	2.49734
CD68	0.000667824	1.80899	1.28571	2.54525
MS4A6A	0.00072097	1.55383	1.20355	2.00607
FERMT3	0.000792507	1.5401	1.19673	1.98198
P2RY6	0.000824425	1.78798	1.27195	2.51336
MS4A4A	0.000826577	1.54066	1.19586	1.98487
TYMP	0.000873984	1.4395	1.16156	1.78394
GMFG	0.000898921	1.44769	1.16367	1.80102
C1QA	0.000908443	1.43949	1.16075	1.78517
HAVCR2	0.000914222	1.62407	1.21931	2.16321
FCER1G	0.000931918	1.5466	1.19468	2.00219
COL10A1	0.000962741	1.24386	1.09271	1.41593
ZAP70	0.00101476	1.43482	1.15687	1.77955
LCN2	0.00103546	0.856907	0.781388	0.939724
CSF2RA	0.00104257	1.60279	1.20895	2.12493
LY86	0.00122194	1.53189	1.18293	1.98378
C1QB	0.00125325	1.45123	1.15741	1.81964
DPEP2	0.00130848	1.79193	1.25558	2.55738
CD300C	0.00133941	1.91811	1.2883	2.85582
TMC8	0.0013536	1.42964	1.1489	1.77899
WAS	0.00141663	1.49962	1.16923	1.92336
HAPLN3	0.00143873	1.44949	1.15362	1.82124
FPR3	0.00150421	1.43349	1.14767	1.7905
CYTH4	0.00152763	1.58351	1.19172	2.10411
PIK3R6	0.00153291	1.94225	1.28813	2.92854
LAIR1	0.00176731	1.60422	1.19288	2.15739
AKR1C1	0.0018866	1.46731	1.15211	1.86875
SLC7A7	0.00189207	1.62417	1.19604	2.20556
LST1	0.00196077	1.48223	1.15536	1.90157
MYO1F	0.0020381	1.58294	1.18229	2.11936
DOK2	0.00208898	1.48767	1.15514	1.91593
CD37	0.00231865	1.38446	1.12299	1.70681
CSF3R	0.00261787	1.69065	1.20095	2.38003
MSC	0.00273096	1.45939	1.1397	1.86877
LILRB2	0.00277924	1.58654	1.17248	2.14683
HCLS1	0.00297344	1.44598	1.13366	1.84433
KIF21B	0.00300089	1.69143	1.19538	2.39333
CD1D	0.00300281	1.58999	1.17051	2.1598
BST2	0.00307596	1.30676	1.09461	1.56003
IL2RA	0.0030923	1.498	1.14613	1.9579
CERKL	0.00321422	1.48507	1.14157	1.93193
TNFRSF8	0.00353884	2.13701	1.28285	3.5599
FOLR2	0.00387432	1.4116	1.11716	1.78364
CD86	0.00396278	1.47027	1.13115	1.91107
CD33	0.00415072	2.30536	1.30231	4.08098
RNASE6	0.00420854	1.4639	1.12764	1.90044
IFI44L	0.00421103	1.3202	1.09149	1.59683
MILR1	0.00433529	1.60271	1.15906	2.21618
GAB3	0.00438748	1.70082	1.18024	2.45102
GNLY	0.00451542	1.3872	1.10671	1.73877
ARHGAP30	0.0045551	1.43184	1.11735	1.83485
LY96	0.00456414	1.43237	1.11742	1.83609
VAV1	0.00461019	1.47116	1.12634	1.92154
MAP4K1	0.00474035	1.39138	1.10636	1.74983
TFEC	0.00474795	1.70583	1.17745	2.4713
CIITA	0.00478396	1.44054	1.11788	1.85633
BTK	0.00481442	1.5447	1.14171	2.08993
TRAF3IP3	0.00481944	1.49413	1.13015	1.97535
LAPTM5	0.00490713	1.39448	1.1061	1.75805
TNFAIP8L2	0.00500934	1.43055	1.11404	1.83697
KIAA0226L	0.0052297	1.62273	1.15527	2.27935
CD14	0.00548743	1.43767	1.11271	1.85752
IGSF6	0.00555407	1.4473	1.11449	1.8795
ARL11	0.00563011	1.99234	1.22302	3.24557
LSP1	0.00577413	1.37143	1.09591	1.71623
HLA-DMA	0.00581188	1.40157	1.10263	1.78154
LGALS9	0.00589498	1.44492	1.11191	1.87767
HLA-DPB1	0.00609688	1.40711	1.10236	1.79611
FGD3	0.00612761	1.4612	1.11411	1.91642
CFP	0.00621916	1.69642	1.16173	2.4772
SIGLEC10	0.00622703	1.4308	1.10691	1.84946
LILRB1	0.00656279	1.56025	1.13212	2.15028
CARD11	0.00729859	1.39879	1.09465	1.78743
CLEC2B	0.00730473	1.49189	1.11379	1.99834
HLA-DQA1	0.00731758	1.3202	1.07765	1.61734
TNFRSF4	0.00750289	1.38588	1.09102	1.76043
SELPLG	0.0077101	1.36703	1.08618	1.72051
HK3	0.00801034	1.56749	1.12439	2.1852
CARD16	0.00804959	1.44053	1.09971	1.88699
ITGB2	0.00877176	1.35281	1.07918	1.69582
LTB	0.00891718	1.21922	1.05092	1.41448
IL12RB1	0.00925273	1.54075	1.11264	2.13359
GPR132	0.00929357	1.47657	1.10082	1.98058
CCDC109B	0.00950447	1.51466	1.10672	2.07296
GPSM3	0.00979835	1.36864	1.07862	1.73665
ZBP1	0.00999218	1.56381	1.11287	2.19747
SIRPB2	0.0102734	1.75652	1.1424	2.70078
IL4I1	0.0103118	1.37807	1.0786	1.7607
APBB1IP	0.0110916	1.39272	1.07856	1.79838
HLA-DOB	0.0111353	1.33342	1.06777	1.66517
IFI27	0.0111683	1.2965	1.06087	1.58446
CORO1A	0.0114471	1.28866	1.0587	1.56858
FAM129C	0.0136052	1.63071	1.10582	2.40474
BIN2	0.0136709	1.38294	1.06877	1.78946
HLA-DQB2	0.0137887	1.24468	1.0457	1.48154
HLA-DRB1	0.0143713	1.31207	1.05563	1.6308
PEG10	0.0146905	1.27411	1.04881	1.5478
IL10RA	0.0148794	1.33366	1.05781	1.68146
HCK	0.0151076	1.36708	1.06232	1.75926
LGALS2	0.0152071	1.27248	1.0475	1.5458
PTPN7	0.0155997	1.37234	1.06181	1.77369
CD163	0.0160832	1.27988	1.0469	1.56472
LRRC25	0.0161768	1.47909	1.07511	2.03487
SASH3	0.0169822	1.29454	1.04728	1.60018
CTSK	0.0173759	1.33495	1.05217	1.69374
IL18	0.0181418	1.35871	1.05364	1.7521
CYBA	0.0187067	1.3214	1.04748	1.66695
TNFRSF1B	0.0189519	1.35966	1.05191	1.75745
CSF1R	0.0191946	1.32493	1.04694	1.67673
SNX20	0.0200833	1.39736	1.05391	1.85274
TNFSF13B	0.0203722	1.34462	1.04696	1.7269
STAT4	0.0210341	1.43386	1.05576	1.94737
IRF8	0.0212333	1.27569	1.03701	1.5693
SP140	0.0223534	1.3926	1.04815	1.85025
SLAMF8	0.0248134	1.30515	1.03432	1.64691
IL21R	0.0251687	1.4539	1.04772	2.01755
GPR65	0.0253933	1.49983	1.05121	2.13992
JAK3	0.0263231	1.31348	1.03261	1.67074
ARHGAP25	0.0270712	1.39824	1.03872	1.88219
S1PR4	0.0272558	1.29974	1.02987	1.64033
HLA-DPA1	0.0277929	1.29823	1.02891	1.63806
CXorf21	0.0281068	1.43312	1.03941	1.97597
ALOX5AP	0.0282955	1.31429	1.02949	1.67789
CD4	0.0287286	1.27355	1.02544	1.58169
MNDA	0.0291328	1.30458	1.02739	1.65656
DNASE1L3	0.0295781	1.4593	1.03819	2.05121
ST8SIA4	0.0299589	1.43856	1.03592	1.99768
PTAFR	0.0305777	1.3637	1.02948	1.80643
EPSTI1	0.031013	1.30257	1.02443	1.65622
NCF2	0.0316667	1.32458	1.02498	1.71174
IL16	0.0323909	1.36837	1.02667	1.82379
CXCR3	0.0327961	1.28378	1.02064	1.61475
EVI2A	0.0331156	1.30227	1.02139	1.66039
PIK3CD	0.0336488	1.33274	1.02246	1.73717
CD6	0.0348354	1.28446	1.01799	1.62069
TG	0.0350915	0.741702	0.561736	0.979325
HLA-DRB5	0.0351083	1.21718	1.01382	1.46132
AMICA1	0.0362644	1.31458	1.01766	1.69813
ARHGAP15	0.0365471	1.45199	1.02361	2.05965
CD53	0.0370943	1.255	1.01369	1.55376
KLHL6	0.0379753	1.38469	1.01823	1.88304
CEACAM21	0.0382088	1.46563	1.02099	2.10391
GNGT2	0.0389463	1.53991	1.02215	2.31994
CXCR4	0.0390015	1.22459	1.01028	1.48437
SAMSN1	0.0392651	1.29848	1.01294	1.66452
MEI1	0.0401689	1.4848	1.01789	2.16587
IL32	0.0402288	1.24182	1.0097	1.5273
GPNMB	0.0407798	1.22932	1.0087	1.49819
HLA-DRA	0.0409715	1.22981	1.00852	1.49965
FAM26F	0.0420007	1.2457	1.00798	1.53948
STRA6	0.0422679	1.28397	1.00877	1.63426
SLA2	0.0423178	1.39724	1.01167	1.92975
SCIMP	0.0428287	1.39371	1.01078	1.92171
EBI3	0.0437074	1.29142	1.00724	1.65578
CHI3L2	0.0437779	0.837178	0.70435	0.995054
CD52	0.043906	1.20133	1.00502	1.43599
PSMB9	0.0443152	1.25612	1.00581	1.56871
SKAP1	0.0465728	1.29964	1.00399	1.68237
CPNE5	0.0468785	1.34716	1.00412	1.8074
CSTA	0.0469359	1.17345	1.00217	1.374
CD22	0.049336	1.27834	1.00071	1.63299
IFITM1	0.050086	1.23345	0.999921	1.52151
ITGAM	0.0501205	1.34236	0.999845	1.80221
CD8B	0.051106	1.29011	0.998776	1.66643
SLA	0.0511357	1.27803	0.99879	1.63535
P2RY8	0.0517732	1.30197	0.997974	1.69856
KYNU	0.0530454	2.08481	0.990396	4.38857
RGS1	0.0533625	1.18865	0.9975	1.41643
WDFY4	0.0535614	1.34408	0.995476	1.81477
MMP19	0.0541356	1.27213	0.995733	1.62524
RAC2	0.0554123	1.22308	0.99535	1.50292
DOCK2	0.055415	1.29426	0.994045	1.68513
MICB	0.0554639	1.42644	0.991737	2.05167
RUNX3	0.0600972	1.25875	0.99027	1.60002
CTSC	0.0625652	1.29542	0.986513	1.70106
CTSW	0.0640523	1.2236	0.988284	1.51496
HCST	0.0641367	1.23309	0.987769	1.53934
CCR1	0.0648259	1.27126	0.985354	1.64012
SH2D2A	0.0651781	1.28385	0.984415	1.67435
TNFRSF13C	0.0659502	1.28652	0.983531	1.68284
SEMA7A	0.0660624	1.39179	0.978302	1.98004
CD209	0.066568	1.35304	0.979548	1.86894
FPR1	0.0669297	1.24703	0.984716	1.57922
CTLA4	0.0694569	1.23458	0.983363	1.54998
CASP1	0.0700619	1.2744	0.980325	1.6567
HLA-DOA	0.0701166	1.22115	0.983719	1.51588
LTF	0.0740259	0.940572	0.879426	1.00597
BATF	0.0746578	1.19092	0.982761	1.44318
SPNS3	0.0751553	1.53869	0.957243	2.47333
SLAMF7	0.0766859	1.21129	0.979666	1.49769
TNFAIP2	0.0791993	1.16808	0.982054	1.38933
CD74	0.0796043	1.22893	0.975954	1.54747
DOCK10	0.0817717	1.26391	0.9709	1.64534
CD247	0.0819065	1.25602	0.971556	1.62378
PLEK	0.0848512	1.20323	0.974901	1.48504
HLA-DQB1	0.085483	1.18301	0.976796	1.43276
CXCL8	0.0856216	0.8677	0.738071	1.0201
MPEG1	0.0876155	1.18561	0.975209	1.4414
CD180	0.0900453	1.31898	0.957673	1.8166
BCL2A1	0.0902852	1.23173	0.967793	1.56765
CRTAM	0.09338	1.35588	0.950094	1.93498
CD3D	0.0942714	1.16355	0.974381	1.38946
TESPA1	0.0995802	1.31517	0.949252	1.82214
TLR7	0.0999872	1.27443	0.954616	1.7014
PPP1R16B	0.105324	1.21347	0.960151	1.53362
GZMA	0.106675	1.17319	0.966263	1.42443
CCL22	0.107008	1.20101	0.961206	1.50063
CSF2RB	0.108744	1.20174	0.96002	1.50432
AOAH	0.110047	1.21864	0.956196	1.55312
SFRP2	0.110069	1.15153	0.968534	1.3691
IFI27L2	0.110317	1.20222	0.958974	1.50718
GBP5	0.112825	1.20621	0.956703	1.52079
PDCD1	0.114541	1.22931	0.951271	1.58862
PROM1	0.116733	0.842598	0.680276	1.04365
IL24	0.117087	1.25735	0.944209	1.67435
CD84	0.118547	1.22931	0.948586	1.59312
SUSD3	0.119921	1.2178	0.949995	1.56109
PLAC8	0.120523	1.27388	0.93846	1.72917
CYBB	0.120781	1.16046	0.96158	1.40047
TLR2	0.121271	1.23238	0.946146	1.60522
CD7	0.121828	1.19265	0.954079	1.49087
CXCL6	0.123275	0.851538	0.694131	1.04464
LY9	0.12502	1.40678	0.90959	2.17573
CD5	0.125527	1.19069	0.952411	1.48858
TIGIT	0.125572	1.21804	0.94636	1.5677
LILRA5	0.126058	1.26261	0.936542	1.7022
CD27	0.127454	1.16473	0.957344	1.41703
RCSD1	0.128452	1.22414	0.943181	1.58878
MAL	0.129774	0.841937	0.673928	1.05183
CCL3	0.131673	1.15461	0.957773	1.3919
CD48	0.133699	1.1745	0.951833	1.44925
CFB	0.13371	0.886324	0.757004	1.03774
NLRP3	0.134878	1.26948	0.928504	1.73566
SLAMF1	0.140925	1.27648	0.922339	1.7666
SERHL2	0.14429	1.12638	0.960064	1.32152
NCKAP1L	0.150601	1.2142	0.931873	1.58207
CCL19	0.152062	1.10437	0.964088	1.26505
SPN	0.153796	1.21538	0.929608	1.589
ITGAL	0.155821	1.17376	0.940789	1.46443
BATF2	0.161245	1.2152	0.925166	1.59615
STX11	0.161822	1.23905	0.917637	1.67304
CCR7	0.162118	1.14147	0.948198	1.37415
FAIM3	0.162866	1.16581	0.939831	1.44612
EVI2B	0.164052	1.15808	0.941817	1.42399
TLR6	0.170057	1.39526	0.866986	2.24542
CLEC12A	0.171066	1.36211	0.875052	2.12027
NKG7	0.181581	1.14882	0.937245	1.40816
INPP5D	0.182743	1.19371	0.919977	1.54889
RARRES3	0.18323	1.12469	0.94597	1.33718
FGL2	0.185817	1.15542	0.932819	1.43114
P2RY13	0.191744	1.18521	0.918332	1.52965
LCP2	0.192057	1.19142	0.91576	1.55006
CD2	0.195214	1.13164	0.938516	1.3645
TMEM176A	0.19623	1.16611	0.923686	1.47216
CXCL1	0.19848	0.91821	0.806228	1.04575
GZMH	0.199491	1.15785	0.925582	1.4484
CTSS	0.204936	1.1402	0.930847	1.39664
SELL	0.209395	1.12006	0.938326	1.33699
SAMD9L	0.214122	1.15718	0.919125	1.4569
ITGA4	0.220461	1.15424	0.917589	1.45193
PIGR	0.22351	0.948663	0.871482	1.03268
CD79B	0.227267	1.13657	0.923314	1.39908
CXCL10	0.229178	1.09262	0.945728	1.26234
NNMT	0.230514	1.11262	0.934519	1.32465
CST7	0.231577	1.135	0.922343	1.3967
LCK	0.231774	1.16654	0.906251	1.50159
CD226	0.233975	1.42447	0.795463	2.55086
ETV7	0.235424	1.16943	0.903002	1.51447
HAS3	0.244419	0.84837	0.643186	1.11901
GPRIN3	0.252435	1.22671	0.8645	1.74068
MRC1	0.255504	1.13941	0.909875	1.42685
CCL4	0.259978	1.12732	0.915139	1.3887
ITK	0.287163	1.16893	0.876919	1.55818
GZMK	0.289528	1.11278	0.913121	1.3561
CCR5	0.289536	1.13798	0.895894	1.44548
CP	0.294621	1.07023	0.942648	1.21509
PI16	0.295373	0.935198	0.824906	1.06024
C1R	0.29961	1.12268	0.902183	1.39707
GBP4	0.299857	1.11396	0.908369	1.36608
IKZF3	0.303625	1.14074	0.887625	1.46603
PTPRC	0.303867	1.09706	0.919481	1.30892
IL2RB	0.313255	1.11415	0.903031	1.37463
CD79A	0.315792	1.07588	0.932614	1.24116
LYZ	0.316033	1.07142	0.936255	1.2261
CYTIP	0.320852	1.11674	0.898001	1.38876
CH25H	0.322863	1.09902	0.911396	1.32528
CLEC10A	0.330991	1.11177	0.897925	1.37655
CHI3L1	0.331795	0.915687	0.766467	1.09396
MMP9	0.331848	1.07638	0.927694	1.24889
S100A4	0.332248	1.10432	0.903614	1.3496
CD8A	0.333789	1.11422	0.894785	1.38747
VCAM1	0.334088	1.11263	0.895978	1.38168
LUM	0.336044	1.08945	0.914962	1.29721
CCL21	0.340282	1.07037	0.930751	1.23093
CXCL9	0.343483	1.06829	0.931815	1.22476
RASGRP1	0.347752	1.1723	0.841258	1.63361
CD3E	0.35095	1.09744	0.902671	1.33424
S100A8	0.354662	0.912962	0.752851	1.10712
CD3G	0.356039	1.13846	0.864416	1.49937
CXCL2	0.359408	0.941927	0.828804	1.07049
FYB	0.360592	1.10403	0.892969	1.36498
PRF1	0.361056	1.12489	0.873846	1.44804
VNN1	0.36242	1.11688	0.880429	1.41684
C3	0.363006	1.07178	0.923077	1.24444
GPR183	0.365315	1.0902	0.904279	1.31435
TAGAP	0.365369	1.11756	0.87852	1.42164
CD96	0.371734	1.12652	0.867386	1.46307
MMP7	0.379429	0.955751	0.864003	1.05724
ARNTL2	0.386379	1.1632	0.826226	1.6376
KMO	0.392881	1.37168	0.664355	2.83209
LRMP	0.393905	1.14234	0.841253	1.5512
PCDH17	0.401866	1.08313	0.898662	1.30546
HLA-F	0.413383	1.09685	0.878921	1.3688
EML6	0.420327	0.900497	0.697873	1.16195
IDO1	0.440794	1.07471	0.894812	1.29077
RARRES1	0.458659	0.949446	0.827719	1.08907
CCL2	0.464362	1.05282	0.917214	1.20849
SERPINB9	0.469494	1.09537	0.855779	1.40204
CCL5	0.479776	1.06827	0.889474	1.28301
ACKR1	0.491176	1.06566	0.889174	1.27718
FCER1A	0.500041	1.071	0.877436	1.30727
S100A9	0.52291	0.953426	0.82365	1.10365
IL2RG	0.52862	1.06488	0.875754	1.29485
TMEM71	0.533473	1.15708	0.731016	1.83148
BIRC3	0.53395	0.937004	0.763298	1.15024
LAMP3	0.538727	1.05728	0.885241	1.26276
APOBEC3G	0.540131	1.0844	0.836778	1.40529
NNAT	0.551388	0.936732	0.755477	1.16147
IGF2	0.555626	0.945251	0.783837	1.1399
SRGN	0.594384	1.066	0.842549	1.3487
C4B	0.59576	1.04244	0.894056	1.21544
LIF	0.602764	1.04759	0.879327	1.24805
HAS2	0.603772	1.08949	0.788214	1.50593
CPVL	0.60775	1.06406	0.83945	1.34877
CD28	0.610064	0.930872	0.706851	1.22589
CCR2	0.617525	1.07046	0.819413	1.39843
IL7R	0.620097	1.04328	0.882359	1.23355
CD69	0.623894	1.0504	0.862964	1.27856
S100P	0.632537	0.974469	0.876452	1.08345
C1S	0.643823	1.04887	0.856799	1.284
NCOA7	0.652235	0.956754	0.789404	1.15958
KLRB1	0.666792	1.04758	0.847808	1.29442
FCN1	0.677244	1.05718	0.813642	1.37361
TMEM176B	0.694851	1.04069	0.852676	1.27015
CHRDL2	0.760399	1.02811	0.860317	1.22863
CXCR6	0.766859	1.04281	0.790427	1.37577
KLRD1	0.769909	1.13452	0.487001	2.64297
PLAC9	0.794859	0.975313	0.807809	1.17755
GBP2	0.799697	1.02986	0.820482	1.29267
DAPP1	0.845957	1.02593	0.792429	1.32823
UBD	0.852606	0.985659	0.846353	1.1479
HGF	0.86048	0.978309	0.766083	1.24933
CFD	0.862487	1.01448	0.862192	1.19366
LY75	0.917219	1.02201	0.677906	1.54078
VNN2	0.935615	0.992563	0.828143	1.18963
TACR1	0.946472	1.01073	0.740179	1.38017
TLR1	0.948684	1.00937	0.759849	1.34082
PIK3CG	0.952143	1.00958	0.739554	1.37819
BCAT1	0.953901	0.991953	0.754266	1.30454
GBP1	0.956125	0.994286	0.81069	1.21946
C16orf89	0.962169	0.994839	0.803346	1.23198
IGJ	0.979249	1.00136	0.903873	1.10936
GZMB	0.985561	1.00216	0.793269	1.26606
FUT2	0.987887	1.00191	0.783121	1.28183
