# Supplementary material for: Screening to Identify an Immune Landscape-Based Prognostic Predictor and Therapeutic Target for Prostate Cancer
Source: Front Oncol. 2021 Nov 5;11:761643. doi: 10.3389/fonc.2021.761643 (PMC8602809; doi:10.3389/fonc.2021.761643)
Supplement: Supplementary file 1 [file DataSheet_1.zip › Data Sheet 1/Supplementary materials/Table S5 Results of univariate Cox regression analyses and Pearson correlation analyses for immune cells infiltration.xlsx]

## Sheet: Sheet1
Tag	p.value	HR	Low 95%CI	High 95%CI	ILBRS(cor)	ILBRS(p.value)
Macrophages M2	0.0037168	51.2188	3.58599	731.559	-0.33	0.463
T cells regulatory Tregs	0.0187358	85794	6.60887	1.11375e+09	0.466	<0.0001
T cells CD4 memory resting	0.0621159	0.0604079	0.0031655	1.15277	-0.027	0.556
T cells gamma delta	0.0762827	1.09812e-24	3.5474e-51	339.933	-0.064	0.159
T cells follicular helper	0.259285	0.00828931	2.00491e-06	34.2722	0.084	0.065
NK cells activated	0.26974	103.316	0.0273691	390010	-0.07	0.12
Mast cells activated	0.301923	0.000151271	8.44551e-12	2709.49	0.031	0.5
T cells CD8	0.34815	4.85621	0.178875	131.839	0.124	0.006
Mast cells resting	0.362246	0.229801	0.00971577	5.43533	-0.346	<0.0001
NK cells resting	0.434781	3.12671e-24	3.24244e-83	3.01511e+35	-0.005	0.914
T cells CD4 memory activated	0.50177	0.00530011	1.2134e-09	23150.7	0.117	0.01
Plasma cells	0.515076	0.164693	0.000721376	37.6003	0.093	0.041
B cells naive	0.548673	4.14418	0.0397803	431.728	0.206	<0.0001
B cells memory	0.564288	87.1535	2.20591e-05	3.44336e+08	0.081	0.074
Macrophages M0	0.59178	0.451501	0.0246873	8.25741	0.006	0.9
Macrophages M1	0.684568	0.302285	0.000941015	97.1041	-0.052	0.25
Dendritic cells resting	0.73142	3.89918	0.00164581	9237.78	0.036	0.423
Eosinophils	0.801799	0.00404962	8.43381e-22	1.94448e+16	-0.113	0.012
Neutrophils	0.851762	40.7753	5.24767e-16	3.16831e+18	-0.013	0.776
Monocytes	0.896397	0.517202	2.53338e-05	10558.9	-0.032	0.476
Dendritic cells activated	0.97222	1.52926	6.33219e-11	3.69323e+10	0.022	0.628
T cells CD4 naive	NA	NA	NA	NA	NA	NA
