# Supplementary material for: Screening to Identify an Immune Landscape-Based Prognostic Predictor and Therapeutic Target for Prostate Cancer
Source: Front Oncol. 2021 Nov 5;11:761643. doi: 10.3389/fonc.2021.761643 (PMC8602809; doi:10.3389/fonc.2021.761643)
Supplement: Supplementary file 1 [file DataSheet_1.zip › Data Sheet 1/Supplementary materials/Table S6 result of GESA.xlsx]

## Sheet: result of GESA
LC_PROC	SORT_MODE	ORDER	METRIC	NUM_PERMS	USE_MEDIAN	FIX_LOW	USE_BIASED	RANKED_LIST	TEMPLATE	GENESET	ES	NES	NP	FDR	FWER	RND_ES	HIT_INDICES	ES_PROFILE	RANK_AT_ES	RANK_SCORE_AT_ES
none	real	descending	Signal2Noise	1000	FALSE	TRUE	FALSE	a85a6c78dd4b496eaa072a0e92543cbf.rnk	a85a6c78dd4b496eaa072a0e92543cbf.cls	gene_sets.gmt#KEGG_PROPANOATE_METABOLISM	-0.5192	-1.4733	0.0996	1	0.831	-0.4321 0.3522 -0.3883 -0.3006 0.2390 0.2620 -0.3282 -0.4209 -0.3239 0.3164 0.4161 0.6654 0.3536 -0.2002 -0.6588 -0.2104 -0.2159 -0.2718 0.2685 -0.4221 -0.6321 -0.3904 0.3065 -0.3275 0.2243 0.2061 -0.5298 0.2838 -0.2191 -0.3777 -0.2332 0.4206 0.3350 -0.4052 -0.3874 -0.4323 -0.1627 0.1747 0.5653 0.2977 -0.2805 -0.4262 -0.4197 -0.2872 0.2426 0.4761 -0.3812 0.2289 0.2973 0.3198 -0.4404 0.2609 -0.316…	1333 2532 3913 4425 5385 5523 6073 7173 7985 8927 10018 10397 11489 11496 12066 12101 12118 12459 12553 12585 12984 13013 13206 13260 13277 13411 13536 13603	0.0031 -0.0198 -0.0816 -0.0860 -0.1334 -0.1214 -0.1439 -0.2140 -0.2676 -0.3360 -0.4108 -0.4308 -0.4940 -0.4773 -0.4959 -0.4745 -0.4516 -0.4478 -0.4245 -0.3959 -0.3857 -0.3475 -0.3148 -0.2699 -0.2214 -0.1718 -0.1061 0.0003	12065	-0.0778
none	real	descending	Signal2Noise	1000	FALSE	TRUE	FALSE	a85a6c78dd4b496eaa072a0e92543cbf.rnk	a85a6c78dd4b496eaa072a0e92543cbf.cls	gene_sets.gmt#KEGG_VALINE_LEUCINE_AND_ISOLEUCINE_DEGRADATION	-0.5072	-1.4458	0.1127	0.8892	0.86	-0.3323 0.2102 -0.4533 0.1544 0.3304 -0.3058 -0.2160 -0.5644 -0.1754 0.2979 0.3882 0.6306 0.2984 0.2056 -0.6567 -0.2041 0.1944 0.3334 0.2588 -0.3538 -0.6368 -0.1680 0.2541 -0.2823 -0.2550 0.1722 -0.5005 0.2590 0.2236 -0.3069 0.2717 0.3376 0.4087 -0.4730 -0.4179 -0.5506 -0.1936 0.2808 0.6324 0.2333 0.1913 -0.3945 -0.3632 0.2866 -0.1868 0.3837 -0.2997 0.3577 0.2964 0.4165 -0.4580 -0.2084 -0.2465 -0…	64 2325 2662 4425 4453 4611 5327 5523 6073 7498 8927 9079 9330 9489 9717 10018 10318 10481 10728 11250 11512 12066 12101 12118 12553 12585 12645 12850 12978 12984 13013 13029 13089 13260 13277 13363 13366 13411 13448 13536 13555 13603	0.1443 0.0214 0.0351 -0.0742 -0.0559 -0.0483 -0.0863 -0.0870 -0.1164 -0.2158 -0.3205 -0.3316 -0.3492 -0.3594 -0.3739 -0.3926 -0.4101 -0.4168 -0.4287 -0.4579 -0.4664 -0.4927 -0.4805 -0.4667 -0.4800 -0.4632 -0.4476 -0.4402 -0.4251 -0.4010 -0.3781 -0.3539 -0.3320 -0.3143 -0.2847 -0.2565 -0.2220 -0.1885 -0.1526 -0.1126 -0.0652 0.0003	12065	-0.0778
none	real	descending	Signal2Noise	1000	FALSE	TRUE	FALSE	a85a6c78dd4b496eaa072a0e92543cbf.rnk	a85a6c78dd4b496eaa072a0e92543cbf.cls	gene_sets.gmt#KEGG_LIMONENE_AND_PINENE_DEGRADATION	-0.5708	-1.3199	0.193	1	0.932	-0.4555 0.4752 -0.3330 0.3652 0.6226 -0.5708 -0.3502 -0.5613 0.2508 0.3327 -0.3933 0.7383 0.2720 -0.4920 -0.7735 -0.2427 -0.3677 -0.4653 0.4745 -0.3103 -0.7097 0.3672 0.3622 -0.5463 0.4012 0.3730 -0.5519 0.3604 0.3284 -0.4906 -0.2963 0.3268 0.5688 -0.6012 -0.7701 -0.6454 0.2796 -0.2554 0.7411 0.3104 0.4253 -0.5822 -0.4735 -0.3589 -0.3625 0.6001 0.2898 0.4200 0.4936 0.4536 -0.4921 0.4132 -0.4116 -…	4425 5523 8689 8927 10018 12101 12118 12984 13260	-0.1598 -0.1300 -0.3518 -0.3650 -0.4177 -0.4514 -0.3324 -0.1983 0.0255	12100	-0.0799
none	real	descending	Signal2Noise	1000	FALSE	TRUE	FALSE	a85a6c78dd4b496eaa072a0e92543cbf.rnk	a85a6c78dd4b496eaa072a0e92543cbf.cls	gene_sets.gmt#KEGG_GLYCOSYLPHOSPHATIDYLINOSITOL_GPI_ANCHOR_BIOSYNTHESIS	-0.4609	-1.304	0.1777	0.9035	0.938	0.3023 -0.3143 -0.4386 0.4876 0.2074 0.2372 -0.2657 0.2671 0.2347 0.3931 0.4778 0.3729 0.5017 0.2358 -0.3621 0.2282 0.2453 0.2192 -0.3804 -0.4732 -0.4913 0.2689 0.4774 0.3324 0.3455 0.4413 -0.3779 0.4233 0.4262 -0.2196 -0.2644 -0.1801 0.4206 -0.2942 0.1993 -0.3934 0.2810 0.2112 0.2854 0.2885 0.3663 0.2278 -0.5008 -0.2312 -0.2553 0.3137 -0.2113 -0.3713 -0.3404 0.3671 -0.5464 -0.2766 -0.3060 0.3959…	3647 4535 5945 6606 6828 6957 7234 7242 7935 8613 8805 9255 9591 10238 10282 10778 10905 11407 12445 12698 13187 13208 13341 13380	-0.1789 -0.1791 -0.2443 -0.2634 -0.2532 -0.2377 -0.2365 -0.2157 -0.2535 -0.2977 -0.3085 -0.3397 -0.3585 -0.3921 -0.3808 -0.3957 -0.3811 -0.3846 -0.4023 -0.3526 -0.2939 -0.1996 -0.0984 0.0167	12444	-0.0956
none	real	descending	Signal2Noise	1000	FALSE	TRUE	FALSE	a85a6c78dd4b496eaa072a0e92543cbf.rnk	a85a6c78dd4b496eaa072a0e92543cbf.cls	gene_sets.gmt#KEGG_BUTANOATE_METABOLISM	-0.4637	-1.2609	0.2242	0.8695	0.949	0.2634 0.2671 -0.5289 0.2374 0.3790 0.2837 -0.2178 -0.5910 -0.2976 0.3313 0.4204 0.7181 0.2101 0.2389 -0.5157 0.1717 0.4305 -0.3023 0.2661 -0.3965 -0.6834 -0.3666 0.2843 -0.2491 0.1948 0.2418 -0.4747 0.3108 0.2235 0.2343 0.2901 0.2440 0.2708 -0.3881 -0.3892 -0.4326 -0.3999 -0.1543 0.4742 0.2723 0.2373 -0.3512 -0.4011 -0.2192 -0.2193 0.4596 -0.3510 -0.2596 0.2463 0.3590 -0.4175 0.2390 -0.3366 0.20…	885 1254 4425 4453 5523 6073 6219 8927 9079 9330 9489 9816 10018 11250 11502 12101 12118 12609 12684 12929 12984 13089 13147 13244 13260 13277 13603	0.0676 0.1527 -0.0452 -0.0121 -0.0671 -0.0883 -0.0809 -0.2793 -0.2903 -0.3073 -0.3165 -0.3360 -0.3449 -0.4196 -0.4196 -0.4381 -0.4134 -0.4159 -0.3859 -0.3629 -0.3245 -0.2867 -0.2428 -0.1983 -0.1471 -0.0950 0.0003	12100	-0.0799
none	real	descending	Signal2Noise	1000	FALSE	TRUE	FALSE	a85a6c78dd4b496eaa072a0e92543cbf.rnk	a85a6c78dd4b496eaa072a0e92543cbf.cls	gene_sets.gmt#KEGG_TERPENOID_BACKBONE_BIOSYNTHESIS	-0.5319	-1.2545	0.232	0.7435	0.951	0.5131 -0.2555 -0.4258 0.2840 0.2580 0.4298 -0.2917 -0.4252 -0.2224 -0.4025 0.4952 0.4322 0.3460 -0.4690 -0.6565 -0.5370 0.2758 0.4883 -0.2711 -0.4434 -0.4345 -0.6094 0.4266 0.4949 -0.4403 0.3741 -0.5818 0.3522 0.2772 -0.3189 0.3866 0.1955 -0.3248 0.2132 0.4726 -0.3931 -0.4777 0.5655 0.5065 0.2400 0.5715 0.2287 -0.4818 0.4434 -0.4244 -0.4056 -0.3400 -0.3044 -0.3493 0.4909 -0.3528 0.6083 -0.3787 0…	4977 5044 5719 6073 8607 8649 10406 11250 11954 12023 12425 13089 13277 13430	-0.2879 -0.2165 -0.2067 -0.1809 -0.3592 -0.3549 -0.4612 -0.4802 -0.4690 -0.4084 -0.3560 -0.2818 -0.1515 0.0130	11953	-0.0724
none	real	descending	Signal2Noise	1000	FALSE	TRUE	FALSE	a85a6c78dd4b496eaa072a0e92543cbf.rnk	a85a6c78dd4b496eaa072a0e92543cbf.cls	gene_sets.gmt#KEGG_PROTEIN_EXPORT	-0.386	-1.1981	0.2544	0.7906	0.96	-0.4092 -0.2890 0.2800 0.4386 0.1701 0.4228 -0.2855 0.3171 0.5420 -0.4640 -0.2341 0.2519 -0.3127 -0.4193 -0.4391 0.1903 -0.2371 -0.3366 0.2395 -0.3537 -0.4646 -0.1842 -0.2939 0.2822 0.3491 -0.1433 -0.2879 -0.3107 0.5424 -0.3742 -0.3480 0.1853 0.3133 0.2120 0.2928 -0.2972 -0.4130 0.3846 0.2441 0.2043 -0.3169 0.3472 -0.3526 -0.1566 -0.2943 0.5346 0.3289 -0.3415 0.2662 -0.3978 -0.2396 -0.2754 -0.378…	2121 7174 7370 7424 8770 8811 9248 9459 9517 10016 10285 10464 10637 10680 11252 11362 11384 11585 12012 12282 12336 12541	0.0787 -0.2600 -0.2446 -0.2197 -0.3132 -0.3113 -0.3408 -0.3497 -0.3465 -0.3663 -0.3642 -0.3518 -0.3355 -0.3089 -0.3052 -0.2644 -0.2164 -0.1760 -0.1384 -0.0777 0.0016 0.0785	10284	-0.0238
none	real	descending	Signal2Noise	1000	FALSE	TRUE	FALSE	a85a6c78dd4b496eaa072a0e92543cbf.rnk	a85a6c78dd4b496eaa072a0e92543cbf.cls	gene_sets.gmt#KEGG_STEROID_BIOSYNTHESIS	-0.4672	-1.1689	0.3281	0.7664	0.965	0.3314 0.3732 -0.1934 -0.2670 -0.3733 0.4903 -0.3624 -0.5369 0.2965 -0.3348 0.4246 0.4507 0.3128 -0.6134 -0.2896 -0.4840 -0.3714 0.2211 -0.5929 -0.5033 0.3502 -0.2535 0.4172 0.2356 0.2141 0.3824 -0.4836 0.5039 0.5134 0.6008 0.2499 -0.5046 -0.2177 0.4421 0.5289 -0.4996 -0.2925 0.7356 0.3197 -0.2233 0.4316 0.3902 -0.2288 0.6619 -0.4048 -0.5004 -0.3821 -0.4755 -0.2639 0.6092 -0.3676 0.2874 -0.3750 0…	4148 4358 4625 6676 9149 9245 9753 10112 10490 11520 11739 12139 12707 12891 13038 13203	-0.2021 -0.1217 -0.0546 -0.1662 -0.3473 -0.3519 -0.3783 -0.3876 -0.3915 -0.4181 -0.3792 -0.3399 -0.2872 -0.1949 -0.0900 0.0297	11519	-0.0582
none	real	descending	Signal2Noise	1000	FALSE	TRUE	FALSE	a85a6c78dd4b496eaa072a0e92543cbf.rnk	a85a6c78dd4b496eaa072a0e92543cbf.cls	gene_sets.gmt#KEGG_PEROXISOME	-0.3133	-1.1075	0.3556	0.835	0.976	0.2071 -0.1052 -0.4044 -0.2011 -0.2513 0.2322 -0.1536 -0.3279 0.2524 -0.2055 0.3751 0.3575 0.3220 -0.2992 -0.4330 -0.1776 0.2496 0.2771 0.1255 -0.4010 -0.3797 -0.2687 0.2675 0.2188 0.2328 0.2158 -0.3661 0.2123 0.2584 -0.1955 -0.2443 0.1965 0.2777 0.1887 0.2611 -0.3903 -0.2411 0.2431 0.4145 0.2193 -0.1393 -0.2356 -0.3458 0.2124 -0.1576 0.2775 -0.2852 -0.1891 0.1964 0.3397 -0.2974 -0.2169 -0.1912 0…	1451 1805 2433 2583 2612 3009 3162 3785 4027 4750 4884 4941 5044 5332 6445 6638 6687 6795 6937 7161 7180 7198 7291 7351 7538 8072 8255 8375 8644 9228 9263 9385 9424 9467 9489 9696 9707 9713 10236 10318 10406 10553 10578 10697 10989 11145 11147 11149 11279 11314 11660 11683 12043 12107 12222 12258 12423 12459 12922 12987 12988 13018 13036 13216 13219 13260 13397 13489 13532 13550	-0.0539 -0.0326 -0.0415 -0.0172 0.0155 0.0166 0.0340 0.0110 0.0141 -0.0230 -0.0175 -0.0065 0.0004 -0.0077 -0.0814 -0.0878 -0.0837 -0.0843 -0.0879 -0.0984 -0.0938 -0.0892 -0.0904 -0.0894 -0.0983 -0.1345 -0.1454 -0.1519 -0.1703 -0.2130 -0.2150 -0.2230 -0.2247 -0.2266 -0.2269 -0.2402 -0.2389 -0.2373 -0.2721 -0.2740 -0.2761 -0.2820 -0.2788 -0.2820 -0.2966 -0.3005 -0.2929 -0.2853 -0.2865 -0.2804 -0.29…	12042	-0.0766
none	real	descending	Signal2Noise	1000	FALSE	TRUE	FALSE	a85a6c78dd4b496eaa072a0e92543cbf.rnk	a85a6c78dd4b496eaa072a0e92543cbf.cls	gene_sets.gmt#KEGG_REGULATION_OF_AUTOPHAGY	-0.3679	-1.0829	0.4099	0.8119	0.981	0.4125 -0.3030 -0.3865 0.4277 0.2072 0.2462 -0.4458 -0.1709 0.2398 -0.1413 0.4110 0.4610 0.3668 0.3247 0.2413 0.2007 -0.2371 0.2128 0.1850 -0.3722 -0.4153 -0.1911 0.4255 0.1542 0.3942 0.2540 -0.4220 0.4473 0.4922 -0.4285 -0.3243 0.3347 0.3981 -0.1850 0.3053 -0.4134 0.2924 0.2690 0.4355 0.3065 0.4680 0.4042 -0.5522 -0.2446 -0.3760 0.2883 -0.3089 0.3070 -0.2867 0.3198 -0.3768 -0.3340 -0.2336 0.3081…	4999 5097 5573 6151 6170 6347 7333 7544 7606 8047 8249 9018 9105 9475 9501 10967 11169 11175 13151	-0.2619 -0.1670 -0.1159 -0.0899 -0.0232 0.0274 -0.0061 0.0129 0.0412 0.0319 0.0358 -0.0190 -0.0251 -0.0436 -0.0362 -0.0951 -0.0542 0.0012 0.0336	4998	0.0896
none	real	descending	Signal2Noise	1000	FALSE	TRUE	FALSE	a85a6c78dd4b496eaa072a0e92543cbf.rnk	a85a6c78dd4b496eaa072a0e92543cbf.cls	gene_sets.gmt#KEGG_RNA_POLYMERASE	-0.3038	-1.0463	0.4141	0.8171	0.988	0.1827 -0.4349 -0.2520 0.3636 -0.3540 0.2012 -0.2048 0.2551 -0.1878 -0.1251 0.2336 -0.1384 0.3472 -0.3223 -0.2674 -0.4261 -0.2866 -0.2352 -0.3309 -0.3692 -0.3430 -0.1631 0.3350 0.1975 0.3322 0.2870 0.3261 -0.1660 0.2708 -0.2167 -0.2560 0.1509 -0.3450 -0.3721 0.1739 -0.1548 0.3004 -0.3219 -0.3161 0.3762 0.3403 0.3390 -0.2565 0.1813 -0.2594 -0.1502 -0.2533 0.2220 -0.3076 0.2366 -0.3587 -0.3799 -0.3…	4126 4370 4410 4488 4496 5424 5472 5748 5882 5914 6506 6785 7008 7123 7176 7969 8042 8961 9048 9541 9631 10912 11379 11790 12040 12083 13247	-0.2295 -0.1793 -0.1150 -0.0556 0.0089 -0.0129 0.0291 0.0497 0.0788 0.1150 0.1017 0.1079 0.1153 0.1293 0.1472 0.1015 0.1080 0.0418 0.0359 0.0050 0.0048 -0.0658 -0.0676 -0.0574 -0.0296 0.0148 0.0265	4125	0.1232
none	real	descending	Signal2Noise	1000	FALSE	TRUE	FALSE	a85a6c78dd4b496eaa072a0e92543cbf.rnk	a85a6c78dd4b496eaa072a0e92543cbf.cls	gene_sets.gmt#KEGG_BETA_ALANINE_METABOLISM	-0.3889	-1.0259	0.4202	0.7925	0.99	-0.5083 0.3981 -0.3970 -0.4521 0.2771 -0.3909 -0.4349 -0.4752 -0.2596 0.4026 0.2554 0.5869 0.2061 0.3611 -0.6387 0.3802 0.2609 -0.3053 0.4150 -0.3521 -0.5886 0.2082 0.3084 -0.4195 0.1509 0.2871 -0.5554 0.3661 -0.3486 -0.3127 -0.1997 0.3110 0.3090 -0.4415 -0.5569 -0.5555 -0.3930 -0.2496 0.5902 -0.3588 -0.3111 -0.6040 -0.3594 -0.5163 0.2293 0.5634 -0.4555 0.3476 0.4908 0.3830 -0.4285 0.3024 -0.5200…	885 2212 2412 4425 4613 5523 8065 8927 10018 12066 12101 12118 12459 12553 12890 12984 13260 13603	0.1041 0.1079 0.1868 0.0840 0.1124 0.0757 -0.1034 -0.1656 -0.2383 -0.3571 -0.3270 -0.2953 -0.2810 -0.2467 -0.2202 -0.1730 -0.1265 0.0003	12065	-0.0778
none	real	descending	Signal2Noise	1000	FALSE	TRUE	FALSE	a85a6c78dd4b496eaa072a0e92543cbf.rnk	a85a6c78dd4b496eaa072a0e92543cbf.cls	gene_sets.gmt#KEGG_ASCORBATE_AND_ALDARATE_METABOLISM	-0.4628	-0.9972	0.4594	0.7881	0.992	-0.6032 0.6258 0.2634 -0.5271 0.5577 -0.3388 -0.4033 -0.4601 -0.5250 0.4271 -0.3932 0.7386 0.4349 -0.5619 -0.5722 -0.3935 0.5498 -0.4835 0.6476 -0.4421 -0.8274 -0.3671 0.4330 -0.6253 -0.3267 -0.4746 -0.5896 0.2671 0.4303 -0.5153 -0.5578 0.3409 0.5250 -0.6185 -0.7855 -0.4675 -0.3935 0.5534 0.7132 0.3759 0.2862 -0.7445 -0.3857 -0.4122 -0.5893 0.6230 -0.5393 0.5493 0.4263 0.3869 -0.2621 0.5334 -0.52…	4425 5523 11106 12101 12118 12984	-0.1132 -0.0524 -0.3764 -0.2966 -0.1437 0.0458	11105	-0.0451
none	real	descending	Signal2Noise	1000	FALSE	TRUE	FALSE	a85a6c78dd4b496eaa072a0e92543cbf.rnk	a85a6c78dd4b496eaa072a0e92543cbf.cls	gene_sets.gmt#KEGG_AMINOACYL_TRNA_BIOSYNTHESIS	-0.2972	-0.9339	0.5322	0.8615	0.998	0.1955 -0.4840 0.2034 0.4918 -0.2985 0.4458 -0.3613 -0.1786 0.2314 0.2017 0.3557 0.4526 0.2950 0.1790 -0.5067 -0.3497 -0.4127 -0.1594 -0.1506 -0.4862 -0.6047 -0.1733 0.3056 -0.1563 0.3602 0.2313 -0.2946 -0.3864 0.3291 -0.2169 -0.2082 0.3223 0.1582 -0.2757 0.4244 -0.2315 0.1679 -0.2383 0.2452 0.4295 0.3892 0.4239 -0.3818 0.1625 -0.3157 0.2034 -0.2889 -0.2699 -0.4012 0.2026 -0.3004 -0.3281 -0.3574 …	4032 4160 4502 4658 5572 6175 6589 6741 7061 7642 7780 8312 8524 8783 8983 8997 9162 9378 9465 9500 9503 9604 9660 9969 10172 10277 10331 10356 10384 10577 10584 10980 11008 11405 11527 11655 11777 11914 12378 12778 13340	-0.2281 -0.1715 -0.1383 -0.0946 -0.1224 -0.1357 -0.1399 -0.1264 -0.1292 -0.1573 -0.1542 -0.1853 -0.1951 -0.2110 -0.2246 -0.2246 -0.2361 -0.2490 -0.2515 -0.2498 -0.2457 -0.2476 -0.2456 -0.2589 -0.2621 -0.2569 -0.2474 -0.2354 -0.2234 -0.2210 -0.2049 -0.2114 -0.1902 -0.1898 -0.1670 -0.1425 -0.1153 -0.0868 -0.0708 -0.0372 0.0197	4031	0.1272
none	real	descending	Signal2Noise	1000	FALSE	TRUE	FALSE	a85a6c78dd4b496eaa072a0e92543cbf.rnk	a85a6c78dd4b496eaa072a0e92543cbf.cls	gene_sets.gmt#KEGG_CITRATE_CYCLE_TCA_CYCLE	-0.3015	-0.9198	0.5583	0.8325	0.998	-0.2020 0.2549 -0.2893 0.3471 0.2358 0.4883 -0.3512 -0.3463 0.2492 0.3506 0.4488 0.5059 0.3342 -0.1993 -0.3694 -0.3475 -0.2092 0.4912 -0.2485 -0.3121 -0.6058 -0.3478 0.2400 0.2579 -0.2590 0.2810 -0.4321 -0.3555 0.4597 -0.2692 0.2375 0.2730 0.1981 -0.1779 0.3103 -0.2866 -0.2064 0.2652 0.2100 0.2415 -0.1891 -0.1664 -0.3925 0.3845 -0.5084 -0.1882 -0.3392 0.3618 -0.3048 0.3500 0.1858 0.2151 -0.3139 -…	3062 5735 5902 6219 7985 8061 8251 8375 8569 8694 8800 8951 9107 9717 9731 9816 10266 10664 10705 10721 10824 11024 11489 11496 12107 12386 12519	-0.0597 -0.1941 -0.1476 -0.1191 -0.2301 -0.2179 -0.2173 -0.2141 -0.2191 -0.2216 -0.2243 -0.2333 -0.2445 -0.2781 -0.2674 -0.2606 -0.2722 -0.2721 -0.2446 -0.2149 -0.1892 -0.1645 -0.1461 -0.0938 -0.0653 -0.0009 0.0801	10663	-0.032
none	real	descending	Signal2Noise	1000	FALSE	TRUE	FALSE	a85a6c78dd4b496eaa072a0e92543cbf.rnk	a85a6c78dd4b496eaa072a0e92543cbf.cls	gene_sets.gmt#KEGG_BIOSYNTHESIS_OF_UNSATURATED_FATTY_ACIDS	-0.355	-0.9197	0.5508	0.7807	0.998	0.3873 0.3206 -0.4614 0.2264 0.3631 0.4172 -0.5678 0.5244 -0.2507 -0.2690 0.3027 0.4185 0.4289 -0.4203 0.2772 -0.2561 0.2859 0.3058 -0.6626 -0.2992 -0.3535 -0.3406 0.3843 -0.2400 -0.4268 0.2760 -0.3290 -0.2815 0.3296 0.3761 -0.2625 -0.2504 0.4037 0.3573 0.5406 -0.3362 0.2465 0.2865 0.3130 -0.3930 0.4442 -0.3227 -0.4267 0.4620 -0.4159 0.3332 -0.3155 -0.1968 -0.2223 0.5203 -0.3875 0.2701 -0.4182 -0…	2800 3530 4150 5771 6359 7565 8689 8824 8927 9424 9716 10318 10484 10783 11149 12886 12966 12988 13181	-0.0583 0.0024 0.0486 -0.0201 -0.0232 -0.0903 -0.1675 -0.1737 -0.1791 -0.2108 -0.2230 -0.2488 -0.2398 -0.2353 -0.2273 -0.2610 -0.1686 -0.0703 0.0313	12885	-0.1252
none	real	descending	Signal2Noise	1000	FALSE	TRUE	FALSE	a85a6c78dd4b496eaa072a0e92543cbf.rnk	a85a6c78dd4b496eaa072a0e92543cbf.cls	gene_sets.gmt#KEGG_LYSINE_DEGRADATION	-0.2885	-0.9044	0.5896	0.7621	0.999	-0.1799 0.2355 -0.2777 0.2111 0.4350 0.3032 -0.4584 -0.2822 -0.2296 0.3080 0.2809 0.4463 0.4363 0.3091 -0.3870 -0.2031 -0.2382 -0.2155 -0.2287 -0.4019 -0.3751 0.2791 0.4238 -0.2430 0.2832 0.2797 -0.5075 0.2753 0.2163 -0.2222 -0.2966 0.1974 0.4006 -0.2913 -0.3697 -0.3917 0.4970 -0.2965 0.2678 0.3992 0.2974 -0.3962 -0.4013 -0.3037 -0.3106 0.2329 -0.3091 0.2464 -0.2938 0.3590 -0.4554 -0.2023 -0.4482…	2047 2929 3243 4425 4731 4750 5099 5523 5658 5717 5883 5885 6073 6214 6342 8764 8927 8931 8951 9079 9146 9744 9873 10018 10266 11548 11589 12087 12101 12118 12134 12564 12677 12984 13142 13260 13277	-0.0596 -0.0586 -0.0230 -0.0714 -0.0596 -0.0268 -0.0225 -0.0279 -0.0133 0.0063 0.0166 0.0389 0.0459 0.0554 0.0647 -0.1116 -0.1225 -0.1218 -0.1224 -0.1316 -0.1362 -0.1757 -0.1799 -0.1841 -0.1941 -0.2680 -0.2500 -0.2591 -0.2323 -0.2054 -0.1783 -0.1745 -0.1445 -0.1210 -0.0806 -0.0323 0.0243	11547	-0.059
none	real	descending	Signal2Noise	1000	FALSE	TRUE	FALSE	a85a6c78dd4b496eaa072a0e92543cbf.rnk	a85a6c78dd4b496eaa072a0e92543cbf.cls	gene_sets.gmt#KEGG_RIBOSOME	-0.4301	-0.8902	0.5743	0.7422	0.999	-0.5086 -0.2725 0.4570 0.2966 -0.6716 -0.5183 0.3175 0.4900 -0.2185 -0.2684 -0.3717 -0.6482 -0.6430 -0.6661 -0.4487 -0.6854 -0.2978 -0.2547 0.5393 0.4267 -0.4184 -0.3528 -0.7527 0.4799 0.3370 -0.7825 0.8393 -0.7395 0.3701 -0.3988 0.4739 -0.3208 -0.6687 -0.7936 0.2522 -0.2376 -0.6373 0.3315 0.2548 0.5432 -0.3907 0.4822 0.5525 -0.4504 0.7228 0.5740 0.4330 -0.3338 0.4742 -0.7738 0.5297 0.4265 -0.244…	5817 6071 6382 6403 6492 6600 6628 6891 6906 6910 6974 6988 7184 7301 7313 7371 7434 7493 7527 7598 7647 7661 7704 7783 7914 8069 8199 8253 8270 8271 8302 8328 8387 8391 8409 8432 8489 8498 8587 8640 8663 8671 8733 8779 8782 8831 8922 8944 8989 9093 9098 9136 9171 9188 9216 9218 9298 9398 9399 9479 9523 9532 9577 9655 9661 9686 9730 9761 9781 9850 9855 9888 9954 9997 10069 10078 10085 10154 10252…	-0.3910 -0.3743 -0.3660 -0.3364 -0.3130 -0.2924 -0.2663 -0.2609 -0.2373 -0.2129 -0.1937 -0.1711 -0.1642 -0.1530 -0.1341 -0.1191 -0.1053 -0.0917 -0.0767 -0.0653 -0.0530 -0.0382 -0.0261 -0.0176 -0.0143 -0.0144 -0.0140 -0.0086 -0.0006 0.0085 0.0151 0.0218 0.0253 0.0329 0.0393 0.0450 0.0476 0.0536 0.0529 0.0542 0.0574 0.0616 0.0609 0.0610 0.0642 0.0635 0.0586 0.0585 0.0563 0.0487 0.0485 0.0461 0.0443…	5816	0.0662
none	real	descending	Signal2Noise	1000	FALSE	TRUE	FALSE	a85a6c78dd4b496eaa072a0e92543cbf.rnk	a85a6c78dd4b496eaa072a0e92543cbf.cls	gene_sets.gmt#KEGG_PRIMARY_BILE_ACID_BIOSYNTHESIS	-0.3956	-0.8808	0.6277	0.7199	1	-0.7137 -0.3292 -0.3176 -0.2747 -0.3955 -0.5387 0.5117 -0.6957 0.3449 -0.6637 0.4592 0.4868 0.3775 0.3864 -0.4859 0.4147 0.4368 -0.2905 0.4713 0.3093 -0.7253 -0.4415 0.4019 0.4317 -0.3618 -0.3345 -0.3071 0.3611 0.4433 0.2809 0.2729 0.4497 0.4579 -0.4372 -0.3387 -0.5065 -0.5651 -0.4003 0.4437 0.4092 -0.2233 -0.2938 -0.2803 -0.4972 0.6826 0.6020 -0.5671 -0.4646 -0.4193 -0.3056 -0.3164 -0.3852 0.448…	542 3486 6772 7379 9228 9284 12608 13036 13219 13558	0.3239 0.2164 0.0063 -0.0156 -0.1497 -0.1513 -0.3218 -0.2568 -0.1589 0.0036	12607	-0.1048
none	real	descending	Signal2Noise	1000	FALSE	TRUE	FALSE	a85a6c78dd4b496eaa072a0e92543cbf.rnk	a85a6c78dd4b496eaa072a0e92543cbf.cls	gene_sets.gmt#KEGG_NITROGEN_METABOLISM	-0.3533	-0.8583	0.6615	0.7179	1	0.4298 0.4403 -0.3947 0.4209 -0.3703 0.4068 -0.5112 0.6404 0.3541 0.5014 0.3244 0.2223 0.4399 -0.4180 0.5074 0.4432 0.2753 0.5041 0.4848 -0.3974 -0.4241 0.2885 0.5465 0.5369 -0.4793 -0.3225 -0.3746 0.4933 0.3857 -0.4840 -0.3603 -0.2563 -0.2976 -0.4024 0.5556 0.4449 -0.4608 0.4209 0.5046 -0.2297 -0.3403 -0.5281 -0.4061 -0.5743 0.2475 -0.4962 -0.6184 0.2907 -0.4423 0.3741 -0.3814 0.3176 -0.5006 0.4…	2349 3007 4158 4786 4921 7101 9885 10465 12261 13132 13246 13546	-0.0128 0.0646 0.0631 0.0829 0.1361 0.0014 -0.1929 -0.2165 -0.2893 -0.2522 -0.1503 0.0045	13131	-0.148
none	real	descending	Signal2Noise	1000	FALSE	TRUE	FALSE	a85a6c78dd4b496eaa072a0e92543cbf.rnk	a85a6c78dd4b496eaa072a0e92543cbf.cls	gene_sets.gmt#KEGG_FATTY_ACID_METABOLISM	-0.237	-0.7639	0.7432	0.8255	1	-0.2945 0.2936 -0.3035 -0.1704 0.2988 -0.3434 -0.1679 -0.4945 -0.1866 -0.1973 0.3360 0.4328 0.2436 0.2521 -0.5349 0.2423 0.4268 -0.3122 0.3971 -0.2352 -0.3996 -0.3593 0.2345 -0.3342 -0.1853 -0.2027 -0.4505 0.1933 -0.2598 -0.3196 0.3148 0.3295 0.3192 -0.4306 -0.6002 -0.4878 -0.2248 -0.2649 0.5178 0.2652 -0.3029 -0.4572 -0.3559 0.3706 0.3022 0.3298 -0.3758 0.4279 0.3357 0.3956 -0.3135 0.2766 -0.387…	293 1451 1744 2079 2662 3009 3702 4027 4425 4453 5523 5992 6073 7577 8154 8927 9079 9146 10018 10318 10481 10647 10989 11149 11314 12101 12118 12553 12718 12984 12988 13216 13260 13277 13366 13472	0.1216 0.1096 0.1544 0.1888 0.1930 0.2092 0.1907 0.1957 0.1916 0.2145 0.1525 0.1320 0.1397 0.0354 -0.0030 -0.0593 -0.0703 -0.0750 -0.1350 -0.1515 -0.1570 -0.1620 -0.1776 -0.1788 -0.1791 -0.2189 -0.2018 -0.2109 -0.1975 -0.1870 -0.1570 -0.1380 -0.1041 -0.0676 -0.0317 0.0099	12100	-0.0799
none	real	descending	Signal2Noise	1000	FALSE	TRUE	FALSE	a85a6c78dd4b496eaa072a0e92543cbf.rnk	a85a6c78dd4b496eaa072a0e92543cbf.cls	gene_sets.gmt#KEGG_N_GLYCAN_BIOSYNTHESIS	-0.2115	-0.6815	0.8214	0.9058	1	-0.2365 -0.3249 -0.2807 0.3629 0.2165 0.1963 -0.2396 -0.2357 0.3697 0.2517 0.4504 0.4260 0.3672 0.2920 -0.3599 0.2486 0.2097 0.1963 -0.3782 -0.3442 -0.3511 -0.3465 0.4096 0.2224 0.2838 0.2546 -0.4234 0.2354 0.5117 0.3862 -0.3430 0.3583 0.2241 0.1462 0.2428 -0.3200 0.3552 -0.2363 0.3830 0.4008 0.2562 0.3370 -0.4363 -0.2674 -0.2343 0.3201 -0.2762 -0.2895 -0.3156 0.3044 -0.3557 -0.3679 -0.2015 -0.23…	570 2044 2750 4551 4574 4597 5461 5464 5863 5873 6293 6418 6928 7242 8210 8466 8801 9184 9586 9824 9972 10021 10072 10218 10456 10522 10528 10832 10972 11041 11065 11166 11430 11603 11760 11882 11990 12048 12513 12757 12898 13066 13080 13253	0.1083 0.0776 0.0852 -0.0162 0.0133 0.0425 0.0014 0.0237 0.0137 0.0322 0.0176 0.0239 -0.0013 -0.0141 -0.0804 -0.0957 -0.1187 -0.1464 -0.1732 -0.1864 -0.1921 -0.1901 -0.1880 -0.1921 -0.2014 -0.1975 -0.1892 -0.2007 -0.1986 -0.1907 -0.1793 -0.1728 -0.1757 -0.1704 -0.1623 -0.1504 -0.1363 -0.1177 -0.1226 -0.1064 -0.0794 -0.0504 -0.0094 0.0261	10831	-0.0364
none	real	descending	Signal2Noise	1000	FALSE	TRUE	FALSE	a85a6c78dd4b496eaa072a0e92543cbf.rnk	a85a6c78dd4b496eaa072a0e92543cbf.cls	gene_sets.gmt#KEGG_GLYCINE_SERINE_AND_THREONINE_METABOLISM	-0.2522	-0.6806	0.9006	0.8675	1	-0.4632 0.5153 -0.2288 -0.3318 -0.3962 -0.2973 0.2217 -0.3737 0.2877 0.3452 0.4123 0.3300 0.2070 -0.5139 -0.3890 0.2746 0.3379 0.2560 0.4154 -0.2966 -0.5466 0.3110 0.3359 -0.2884 -0.4164 0.3358 -0.5199 0.4285 -0.3415 0.3394 -0.2230 -0.3607 -0.3279 -0.3998 -0.3130 -0.4444 -0.2537 -0.4428 0.6114 0.2976 0.5013 -0.2995 -0.5582 -0.3706 0.3298 0.2968 -0.5027 -0.3366 0.3211 0.3551 -0.4497 0.3901 -0.3535…	537 1532 2412 3158 3175 3466 4613 4750 4786 5725 5968 8412 8521 9169 9717 10004 12189 12576 12613 12648 12828 13048 13445 13546	0.1242 0.1501 0.1576 0.1577 0.2110 0.2386 0.1868 0.2077 0.2355 0.1880 0.1899 0.0141 0.0095 -0.0377 -0.0741 -0.0895 -0.2238 -0.2199 -0.1894 -0.1578 -0.1335 -0.1062 -0.0698 0.0045	12575	-0.1023
none	real	descending	Signal2Noise	1000	FALSE	TRUE	FALSE	a85a6c78dd4b496eaa072a0e92543cbf.rnk	a85a6c78dd4b496eaa072a0e92543cbf.cls	gene_sets.gmt#KEGG_RIBOFLAVIN_METABOLISM	-0.2151	-0.5863	0.9467	0.9343	1	-0.4451 -0.2862 -0.4557 -0.2426 -0.2411 -0.2630 -0.3926 0.1819 0.3444 -0.2272 0.3544 0.5850 0.4566 -0.4088 -0.2857 0.2940 -0.2435 0.2982 -0.1994 -0.3092 -0.5303 -0.1942 0.3078 -0.2375 -0.1617 0.3196 -0.4973 0.3150 0.4960 -0.5270 -0.3897 -0.1842 -0.4267 0.5325 -0.4320 -0.5774 -0.2191 -0.4316 0.3886 0.3565 -0.1909 0.3034 -0.4171 -0.2399 -0.2606 0.2475 -0.4569 -0.3790 -0.2513 0.5207 -0.5552 0.2894 -…	2833 2926 3226 5207 6059 7320 8221 9975 10446 11006 11421 11932 11967 13582	-0.0611 0.0755 0.1821 0.0995 0.0825 0.0149 -0.0388 -0.1545 -0.1683 -0.1772 -0.1659 -0.1492 -0.0964 0.0018	13581	-0.286
none	real	descending	Signal2Noise	1000	FALSE	TRUE	FALSE	a85a6c78dd4b496eaa072a0e92543cbf.rnk	a85a6c78dd4b496eaa072a0e92543cbf.cls	gene_sets.gmt#KEGG_OTHER_GLYCAN_DEGRADATION	-0.2095	-0.5323	0.9577	0.9381	1	-0.5339 -0.2628 -0.6978 0.2643 -0.3296 0.5592 0.1946 -0.3069 0.2476 -0.2274 0.5899 0.5563 0.4727 0.2395 -0.3462 0.3426 0.5136 -0.3055 0.3313 -0.4141 -0.7404 -0.3744 0.3212 0.4623 -0.2949 0.5029 -0.4785 -0.6070 0.4673 0.3940 -0.2750 0.4141 -0.3229 0.4495 0.2197 0.2292 -0.2622 0.2976 -0.4853 0.6289 -0.3697 -0.2403 -0.5001 -0.2530 0.1865 -0.3546 -0.5034 0.2958 -0.4001 0.1899 -0.4464 0.2969 -0.2156 0…	2132 4549 5358 5917 6191 7569 9903 10024 11164 11346 11550 11936 11966 12393	0.0934 0.0193 0.0369 0.0583 0.0943 0.0211 -0.1352 -0.1257 -0.1636 -0.1250 -0.0819 -0.0398 0.0297 0.0893	11163	-0.0468
none	real	descending	Signal2Noise	1000	FALSE	TRUE	FALSE	a85a6c78dd4b496eaa072a0e92543cbf.rnk	a85a6c78dd4b496eaa072a0e92543cbf.cls	gene_sets.gmt#KEGG_VALINE_LEUCINE_AND_ISOLEUCINE_BIOSYNTHESIS	0.1938	0.4926	0.9885	0.9598	1	0.3416 -0.5216 -0.5778 0.5218 -0.2853 0.3279 -0.2777 -0.3747 0.2063 0.3672 0.5177 0.4709 -0.3231 0.3733 -0.4952 0.3968 -0.2657 0.2404 0.4549 -0.4498 -0.6526 0.2039 0.3292 -0.5171 -0.2999 -0.3285 -0.3112 -0.2200 0.3896 0.4076 0.3678 0.4593 0.3387 -0.3693 0.2562 -0.4118 -0.3201 -0.3550 0.5338 0.4501 0.4604 0.4056 -0.3108 0.5211 -0.3016 0.3169 -0.2273 0.4536 -0.4783 0.2847 -0.5351 -0.5085 -0.2835 0.…	2325 4658 6175 6219 9604 9816 10384 10980 11512 12378	0.1694 0.1442 0.1155 0.1938 -0.0407 -0.0359 -0.0402 -0.0238 0.0207 0.0904	6219	0.0565
none	real	descending	Signal2Noise	1000	FALSE	TRUE	FALSE	a85a6c78dd4b496eaa072a0e92543cbf.rnk	a85a6c78dd4b496eaa072a0e92543cbf.cls	gene_sets.gmt#KEGG_OXIDATIVE_PHOSPHORYLATION	0.1661	0.6051	0.7632	0.8836	1	-0.2022 0.1572 0.1471 0.3138 -0.3884 -0.2217 0.3127 -0.2578 0.2031 -0.3320 0.2161 -0.3027 -0.1746 -0.5040 0.1313 -0.5323 0.4440 0.1779 0.3179 0.2226 -0.4769 -0.4572 -0.2809 0.3591 0.1229 -0.3584 0.3316 -0.2350 0.1513 -0.4009 0.2215 -0.2195 -0.2103 -0.1416 -0.3313 0.1381 -0.4501 0.2622 0.1164 -0.2097 -0.1231 -0.2114 0.1520 0.5111 0.1487 0.1377 -0.0808 0.1802 0.4190 -0.2051 0.4067 0.2509 0.2628 0.3…	417 1088 1257 1761 2375 2981 3258 4252 4384 4686 5017 5735 5949 6187 6197 6226 6306 6321 6776 6827 7040 7042 7116 7303 7463 7532 7573 7607 7674 7714 7740 7744 7778 7781 7796 7877 7881 7885 7911 7915 7923 7968 7991 8061 8149 8159 8181 8185 8231 8267 8284 8305 8337 8370 8426 8441 8546 8665 8694 8787 8809 8866 8889 8960 9032 9090 9152 9172 9200 9258 9356 9735 9790 9912 9964 10005 10157 10230 10288 1…	0.0755 0.0962 0.1490 0.1661 0.1642 0.1541 0.1650 0.1134 0.1247 0.1212 0.1134 0.0730 0.0689 0.0621 0.0720 0.0805 0.0848 0.0939 0.0686 0.0730 0.0645 0.0716 0.0732 0.0656 0.0596 0.0601 0.0624 0.0651 0.0652 0.0671 0.0699 0.0744 0.0765 0.0808 0.0843 0.0825 0.0865 0.0904 0.0926 0.0965 0.1000 0.1006 0.1028 0.1013 0.0982 0.1008 0.1025 0.1054 0.1051 0.1054 0.1071 0.1083 0.1087 0.1088 0.1071 0.1084 0.1026 …	1761	0.291
none	real	descending	Signal2Noise	1000	FALSE	TRUE	FALSE	a85a6c78dd4b496eaa072a0e92543cbf.rnk	a85a6c78dd4b496eaa072a0e92543cbf.cls	gene_sets.gmt#KEGG_BASAL_TRANSCRIPTION_FACTORS	0.2214	0.6415	0.8585	0.8534	1	0.4987 -0.3646 0.2213 0.3598 0.2367 0.3873 -0.4588 0.3176 0.3652 0.4459 0.3912 0.2396 0.4154 0.2045 0.3526 0.1212 -0.3245 0.3431 -0.4710 -0.3097 -0.2616 0.4470 0.3367 0.1744 0.3959 0.4394 -0.3548 0.2762 0.5658 -0.1970 -0.4198 0.2352 0.4005 0.2655 0.1182 -0.2510 0.3560 -0.3742 -0.5169 -0.2281 0.1880 0.2468 -0.2502 -0.3358 -0.5126 0.2121 -0.1850 0.2095 -0.3918 0.3189 -0.3152 -0.4644 -0.6014 0.2414 …	926 3926 4275 4656 4796 5093 5139 5454 5485 6402 7070 7140 7412 7522 7592 7930 8771 8807 8932 9138 9374 9448 9966 10400 11218 11530 11831 11870 11935 12128	0.1479 -0.0025 0.0338 0.0597 0.1006 0.1247 0.1665 0.1837 0.2214 0.1819 0.1530 0.1675 0.1644 0.1721 0.1819 0.1686 0.1099 0.1101 0.1024 0.0877 0.0732 0.0715 0.0426 0.0246 -0.0098 -0.0016 0.0125 0.0467 0.0801 0.1089	5485	0.0751
none	real	descending	Signal2Noise	1000	FALSE	TRUE	FALSE	a85a6c78dd4b496eaa072a0e92543cbf.rnk	a85a6c78dd4b496eaa072a0e92543cbf.cls	gene_sets.gmt#KEGG_ONE_CARBON_POOL_BY_FOLATE	0.2476	0.6427	0.9122	0.8574	1	-0.4216 -0.3556 0.3904 0.4583 -0.3523 0.5128 -0.4712 0.4083 0.3819 0.4196 0.3735 0.3586 0.3800 -0.2666 -0.4800 -0.2748 -0.3509 -0.2265 0.2474 -0.3840 -0.5164 0.3797 0.3214 0.3014 0.4643 0.5561 -0.1903 0.3856 0.4707 -0.3368 0.3064 0.1930 -0.4592 0.4174 0.3249 -0.4189 -0.3837 -0.5177 0.4953 -0.2658 0.2679 0.3257 -0.4320 0.3174 -0.3481 -0.3763 -0.3875 -0.3199 -0.3909 0.3968 -0.3101 0.3231 -0.6329 0.…	1275 2976 3175 4786 5042 5725 6845 6876 7845 7994 8554 9269 9947 10577 11226 12611 13273	0.1426 0.1447 0.2476 0.1949 0.2362 0.2324 0.1794 0.2061 0.1507 0.1537 0.1196 0.0693 0.0309 0.0052 -0.0092 -0.0394 0.0246	3175	0.1725
none	real	descending	Signal2Noise	1000	FALSE	TRUE	FALSE	a85a6c78dd4b496eaa072a0e92543cbf.rnk	a85a6c78dd4b496eaa072a0e92543cbf.cls	gene_sets.gmt#KEGG_PYRUVATE_METABOLISM	0.2032	0.6754	0.8546	0.8271	1	-0.4489 0.2868 -0.1930 0.1876 0.2392 0.2325 -0.2642 -0.3828 -0.3171 -0.1973 0.3839 0.6191 0.2280 -0.3488 -0.4535 -0.3253 0.4369 -0.2567 0.4200 -0.2482 -0.6302 -0.3987 0.2234 -0.3214 -0.2114 0.1388 -0.2767 -0.2818 0.2862 -0.3949 0.2189 0.2641 0.1510 0.2068 -0.3364 -0.2960 -0.2701 0.2151 0.3852 0.1841 -0.4176 0.2410 -0.3298 0.4896 -0.1850 0.2938 -0.4710 0.2943 0.2096 0.3465 -0.1754 0.3121 -0.2720 0…	865 1333 2251 2416 3062 3444 3913 4425 5293 5385 5523 6073 6219 7173 7236 8569 8631 9400 9717 9816 10397 10627 10721 10824 11073 12101 12118 12386 12491 12984 13206 13277 13432	0.0569 0.1203 0.1232 0.1773 0.1820 0.1992 0.2032 0.1976 0.1570 0.1728 0.1840 0.1609 0.1665 0.1068 0.1123 0.0171 0.0151 -0.0397 -0.0594 -0.0626 -0.0977 -0.1056 -0.1027 -0.0998 -0.1053 -0.1578 -0.1357 -0.1287 -0.1081 -0.1061 -0.0772 -0.0344 0.0129	3913	0.1333
none	real	descending	Signal2Noise	1000	FALSE	TRUE	FALSE	a85a6c78dd4b496eaa072a0e92543cbf.rnk	a85a6c78dd4b496eaa072a0e92543cbf.cls	gene_sets.gmt#KEGG_LONG_TERM_POTENTIATION	0.2	0.6756	0.8618	0.8321	1	0.2717 0.1853 -0.2772 -0.3620 0.3487 0.2680 -0.4291 0.3662 -0.3071 0.4174 0.2474 0.2561 0.3800 0.1803 -0.1873 0.2767 -0.2716 0.2644 0.1911 -0.1591 0.2073 0.1924 0.3793 0.2640 0.3567 0.2211 -0.4140 0.1819 -0.2091 -0.2702 -0.2998 0.4154 0.3305 0.1647 -0.2737 -0.3180 0.3569 -0.2824 -0.2127 0.3741 -0.2014 0.2458 -0.3174 -0.3573 -0.2860 -0.3164 -0.3965 0.3282 -0.3058 0.3274 -0.3964 -0.1602 -0.3738 -0.…	15 1189 1378 2610 3478 3656 3765 3930 4108 4349 4386 4460 4820 5051 6072 6436 6507 6510 6784 6964 7032 7202 7317 7361 8023 8030 8242 8324 8566 8572 8582 8664 8980 9270 9355 9580 9938 10030 10668 10893 11381 11438 11901 12035 12054 12119 12590 12606 12789 12858 13042 13174 13221 13259 13443	0.1668 0.1473 0.1954 0.1439 0.1087 0.1228 0.1408 0.1534 0.1634 0.1669 0.1851 0.2000 0.1913 0.1907 0.1265 0.1094 0.1135 0.1227 0.1108 0.1051 0.1074 0.1016 0.0993 0.1022 0.0572 0.0604 0.0478 0.0445 0.0286 0.0301 0.0313 0.0268 0.0040 -0.0168 -0.0220 -0.0368 -0.0600 -0.0633 -0.1043 -0.1136 -0.1395 -0.1333 -0.1543 -0.1499 -0.1368 -0.1266 -0.1420 -0.1236 -0.1153 -0.0977 -0.0856 -0.0667 -0.0406 -0.0130 …	4460	0.1092
none	real	descending	Signal2Noise	1000	FALSE	TRUE	FALSE	a85a6c78dd4b496eaa072a0e92543cbf.rnk	a85a6c78dd4b496eaa072a0e92543cbf.cls	gene_sets.gmt#KEGG_SELENOAMINO_ACID_METABOLISM	0.2375	0.7066	0.8702	0.7991	1	-0.2359 -0.2593 -0.3719 0.2186 0.2436 0.2228 -0.4049 -0.2909 0.2688 0.2051 0.3896 0.4155 0.3642 0.5189 -0.3040 -0.2082 -0.2842 -0.3108 -0.2527 -0.2414 -0.3421 0.2052 0.2809 -0.2563 0.4159 0.4446 -0.4434 0.2815 0.4691 0.3868 -0.2588 0.3263 0.2242 -0.3268 0.2759 0.2646 0.1991 -0.4019 -0.4692 0.4711 -0.2931 0.3349 -0.2999 -0.3821 -0.3928 0.2522 -0.2833 -0.2875 -0.2579 0.3049 -0.3249 -0.2847 -0.4190 …	448 2418 3064 3550 4524 5164 5490 6838 7419 7571 8286 8425 8783 9047 9247 10264 10924 11269 12580 12778 12921 13546	0.2157 0.1728 0.2058 0.2375 0.2134 0.2040 0.2135 0.1336 0.1049 0.1065 0.0607 0.0561 0.0324 0.0134 0.0001 -0.0643 -0.0950 -0.0980 -0.1486 -0.1113 -0.0651 0.0045	3550	0.1511
none	real	descending	Signal2Noise	1000	FALSE	TRUE	FALSE	a85a6c78dd4b496eaa072a0e92543cbf.rnk	a85a6c78dd4b496eaa072a0e92543cbf.cls	gene_sets.gmt#KEGG_ALPHA_LINOLENIC_ACID_METABOLISM	0.3267	0.7348	0.7992	0.7667	1	-0.3342 0.5119 -0.6117 -0.4533 0.2677 0.2496 -0.3720 0.2689 -0.3266 0.3750 0.5426 0.3021 0.2346 -0.4080 -0.2840 0.6382 0.5059 0.3320 0.3254 0.3639 -0.4198 -0.2764 0.1802 -0.2327 -0.3829 0.5459 -0.4978 0.2982 0.2016 -0.5856 0.2211 0.3717 0.2202 0.7208 0.5129 0.2741 -0.3363 0.3161 -0.5298 0.4365 -0.3197 -0.4154 -0.6597 0.3596 -0.2283 -0.3658 -0.5006 -0.3479 -0.4395 0.6729 -0.3009 0.7691 0.3762 -0.5…	1853 2705 6950 7565 7996 9483 11149 12988 13257	0.1690 0.3267 0.0587 0.0444 0.0348 -0.0664 -0.1387 -0.1302 0.0257	2705	0.2041
none	real	descending	Signal2Noise	1000	FALSE	TRUE	FALSE	a85a6c78dd4b496eaa072a0e92543cbf.rnk	a85a6c78dd4b496eaa072a0e92543cbf.cls	gene_sets.gmt#KEGG_FOLATE_BIOSYNTHESIS	0.3496	0.7447	0.8004	0.7588	1	-0.2178 -0.2401 -0.6377 -0.4036 -0.3893 0.3981 0.5607 0.3572 0.3657 0.4656 0.7046 0.2340 0.4413 -0.5320 -0.3242 0.3803 0.4373 0.5855 0.3644 0.2754 -0.6712 -0.6831 0.3718 0.4716 -0.4820 0.2289 -0.4434 -0.3127 0.6434 0.4446 -0.6465 0.4350 0.2884 0.6673 0.5985 -0.2841 -0.4197 0.3860 -0.4587 -0.3744 -0.4521 -0.3047 -0.3692 0.4526 -0.4953 -0.4231 -0.3991 -0.4216 -0.2962 0.4609 0.2765 -0.4570 -0.7317 0…	2030 2466 5202 5371 7994 11259 11499 13087	0.1379 0.3496 0.2393 0.3119 0.1413 -0.0443 0.0008 0.0382	2466	0.224
none	real	descending	Signal2Noise	1000	FALSE	TRUE	FALSE	a85a6c78dd4b496eaa072a0e92543cbf.rnk	a85a6c78dd4b496eaa072a0e92543cbf.cls	gene_sets.gmt#KEGG_RENIN_ANGIOTENSIN_SYSTEM	0.3347	0.7614	0.816	0.742	1	-0.6887 0.4757 -0.6011 -0.4953 0.6676 0.4024 0.4521 0.3838 -0.4131 0.4038 0.6121 0.4894 0.4695 -0.3658 -0.3665 0.4187 0.4388 -0.4188 -0.4300 -0.4384 -0.5074 -0.3943 0.4727 0.3260 -0.3727 0.3279 -0.5825 0.3233 -0.6207 0.3899 -0.4271 0.5588 0.4052 -0.5001 -0.3341 -0.3600 -0.4056 0.3160 0.5016 -0.3299 -0.4388 -0.5874 -0.4466 0.2420 -0.2086 -0.3368 -0.5223 -0.2811 -0.3810 0.3382 -0.3549 -0.2666 -0.48…	1072 2574 3172 3331 6996 9276 12744 12941 13304 13474	0.1577 0.1810 0.2447 0.3347 0.0900 -0.0755 -0.2597 -0.1939 -0.1137 0.0098	3331	0.1633
none	real	descending	Signal2Noise	1000	FALSE	TRUE	FALSE	a85a6c78dd4b496eaa072a0e92543cbf.rnk	a85a6c78dd4b496eaa072a0e92543cbf.cls	gene_sets.gmt#KEGG_LINOLEIC_ACID_METABOLISM	0.3642	0.7747	0.729	0.7284	1	-0.5766 0.7529 -0.5490 -0.5562 0.2893 0.3080 0.4529 0.4698 0.3251 0.4553 0.4655 -0.4659 -0.3943 -0.4225 0.3798 0.7171 0.5249 -0.5027 -0.2678 0.4236 -0.5283 -0.4515 -0.5075 0.4991 0.5783 0.7114 -0.3285 0.3689 -0.3354 -0.8007 -0.2552 -0.3310 0.3942 0.8323 0.4670 -0.3269 -0.3058 -0.3983 -0.6198 -0.4556 -0.5427 -0.5256 -0.5443 -0.2058 -0.3258 -0.3669 -0.6223 -0.2700 -0.2804 0.6401 -0.3217 0.7968 0.34…	1853 2705 4659 6950 7996 8946 9483 11010 13257	0.1907 0.3642 0.3378 0.2166 0.1633 0.0962 0.0656 0.0027 0.0257	2705	0.2041
none	real	descending	Signal2Noise	1000	FALSE	TRUE	FALSE	a85a6c78dd4b496eaa072a0e92543cbf.rnk	a85a6c78dd4b496eaa072a0e92543cbf.cls	gene_sets.gmt#KEGG_HISTIDINE_METABOLISM	0.2693	0.78	0.752	0.7263	1	-0.2640 0.4298 -0.1825 -0.4609 0.2845 -0.2563 -0.2982 -0.3071 -0.3266 0.2750 0.3337 0.4228 0.3184 -0.3991 -0.2905 0.2980 0.3302 -0.3954 0.4693 -0.3075 -0.5334 -0.3240 0.2820 -0.2373 0.2986 0.2737 -0.4797 0.3783 -0.2897 -0.5268 -0.2583 0.2950 0.3699 -0.1940 -0.5387 -0.3985 -0.2198 -0.3305 0.4591 -0.2495 0.2474 -0.2444 -0.5185 -0.2464 0.3189 -0.2721 -0.4739 0.3254 0.2946 0.3461 -0.4311 0.3872 -0.46…	229 3158 3550 4425 5042 5164 5523 5964 8158 8286 9047 10264 11938 12101 12118 12576 12580 12616 12984 13398	0.2693 0.1283 0.1639 0.1469 0.1392 0.1663 0.1715 0.1658 0.0119 0.0090 -0.0466 -0.1261 -0.2186 -0.1964 -0.1633 -0.1532 -0.1096 -0.0672 -0.0378 0.0154	229	0.6708
none	real	descending	Signal2Noise	1000	FALSE	TRUE	FALSE	a85a6c78dd4b496eaa072a0e92543cbf.rnk	a85a6c78dd4b496eaa072a0e92543cbf.cls	gene_sets.gmt#KEGG_GLYCOSPHINGOLIPID_BIOSYNTHESIS_LACTO_AND_NEOLACTO_SERIES	0.3058	0.8027	0.7302	0.6992	1	0.3820 0.3142 -0.5525 -0.4506 0.1924 -0.5103 -0.4138 0.3976 0.4229 0.3307 0.4219 -0.3293 0.3997 0.3141 0.4627 0.2387 0.4462 0.3568 0.2548 -0.2543 -0.4313 0.3215 0.3390 0.3467 0.4510 0.4330 -0.2504 0.5418 0.2925 -0.3931 -0.4402 0.4397 0.4619 0.4369 0.4695 -0.4019 0.3770 -0.5137 0.3541 -0.3394 0.3042 -0.3640 -0.4122 0.3233 -0.4878 -0.3352 -0.4572 0.4324 -0.2156 0.6394 -0.4474 0.2798 -0.4732 -0.5915…	1271 2763 3843 4193 4636 5126 5461 5614 5982 6293 8893 9184 10192 10559 10625 12736 13326	0.1191 0.1316 0.1356 0.1835 0.2136 0.2298 0.2515 0.2842 0.2951 0.3058 0.1168 0.0964 0.0357 0.0271 0.0414 -0.0445 0.0207	6293	0.0548
none	real	descending	Signal2Noise	1000	FALSE	TRUE	FALSE	a85a6c78dd4b496eaa072a0e92543cbf.rnk	a85a6c78dd4b496eaa072a0e92543cbf.cls	gene_sets.gmt#KEGG_UBIQUITIN_MEDIATED_PROTEOLYSIS	0.2253	0.8304	0.7205	0.6663	0.999	0.2986 -0.3140 -0.1877 0.2061 0.2244 0.2341 -0.3995 0.2505 0.1857 0.1930 0.3246 0.2449 0.3554 0.2686 0.1828 0.1386 -0.3007 0.2151 -0.2581 -0.3096 -0.1500 0.1968 0.3176 -0.1003 0.2874 0.2999 -0.3558 0.3184 0.3388 -0.1508 -0.4165 0.2495 0.2882 0.2567 -0.1541 -0.1852 0.3748 -0.2551 -0.1690 -0.1374 0.3205 0.1623 -0.4145 -0.2227 -0.4041 -0.1670 -0.2156 0.2428 -0.3053 0.2037 -0.3464 -0.3290 -0.3645 -0.…	446 550 806 1124 1435 1501 2043 2276 2315 2597 2660 2723 2744 2792 2849 2933 3326 3327 3497 3611 3960 3966 3992 4402 4533 4838 5065 5375 5405 5433 5569 5578 5599 5666 5672 5752 5956 6078 6173 6178 6184 6396 6458 6516 6570 6620 6646 6674 6791 7054 7058 7188 7359 7497 7594 7826 8129 8333 8453 8531 8561 8641 8693 8791 8898 9024 9116 9295 9296 9487 9592 9628 9653 9720 9801 9813 9860 9879 9919 9935 99…	0.0180 0.0572 0.0779 0.0882 0.0950 0.1193 0.1032 0.1080 0.1269 0.1254 0.1398 0.1538 0.1707 0.1853 0.1989 0.2100 0.1959 0.2109 0.2124 0.2176 0.2038 0.2154 0.2253 0.2052 0.2053 0.1914 0.1826 0.1668 0.1717 0.1768 0.1734 0.1795 0.1846 0.1861 0.1921 0.1924 0.1831 0.1796 0.1779 0.1828 0.1877 0.1769 0.1770 0.1774 0.1779 0.1786 0.1811 0.1834 0.1788 0.1629 0.1662 0.1599 0.1502 0.1428 0.1383 0.1233 0.1026 …	3992	0.1293
none	real	descending	Signal2Noise	1000	FALSE	TRUE	FALSE	a85a6c78dd4b496eaa072a0e92543cbf.rnk	a85a6c78dd4b496eaa072a0e92543cbf.cls	gene_sets.gmt#KEGG_RETINOL_METABOLISM	0.3453	0.8977	0.5988	0.5821	0.998	-0.2931 0.5544 -0.4142 -0.5055 0.4682 -0.4376 0.4761 -0.5087 -0.3182 -0.3638 -0.2047 -0.3174 0.1995 -0.1603 -0.4976 0.4418 0.4646 -0.3535 0.4098 -0.3606 0.3462 0.3471 0.1600 -0.3476 -0.4676 0.3361 -0.2018 0.4308 -0.4971 -0.3681 0.2907 0.2626 0.4012 -0.3325 -0.5002 -0.2986 0.3352 -0.3525 0.6546 0.3387 -0.3731 -0.6452 0.2196 -0.2861 0.2548 -0.3414 -0.4599 0.5252 0.4515 -0.2345 0.1613 0.4271 0.2748 …	1639 1775 2079 2411 2509 3283 3702 4133 5238 5370 6445 6454 6502 8946 10647 10745 12133 13446 13559	-0.0077 0.0910 0.1659 0.2274 0.3026 0.3081 0.3310 0.3453 0.2950 0.3146 0.2548 0.2734 0.2888 0.1099 -0.0033 0.0024 -0.0693 -0.0881 0.0035	4133	0.1228
none	real	descending	Signal2Noise	1000	FALSE	TRUE	FALSE	a85a6c78dd4b496eaa072a0e92543cbf.rnk	a85a6c78dd4b496eaa072a0e92543cbf.cls	gene_sets.gmt#KEGG_OLFACTORY_TRANSDUCTION	0.3375	0.9335	0.5421	0.5408	0.998	0.2437 0.5814 -0.3001 -0.3765 -0.2808 -0.3467 0.1979 0.4684 -0.4106 0.5412 0.2427 0.4716 0.3342 -0.3613 0.3518 0.2946 0.3619 -0.3386 0.6452 -0.2607 -0.5162 -0.2251 0.3659 0.2934 -0.2950 -0.4602 -0.4887 -0.2824 -0.4242 -0.3958 0.3246 0.4260 0.3466 0.2390 -0.4363 -0.3380 -0.2782 -0.4234 0.2664 0.5763 -0.4956 -0.4110 -0.1996 -0.4648 -0.1487 -0.2574 -0.5525 0.4744 -0.2373 0.3658 -0.1724 0.3326 -0.370…	1246 1315 2326 2374 4820 6510 6784 7032 8242 8572 9270 9779 12278 12789 13221 13426 13565	0.0632 0.2086 0.2383 0.3375 0.1997 0.0975 0.0969 0.0959 0.0139 -0.0058 -0.0557 -0.0871 -0.2323 -0.2184 -0.1804 -0.1066 0.0031	2374	0.2331
none	real	descending	Signal2Noise	1000	FALSE	TRUE	FALSE	a85a6c78dd4b496eaa072a0e92543cbf.rnk	a85a6c78dd4b496eaa072a0e92543cbf.cls	gene_sets.gmt#KEGG_PENTOSE_AND_GLUCURONATE_INTERCONVERSIONS	0.378	0.9342	0.5319	0.5436	0.998	-0.3842 -0.4573 -0.6127 0.2562 -0.3152 0.4537 -0.2910 0.2498 -0.5375 -0.3814 0.6310 0.4305 0.4401 -0.4596 -0.3388 -0.4921 0.5672 0.2393 0.3790 -0.6128 -0.4203 -0.3211 0.3512 -0.5747 0.3493 -0.2680 0.4838 0.4723 0.5715 0.3594 -0.3865 0.3386 0.2552 -0.3777 -0.4746 -0.4949 -0.3442 -0.6895 0.3768 0.3899 0.4703 0.3599 0.2857 -0.3835 -0.3562 0.3166 -0.3646 -0.3835 -0.4646 0.5110 -0.3188 -0.2892 -0.3147…	865 5682 8500 9692 11106 11662 12339 12800 12833	0.3780 0.0974 -0.0980 -0.1730 -0.2291 -0.2036 -0.1573 -0.0669 0.0569	865	0.4175
none	real	descending	Signal2Noise	1000	FALSE	TRUE	FALSE	a85a6c78dd4b496eaa072a0e92543cbf.rnk	a85a6c78dd4b496eaa072a0e92543cbf.cls	gene_sets.gmt#KEGG_GLUTATHIONE_METABOLISM	0.3088	0.9362	0.5	0.545	0.998	-0.5481 0.4112 0.2258 -0.3344 -0.3525 -0.4396 0.4647 -0.4120 -0.3102 -0.2336 0.1813 0.3555 0.1486 -0.4352 -0.4380 -0.2658 0.5856 -0.3361 0.4005 0.2186 -0.6173 -0.4715 0.1842 -0.2912 -0.2129 0.3666 -0.2162 0.4728 0.3280 -0.4031 -0.1813 0.4028 -0.2807 -0.4749 -0.3166 -0.4195 -0.3056 0.1410 0.3741 -0.3807 -0.3505 -0.3888 -0.3417 0.2995 0.2798 0.2907 -0.4542 0.3768 0.4792 0.3093 -0.1694 0.2181 -0.209…	448 1543 1815 2051 2112 2332 2490 3082 4455 4780 4884 5056 5460 5490 5558 5602 5615 6323 6559 6790 7571 7756 7984 8065 8375 8527 8529 9260 10139 10473 11225 11752 11989 12038 12107 12890 13101 13198 13304	0.0957 0.0871 0.1331 0.1763 0.2311 0.2692 0.3088 0.3067 0.2309 0.2293 0.2432 0.2508 0.2386 0.2538 0.2657 0.2792 0.2948 0.2552 0.2492 0.2424 0.1915 0.1837 0.1718 0.1703 0.1506 0.1420 0.1443 0.0912 0.0313 0.0132 -0.0309 -0.0545 -0.0549 -0.0408 -0.0273 -0.0560 -0.0383 -0.0095 0.0223	2490	0.2216
none	real	descending	Signal2Noise	1000	FALSE	TRUE	FALSE	a85a6c78dd4b496eaa072a0e92543cbf.rnk	a85a6c78dd4b496eaa072a0e92543cbf.cls	gene_sets.gmt#KEGG_RNA_DEGRADATION	0.2574	0.9395	0.5753	0.5446	0.998	0.2136 -0.3787 -0.2259 0.3360 0.1463 0.2788 -0.4254 0.3944 -0.1523 0.3152 0.3347 0.1584 0.3651 0.1769 0.1778 -0.3008 -0.3306 -0.2098 -0.1642 -0.3630 0.1644 0.1392 0.2412 0.1607 0.2983 0.3256 -0.2056 0.2155 0.3645 -0.3449 -0.3301 0.2496 0.1457 -0.1387 0.1348 -0.2428 0.2713 -0.2956 -0.3085 0.1468 0.3697 0.3224 -0.3072 -0.3075 -0.3141 -0.1327 -0.2336 0.3131 -0.2630 0.1388 -0.2933 -0.3666 -0.3773 0.2…	931 2628 3703 3730 3929 3964 4173 4479 4499 4841 5023 5060 5350 5626 5627 5637 5865 5871 5960 6041 6172 6641 6756 7472 7568 7646 7680 8060 8097 8230 8424 8446 8729 9390 9623 9656 9664 9841 9946 9958 10006 10075 10425 10471 10681 10695 11156 11625 11682 11950 12232 12558	0.0529 -0.0094 -0.0458 -0.0052 0.0199 0.0566 0.0776 0.0875 0.1183 0.1215 0.1347 0.1582 0.1605 0.1616 0.1829 0.2036 0.2063 0.2253 0.2376 0.2498 0.2574 0.2370 0.2420 0.1984 0.2000 0.2024 0.2078 0.1856 0.1885 0.1837 0.1732 0.1753 0.1565 0.1095 0.0955 0.0965 0.0993 0.0907 0.0880 0.0923 0.0943 0.0951 0.0774 0.0824 0.0767 0.0855 0.0656 0.0495 0.0642 0.0662 0.0711 0.0774	6172	0.0574
none	real	descending	Signal2Noise	1000	FALSE	TRUE	FALSE	a85a6c78dd4b496eaa072a0e92543cbf.rnk	a85a6c78dd4b496eaa072a0e92543cbf.cls	gene_sets.gmt#KEGG_ARGININE_AND_PROLINE_METABOLISM	0.2817	0.9407	0.5408	0.5467	0.998	-0.3608 0.2890 -0.2383 -0.3182 -0.2293 -0.2704 0.2486 -0.3638 -0.2932 -0.3310 0.2557 0.5872 0.1736 -0.4048 -0.4420 -0.2894 0.4304 0.2653 0.2810 -0.1883 -0.5633 -0.3559 0.2938 0.2818 -0.2307 -0.1428 -0.3006 -0.2640 -0.2812 -0.2392 -0.1921 0.2962 0.2585 -0.4371 -0.3552 0.1557 -0.3791 -0.2185 0.3992 -0.1974 -0.2985 0.2288 -0.2300 0.2044 0.2827 0.2771 -0.4722 0.2818 -0.1564 0.3245 -0.1788 0.2941 0.19…	681 864 1195 1532 1680 1817 2040 3007 3158 4425 4455 4582 4921 5032 5523 5587 5720 8065 8750 9005 10004 10771 10814 10923 11253 11925 11928 11989 12052 12101 12118 12576 12706 12806 12890 12984 13246 13283 13313 13598	0.0346 0.0960 0.1359 0.1674 0.2098 0.2510 0.2817 0.2435 0.2637 0.1902 0.2077 0.2171 0.2087 0.2164 0.1935 0.2019 0.2044 0.0351 -0.0142 -0.0326 -0.1029 -0.1532 -0.1498 -0.1506 -0.1660 -0.2027 -0.1900 -0.1812 -0.1720 -0.1612 -0.1480 -0.1633 -0.1528 -0.1391 -0.1227 -0.1059 -0.0962 -0.0690 -0.0401 0.0007	2040	0.2629
none	real	descending	Signal2Noise	1000	FALSE	TRUE	FALSE	a85a6c78dd4b496eaa072a0e92543cbf.rnk	a85a6c78dd4b496eaa072a0e92543cbf.cls	gene_sets.gmt#KEGG_MATURITY_ONSET_DIABETES_OF_THE_YOUNG	0.5138	0.951	0.56	0.5369	0.998	-0.6355 -0.4353 -0.6927 -0.3036 0.3408 -0.5692 -0.5201 -0.3585 0.5375 0.6001 0.6658 0.6843 0.7598 0.4556 0.5736 -0.5370 0.3701 -0.4967 -0.5588 -0.4737 -0.2807 -0.2687 0.5261 -0.8474 -0.5010 0.4922 -0.7094 0.5182 -0.7823 0.8262 -0.2790 0.5888 0.6032 -0.4744 0.6139 -0.7501 0.5232 -0.3622 -0.3037 0.5136 -0.4835 0.7917 -0.3992 -0.5976 0.5668 0.4819 -0.5733 0.4616 -0.4262 0.5636 0.3525 -0.3492 -0.5696…	409 4805 5692 13003 13346	0.5138 0.2816 0.2821 -0.1280 0.0192	409	0.5739
none	real	descending	Signal2Noise	1000	FALSE	TRUE	FALSE	a85a6c78dd4b496eaa072a0e92543cbf.rnk	a85a6c78dd4b496eaa072a0e92543cbf.cls	gene_sets.gmt#KEGG_GLYOXYLATE_AND_DICARBOXYLATE_METABOLISM	0.3658	0.9563	0.507	0.5336	0.996	0.2765 -0.4916 0.4157 0.4753 -0.5867 0.4130 -0.4857 0.3590 0.2718 -0.3686 0.3907 -0.2662 -0.2456 -0.2159 -0.5053 -0.2731 -0.3220 0.4201 -0.2510 -0.3697 -0.6846 -0.4734 0.2415 0.4053 0.4597 0.4613 0.2004 -0.3992 0.5654 -0.3963 -0.3462 -0.2638 -0.4571 0.3609 0.5203 -0.4915 -0.4753 -0.4281 0.4295 0.2567 -0.2381 0.5396 -0.4450 -0.4416 -0.3437 -0.3189 -0.3875 -0.3212 -0.4224 0.3330 0.3060 0.1975 -0.33…	2976 3401 3466 3896 8569 9400 9731 9947 10664 10705 10824 10881 11226 12611	-0.0274 0.1048 0.2596 0.3658 0.0324 -0.0226 -0.0339 -0.0325 -0.0522 -0.0211 0.0074 0.0424 0.0673 0.0733	3896	0.1342
none	real	descending	Signal2Noise	1000	FALSE	TRUE	FALSE	a85a6c78dd4b496eaa072a0e92543cbf.rnk	a85a6c78dd4b496eaa072a0e92543cbf.cls	gene_sets.gmt#KEGG_NON_HOMOLOGOUS_END_JOINING	0.4038	0.9581	0.5529	0.5346	0.996	-0.3747 -0.3408 -0.5977 0.4339 -0.3010 -0.2109 -0.4645 0.2888 -0.4555 0.6107 0.4501 0.6608 0.5889 0.5010 -0.5613 -0.1897 -0.4443 -0.5687 -0.3201 -0.4729 0.3489 0.3527 0.6515 -0.5427 0.3274 0.4725 -0.4187 0.3494 0.2802 0.6180 -0.2734 0.4575 0.2249 -0.2414 0.2398 -0.5819 0.5328 -0.4500 -0.2164 0.5071 0.5899 0.2005 -0.5291 -0.5927 -0.4979 -0.3149 -0.3731 0.4261 -0.4388 0.4390 -0.5155 -0.4206 -0.4133…	3508 3911 4020 6607 7064 7767 8904 9380 9397 10144 10650	0.0006 0.1961 0.4038 0.2947 0.3257 0.3156 0.2378 0.2120 0.2207 0.2009 0.2175	4020	0.1278
none	real	descending	Signal2Noise	1000	FALSE	TRUE	FALSE	a85a6c78dd4b496eaa072a0e92543cbf.rnk	a85a6c78dd4b496eaa072a0e92543cbf.cls	gene_sets.gmt#KEGG_NUCLEOTIDE_EXCISION_REPAIR	0.2942	0.9601	0.5234	0.5361	0.996	0.1728 -0.3544 -0.2449 0.4867 -0.2073 -0.2177 -0.3865 0.1438 0.1701 0.1974 0.4279 -0.1754 0.2851 -0.2166 -0.2883 -0.3781 0.1830 -0.3015 -0.1819 -0.4045 -0.3131 0.1592 0.2434 0.3855 0.2952 0.4679 -0.1624 0.3752 0.3030 -0.3424 -0.2645 0.2127 -0.2208 0.1854 0.1961 -0.2291 0.2267 -0.4209 -0.2215 -0.1699 0.4542 0.3795 -0.3419 0.1361 -0.2059 -0.2557 -0.2764 0.2278 -0.3036 0.1997 -0.3745 -0.2918 -0.4675…	926 1496 2012 2202 2276 2634 3382 3421 3814 4447 4628 4986 5512 5537 5795 6003 6137 6152 6428 6621 6986 7359 7503 7592 7623 7829 8338 8531 9057 9777 9783 10043 10349 10736 10737 11218 11245 11465 11804 12108 12116 13044	0.0386 0.0803 0.1121 0.1637 0.2217 0.2504 0.2375 0.2762 0.2834 0.2656 0.2793 0.2767 0.2575 0.2751 0.2737 0.2745 0.2800 0.2942 0.2876 0.2859 0.2696 0.2507 0.2481 0.2490 0.2540 0.2450 0.2113 0.1999 0.1614 0.1119 0.1151 0.1010 0.0851 0.0656 0.0745 0.0519 0.0629 0.0616 0.0544 0.0531 0.0737 0.0415	6152	0.0579
none	real	descending	Signal2Noise	1000	FALSE	TRUE	FALSE	a85a6c78dd4b496eaa072a0e92543cbf.rnk	a85a6c78dd4b496eaa072a0e92543cbf.cls	gene_sets.gmt#KEGG_DRUG_METABOLISM_CYTOCHROME_P450	0.3856	0.9601	0.5153	0.5399	0.996	-0.6599 0.6744 0.3042 -0.5615 0.2126 -0.5725 0.5367 -0.4611 -0.5484 -0.2452 -0.3318 0.4541 0.1591 0.2751 -0.4721 0.3839 0.5583 -0.6133 0.4570 0.3699 -0.6055 -0.5507 0.2444 -0.4305 -0.3678 0.4493 -0.3113 0.5513 -0.3612 -0.4620 0.4081 0.4072 0.2700 -0.3247 -0.4791 -0.5226 -0.2854 -0.3673 0.5617 -0.3869 -0.4184 -0.4870 -0.5300 -0.3521 0.5014 0.3617 -0.5264 0.3344 0.6844 0.3002 -0.3331 0.4457 0.2261 …	229 263 1815 2079 2112 2340 2490 3158 3702 4611 4659 4780 4884 5056 5460 5558 8070 8946 10647 11752 12038 12576 12616 12769 13101 13198 13398	0.1307 0.2722 0.2209 0.2587 0.3128 0.3478 0.3856 0.3748 0.3663 0.3222 0.3410 0.3535 0.3664 0.3731 0.3600 0.3690 0.1883 0.1244 0.0062 -0.0606 -0.0649 -0.0819 -0.0616 -0.0474 -0.0402 -0.0130 0.0154	2490	0.2216
none	real	descending	Signal2Noise	1000	FALSE	TRUE	FALSE	a85a6c78dd4b496eaa072a0e92543cbf.rnk	a85a6c78dd4b496eaa072a0e92543cbf.cls	gene_sets.gmt#KEGG_ERBB_SIGNALING_PATHWAY	0.2724	0.9673	0.5502	0.5339	0.995	-0.2024 -0.2453 0.1610 -0.2555 0.3627 -0.3094 -0.3303 0.2122 -0.2024 0.1971 0.2823 0.2956 0.3503 0.3870 0.1992 0.2703 -0.1727 -0.3062 -0.2007 -0.1943 0.1708 0.2219 0.3666 -0.2105 0.2735 0.2803 -0.3751 0.3410 0.2478 -0.2811 -0.3636 0.2906 0.3237 0.1909 -0.3397 -0.2092 0.3989 -0.3429 0.2160 0.2146 0.2919 0.2229 -0.3740 -0.1532 -0.3497 0.2385 -0.3302 0.3335 -0.3272 0.3124 -0.3517 -0.3986 -0.3434 -0.…	135 225 302 1100 1189 2400 2408 3019 3478 3497 3688 3829 4041 4349 4434 4533 4799 4820 4894 5030 5205 5374 5618 5742 5767 5850 6061 6079 6158 6436 6625 6759 6900 6930 6943 6964 6993 7202 7248 7361 7458 7535 7610 8127 8171 8455 8483 8566 8572 8628 9016 9221 9256 9469 9829 10079 10159 10346 10668 11158 11337 11349 11438 11857 12035 12074 12119 12437 12520 12635 12857 12884 12957 13221 13280	0.0865 0.1671 0.2427 0.2322 0.2724 0.2128 0.2420 0.2207 0.2069 0.2255 0.2301 0.2375 0.2383 0.2303 0.2384 0.2450 0.2378 0.2487 0.2554 0.2568 0.2548 0.2525 0.2438 0.2435 0.2504 0.2528 0.2451 0.2516 0.2533 0.2395 0.2318 0.2278 0.2228 0.2260 0.2304 0.2342 0.2373 0.2265 0.2277 0.2236 0.2205 0.2187 0.2168 0.1810 0.1801 0.1607 0.1602 0.1554 0.1564 0.1535 0.1250 0.1103 0.1082 0.0934 0.0688 0.0529 0.0498 …	1189	0.3601
none	real	descending	Signal2Noise	1000	FALSE	TRUE	FALSE	a85a6c78dd4b496eaa072a0e92543cbf.rnk	a85a6c78dd4b496eaa072a0e92543cbf.cls	gene_sets.gmt#KEGG_MTOR_SIGNALING_PATHWAY	0.2884	0.9828	0.5137	0.5179	0.994	0.2643 -0.1884 0.2278 0.3038 0.3610 0.2239 -0.3063 0.1987 0.2032 -0.1718 0.3098 0.3453 0.3464 0.3399 0.2210 0.2176 -0.2234 0.2099 -0.2361 -0.3077 0.2302 0.2072 0.4387 -0.1851 0.2975 0.1609 -0.3869 0.2659 0.1807 0.1735 -0.2609 0.2174 0.3387 -0.1819 -0.2749 -0.3977 0.3996 -0.3877 0.3841 0.2815 0.4076 -0.1643 -0.4338 -0.1846 -0.3970 0.2986 -0.1618 0.3148 -0.3784 0.3367 -0.4101 -0.3158 -0.3655 -0.252…	135 225 1360 1799 2170 2505 3478 3872 4484 4799 5456 5573 5640 5850 6079 6158 6347 6504 6759 6977 7458 7535 7880 7990 8244 8249 9221 9355 9580 10085 10731 10967 10986 11071 11158 11337 11398 11438 11975 12119 12298 12437 12606 12851 12888 12957 13151 13443	0.1301 0.2502 0.2296 0.2515 0.2715 0.2884 0.2458 0.2423 0.2176 0.2125 0.1784 0.1835 0.1920 0.1889 0.1833 0.1884 0.1846 0.1825 0.1722 0.1638 0.1342 0.1341 0.1129 0.1088 0.0931 0.0958 0.0246 0.0158 0.0010 -0.0324 -0.0736 -0.0832 -0.0766 -0.0745 -0.0721 -0.0753 -0.0695 -0.0620 -0.0877 -0.0831 -0.0796 -0.0718 -0.0646 -0.0598 -0.0389 -0.0194 -0.0054 0.0121	2505	0.2206
none	real	descending	Signal2Noise	1000	FALSE	TRUE	FALSE	a85a6c78dd4b496eaa072a0e92543cbf.rnk	a85a6c78dd4b496eaa072a0e92543cbf.cls	gene_sets.gmt#KEGG_CYSTEINE_AND_METHIONINE_METABOLISM	0.32	0.9989	0.4805	0.5009	0.992	-0.2495 -0.3441 -0.2295 0.3655 0.2539 -0.2477 -0.4938 0.2489 0.2570 0.2380 0.3706 0.2155 0.3503 0.3853 -0.4247 0.2586 -0.3746 -0.3348 -0.2585 -0.3284 0.2822 0.2201 0.4178 0.2775 -0.1512 0.3649 -0.4380 0.3767 0.4836 0.2572 -0.2870 0.1720 -0.2028 -0.3416 0.2953 -0.4437 0.2818 -0.2975 -0.2935 0.2930 -0.1883 0.5248 -0.3842 -0.3275 -0.3882 -0.2253 -0.2126 -0.2183 -0.2766 0.2835 -0.3685 -0.3082 -0.5401…	64 537 1745 2969 3652 3913 4524 5385 6838 6876 8065 9247 10226 10814 11062 11269 11636 11681 12237 12706 12890 12921 13185 13283 13546	0.2137 0.3200 0.3105 0.2712 0.2606 0.2777 0.2617 0.2195 0.1244 0.1332 0.0509 -0.0352 -0.1011 -0.1346 -0.1408 -0.1423 -0.1525 -0.1386 -0.1562 -0.1603 -0.1397 -0.1073 -0.0848 -0.0466 0.0045	537	0.5191
none	real	descending	Signal2Noise	1000	FALSE	TRUE	FALSE	a85a6c78dd4b496eaa072a0e92543cbf.rnk	a85a6c78dd4b496eaa072a0e92543cbf.cls	gene_sets.gmt#KEGG_PROXIMAL_TUBULE_BICARBONATE_RECLAMATION	0.3779	1.0117	0.4437	0.4871	0.989	-0.3717 0.3078 0.5119 -0.4126 0.4097 0.4282 -0.1926 0.4001 0.4202 -0.3541 0.4212 0.3585 0.3719 0.3876 0.4287 0.2462 0.4682 0.4391 0.5715 0.3478 -0.5335 -0.5077 -0.3052 0.5851 0.5585 -0.2729 -0.2616 0.3232 -0.3512 -0.3785 -0.2309 0.3091 -0.1680 0.4222 -0.5563 0.3171 -0.4330 0.4788 0.3851 0.2654 -0.4385 -0.5738 -0.3343 0.2311 0.6179 -0.5940 -0.4816 0.4855 -0.5535 0.3412 -0.2401 -0.3143 -0.3611 -0.4…	1743 1849 2349 3007 3062 3631 4450 7261 8174 8736 10824 11457 12261 13246 13481	0.0144 0.1448 0.2223 0.2638 0.3480 0.3779 0.3713 0.1813 0.1226 0.0845 -0.0514 -0.0705 -0.0873 -0.0810 0.0093	3631	0.1471
none	real	descending	Signal2Noise	1000	FALSE	TRUE	FALSE	a85a6c78dd4b496eaa072a0e92543cbf.rnk	a85a6c78dd4b496eaa072a0e92543cbf.cls	gene_sets.gmt#KEGG_TYROSINE_METABOLISM	0.3434	1.0218	0.4333	0.4776	0.989	-0.4907 0.3600 0.2368 -0.5039 0.2113 -0.3365 -0.1578 -0.4005 -0.3479 0.2879 0.3298 0.2222 0.1964 -0.3111 -0.4739 0.3312 0.3764 -0.3147 0.4123 -0.3048 -0.4862 -0.3259 0.3159 -0.4217 -0.3002 -0.2060 -0.3483 0.2781 -0.2449 -0.3502 0.3375 0.3397 0.2966 -0.3785 -0.4126 -0.4307 -0.2689 -0.3638 0.5221 -0.2413 -0.2416 -0.2792 -0.3750 0.2531 0.2942 0.2808 -0.3469 0.2938 0.4337 0.3139 -0.2883 0.2793 -0.342…	64 229 2079 2412 2901 3158 3550 3702 4611 4613 5164 7711 8158 8286 8581 9047 10264 10647 10814 12576 12580 12616 12706 12727 13198 13398 13590	0.1840 0.3293 0.2541 0.2834 0.2922 0.3142 0.3209 0.3434 0.3008 0.3249 0.3042 0.1227 0.0940 0.0882 0.0689 0.0348 -0.0492 -0.0699 -0.0737 -0.1793 -0.1555 -0.1333 -0.1136 -0.0886 -0.0867 -0.0554 0.0013	3702	0.1432
none	real	descending	Signal2Noise	1000	FALSE	TRUE	FALSE	a85a6c78dd4b496eaa072a0e92543cbf.rnk	a85a6c78dd4b496eaa072a0e92543cbf.cls	gene_sets.gmt#KEGG_LONG_TERM_DEPRESSION	0.3318	1.0412	0.4269	0.4554	0.987	0.2660 0.3885 -0.4164 -0.3693 0.3809 -0.2017 -0.3926 0.3906 -0.3499 0.3540 0.3335 -0.2026 0.3557 -0.1741 0.3081 0.3398 0.2052 0.3316 0.3569 0.2148 0.2589 0.2256 0.4214 -0.1642 0.2874 0.2598 -0.4905 0.1843 -0.2605 -0.3052 -0.3316 0.3891 0.4083 0.3048 -0.3201 -0.3191 0.4512 -0.2785 -0.3210 0.3062 -0.2204 -0.4167 -0.3392 -0.4053 -0.2619 -0.3945 -0.4184 0.4088 -0.3352 0.3560 -0.4079 0.2187 -0.2937 -0…	15 1189 1853 1994 2146 2374 2705 2818 2937 3026 3288 3478 4108 4349 4856 6119 6352 6436 6950 6964 7202 7361 7468 7996 8014 8566 8664 8823 9243 9360 9483 10030 10302 10668 10893 11381 11438 12035 12119 12298 13042 13158 13257 13259 13565 13567	0.1551 0.1310 0.1311 0.1671 0.2000 0.2236 0.2346 0.2602 0.2842 0.3094 0.3189 0.3318 0.3069 0.3089 0.2879 0.2050 0.1972 0.2000 0.1692 0.1753 0.1640 0.1580 0.1554 0.1201 0.1223 0.0834 0.0777 0.0669 0.0365 0.0288 0.0211 -0.0159 -0.0317 -0.0530 -0.0629 -0.0894 -0.0840 -0.1147 -0.1069 -0.1047 -0.1357 -0.1180 -0.0970 -0.0688 -0.0442 0.0029	3478	0.1549
none	real	descending	Signal2Noise	1000	FALSE	TRUE	FALSE	a85a6c78dd4b496eaa072a0e92543cbf.rnk	a85a6c78dd4b496eaa072a0e92543cbf.cls	gene_sets.gmt#KEGG_GLYCOSAMINOGLYCAN_BIOSYNTHESIS_HEPARAN_SULFATE	0.3925	1.0647	0.3849	0.4289	0.982	-0.3057 0.1518 -0.3881 -0.2411 -0.2996 -0.3107 0.3753 0.3502 0.3549 0.3320 0.4366 -0.3378 0.3014 0.2830 0.3512 0.3110 0.2453 0.2405 0.3406 -0.3536 0.2177 0.2139 0.4398 -0.1983 0.3867 0.2725 -0.3547 0.4841 0.4103 -0.3346 -0.5111 0.4530 0.3573 -0.2337 -0.4258 0.5061 0.4767 -0.3405 0.3865 0.4142 -0.2719 0.3451 -0.4777 -0.4669 -0.3608 -0.4543 -0.4595 0.4456 -0.4268 0.3962 -0.4232 -0.3224 0.2535 -0.33…	2018 2065 2704 3071 3122 3125 3862 5736 6211 6300 6813 7228 7344 7494 7887 7926 8955 13095 13229	-0.0203 0.1024 0.1541 0.2143 0.2961 0.3812 0.3925 0.2875 0.2801 0.3000 0.2834 0.2699 0.2773 0.2809 0.2628 0.2705 0.1960 -0.0395 0.0278	3862	0.1355
none	real	descending	Signal2Noise	1000	FALSE	TRUE	FALSE	a85a6c78dd4b496eaa072a0e92543cbf.rnk	a85a6c78dd4b496eaa072a0e92543cbf.cls	gene_sets.gmt#KEGG_PPAR_SIGNALING_PATHWAY	0.3473	1.0901	0.3225	0.4011	0.978	-0.2915 0.2660 -0.3807 -0.3205 0.2889 -0.3351 -0.2472 -0.3609 -0.2546 -0.2604 0.4296 0.4837 0.2571 0.2694 -0.3767 0.3227 0.5129 0.3535 0.3866 0.3084 0.2519 -0.2635 0.2422 -0.3586 -0.2639 0.2543 -0.4486 0.3122 0.2571 0.3039 0.2383 -0.2893 0.3314 0.2689 -0.3600 -0.4388 -0.2726 -0.3134 0.4874 -0.2757 -0.3909 -0.3447 -0.3313 0.4113 0.2203 0.2703 -0.4644 0.2990 -0.2777 0.4322 -0.2683 -0.2671 -0.3320 -…	293 765 1451 1744 2095 2113 2686 2751 2848 2888 2932 3009 3062 3329 3444 3486 3510 3530 4027 4065 4812 5016 5135 5549 5624 5904 6886 7565 8154 8413 9284 10318 11149 11314 11376 11398 11715 12553 12718 12867 12966 12988 13036 13089 13216 13260 13472 13550	0.0668 0.0942 0.0890 0.1084 0.1187 0.1534 0.1400 0.1633 0.1834 0.2073 0.2305 0.2507 0.2722 0.2754 0.2890 0.3076 0.3274 0.3473 0.3285 0.3435 0.3018 0.2993 0.3025 0.2823 0.2869 0.2753 0.2088 0.1628 0.1220 0.1047 0.0411 -0.0317 -0.0864 -0.0912 -0.0882 -0.0821 -0.0964 -0.1440 -0.1404 -0.1340 -0.1230 -0.1059 -0.0902 -0.0742 -0.0614 -0.0417 -0.0268 0.0042	3530	0.1523
none	real	descending	Signal2Noise	1000	FALSE	TRUE	FALSE	a85a6c78dd4b496eaa072a0e92543cbf.rnk	a85a6c78dd4b496eaa072a0e92543cbf.cls	gene_sets.gmt#KEGG_ALANINE_ASPARTATE_AND_GLUTAMATE_METABOLISM	0.3546	1.1058	0.3221	0.3859	0.977	-0.2986 -0.4286 -0.4284 0.2834 -0.2615 0.2324 0.2525 0.2505 -0.3773 0.2247 0.4220 0.4438 0.2251 0.2520 -0.3993 0.2038 0.2909 0.3022 -0.2326 -0.3012 -0.4545 -0.4204 0.2464 -0.2543 0.3271 0.3746 -0.2991 0.3080 0.3043 0.3896 -0.2523 0.2117 -0.2434 0.4194 -0.2688 -0.2622 0.1532 -0.4507 0.3196 0.3029 -0.3226 0.3805 -0.1685 -0.2682 -0.3539 0.3194 -0.4958 0.2821 -0.2717 0.3591 -0.2690 -0.3574 -0.3449 -0…	64 860 885 1805 1817 2575 3007 3646 4158 4852 4921 5720 5964 6983 9001 9219 10814 12052 12420 12706 12929 13131 13246 13281 13603	0.1727 0.2065 0.2962 0.2918 0.3541 0.3457 0.3546 0.3399 0.3292 0.2989 0.3143 0.2706 0.2665 0.2004 0.0523 0.0368 -0.0726 -0.1467 -0.1530 -0.1493 -0.1374 -0.1196 -0.0924 -0.0581 0.0003	3007	0.1842
none	real	descending	Signal2Noise	1000	FALSE	TRUE	FALSE	a85a6c78dd4b496eaa072a0e92543cbf.rnk	a85a6c78dd4b496eaa072a0e92543cbf.cls	gene_sets.gmt#KEGG_ALDOSTERONE_REGULATED_SODIUM_REABSORPTION	0.4118	1.1196	0.3366	0.373	0.977	0.1955 0.4610 -0.2157 -0.5436 0.4361 0.3382 -0.2113 -0.1898 -0.3176 -0.2974 0.3084 0.3484 0.4777 0.3924 0.3396 0.2847 0.2601 -0.3508 0.2805 0.1778 -0.1900 -0.2979 0.3956 -0.2394 0.3142 0.4405 -0.4488 0.4151 -0.3689 0.3021 -0.3952 0.4489 0.2804 0.2856 -0.4569 -0.3182 0.4830 -0.3511 0.2825 0.3736 -0.2315 -0.4582 -0.4243 -0.3899 -0.4136 -0.3448 -0.4761 0.4199 0.2888 0.2934 -0.5356 -0.2667 -0.2200 -0…	135 225 1189 1849 2438 2449 3478 3631 4799 5502 6079 6158 6257 6436 6759 7261 7395 7855 8736 9752 9891 10324 10668 11398 11438 11457 11648 12298 12437 13291 13503	0.1653 0.3174 0.3312 0.3493 0.3594 0.4118 0.3725 0.3960 0.3327 0.2985 0.2701 0.2779 0.2838 0.2829 0.2697 0.2409 0.2386 0.2102 0.1470 0.0752 0.0687 0.0427 0.0250 -0.0159 -0.0057 0.0061 0.0068 -0.0202 -0.0079 -0.0310 0.0077	2449	0.2259
none	real	descending	Signal2Noise	1000	FALSE	TRUE	FALSE	a85a6c78dd4b496eaa072a0e92543cbf.rnk	a85a6c78dd4b496eaa072a0e92543cbf.cls	gene_sets.gmt#KEGG_SPHINGOLIPID_METABOLISM	0.3656	1.1236	0.2978	0.3712	0.977	0.2103 -0.1561 -0.3411 0.1772 0.2738 0.2897 0.2046 0.3315 0.2632 -0.3080 0.3942 0.4108 0.3228 -0.2110 -0.4478 0.3709 0.3677 -0.2410 -0.2709 -0.3471 -0.3754 -0.2322 0.3166 -0.3797 0.3185 0.2256 -0.3580 0.3232 0.4266 -0.3733 -0.3960 0.3554 0.2650 0.2218 -0.5251 -0.2567 0.4251 -0.2556 0.3311 0.2524 0.2692 0.2326 -0.4469 0.3122 -0.4340 -0.3408 0.2600 0.4232 -0.2200 0.4244 -0.3785 -0.3711 -0.2570 0.28…	168 569 2541 3257 3714 5501 6191 7329 7484 7569 8132 8223 8225 8909 9377 9515 9903 9908 10233 10336 11150 11416 11550 11747 11835 12545 13164 13166 13324	0.2261 0.3656 0.2932 0.2966 0.3106 0.2040 0.1723 0.0996 0.0984 0.1017 0.0664 0.0652 0.0707 0.0215 -0.0111 -0.0185 -0.0418 -0.0368 -0.0531 -0.0523 -0.0967 -0.0979 -0.0879 -0.0806 -0.0642 -0.0829 -0.0776 -0.0268 0.0208	569	0.5062
none	real	descending	Signal2Noise	1000	FALSE	TRUE	FALSE	a85a6c78dd4b496eaa072a0e92543cbf.rnk	a85a6c78dd4b496eaa072a0e92543cbf.cls	gene_sets.gmt#KEGG_CIRCADIAN_RHYTHM_MAMMAL	0.5129	1.1346	0.3563	0.3612	0.976	0.6277 -0.5136 -0.6712 -0.5881 0.5327 -0.2366 -0.4435 0.4042 -0.4903 0.7284 0.5857 0.4120 0.6069 0.5623 0.6594 0.5319 -0.5744 0.5226 -0.5936 -0.3324 0.6375 0.5388 0.4841 -0.4385 0.3592 0.5795 -0.5460 0.5419 0.2780 0.5552 -0.7193 0.4698 0.4563 0.6504 -0.3481 0.5359 0.6009 -0.4347 -0.5401 -0.3420 0.2408 -0.4624 -0.4823 -0.6519 -0.4086 -0.2234 -0.6040 0.5491 -0.5197 0.2590 -0.4384 -0.4686 -0.3567 -0…	1942 2101 2526 2816 3110 4292 6818 7084 7187 7406 8103 12656	0.0380 0.1962 0.3095 0.4173 0.5129 0.5024 0.3454 0.3509 0.3671 0.3719 0.3330 0.0699	3110	0.1776
none	real	descending	Signal2Noise	1000	FALSE	TRUE	FALSE	a85a6c78dd4b496eaa072a0e92543cbf.rnk	a85a6c78dd4b496eaa072a0e92543cbf.cls	gene_sets.gmt#KEGG_FRUCTOSE_AND_MANNOSE_METABOLISM	0.3821	1.1381	0.3293	0.3602	0.976	-0.4082 -0.3692 -0.4426 -0.2188 -0.3581 -0.2772 -0.2617 -0.4848 0.3041 -0.2172 0.5618 0.4530 0.4391 -0.3594 -0.5524 0.2232 0.3745 0.3571 0.3913 -0.3238 -0.5194 -0.2441 0.3268 -0.3319 0.1723 0.2328 -0.3836 0.2576 0.3908 -0.2551 -0.3931 0.2701 0.2673 -0.2355 -0.2130 -0.3616 0.2030 -0.4515 0.4018 0.3538 0.2442 0.2643 -0.3647 0.2835 -0.3352 -0.2167 -0.4646 -0.2588 -0.2224 0.4236 -0.4886 -0.3354 -0.29…	329 865 1322 1506 2926 3224 4144 4876 5613 5617 6059 6165 6681 7043 7320 8383 8589 8696 9104 10927 10969 11074 11699 11932 11956 11967 12078 12912 13055	0.1544 0.2370 0.3030 0.3821 0.3330 0.3608 0.3288 0.3023 0.2691 0.2898 0.2749 0.2840 0.2597 0.2444 0.2338 0.1595 0.1472 0.1415 0.1115 -0.0109 -0.0018 0.0034 -0.0239 -0.0200 -0.0005 0.0201 0.0349 0.0107 0.0407	1506	0.3167
none	real	descending	Signal2Noise	1000	FALSE	TRUE	FALSE	a85a6c78dd4b496eaa072a0e92543cbf.rnk	a85a6c78dd4b496eaa072a0e92543cbf.cls	gene_sets.gmt#KEGG_GLYCOSAMINOGLYCAN_DEGRADATION	0.4349	1.1414	0.3434	0.3591	0.976	-0.4504 0.2715 -0.6187 -0.6352 0.4112 -0.3320 0.4963 -0.3688 -0.2482 -0.3718 0.4889 0.5431 0.2934 -0.1797 0.2950 -0.3351 0.4560 -0.2615 0.4498 0.3384 -0.4527 -0.6197 0.3769 -0.2360 -0.2889 0.3797 -0.5009 -0.5446 0.3983 0.2653 0.1529 0.4849 -0.2816 0.2092 -0.4323 0.4298 -0.3323 -0.2165 -0.2549 0.5184 -0.6128 -0.5668 -0.4879 -0.3371 0.4528 -0.2372 -0.4845 0.5850 0.1861 0.4293 -0.2026 0.4407 0.4840 …	1006 2018 2065 3920 4412 4927 6100 7215 8500 8513 9699 9903 10024 10298 10335 10355 10796 11164	0.1750 0.2692 0.4314 0.3795 0.4141 0.4349 0.3862 0.3267 0.2393 0.2454 0.1658 0.1608 0.1638 0.1590 0.1722 0.1869 0.1770 0.1798	4927	0.0921
none	real	descending	Signal2Noise	1000	FALSE	TRUE	FALSE	a85a6c78dd4b496eaa072a0e92543cbf.rnk	a85a6c78dd4b496eaa072a0e92543cbf.cls	gene_sets.gmt#KEGG_AMINO_SUGAR_AND_NUCLEOTIDE_SUGAR_METABOLISM	0.3511	1.142	0.3211	0.3614	0.976	-0.4334 -0.3813 -0.4463 0.2000 -0.3276 -0.2423 0.2659 -0.3166 0.2124 0.1676 0.5018 0.4982 0.2796 0.2183 -0.4628 0.2945 0.3605 -0.3320 0.3127 -0.2075 -0.5484 -0.4493 0.2660 0.2714 0.2780 0.2690 -0.3931 0.1476 0.4409 -0.1967 -0.2918 0.2578 -0.2437 -0.2482 -0.2690 -0.3489 -0.2728 -0.4082 0.5353 0.2687 -0.2608 0.3427 -0.2883 -0.2593 -0.2798 0.3694 -0.3657 -0.2906 -0.2760 0.3130 -0.3055 -0.3466 -0.233…	326 329 518 860 2014 2752 2870 4671 5471 5613 5682 5825 6690 7018 7115 7199 7734 8155 8383 8589 9035 9104 10024 10927 11074 11106 11164 11213 11307 11699 11956 12078 12234 12397 13002 13055 13281 13338 13453 13574	0.0930 0.2096 0.2962 0.3511 0.3169 0.3009 0.3290 0.2156 0.1712 0.1745 0.1827 0.1849 0.1300 0.1134 0.1134 0.1141 0.0796 0.0520 0.0378 0.0246 -0.0080 -0.0130 -0.0772 -0.1360 -0.1383 -0.1320 -0.1272 -0.1215 -0.1185 -0.1352 -0.1402 -0.1341 -0.1292 -0.1233 -0.1422 -0.1196 -0.1043 -0.0740 -0.0423 0.0024	860	0.4189
none	real	descending	Signal2Noise	1000	FALSE	TRUE	FALSE	a85a6c78dd4b496eaa072a0e92543cbf.rnk	a85a6c78dd4b496eaa072a0e92543cbf.cls	gene_sets.gmt#KEGG_PROTEASOME	0.3688	1.1458	0.315	0.3598	0.975	-0.4833 -0.3171 -0.3491 0.2420 -0.2030 -0.3018 0.2034 -0.3559 -0.2288 -0.5942 0.3195 0.2409 0.2634 -0.6123 -0.2447 -0.5664 -0.2126 0.1744 -0.2563 -0.3041 -0.5976 -0.5918 -0.1991 0.4618 -0.2671 0.2034 0.1448 -0.2132 0.5704 -0.4128 -0.3364 0.3427 -0.3450 0.1755 0.2695 -0.2776 -0.2972 0.2937 -0.1927 -0.3718 -0.1930 0.4534 -0.1596 0.5260 -0.4963 0.2473 -0.2190 0.3180 0.3677 -0.3335 0.3843 -0.3386 -0.…	397 1667 1907 3601 4829 4835 5038 5396 5532 5563 5582 5977 6009 6546 6639 6657 6678 6992 7037 7045 7085 7343 7469 7681 7696 7716 7938 7995 8178 8232 8247 8635 8700 9062 9129 9423 9530 9531 9808 10366	0.1885 0.2073 0.2940 0.2250 0.1704 0.2057 0.2240 0.2268 0.2446 0.2699 0.2958 0.2902 0.3110 0.2900 0.3010 0.3174 0.3334 0.3253 0.3366 0.3506 0.3619 0.3553 0.3576 0.3519 0.3606 0.3688 0.3606 0.3642 0.3572 0.3594 0.3643 0.3391 0.3371 0.3107 0.3060 0.2868 0.2822 0.2854 0.2703 0.2389	7716	0.0256
none	real	descending	Signal2Noise	1000	FALSE	TRUE	FALSE	a85a6c78dd4b496eaa072a0e92543cbf.rnk	a85a6c78dd4b496eaa072a0e92543cbf.cls	gene_sets.gmt#KEGG_ALZHEIMERS_DISEASE	0.2355	1.1474	0.2771	0.3608	0.975	0.1823 -0.1865 -0.1842 -0.1602 -0.1932 0.1616 -0.2250 0.1738 0.1952 0.1881 0.2783 0.1780 0.2471 -0.3457 0.1684 -0.3267 0.2724 0.2948 0.1408 0.0893 -0.3540 -0.3280 0.1916 0.3248 0.2202 -0.1915 -0.2367 -0.1402 0.2151 -0.2950 -0.1569 0.1665 -0.1683 0.1372 -0.1619 -0.1615 -0.2263 0.0963 -0.1597 0.1668 -0.2252 0.1482 -0.2049 0.2362 -0.1852 -0.2274 -0.2716 0.1191 -0.1986 0.1752 0.1679 -0.1096 -0.1830 0…	15 417 805 1088 1761 2163 2487 2610 2920 2932 3014 3063 3258 3478 3656 3687 3985 4078 4085 4108 4255 4269 4384 4386 4460 4686 5017 5054 5695 5712 5735 5767 5949 5954 6072 6242 6306 6321 6510 6776 6784 6827 6870 6875 7040 7042 7171 7265 7303 7463 7498 7532 7573 7593 7607 7714 7740 7744 7778 7796 7877 7881 7911 7915 7923 7968 7991 7998 8030 8061 8141 8149 8159 8181 8284 8337 8350 8370 8441 8546 866…	0.0885 0.1153 0.1297 0.1461 0.1252 0.1204 0.1185 0.1304 0.1263 0.1443 0.1565 0.1709 0.1731 0.1723 0.1736 0.1857 0.1765 0.1821 0.1941 0.2048 0.2056 0.2163 0.2190 0.2300 0.2355 0.2288 0.2131 0.2191 0.1785 0.1841 0.1892 0.1936 0.1864 0.1924 0.1896 0.1826 0.1834 0.1877 0.1787 0.1635 0.1674 0.1686 0.1697 0.1736 0.1653 0.1690 0.1631 0.1596 0.1602 0.1515 0.1519 0.1524 0.1523 0.1537 0.1554 0.1501 0.1508 …	4460	0.1092
none	real	descending	Signal2Noise	1000	FALSE	TRUE	FALSE	a85a6c78dd4b496eaa072a0e92543cbf.rnk	a85a6c78dd4b496eaa072a0e92543cbf.cls	gene_sets.gmt#KEGG_PORPHYRIN_AND_CHLOROPHYLL_METABOLISM	0.3756	1.1547	0.2986	0.3551	0.974	-0.3528 -0.3460 -0.3398 0.4613 -0.3800 -0.3186 0.3886 -0.5291 0.3299 -0.5320 0.3367 0.3431 -0.2134 -0.2464 -0.5084 -0.5457 0.4557 -0.3721 0.2613 -0.4238 -0.6355 -0.2675 -0.3892 -0.3275 0.1847 -0.2570 -0.3195 0.2625 0.2533 -0.4192 -0.2499 -0.2527 -0.1931 0.1610 -0.3868 -0.2333 -0.2352 0.2347 0.5087 -0.1903 0.2114 -0.2451 -0.4794 0.2944 -0.2610 -0.2307 -0.1841 0.3185 -0.3078 0.2682 -0.2155 -0.2561 …	272 3294 4073 5070 5356 5737 6340 7134 7444 7582 7708 8500 8521 8809 8836 8997 11180 11554 11777 12168	0.3756 0.2545 0.2741 0.2539 0.2808 0.2943 0.2828 0.2469 0.2432 0.2503 0.2568 0.2054 0.2105 0.1926 0.1935 0.1828 0.0511 0.0598 0.0841 0.1059	272	0.6481
none	real	descending	Signal2Noise	1000	FALSE	TRUE	FALSE	a85a6c78dd4b496eaa072a0e92543cbf.rnk	a85a6c78dd4b496eaa072a0e92543cbf.cls	gene_sets.gmt#KEGG_PENTOSE_PHOSPHATE_PATHWAY	0.3751	1.1575	0.3268	0.355	0.974	0.3944 -0.2578 -0.2990 -0.2553 -0.2638 0.3420 -0.2860 0.2876 -0.2616 0.1976 0.6038 -0.2532 0.2843 -0.5564 -0.4565 -0.3158 0.2288 0.6403 0.3323 0.1991 -0.3682 -0.3600 0.2294 0.3964 -0.1709 0.2243 -0.2803 -0.2391 0.3849 0.2393 -0.2817 0.4718 -0.1314 0.2839 0.3961 0.1540 -0.2514 0.2915 -0.4642 0.3850 -0.2982 0.2074 -0.1946 0.3338 -0.3472 -0.2629 -0.5253 -0.2277 0.2379 0.2254 0.2363 -0.3631 -0.2326 0…	3224 4144 4379 4676 4876 5471 5615 5617 5674 6165 6690 6837 7205 7664 8529 9035 9064 9692 10151 10969	-0.0937 -0.0580 0.0200 0.0834 0.1477 0.1679 0.2179 0.2784 0.3333 0.3459 0.3464 0.3720 0.3751 0.3638 0.3092 0.2729 0.2713 0.2352 0.2192 0.1941	7205	0.0355
none	real	descending	Signal2Noise	1000	FALSE	TRUE	FALSE	a85a6c78dd4b496eaa072a0e92543cbf.rnk	a85a6c78dd4b496eaa072a0e92543cbf.cls	gene_sets.gmt#KEGG_GLYCOLYSIS_GLUCONEOGENESIS	0.3347	1.159	0.2988	0.3561	0.974	-0.2463 0.1877 -0.2919 -0.3457 0.2941 0.2044 0.1509 -0.4880 -0.4472 0.1954 0.5354 0.4988 0.2136 -0.4091 -0.5014 0.3011 0.4378 -0.2603 0.5002 0.1459 -0.4385 -0.5048 0.2052 -0.4247 -0.3421 0.1273 -0.2985 0.1302 0.2684 -0.2684 0.2947 0.3513 0.1604 0.1957 -0.5071 -0.3006 0.1801 -0.2815 0.3998 0.2198 -0.2720 -0.2719 -0.2773 0.2678 -0.2871 0.3039 -0.4281 0.2988 0.1578 0.2558 -0.1790 -0.1796 0.2285 -0.2…	229 329 931 2079 2628 2644 3062 3224 3702 3913 4144 4425 4876 4955 5293 5385 5471 5523 5617 5895 5960 6165 6219 6446 6681 6690 7171 7173 8589 9035 9551 9717 9816 10397 10647 10721 10969 11956 12101 12118 12616 12984 13398	0.1148 0.2274 0.2629 0.2293 0.2301 0.2700 0.2747 0.2962 0.2892 0.2999 0.3069 0.3081 0.2932 0.3054 0.2964 0.3049 0.3135 0.3243 0.3315 0.3236 0.3312 0.3275 0.3347 0.3281 0.3200 0.3284 0.3002 0.3072 0.2048 0.1722 0.1360 0.1262 0.1218 0.0842 0.0720 0.0733 0.0632 0.0047 0.0098 0.0244 0.0085 0.0074 0.0154	6219	0.0565
none	real	descending	Signal2Noise	1000	FALSE	TRUE	FALSE	a85a6c78dd4b496eaa072a0e92543cbf.rnk	a85a6c78dd4b496eaa072a0e92543cbf.cls	gene_sets.gmt#KEGG_PURINE_METABOLISM	0.2995	1.1652	0.2294	0.3516	0.974	0.2074 -0.2660 -0.3159 0.2180 0.1571 0.2421 -0.2504 0.2801 0.1844 0.1927 0.2626 0.2781 0.3078 -0.2083 -0.2347 -0.1955 0.2310 0.1827 0.2425 -0.2933 -0.3769 -0.1585 0.2360 -0.2054 0.2989 0.1992 -0.1810 0.1848 0.2257 -0.2219 -0.2224 0.2079 0.1867 0.3201 -0.3021 -0.3272 0.1784 -0.2479 0.3067 0.3306 -0.2946 -0.2247 -0.2738 -0.2010 -0.1887 -0.2565 -0.4018 0.2375 -0.2923 0.2933 -0.2603 -0.2134 -0.3314 0…	37 237 350 951 1036 1246 1309 1496 1514 1610 1778 2051 2059 2195 2298 2388 2418 2552 2634 2785 2836 2862 2937 3226 3240 3385 3640 3646 3707 3814 3893 3954 4126 4306 4370 4410 4488 4496 4553 4614 4628 4929 5190 5274 5293 5424 5472 5517 5524 5593 5657 5748 5795 5882 5914 6108 6137 6323 6441 6506 6560 6585 6621 6785 6845 6960 7008 7080 7123 7176 7227 7284 7362 7391 7724 7947 7969 8042 8255 8262 8335…	0.0527 0.0813 0.1122 0.0939 0.1129 0.1202 0.1379 0.1448 0.1641 0.1769 0.1834 0.1802 0.1967 0.2030 0.2109 0.2194 0.2321 0.2363 0.2440 0.2457 0.2547 0.2653 0.2721 0.2618 0.2718 0.2716 0.2623 0.2714 0.2763 0.2774 0.2803 0.2844 0.2798 0.2740 0.2767 0.2810 0.2823 0.2888 0.2915 0.2938 0.2995 0.2832 0.2694 0.2685 0.2724 0.2678 0.2692 0.2708 0.2751 0.2748 0.2747 0.2724 0.2733 0.2712 0.2730 0.2625 0.2642 …	4628	0.1026
none	real	descending	Signal2Noise	1000	FALSE	TRUE	FALSE	a85a6c78dd4b496eaa072a0e92543cbf.rnk	a85a6c78dd4b496eaa072a0e92543cbf.cls	gene_sets.gmt#KEGG_THYROID_CANCER	0.3473	1.1654	0.2554	0.3545	0.974	-0.3118 -0.3242 -0.3130 -0.4103 0.2407 -0.3257 0.2375 -0.1790 0.2395 0.3821 0.3120 0.2578 0.2927 0.3534 0.3134 -0.1767 -0.2306 0.3398 0.1816 0.2358 0.4097 -0.1813 0.2361 -0.2062 0.2252 0.2506 -0.3996 0.2867 -0.3854 0.4802 -0.2713 0.3918 0.3415 0.2933 -0.2972 -0.2670 0.4281 -0.4373 -0.2198 0.4117 0.2861 -0.3388 -0.2690 0.2517 -0.2431 0.2379 -0.4065 0.4687 -0.3223 0.2929 -0.3025 -0.3694 -0.3583 -0.…	836 900 1185 2615 2888 3478 3923 4349 5135 5357 5549 6070 6964 7155 7361 7937 9016 9563 9736 9775 10668 11438 11866 12035 12119 12422 12895	0.0799 0.2126 0.3119 0.2771 0.3208 0.3291 0.3407 0.3473 0.3179 0.3278 0.3382 0.3199 0.2676 0.2658 0.2616 0.2264 0.1476 0.1104 0.1020 0.1037 0.0487 0.0106 0.0023 0.0154 0.0361 0.0453 0.0524	4349	0.1137
none	real	descending	Signal2Noise	1000	FALSE	TRUE	FALSE	a85a6c78dd4b496eaa072a0e92543cbf.rnk	a85a6c78dd4b496eaa072a0e92543cbf.cls	gene_sets.gmt#KEGG_MISMATCH_REPAIR	0.4537	1.1692	0.3146	0.353	0.974	0.3753 -0.5245 0.2510 0.7055 -0.2474 -0.1942 -0.4609 -0.1793 0.5895 0.2708 0.6548 0.3398 0.3788 0.2527 -0.4214 -0.2014 0.2470 0.1922 -0.2434 -0.4349 -0.2257 0.2982 0.3681 0.3153 0.2437 0.4445 -0.1654 0.4550 0.4842 -0.1902 -0.2818 0.1694 -0.2360 0.2219 -0.2642 -0.2330 0.3107 -0.4456 -0.2313 -0.1773 0.4251 0.5522 -0.4780 -0.1710 -0.3354 -0.3713 0.2525 -0.2221 -0.4466 0.2758 -0.4301 -0.3763 -0.6472 …	1496 1990 2012 2202 2634 3382 3421 4447 4986 5537 6137 6745 7488 8923 9057 9339 9777 9910 10349 10736 11288 12915	0.0275 0.1074 0.2208 0.3148 0.3737 0.3881 0.4537 0.4257 0.4251 0.4165 0.3976 0.3725 0.3311 0.2268 0.2173 0.1986 0.1722 0.1693 0.1480 0.1342 0.1157 0.0509	3421	0.1579
none	real	descending	Signal2Noise	1000	FALSE	TRUE	FALSE	a85a6c78dd4b496eaa072a0e92543cbf.rnk	a85a6c78dd4b496eaa072a0e92543cbf.cls	gene_sets.gmt#KEGG_METABOLISM_OF_XENOBIOTICS_BY_CYTOCHROME_P450	0.4756	1.1894	0.2632	0.3312	0.971	-0.5489 0.6813 -0.3590 -0.5553 0.2891 -0.5253 0.6555 -0.3602 -0.5606 -0.3146 0.3438 0.3456 -0.2961 -0.4106 -0.4040 0.3941 0.5967 -0.5746 0.5528 0.2691 -0.5830 -0.6549 0.2734 -0.5369 0.3466 0.4285 -0.1723 0.5346 -0.3154 -0.4152 0.3211 0.4254 -0.2931 0.2989 -0.5617 -0.5323 -0.3096 0.3359 0.5381 -0.5192 -0.4111 -0.5351 -0.3805 -0.3173 0.3743 -0.3453 -0.5403 0.4259 0.6121 0.4009 -0.2892 0.4730 -0.331…	229 506 540 788 1815 2079 2112 2490 3702 4659 4780 4884 5056 5460 5558 6416 7346 8946 10647 11752 12038 12616 12800 13101 13198 13398	0.1220 0.2116 0.3162 0.3886 0.3723 0.4067 0.4575 0.4756 0.4161 0.3667 0.3779 0.3896 0.3951 0.3811 0.3892 0.3369 0.2752 0.1580 0.0394 -0.0283 -0.0335 -0.0542 -0.0433 -0.0357 -0.0105 0.0154	2490	0.2216
none	real	descending	Signal2Noise	1000	FALSE	TRUE	FALSE	a85a6c78dd4b496eaa072a0e92543cbf.rnk	a85a6c78dd4b496eaa072a0e92543cbf.cls	gene_sets.gmt#KEGG_NICOTINATE_AND_NICOTINAMIDE_METABOLISM	0.4457	1.1905	0.2344	0.333	0.971	-0.5787 0.3549 -0.3415 -0.3780 0.3851 -0.4253 0.4753 0.1891 -0.5229 -0.2773 0.3007 0.3919 0.4989 -0.3932 -0.4610 -0.2134 0.4894 -0.4014 0.5458 0.2193 -0.4580 -0.2295 0.4507 -0.4417 0.2158 0.3686 -0.3925 0.3907 0.4105 -0.3777 -0.3048 0.3769 0.2019 0.4624 -0.5531 -0.5490 0.2009 -0.3842 0.4952 0.2830 -0.3935 -0.3798 -0.3361 -0.2648 -0.3302 0.3386 -0.4600 0.4908 0.4732 0.3968 -0.3373 -0.2848 -0.2543 …	287 320 1201 1309 2298 3226 3640 3712 4306 4611 6117 6648 6981 7591 8511 8705 10185 11421 12543 13434 13532	0.1508 0.3155 0.3480 0.4330 0.4250 0.4028 0.4122 0.4457 0.4333 0.4390 0.3441 0.3179 0.3044 0.2672 0.2025 0.1902 0.0872 0.0113 -0.0440 -0.0542 0.0055	3712	0.1429
none	real	descending	Signal2Noise	1000	FALSE	TRUE	FALSE	a85a6c78dd4b496eaa072a0e92543cbf.rnk	a85a6c78dd4b496eaa072a0e92543cbf.cls	gene_sets.gmt#KEGG_SULFUR_METABOLISM	0.5099	1.1982	0.2583	0.3259	0.97	0.4546 0.5398 -0.3638 -0.3784 -0.5135 -0.4459 -0.3658 -0.5779 -0.5835 0.5941 0.5505 -0.3260 0.5525 -0.3521 0.3031 0.5237 0.3620 -0.3737 0.2777 -0.5031 -0.3365 0.3674 0.3805 -0.5110 0.3069 0.5073 0.3179 0.3410 -0.4496 -0.4645 -0.4849 0.6170 -0.6214 0.3733 -0.5186 0.3113 -0.3647 -0.5685 -0.3194 -0.2936 -0.3569 -0.2456 0.3456 -0.5746 -0.5062 -0.4259 -0.7504 0.3821 0.4565 0.4361 -0.3790 -0.5674 0.278…	445 2418 3209 6044 8514 10924 12205 12970	0.4022 0.4352 0.5099 0.3485 0.1755 0.0294 0.0009 0.0468	3209	0.1706
none	real	descending	Signal2Noise	1000	FALSE	TRUE	FALSE	a85a6c78dd4b496eaa072a0e92543cbf.rnk	a85a6c78dd4b496eaa072a0e92543cbf.cls	gene_sets.gmt#KEGG_INSULIN_SIGNALING_PATHWAY	0.3066	1.2011	0.2413	0.3253	0.969	0.1751 -0.2138 -0.2485 -0.2736 0.3140 0.1880 -0.2896 0.1780 -0.2575 0.1926 0.2791 0.3023 0.3487 0.2525 0.1571 0.1431 0.2441 0.2482 0.2150 0.1356 0.2400 -0.1972 0.3090 -0.2486 0.2109 0.2203 -0.3908 0.3082 0.1621 -0.1659 -0.2817 0.2631 0.2979 -0.1351 -0.2963 -0.2482 0.3871 -0.2749 -0.1694 0.3384 0.2746 0.1946 -0.3005 -0.2093 -0.3231 0.1862 -0.3519 0.2802 -0.2852 0.2692 -0.3318 -0.2510 -0.2375 -0.34…	135 220 225 329 446 673 1044 1333 1501 1640 2140 2408 2508 2653 2787 3062 3240 3371 3376 3478 3497 3589 4065 4331 4349 4533 4799 5030 5127 5230 5456 5606 5640 5699 5767 5850 6061 6079 6158 6168 6246 6504 6510 6539 6759 6784 6873 6964 6977 6993 7032 7103 7202 7361 7458 7535 7610 7855 7990 8133 8242 8395 8400 8535 8566 8582 8589 8628 8864 9097 9142 9221 9267 9270 9336 9411 9469 9752 9829 9938 10079…	0.0481 0.0946 0.1469 0.1868 0.2218 0.2422 0.2448 0.2499 0.2623 0.2756 0.2584 0.2565 0.2663 0.2719 0.2775 0.2712 0.2713 0.2742 0.2865 0.2911 0.3017 0.3066 0.2812 0.2705 0.2781 0.2729 0.2607 0.2506 0.2501 0.2490 0.2382 0.2328 0.2359 0.2370 0.2372 0.2363 0.2254 0.2288 0.2275 0.2313 0.2300 0.2148 0.2184 0.2201 0.2074 0.2091 0.2059 0.2024 0.2046 0.2066 0.2068 0.2045 0.2000 0.1909 0.1862 0.1828 0.1795 …	3589	0.1491
none	real	descending	Signal2Noise	1000	FALSE	TRUE	FALSE	a85a6c78dd4b496eaa072a0e92543cbf.rnk	a85a6c78dd4b496eaa072a0e92543cbf.cls	gene_sets.gmt#KEGG_STARCH_AND_SUCROSE_METABOLISM	0.4268	1.2064	0.2313	0.3225	0.969	-0.4687 -0.3301 -0.4672 -0.4513 0.4402 0.3237 0.2176 -0.3219 -0.3159 0.4145 0.4584 0.6799 0.4068 0.1985 -0.5061 0.4381 0.3908 0.3750 0.3764 -0.1744 -0.2645 -0.3275 0.3681 -0.4700 -0.1675 0.3422 -0.3909 0.3694 -0.3022 -0.2669 -0.3575 0.2188 0.2496 0.4168 -0.3283 -0.3891 0.1795 -0.3370 0.2152 0.2620 -0.2909 0.3087 -0.3446 -0.4401 -0.2927 0.3197 -0.4922 0.2947 -0.4687 0.4089 -0.3867 -0.3459 -0.2867 …	329 1076 1858 2787 3226 5471 5647 5682 6168 6690 7103 7734 8500 8589 9035 9996 10538 11096 11106 11421 11956 13241	0.2231 0.3218 0.3784 0.3903 0.4268 0.2922 0.3080 0.3336 0.3212 0.3016 0.2864 0.2502 0.1984 0.1959 0.1636 0.1002 0.0723 0.0495 0.0671 0.0663 0.0563 0.0269	3226	0.1697
none	real	descending	Signal2Noise	1000	FALSE	TRUE	FALSE	a85a6c78dd4b496eaa072a0e92543cbf.rnk	a85a6c78dd4b496eaa072a0e92543cbf.cls	gene_sets.gmt#KEGG_PYRIMIDINE_METABOLISM	0.3228	1.2089	0.2405	0.3225	0.969	-0.2047 -0.3904 -0.2669 0.4339 -0.3667 -0.2490 -0.1219 0.1255 0.1484 -0.1862 0.3705 0.2801 0.2263 -0.1901 -0.2531 -0.3481 0.1579 0.1400 0.2089 -0.3268 -0.3829 -0.2479 0.2130 0.2278 0.2396 0.2993 0.2163 0.2615 0.3324 0.1568 -0.2138 0.1710 -0.2634 -0.1860 -0.3391 -0.2849 -0.1437 -0.3224 0.3347 0.1916 0.1819 0.2754 -0.2298 0.2037 -0.2141 -0.2512 -0.2734 0.1958 -0.3095 0.2661 -0.3210 -0.3318 -0.4031 …	137 213 560 1036 1163 1175 1275 1309 1496 2051 2059 2212 2298 2634 3253 3640 3814 3893 3947 4126 4306 4370 4410 4488 4496 4628 4852 4929 5095 5424 5472 5517 5524 5657 5748 5795 5868 5882 5914 6108 6137 6304 6323 6506 6560 6621 6785 7008 7080 7123 7167 7176 7227 7391 7969 8042 8461 8511 8961 9048 9168 9362 9541 9631 9777 9884 9973 10131 10139 10471 10527 10588 10900 10912 11034 11264 11363 11379 1…	0.0621 0.1227 0.1465 0.1491 0.1750 0.2093 0.2357 0.2665 0.2837 0.2681 0.2930 0.3059 0.3228 0.3184 0.2890 0.2747 0.2752 0.2825 0.2914 0.2902 0.2882 0.2945 0.3025 0.3073 0.3172 0.3175 0.3102 0.3135 0.3097 0.2929 0.2968 0.3007 0.3075 0.3046 0.3045 0.3076 0.3086 0.3139 0.3178 0.3092 0.3128 0.3058 0.3098 0.3012 0.3020 0.3022 0.2945 0.2819 0.2803 0.2808 0.2811 0.2840 0.2838 0.2748 0.2342 0.2307 0.2010 …	2298	0.2383
none	real	descending	Signal2Noise	1000	FALSE	TRUE	FALSE	a85a6c78dd4b496eaa072a0e92543cbf.rnk	a85a6c78dd4b496eaa072a0e92543cbf.cls	gene_sets.gmt#KEGG_SPLICEOSOME	0.2938	1.2223	0.286	0.3094	0.965	0.2374 -0.3106 0.1212 0.4171 -0.1663 0.1662 -0.3735 0.3229 -0.0940 0.1635 0.1644 -0.3320 0.1983 -0.1838 -0.1122 -0.3060 -0.2250 -0.1043 -0.1612 -0.2017 -0.3033 0.0979 0.1346 0.3838 0.2886 0.2920 0.1522 0.1966 0.3231 -0.3524 -0.2560 0.2434 -0.1034 0.1495 0.2494 0.1478 -0.1188 -0.2075 -0.4271 -0.1195 0.1466 0.3482 -0.1337 -0.1514 -0.2733 0.1743 -0.1554 -0.1783 -0.1823 -0.1938 -0.2007 -0.2203 -0.329…	1323 1797 3107 3247 3308 3379 3703 3964 3981 4015 4063 4173 4262 4327 4391 4458 4499 4711 4794 4825 4891 4917 4964 5102 5251 5254 5305 5439 5497 5679 5681 5754 5761 5768 5797 5864 5866 5919 5979 5989 6013 6038 6041 6051 6094 6163 6188 6248 6333 6349 6411 6423 6451 6468 6609 6689 6738 6805 6812 6842 6871 6947 6956 6982 6997 7026 7062 7067 7068 7081 7087 7124 7128 7179 7295 7330 7405 7425 7499 7568…	-0.0519 -0.0478 -0.1208 -0.1082 -0.0903 -0.0737 -0.0782 -0.0797 -0.0632 -0.0483 -0.0346 -0.0262 -0.0169 -0.0060 0.0045 0.0145 0.0261 0.0240 0.0310 0.0417 0.0495 0.0602 0.0691 0.0706 0.0708 0.0817 0.0889 0.0894 0.0953 0.0914 0.1007 0.1046 0.1133 0.1220 0.1289 0.1329 0.1416 0.1464 0.1505 0.1582 0.1648 0.1712 0.1793 0.1868 0.1918 0.1946 0.2005 0.2038 0.2048 0.2110 0.2136 0.2198 0.2248 0.2305 0.2267 …	7890	0.0222
none	real	descending	Signal2Noise	1000	FALSE	TRUE	FALSE	a85a6c78dd4b496eaa072a0e92543cbf.rnk	a85a6c78dd4b496eaa072a0e92543cbf.cls	gene_sets.gmt#KEGG_PANTOTHENATE_AND_COA_BIOSYNTHESIS	0.4734	1.2265	0.2378	0.3073	0.965	-0.5107 -0.4206 -0.3579 0.2788 0.3808 -0.3263 0.3633 -0.2419 -0.4150 0.3208 0.5251 0.4286 0.4480 -0.2625 -0.2768 0.6238 -0.4723 -0.3012 0.4053 -0.4896 -0.5153 0.3205 0.2801 -0.5677 -0.3719 0.5472 -0.3328 0.2669 -0.4377 0.4132 -0.4119 0.3157 0.4246 0.4248 -0.6354 -0.4293 0.3936 -0.5313 0.5707 -0.4869 0.3879 0.4450 -0.2054 -0.5076 -0.4171 0.2485 -0.3906 0.2802 -0.2894 0.4310 -0.5366 -0.6070 -0.3669…	768 1048 2212 2325 3226 3845 4754 4934 5386 7901 10750 11421 11512 12763	0.1481 0.3050 0.3337 0.4342 0.4461 0.4634 0.4416 0.4708 0.4734 0.2986 0.1050 0.0811 0.1011 0.0621	5386	0.0778
none	real	descending	Signal2Noise	1000	FALSE	TRUE	FALSE	a85a6c78dd4b496eaa072a0e92543cbf.rnk	a85a6c78dd4b496eaa072a0e92543cbf.cls	gene_sets.gmt#KEGG_VASOPRESSIN_REGULATED_WATER_REABSORPTION	0.3449	1.2409	0.2012	0.2936	0.963	0.2843 0.1482 -0.3332 -0.1714 0.4375 0.3231 -0.3267 0.4680 -0.2276 0.2782 0.2870 0.2819 0.3330 0.1483 0.3208 0.2165 0.1751 0.2102 0.3263 -0.2799 0.1457 -0.2090 0.2295 0.2781 0.3006 0.1334 -0.3356 0.1110 0.2594 -0.2871 -0.3396 0.3414 0.3224 0.2858 0.1603 0.2235 0.2018 0.3099 -0.2488 0.2445 -0.4047 -0.2180 -0.4220 -0.2633 -0.3000 -0.2299 -0.3405 0.3380 -0.3590 0.2552 -0.2810 -0.1655 -0.2350 -0.3299…	997 1246 1514 1555 1779 2805 3766 4811 5122 6474 6602 7032 7524 7541 7947 8135 8242 8718 8823 9194 9426 9589 9751 9952 10129 10432 10827 10942 10957 11174 11283 12182 12307 12568 12709 12786 12789 12837	0.0392 0.1215 0.1923 0.2784 0.3449 0.3256 0.2949 0.2453 0.2470 0.1620 0.1664 0.1459 0.1182 0.1254 0.1016 0.0930 0.0898 0.0568 0.0505 0.0237 0.0085 -0.0007 -0.0088 -0.0187 -0.0259 -0.0404 -0.0590 -0.0558 -0.0451 -0.0475 -0.0410 -0.0832 -0.0668 -0.0568 -0.0350 -0.0073 0.0260 0.0567	1779	0.2895
none	real	descending	Signal2Noise	1000	FALSE	TRUE	FALSE	a85a6c78dd4b496eaa072a0e92543cbf.rnk	a85a6c78dd4b496eaa072a0e92543cbf.cls	gene_sets.gmt#KEGG_GLYCEROLIPID_METABOLISM	0.4078	1.2416	0.1827	0.2957	0.963	0.2938 0.2169 -0.2820 0.2702 0.2627 -0.2397 -0.3041 -0.3174 -0.3176 -0.3601 0.3471 -0.3760 0.2933 0.2645 0.3369 0.4274 0.3902 -0.2830 0.3047 -0.3141 -0.3997 0.2683 0.2308 -0.3338 0.2827 0.3535 -0.2305 0.3837 0.4416 -0.3115 -0.4405 0.2749 0.2423 0.2106 -0.5033 -0.2871 0.1528 -0.2439 0.4264 0.3643 -0.3564 -0.3867 -0.3925 0.2588 0.2849 -0.4108 -0.4299 0.4872 -0.2417 0.3874 -0.3826 -0.4258 -0.2287 -0…	607 865 1804 2440 2509 2517 2848 2932 3286 3437 3466 4133 4181 4358 4425 5501 5523 6096 6325 7537 7970 9551 9625 10194 10439 11561 12101 12118 12984 13243 13566	0.0688 0.1456 0.1424 0.1476 0.1930 0.2428 0.2629 0.3001 0.3123 0.3373 0.3708 0.3499 0.3741 0.3872 0.4078 0.3457 0.3611 0.3326 0.3282 0.2457 0.2187 0.1044 0.1014 0.0646 0.0528 -0.0161 -0.0375 -0.0202 -0.0536 -0.0357 0.0030	4425	0.1109
none	real	descending	Signal2Noise	1000	FALSE	TRUE	FALSE	a85a6c78dd4b496eaa072a0e92543cbf.rnk	a85a6c78dd4b496eaa072a0e92543cbf.cls	gene_sets.gmt#KEGG_HYPERTROPHIC_CARDIOMYOPATHY_HCM	0.4731	1.2426	0.2451	0.2971	0.962	0.2162 0.5056 -0.5518 -0.6547 0.5913 0.3481 0.1977 0.3535 -0.5731 0.4356 0.2990 0.4541 0.3998 0.3340 0.3928 0.2988 0.4860 0.4661 0.5978 0.4794 0.4755 -0.2758 0.2921 -0.3843 0.2588 -0.2747 -0.4427 0.3912 -0.4993 0.2564 -0.2688 0.4673 0.3738 0.4129 -0.3735 -0.2922 0.3220 -0.2933 0.2771 0.3981 -0.5818 -0.5936 -0.3779 -0.3953 0.3738 -0.3502 -0.6009 0.5692 -0.2408 0.3609 0.1891 0.4515 0.3496 -0.6399 -…	357 563 641 738 878 1007 1105 1371 1405 1406 1424 1535 1679 1927 2050 2100 2284 2370 2542 2610 2726 3198 3220 3467 3469 3916 3923 3942 4536 4560 4612 4637 5035 5192 5606 5631 5662 5699 6057 6125 6873 6893 6952 6996 7276 7593 8724 9097 9490 9778 10235 10726 10967 11045 11338 12298 12599 13151 13209 13276 13301 13540	0.0298 0.0624 0.1024 0.1380 0.1668 0.1942 0.2221 0.2339 0.2624 0.2934 0.3229 0.3443 0.3617 0.3694 0.3850 0.4056 0.4147 0.4303 0.4382 0.4531 0.4637 0.4450 0.4594 0.4559 0.4704 0.4500 0.4621 0.4731 0.4394 0.4476 0.4535 0.4613 0.4403 0.4367 0.4130 0.4179 0.4223 0.4261 0.4054 0.4059 0.3548 0.3573 0.3569 0.3575 0.3401 0.3194 0.2366 0.2091 0.1809 0.1610 0.1295 0.0965 0.0826 0.0811 0.0644 0.0020 -0.0104…	3942	0.1322
none	real	descending	Signal2Noise	1000	FALSE	TRUE	FALSE	a85a6c78dd4b496eaa072a0e92543cbf.rnk	a85a6c78dd4b496eaa072a0e92543cbf.cls	gene_sets.gmt#KEGG_STEROID_HORMONE_BIOSYNTHESIS	0.4923	1.2465	0.2093	0.2954	0.961	0.2645 0.4561 -0.3541 -0.4821 0.4263 0.3171 0.2251 -0.3124 -0.5410 -0.2655 0.3926 0.3997 0.3256 -0.3921 -0.3910 0.3592 0.2955 -0.6358 0.4374 -0.2739 -0.5348 -0.4719 0.3845 -0.2852 0.3818 0.5475 -0.3058 0.4454 -0.3671 -0.3965 -0.3291 0.4370 -0.4733 0.2156 -0.4547 -0.4096 -0.2591 0.3976 0.4345 -0.3664 -0.4289 -0.4991 -0.3024 -0.4201 0.3561 -0.2897 -0.4093 0.5177 0.3653 0.3524 -0.3356 0.2524 -0.4349…	506 788 2449 5796 6676 7346 7467 7519 8227 8581 8946 9708 10324 10783 10839 11249 12205 12608	0.2616 0.4872 0.4923 0.2835 0.2451 0.2143 0.2227 0.2357 0.1928 0.1724 0.1469 0.0978 0.0664 0.0525 0.0691 0.0669 0.0441 0.0735	2449	0.2259
none	real	descending	Signal2Noise	1000	FALSE	TRUE	FALSE	a85a6c78dd4b496eaa072a0e92543cbf.rnk	a85a6c78dd4b496eaa072a0e92543cbf.cls	gene_sets.gmt#KEGG_GALACTOSE_METABOLISM	0.43	1.2506	0.2095	0.2934	0.957	-0.4015 -0.3283 -0.4570 -0.3665 -0.2225 0.2558 0.3524 -0.3863 -0.4125 0.2289 0.5616 0.5370 0.3422 -0.2762 -0.4382 0.2467 0.4177 0.3217 0.4582 0.1444 -0.4811 -0.5266 0.2813 -0.2562 -0.1818 0.3382 -0.3721 0.3698 0.3717 -0.2423 -0.2592 0.3315 -0.3126 0.2741 -0.3724 -0.2125 0.1756 -0.5096 0.2824 0.4378 -0.3295 0.2943 -0.3892 0.2647 -0.4067 0.2369 -0.4977 0.2373 -0.3489 0.3393 -0.2037 -0.4056 0.3352 0…	329 865 2014 3224 4876 5461 5471 5501 5617 5647 5682 6293 6690 7018 8155 8589 9903 9996 11956 12234	0.2353 0.3733 0.4016 0.3847 0.3030 0.2921 0.3236 0.3531 0.3751 0.4030 0.4300 0.4084 0.3989 0.3914 0.3153 0.2875 0.1976 0.1984 0.0851 0.1010	5682	0.0695
none	real	descending	Signal2Noise	1000	FALSE	TRUE	FALSE	a85a6c78dd4b496eaa072a0e92543cbf.rnk	a85a6c78dd4b496eaa072a0e92543cbf.cls	gene_sets.gmt#KEGG_O_GLYCAN_BIOSYNTHESIS	0.4886	1.2675	0.1633	0.2762	0.952	0.2856 -0.3160 -0.4225 -0.4759 0.4261 -0.3480 -0.3570 -0.2638 -0.3699 0.5592 0.6175 0.4111 0.4268 0.3064 0.4029 0.5847 0.2627 0.5732 0.3468 -0.1755 -0.3976 -0.5003 0.3940 0.3422 -0.3090 0.4722 -0.4767 0.3463 0.4304 0.3467 -0.4606 0.3973 -0.3113 0.3696 0.3717 -0.2314 0.3498 -0.5153 -0.2692 0.3944 -0.4748 0.2784 -0.5772 -0.4848 0.2534 -0.4542 -0.3253 0.4059 -0.4196 0.3501 -0.1881 -0.4822 0.2755 -0.…	315 1011 1558 1892 2165 2334 2513 2769 3024 3835 3959 4254 6463 9413 10533 10822 11053 12063 12489 12802 13008 13294	0.1380 0.1889 0.2296 0.2776 0.3233 0.3722 0.4163 0.4495 0.4785 0.4545 0.4796 0.4886 0.3394 0.1239 0.0492 0.0374 0.0320 -0.0221 -0.0279 -0.0202 -0.0002 0.0230	4254	0.1175
none	real	descending	Signal2Noise	1000	FALSE	TRUE	FALSE	a85a6c78dd4b496eaa072a0e92543cbf.rnk	a85a6c78dd4b496eaa072a0e92543cbf.cls	gene_sets.gmt#KEGG_ADHERENS_JUNCTION	0.4086	1.2727	0.2151	0.2731	0.951	0.2652 -0.1484 -0.2560 -0.4118 0.4959 -0.3021 -0.2551 0.2629 -0.2780 0.4478 0.2810 0.3345 0.3690 0.4283 0.2036 0.2927 0.2160 0.2325 0.2449 0.1907 0.4352 0.1872 0.3590 -0.4970 0.1649 0.2660 -0.4841 0.2767 0.2116 0.3239 -0.3674 0.4673 0.2961 0.1920 -0.4751 -0.2675 0.4395 -0.3247 0.2521 0.2912 -0.3478 -0.4074 -0.3386 -0.3535 0.1725 0.1588 -0.3824 0.4556 0.1748 0.3238 -0.3822 -0.2757 -0.3767 -0.5300 …	19 105 310 831 836 900 1185 1363 2007 2258 2294 2724 3001 3478 3625 3724 4065 4233 5192 5330 5357 5675 5723 6162 6245 6952 7005 7143 7155 7158 7248 7580 7693 7727 7888 8127 8133 8324 8392 8455 9144 9246 9689 9752 9975 10045 10177 10251 10517 10620 10864 11027 11377 11438 11706 11825 11953 11994 12590 12703 12895 13382 13505 13567	0.1021 0.1843 0.2412 0.2522 0.3010 0.3441 0.3649 0.3905 0.3739 0.3836 0.4086 0.4005 0.4015 0.3843 0.3906 0.3999 0.3894 0.3908 0.3297 0.3288 0.3360 0.3207 0.3251 0.2994 0.2998 0.2524 0.2532 0.2473 0.2507 0.2548 0.2522 0.2311 0.2258 0.2263 0.2171 0.2016 0.2033 0.1910 0.1876 0.1844 0.1337 0.1265 0.0953 0.0922 0.0778 0.0749 0.0678 0.0650 0.0488 0.0449 0.0313 0.0243 0.0048 0.0068 -0.0055 -0.0063 -0.00…	2294	0.2387
none	real	descending	Signal2Noise	1000	FALSE	TRUE	FALSE	a85a6c78dd4b496eaa072a0e92543cbf.rnk	a85a6c78dd4b496eaa072a0e92543cbf.cls	gene_sets.gmt#KEGG_ETHER_LIPID_METABOLISM	0.4829	1.2737	0.1627	0.2747	0.95	0.3330 0.4153 -0.4257 -0.4495 -0.1886 0.4335 -0.2304 0.5773 -0.3290 0.3000 0.6169 0.3572 0.2954 -0.2625 0.5733 0.5620 0.4472 0.4391 0.4339 -0.2752 -0.3494 -0.2408 0.2614 -0.3511 0.3047 0.4331 -0.3154 -0.3051 -0.3902 -0.4021 -0.5590 0.3989 0.2598 0.6117 -0.3413 0.3882 0.3932 -0.3722 -0.5237 0.3363 -0.3878 -0.4024 -0.3752 -0.4613 -0.3213 -0.5254 -0.5511 0.4061 -0.4521 0.3893 -0.2388 0.3528 0.3010 -…	912 1853 1933 2071 2480 2705 3162 3989 4277 4640 6950 7613 7659 7996 9483 9927 10280 13079 13257	0.0879 0.1258 0.2241 0.3125 0.3667 0.4275 0.4597 0.4479 0.4709 0.4829 0.3284 0.2901 0.2968 0.2798 0.1733 0.1469 0.1299 -0.0228 0.0258	4640	0.1021
none	real	descending	Signal2Noise	1000	FALSE	TRUE	FALSE	a85a6c78dd4b496eaa072a0e92543cbf.rnk	a85a6c78dd4b496eaa072a0e92543cbf.cls	gene_sets.gmt#KEGG_HUNTINGTONS_DISEASE	0.2498	1.2757	0.1978	0.2753	0.95	0.1746 -0.2146 -0.1336 0.1995 -0.2646 0.1184 -0.1734 0.1759 -0.1511 0.1631 0.2167 -0.1446 0.1510 -0.3756 0.1834 -0.3451 0.2391 0.2269 0.1434 -0.1246 -0.3801 -0.2248 0.1216 0.3054 0.1698 0.1552 0.2033 -0.1888 -0.1415 -0.2754 -0.1726 0.1179 -0.1670 0.2132 -0.1555 0.1116 -0.2140 -0.1747 -0.2409 0.1269 -0.1599 0.2296 -0.1536 0.1943 -0.1952 0.1100 -0.2106 0.1156 -0.1386 0.1204 -0.1838 -0.1215 0.1237 0…	15 417 657 950 997 1088 1583 1755 1761 2583 2588 2888 3063 3258 3780 3985 4108 4111 4344 4384 4386 4410 4435 4656 4686 4851 5017 5206 5297 5424 5454 5602 5735 5882 5949 6306 6321 6506 6602 6767 6776 6785 6795 6827 7008 7040 7042 7123 7150 7176 7303 7463 7532 7541 7573 7607 7614 7620 7655 7657 7714 7722 7740 7744 7778 7796 7865 7877 7881 7911 7915 7923 7968 7991 8061 8149 8159 8181 8188 8280 8284 …	0.0842 0.1083 0.1362 0.1526 0.1864 0.2153 0.2077 0.2226 0.2498 0.2090 0.2288 0.2247 0.2289 0.2303 0.2047 0.2018 0.2045 0.2161 0.2096 0.2173 0.2279 0.2367 0.2454 0.2386 0.2460 0.2427 0.2389 0.2328 0.2337 0.2316 0.2366 0.2325 0.2292 0.2244 0.2255 0.2042 0.2082 0.1993 0.1968 0.1889 0.1925 0.1961 0.1996 0.2014 0.1917 0.1931 0.1967 0.1942 0.1958 0.1973 0.1911 0.1822 0.1799 0.1821 0.1825 0.1827 0.1848 …	1761	0.291
none	real	descending	Signal2Noise	1000	FALSE	TRUE	FALSE	a85a6c78dd4b496eaa072a0e92543cbf.rnk	a85a6c78dd4b496eaa072a0e92543cbf.cls	gene_sets.gmt#KEGG_GAP_JUNCTION	0.4199	1.2765	0.1733	0.2773	0.95	0.3451 0.2060 -0.2936 -0.4019 0.3832 -0.1902 -0.3313 0.3382 -0.3354 0.3365 0.3203 0.2437 0.4036 0.2959 0.3423 0.3435 0.3249 0.3616 0.4642 0.2467 0.2289 0.2005 0.3933 -0.2704 0.2476 0.2062 -0.4684 0.2558 -0.1845 0.2537 -0.3605 0.4872 0.3306 0.2092 -0.2727 -0.2744 0.3641 -0.2459 0.2775 0.4944 -0.3844 -0.4150 -0.3092 -0.3345 0.2040 -0.3490 -0.4837 0.4132 -0.2618 0.3441 -0.3595 -0.1992 -0.3543 -0.541…	15 350 796 1189 1246 1434 1457 1514 1549 1941 2020 2028 2139 2168 2374 2552 2721 2725 2937 3288 3478 3770 4072 4108 4349 4400 4418 6352 6436 6964 6993 7032 7248 7361 7406 7468 7883 7892 7947 8107 8127 8242 8566 8664 8823 9441 10030 10079 10346 10410 10668 10893 11381 11438 11953 12035 12784 12789 12858 12884 13042 13158 13259 13459 13478 13565	0.0902 0.1264 0.1376 0.1451 0.1765 0.1957 0.2267 0.2545 0.2835 0.2824 0.3035 0.3297 0.3473 0.3707 0.3791 0.3880 0.3961 0.4165 0.4199 0.4110 0.4127 0.4053 0.3958 0.4058 0.3996 0.4072 0.4171 0.2798 0.2789 0.2441 0.2460 0.2472 0.2348 0.2298 0.2298 0.2284 0.2001 0.2017 0.1999 0.1900 0.1904 0.1836 0.1608 0.1545 0.1433 0.0984 0.0569 0.0553 0.0382 0.0362 0.0205 0.0079 -0.0226 -0.0211 -0.0518 -0.0500 -0.…	2937	0.1885
none	real	descending	Signal2Noise	1000	FALSE	TRUE	FALSE	a85a6c78dd4b496eaa072a0e92543cbf.rnk	a85a6c78dd4b496eaa072a0e92543cbf.cls	gene_sets.gmt#KEGG_TIGHT_JUNCTION	0.3352	1.2769	0.1295	0.2798	0.95	0.2432 -0.1822 -0.2861 -0.3468 0.2765 -0.2384 -0.1971 0.1867 -0.2686 0.2740 0.2649 0.2363 0.2907 0.2343 0.2376 0.2144 0.2111 0.2441 0.2201 -0.2050 0.1706 -0.2315 0.2778 -0.2438 0.1739 0.2735 -0.3693 0.3150 0.2227 -0.1948 -0.2221 0.3120 0.3113 0.2371 -0.3056 0.1508 0.2883 -0.2218 -0.1551 0.1847 -0.2265 -0.3248 -0.3690 -0.2176 -0.1841 -0.1909 -0.3227 0.4033 -0.2584 0.3128 -0.2893 0.1507 -0.2533 -0.…	67 562 721 816 916 921 1104 1189 1320 1462 1536 1666 2145 2228 2498 2690 3151 3288 3724 3899 3944 3970 4003 4272 4349 4421 4445 4506 4739 4869 4924 5176 5192 5330 5482 5788 6082 6119 6162 6235 6421 6436 6561 6904 6952 7005 7155 7248 7254 7361 7364 7458 7468 7511 7663 7727 7761 7800 7888 7912 7960 7980 8314 8416 8850 9053 9221 9243 9348 9360 9368 9442 9689 9819 9845 9932 10045 10177 10274 10302 10…	0.0662 0.0747 0.1037 0.1349 0.1638 0.1997 0.2193 0.2450 0.2656 0.2837 0.3061 0.3230 0.3102 0.3260 0.3257 0.3298 0.3112 0.3159 0.2963 0.2953 0.3038 0.3135 0.3226 0.3131 0.3175 0.3221 0.3302 0.3352 0.3268 0.3255 0.3297 0.3186 0.3249 0.3218 0.3173 0.3006 0.2842 0.2867 0.2887 0.2884 0.2793 0.2828 0.2780 0.2564 0.2565 0.2561 0.2483 0.2446 0.2473 0.2423 0.2451 0.2409 0.2430 0.2425 0.2337 0.2313 0.2310 …	4506	0.1071
none	real	descending	Signal2Noise	1000	FALSE	TRUE	FALSE	a85a6c78dd4b496eaa072a0e92543cbf.rnk	a85a6c78dd4b496eaa072a0e92543cbf.cls	gene_sets.gmt#KEGG_PARKINSONS_DISEASE	0.3117	1.2808	0.2609	0.278	0.949	-0.1328 -0.1423 0.1477 0.1909 -0.3506 -0.1529 0.2595 -0.2205 0.1763 -0.3175 0.2059 -0.2682 -0.1942 -0.4820 0.1757 -0.4853 0.3973 0.2761 0.3452 0.1816 -0.4687 -0.4335 -0.2363 0.3267 -0.1207 -0.3192 0.2802 -0.1996 0.1344 -0.3668 0.1177 -0.1093 -0.2297 0.2034 -0.2805 0.1374 -0.4269 0.2007 -0.1163 -0.2108 -0.2948 -0.1396 0.1078 0.4526 -0.1508 0.1562 -0.1948 0.2095 0.3504 0.1427 0.4045 0.2190 0.2317 0…	417 758 806 1088 1727 1761 1874 2043 3258 3985 4112 4384 4686 5017 5142 5297 5375 5566 5735 5949 6173 6306 6321 6656 6776 6827 7040 7042 7303 7463 7532 7573 7607 7657 7714 7740 7744 7778 7796 7877 7881 7911 7915 7923 7968 7991 8061 8149 8159 8181 8280 8284 8337 8350 8370 8410 8441 8465 8546 8665 8694 8786 8787 8825 8866 8889 8993 9032 9072 9116 9152 9172 9200 9258 9315 9356 9622 9735 9790 9912 99…	0.0583 0.1031 0.1674 0.2056 0.2044 0.2475 0.2830 0.3117 0.2480 0.2146 0.2246 0.2221 0.2156 0.2051 0.2092 0.2103 0.2168 0.2142 0.2124 0.2065 0.1989 0.1977 0.2051 0.1877 0.1859 0.1890 0.1793 0.1853 0.1713 0.1643 0.1639 0.1654 0.1673 0.1678 0.1677 0.1698 0.1735 0.1748 0.1773 0.1749 0.1782 0.1794 0.1826 0.1855 0.1855 0.1871 0.1850 0.1814 0.1834 0.1845 0.1797 0.1818 0.1802 0.1815 0.1822 0.1813 0.1810 …	2043	0.2628
none	real	descending	Signal2Noise	1000	FALSE	TRUE	FALSE	a85a6c78dd4b496eaa072a0e92543cbf.rnk	a85a6c78dd4b496eaa072a0e92543cbf.cls	gene_sets.gmt#KEGG_ARACHIDONIC_ACID_METABOLISM	0.5015	1.2858	0.1745	0.2747	0.947	-0.6076 0.6169 -0.5372 -0.5990 -0.2125 -0.5315 0.4885 -0.3731 -0.5027 0.3859 0.2548 -0.3525 0.2801 -0.1992 0.2804 0.5133 0.5359 -0.4377 0.4057 0.5469 -0.4967 -0.5879 -0.1737 -0.3085 0.3719 0.4927 -0.2080 0.3873 0.2636 -0.4769 -0.3052 0.5907 -0.2185 0.4630 -0.3267 -0.4187 0.3659 -0.3301 0.3137 0.3380 -0.6212 -0.3917 -0.3026 0.3052 0.2832 -0.2791 -0.5693 0.4868 0.5072 0.5623 -0.1925 0.4539 0.3047 -…	448 788 847 1199 1543 1853 2318 2332 2463 2613 2705 2738 2834 3082 3643 4141 4659 5323 5490 5602 6790 6950 7275 7328 7571 7621 7996 9483 11010 12512 13200 13257 13489	0.0670 0.1205 0.1917 0.2302 0.2609 0.2888 0.2971 0.3383 0.3690 0.3959 0.4258 0.4597 0.4875 0.5015 0.4865 0.4719 0.4520 0.4174 0.4186 0.4234 0.3438 0.3394 0.3217 0.3238 0.3111 0.3124 0.2885 0.1804 0.0756 -0.0172 -0.0399 -0.0148 0.0087	3082	0.1797
none	real	descending	Signal2Noise	1000	FALSE	TRUE	FALSE	a85a6c78dd4b496eaa072a0e92543cbf.rnk	a85a6c78dd4b496eaa072a0e92543cbf.cls	gene_sets.gmt#KEGG_PHENYLALANINE_METABOLISM	0.5127	1.2886	0.1619	0.2743	0.946	-0.5646 -0.3958 0.3435 -0.6695 0.2928 0.2922 0.2742 -0.5333 -0.4633 0.4269 0.5211 0.2574 -0.3543 -0.3990 0.3292 0.4752 0.4342 0.3661 0.5100 0.2598 -0.5898 -0.3700 0.3647 -0.4505 -0.5957 -0.3424 -0.4526 0.2553 -0.5033 0.2543 -0.2041 0.3485 0.4095 0.4376 -0.4147 -0.3626 0.3259 -0.4271 0.4874 -0.4490 -0.3577 0.4111 -0.3717 0.2133 0.4214 -0.3623 -0.3107 0.3581 0.5092 0.3947 0.2463 0.2600 0.3440 -0.53…	64 229 2412 2901 3158 4613 7711 8158 10067 10814 12576 12616 12706 13398	0.2840 0.5127 0.4344 0.4669 0.5106 0.4407 0.2221 0.1956 0.0621 0.0202 -0.0726 -0.0377 -0.0041 0.0154	229	0.6708
none	real	descending	Signal2Noise	1000	FALSE	TRUE	FALSE	a85a6c78dd4b496eaa072a0e92543cbf.rnk	a85a6c78dd4b496eaa072a0e92543cbf.cls	gene_sets.gmt#KEGG_TYPE_II_DIABETES_MELLITUS	0.4448	1.2889	0.1368	0.2769	0.946	-0.2258 -0.2404 -0.4300 -0.4286 0.4331 0.2841 0.2245 -0.3475 -0.2776 0.2011 0.3791 0.3487 0.4260 0.4600 -0.2513 0.4961 0.2739 -0.2963 -0.2780 0.1898 -0.2438 -0.2580 0.5200 0.3044 0.3714 0.2335 -0.5034 0.4142 0.3397 0.2906 -0.4799 0.4809 0.2568 0.2971 -0.2875 -0.3512 0.3568 -0.3267 0.3874 0.3710 0.3697 -0.3269 -0.4222 -0.3174 -0.4147 0.2502 -0.4507 0.2608 -0.2364 0.3275 -0.4292 -0.4524 -0.2847 -0.…	135 225 329 446 1501 2140 2610 3478 4799 5293 6079 6158 6759 7610 7855 8314 8589 9411 9442 9469 9752 10096 11438 11491 11956 12437 12546 12599 12909 12957 13146 13280 13291 13416	0.1274 0.2452 0.3503 0.4448 0.4257 0.4257 0.4302 0.3949 0.3154 0.2939 0.2471 0.2520 0.2161 0.1585 0.1448 0.1138 0.0954 0.0360 0.0350 0.0344 0.0160 -0.0055 -0.0941 -0.0873 -0.1081 -0.1259 -0.1154 -0.1000 -0.0994 -0.0788 -0.0650 -0.0441 -0.0137 0.0141	446	0.5585
none	real	descending	Signal2Noise	1000	FALSE	TRUE	FALSE	a85a6c78dd4b496eaa072a0e92543cbf.rnk	a85a6c78dd4b496eaa072a0e92543cbf.cls	gene_sets.gmt#KEGG_GNRH_SIGNALING_PATHWAY	0.3802	1.2956	0.1494	0.2719	0.943	0.2968 0.1537 -0.2443 -0.3332 0.3198 0.2036 -0.3531 0.3977 -0.2989 0.4131 0.2880 0.1886 0.3560 0.3126 0.3408 0.3791 0.2625 0.2090 0.3043 0.2307 0.1703 0.2031 0.3101 0.2699 0.3363 0.2675 -0.3988 0.2339 -0.2320 -0.2910 -0.2963 0.4058 0.2443 0.3256 -0.3345 0.2379 0.3265 -0.3334 -0.2686 0.3938 -0.3576 -0.3120 -0.3211 -0.3703 -0.2078 -0.3935 -0.3929 0.3312 -0.3622 0.3130 -0.2897 0.2049 -0.2869 -0.4464…	15 350 850 935 957 1189 1246 1514 1853 2480 2552 2610 2665 2705 2721 3478 3657 4008 4014 4108 4184 4277 4349 4402 4434 4772 4820 5742 6061 6352 6436 6510 6542 6784 6900 6950 6964 6993 7032 7248 7361 7610 7883 7888 7947 7996 8023 8127 8242 8566 8572 8664 8823 9020 9270 9442 9469 9483 10030 10079 10346 10668 10893 11381 11438 12035 12599 12635 12644 12789 12858 13042 13221 13257 13259 13280	0.0960 0.1360 0.1444 0.1818 0.2235 0.2452 0.2789 0.2932 0.2986 0.2763 0.2944 0.3129 0.3312 0.3503 0.3711 0.3319 0.3344 0.3223 0.3358 0.3422 0.3497 0.3554 0.3624 0.3706 0.3802 0.3657 0.3725 0.3118 0.2947 0.2791 0.2785 0.2785 0.2815 0.2685 0.2645 0.2652 0.2686 0.2708 0.2722 0.2601 0.2553 0.2399 0.2222 0.2243 0.2223 0.2210 0.2212 0.2155 0.2088 0.1860 0.1867 0.1809 0.1697 0.1554 0.1373 0.1254 0.1243 …	4434	0.1105
none	real	descending	Signal2Noise	1000	FALSE	TRUE	FALSE	a85a6c78dd4b496eaa072a0e92543cbf.rnk	a85a6c78dd4b496eaa072a0e92543cbf.cls	gene_sets.gmt#KEGG_DILATED_CARDIOMYOPATHY	0.5044	1.3011	0.2088	0.2688	0.94	0.2442 0.5010 -0.5393 -0.6612 0.5400 0.3238 0.1828 0.3776 -0.5550 0.4419 0.2923 0.3876 0.3748 0.3630 0.3948 0.3101 0.5465 0.4262 0.6036 0.5072 0.4667 -0.2975 0.3028 -0.3029 0.2710 -0.2674 -0.4363 0.3971 -0.4651 0.2811 -0.2764 0.5247 0.3686 0.4266 -0.3702 -0.2452 0.2961 -0.2908 0.2482 0.4349 -0.6297 -0.5772 -0.3297 -0.4026 0.3753 -0.3661 -0.6223 0.5335 -0.2857 0.3699 0.2081 0.4779 0.3001 -0.6702 -…	350 357 563 641 738 878 1007 1105 1246 1371 1405 1406 1424 1514 1535 1679 1927 2050 2063 2100 2284 2370 2542 2552 2610 2726 3198 3220 3467 3469 3916 3923 3942 4536 4560 4612 4637 5035 5192 5631 5662 6057 6125 6893 6952 7032 7276 7593 7947 8242 8724 8823 9490 9778 10235 10726 11045 11338 12298 12599 12789 12858 13209 13276 13301 13478 13540	0.0222 0.0696 0.0950 0.1282 0.1574 0.1803 0.2022 0.2249 0.2426 0.2601 0.2840 0.3104 0.3353 0.3540 0.3776 0.3908 0.3946 0.4066 0.4266 0.4445 0.4502 0.4625 0.4673 0.4840 0.4966 0.5044 0.4833 0.4953 0.4896 0.5019 0.4796 0.4898 0.4990 0.4638 0.4705 0.4750 0.4814 0.4591 0.4543 0.4276 0.4310 0.4067 0.4065 0.3532 0.3522 0.3494 0.3342 0.3131 0.2888 0.2683 0.2333 0.2265 0.1779 0.1578 0.1259 0.0924 0.0725 …	2726	0.203
none	real	descending	Signal2Noise	1000	FALSE	TRUE	FALSE	a85a6c78dd4b496eaa072a0e92543cbf.rnk	a85a6c78dd4b496eaa072a0e92543cbf.cls	gene_sets.gmt#KEGG_ARRHYTHMOGENIC_RIGHT_VENTRICULAR_CARDIOMYOPATHY_ARVC	0.5047	1.309	0.2056	0.2625	0.937	0.3046 0.4246 -0.5324 -0.6768 0.4792 0.2311 -0.2188 0.4618 -0.5098 0.4690 0.2262 0.3841 0.3890 0.3250 0.4133 0.4245 0.3900 0.5115 0.5347 0.4377 0.4470 0.2112 0.3243 -0.4151 0.3863 0.3692 -0.4846 0.3865 -0.4152 0.3271 -0.3292 0.5692 0.3227 0.4472 -0.4024 -0.2084 0.4140 -0.3329 0.2286 0.4525 -0.6418 -0.5791 -0.3742 -0.4300 0.4106 -0.3873 -0.6063 0.5354 -0.2833 0.4055 -0.3105 0.3893 -0.2789 -0.6279 …	357 641 738 836 878 900 1007 1105 1185 1371 1405 1406 1424 1535 1679 1927 2050 2139 2284 2370 2542 2610 2726 3220 3467 3724 3942 4536 4560 4637 4714 5192 5330 5357 5631 6057 6125 6893 6952 7155 7593 7727 8327 8724 9778 10235 10726 11045 11338 12241 12555 12599 13169 13209 13276 13301 13540 13542	0.0280 0.0514 0.0855 0.1169 0.1517 0.1876 0.2155 0.2422 0.2692 0.2859 0.3134 0.3433 0.3719 0.3923 0.4088 0.4157 0.4305 0.4472 0.4583 0.4733 0.4805 0.4947 0.5047 0.4838 0.4798 0.4738 0.4698 0.4358 0.4436 0.4473 0.4508 0.4232 0.4203 0.4255 0.4118 0.3859 0.3863 0.3335 0.3329 0.3214 0.2917 0.2841 0.2413 0.2126 0.1362 0.1046 0.0715 0.0520 0.0352 -0.0236 -0.0375 -0.0312 -0.0593 -0.0479 -0.0377 -0.0239 …	2726	0.203
none	real	descending	Signal2Noise	1000	FALSE	TRUE	FALSE	a85a6c78dd4b496eaa072a0e92543cbf.rnk	a85a6c78dd4b496eaa072a0e92543cbf.cls	gene_sets.gmt#KEGG_INOSITOL_PHOSPHATE_METABOLISM	0.4674	1.3204	0.1149	0.2525	0.929	0.3399 -0.1861 -0.2378 -0.1856 0.3926 -0.3001 -0.4398 0.3538 -0.3205 0.3594 0.4633 0.4360 0.3935 0.4065 0.4600 0.3988 0.1985 0.3508 -0.2194 -0.2776 0.3086 0.3689 0.4451 -0.4069 0.3219 0.3713 -0.4246 0.4226 0.2215 -0.2091 -0.4800 0.4090 0.4352 0.3852 -0.3824 -0.3432 0.4234 -0.3872 0.2232 -0.2100 0.2070 -0.2993 -0.4228 -0.1828 -0.4294 -0.4315 -0.5361 0.4786 -0.4102 0.5025 -0.4500 -0.4967 -0.3540 -0…	15 135 302 952 998 1528 1624 1661 1893 2074 2530 2636 2984 3019 3519 4108 4546 5366 5403 6027 6158 6367 6567 6671 6681 6713 7312 7667 8090 8850 9038 9065 9142 9386 9659 10126 10882 11169 11415 11577 11830 12286 12317 12437 12939 13042 13240 13259 13536	0.1157 0.2033 0.2723 0.2765 0.3241 0.3258 0.3581 0.3942 0.4132 0.4336 0.4283 0.4477 0.4462 0.4674 0.4504 0.4231 0.4045 0.3543 0.3616 0.3235 0.3214 0.3130 0.3046 0.3031 0.3084 0.3121 0.2723 0.2496 0.2209 0.1655 0.1518 0.1500 0.1445 0.1273 0.1087 0.0770 0.0262 0.0112 0.0003 -0.0039 -0.0137 -0.0358 -0.0264 -0.0229 -0.0432 -0.0329 -0.0266 -0.0068 0.0052	3019	0.1835
none	real	descending	Signal2Noise	1000	FALSE	TRUE	FALSE	a85a6c78dd4b496eaa072a0e92543cbf.rnk	a85a6c78dd4b496eaa072a0e92543cbf.cls	gene_sets.gmt#KEGG_CARDIAC_MUSCLE_CONTRACTION	0.4077	1.3309	0.186	0.2439	0.924	0.2849 0.4240 -0.3756 -0.5587 0.3677 0.2327 0.2159 0.2451 -0.4855 0.4536 0.1655 -0.1492 0.2279 -0.3576 0.3053 -0.3205 0.4346 0.3369 0.4970 0.5044 -0.2654 -0.3967 0.1550 0.2349 0.3173 -0.3715 -0.2056 0.2330 -0.4939 -0.2905 0.2065 0.2928 0.2954 0.3530 -0.2882 -0.2646 -0.3777 0.1846 0.1959 0.2337 -0.5190 -0.3896 0.1129 -0.2438 0.3726 -0.2389 -0.5581 0.4349 0.2284 0.3365 0.4400 0.4938 0.4075 -0.4938 …	357 738 1007 1088 1405 1761 1849 2100 2429 2610 3198 3258 3467 3631 3916 3923 4612 4686 5638 5662 7040 7042 7261 7303 7463 7573 7593 7714 7744 7881 8159 8181 8546 8736 8787 8866 9152 9172 9356 9490 9790 9912 10005 10340 10388 10646 10726 11045 11153 11457 12599 13209 13276 13301 13540	0.0698 0.1147 0.1580 0.2127 0.2423 0.2630 0.3021 0.3251 0.3375 0.3582 0.3424 0.3651 0.3747 0.3863 0.3868 0.4077 0.3736 0.3844 0.3256 0.3352 0.2399 0.2460 0.2354 0.2378 0.2310 0.2276 0.2307 0.2259 0.2278 0.2214 0.2038 0.2050 0.1798 0.1669 0.1641 0.1590 0.1382 0.1370 0.1243 0.1157 0.0958 0.0894 0.0856 0.0650 0.0657 0.0518 0.0514 0.0350 0.0346 0.0212 -0.0462 -0.0659 -0.0441 -0.0185 0.0049	3923	0.1329
none	real	descending	Signal2Noise	1000	FALSE	TRUE	FALSE	a85a6c78dd4b496eaa072a0e92543cbf.rnk	a85a6c78dd4b496eaa072a0e92543cbf.cls	gene_sets.gmt#KEGG_DNA_REPLICATION	0.4931	1.3514	0.211	0.2245	0.916	-0.2700 -0.4369 0.2257 0.6673 -0.3951 -0.2101 -0.3673 -0.2033 0.2578 0.1976 0.5608 0.3053 0.2665 -0.3236 -0.3334 -0.3966 0.2336 -0.3607 -0.1718 -0.3607 -0.3232 -0.2356 0.2570 0.3061 0.1597 0.4760 0.2357 0.4771 0.4064 0.2540 -0.2553 -0.2948 -0.3770 0.1764 -0.2895 -0.3130 0.3315 -0.5179 0.1600 0.1950 0.4378 0.4602 -0.3769 0.3201 -0.3165 -0.4236 -0.2125 0.2337 -0.3811 0.2464 -0.3548 -0.3225 -0.5705 …	1496 1792 1912 2012 2059 2202 2362 2634 2967 3355 3378 3382 3421 3556 3814 3907 3911 4447 4628 4931 4986 4995 5006 5537 5657 5795 6137 6621 7080 7488 9057 9777 10349 10736 13420	-0.0428 -0.0034 0.0465 0.0955 0.1474 0.1898 0.2276 0.2520 0.2672 0.2730 0.3055 0.3392 0.3699 0.3920 0.4021 0.4237 0.4518 0.4356 0.4441 0.4414 0.4565 0.4749 0.4931 0.4697 0.4759 0.4799 0.4671 0.4416 0.4159 0.3923 0.2770 0.2268 0.1901 0.1688 0.0138	5006	0.0894
none	real	descending	Signal2Noise	1000	FALSE	TRUE	FALSE	a85a6c78dd4b496eaa072a0e92543cbf.rnk	a85a6c78dd4b496eaa072a0e92543cbf.cls	gene_sets.gmt#KEGG_PROGESTERONE_MEDIATED_OOCYTE_MATURATION	0.4221	1.3686	0.1041	0.2093	0.909	-0.1758 -0.3291 0.3545 0.4702 0.1666 0.2143 -0.3628 0.3305 0.3310 -0.2544 0.4144 -0.1783 0.3098 0.2272 -0.2898 -0.1970 0.2048 -0.1784 -0.1787 -0.1941 0.1960 -0.2717 0.3196 0.3644 -0.2000 0.1884 -0.2514 0.3470 0.3372 0.3799 -0.2644 -0.2876 -0.2195 0.2343 -0.3809 -0.3018 0.2395 -0.4004 0.2043 0.3389 0.2763 0.2379 -0.3734 -0.2358 -0.2962 -0.3077 -0.2960 0.3181 -0.4269 0.2552 -0.3528 -0.3293 -0.4897 …	135 225 350 473 1090 1246 1297 1486 1514 1809 1820 1846 2168 2552 2665 2723 2935 3171 3240 3268 3288 3326 3478 3810 4008 4014 4799 4838 5150 5433 5807 6079 6158 6396 6542 6620 6759 7032 7058 7202 7458 7468 7610 7947 8242 8566 8588 8898 9221 9355 9469 9580 9811 9848 9860 10039 10060 10668 11158 11438 11472 11543 12035 12119 12298 12437 12606 12789 12858 13158 13280 13409 13443 13567	0.0602 0.1171 0.1646 0.2069 0.1969 0.2185 0.2473 0.2634 0.2912 0.2965 0.3227 0.3476 0.3476 0.3397 0.3509 0.3659 0.3681 0.3670 0.3779 0.3917 0.4060 0.4187 0.4221 0.4106 0.4082 0.4199 0.3710 0.3772 0.3622 0.3485 0.3272 0.3128 0.3125 0.3000 0.2939 0.2927 0.2867 0.2703 0.2721 0.2649 0.2489 0.2511 0.2433 0.2205 0.2003 0.1774 0.1767 0.1542 0.1307 0.1213 0.1136 0.1064 0.0907 0.0895 0.0901 0.0787 0.0790 …	3478	0.1549
none	real	descending	Signal2Noise	1000	FALSE	TRUE	FALSE	a85a6c78dd4b496eaa072a0e92543cbf.rnk	a85a6c78dd4b496eaa072a0e92543cbf.cls	gene_sets.gmt#KEGG_HOMOLOGOUS_RECOMBINATION	0.5858	1.3709	0.144	0.2094	0.907	0.4780 -0.5465 -0.2021 0.6462 -0.3929 -0.2400 -0.4754 -0.2628 0.3702 0.3868 0.6067 0.4788 0.1393 -0.2385 -0.6013 -0.2262 -0.2438 -0.5062 -0.4511 -0.4118 0.3292 0.4782 0.2999 -0.2183 -0.3092 0.5358 0.3451 0.4255 0.4748 0.5845 0.1659 -0.5465 -0.4438 0.4836 -0.4081 -0.3310 0.4406 -0.6369 -0.2602 -0.2874 0.4187 0.5592 -0.3890 0.2186 -0.4964 -0.5119 0.3691 0.4463 -0.5313 0.3286 -0.3569 -0.3106 -0.7069…	1183 1243 1317 1482 1496 1611 1921 2634 2975 3368 3382 3428 3828 4392 4986 5098 6137 7488 8142 8883 9057 9777 10650 11592	0.0081 0.0967 0.1814 0.2535 0.3365 0.4085 0.4587 0.4615 0.4858 0.4995 0.5409 0.5791 0.5858 0.5740 0.5541 0.5686 0.5076 0.4162 0.3729 0.3194 0.3069 0.2575 0.2017 0.1483	3828	0.1367
none	real	descending	Signal2Noise	1000	FALSE	TRUE	FALSE	a85a6c78dd4b496eaa072a0e92543cbf.rnk	a85a6c78dd4b496eaa072a0e92543cbf.cls	gene_sets.gmt#KEGG_ENDOMETRIAL_CANCER	0.421	1.3856	0.0632	0.1973	0.899	-0.2264 -0.2559 -0.2416 -0.2855 0.3057 -0.3059 -0.3538 0.1641 0.2900 0.3082 0.4162 0.3969 0.3922 0.3130 0.1685 0.1984 -0.1848 0.2888 -0.2786 -0.2947 0.3886 -0.1953 0.3857 -0.2734 -0.1832 0.3207 -0.4068 0.2808 0.1906 0.3613 -0.3010 0.3874 0.3615 -0.2182 -0.3093 -0.2088 0.5250 -0.3660 0.1905 0.2486 0.2730 -0.1605 -0.3212 0.1781 -0.3246 0.2907 -0.3651 0.3787 -0.3426 0.3241 -0.4306 -0.3708 -0.4061 -0…	135 225 836 900 1185 2751 3478 3849 4349 4799 5011 5357 5767 6061 6079 6158 6759 6964 6993 7056 7155 7202 7361 7458 7727 8127 8455 8566 8825 8850 8923 9016 9221 9775 10079 10346 10668 11158 11398 11438 11692 11866 12035 12046 12074 12119 12437 12884 12895	0.1347 0.2591 0.2965 0.3719 0.4210 0.3445 0.3211 0.3202 0.3055 0.2910 0.2928 0.2826 0.2655 0.2556 0.2659 0.2714 0.2359 0.2287 0.2344 0.2372 0.2371 0.2406 0.2353 0.2342 0.2194 0.1935 0.1717 0.1655 0.1474 0.1465 0.1418 0.1353 0.1207 0.0825 0.0640 0.0492 0.0318 0.0048 -0.0022 0.0057 -0.0006 0.0001 0.0025 0.0167 0.0299 0.0423 0.0374 0.0289 0.0525	1185	0.3605
none	real	descending	Signal2Noise	1000	FALSE	TRUE	FALSE	a85a6c78dd4b496eaa072a0e92543cbf.rnk	a85a6c78dd4b496eaa072a0e92543cbf.cls	gene_sets.gmt#KEGG_LYSOSOME	0.3682	1.388	0.1292	0.1973	0.898	-0.2305 -0.1496 -0.5169 -0.1870 -0.1605 -0.2919 0.2675 -0.3528 -0.1421 -0.2326 0.4253 0.4094 0.2681 -0.1526 -0.1697 0.2612 0.4340 -0.3728 0.2266 -0.2661 -0.3589 -0.4411 0.2848 -0.2317 0.1863 0.3234 -0.4057 -0.1364 0.4002 0.1725 -0.3017 0.3561 -0.2203 0.2604 -0.2914 0.1356 0.1603 -0.2512 -0.1864 -0.1794 -0.3023 -0.1812 -0.3586 0.1914 -0.2349 -0.2559 -0.4037 0.3716 -0.1635 0.2431 -0.3094 -0.2187 0.…	227 250 414 435 523 535 840 989 1006 1257 1563 1592 1795 1898 1904 2357 2588 2601 2833 3172 3404 3477 3540 3693 3920 4044 4149 4189 4281 4412 4422 4435 4552 4625 4684 4736 4808 4818 4834 4855 4954 4973 5256 5358 5501 5562 5669 5671 5917 6100 6138 6191 6483 6531 6590 6729 6788 6965 7215 7239 7289 7569 7722 7787 7805 7885 7902 8122 8132 8185 8267 8351 8488 8500 8513 8711 8960 9090 9264 9338 9481 96…	0.0321 0.0785 0.1080 0.1475 0.1792 0.2162 0.2244 0.2422 0.2695 0.2764 0.2763 0.2965 0.3026 0.3152 0.3350 0.3186 0.3170 0.3315 0.3285 0.3160 0.3105 0.3164 0.3229 0.3220 0.3150 0.3151 0.3163 0.3221 0.3239 0.3223 0.3297 0.3369 0.3360 0.3381 0.3411 0.3445 0.3462 0.3525 0.3583 0.3636 0.3630 0.3682 0.3533 0.3515 0.3464 0.3473 0.3445 0.3495 0.3360 0.3268 0.3283 0.3286 0.3107 0.3108 0.3101 0.3031 0.3021 …	4973	0.0903
none	real	descending	Signal2Noise	1000	FALSE	TRUE	FALSE	a85a6c78dd4b496eaa072a0e92543cbf.rnk	a85a6c78dd4b496eaa072a0e92543cbf.cls	gene_sets.gmt#KEGG_BASE_EXCISION_REPAIR	0.4485	1.3892	0.1853	0.1985	0.898	-0.2750 -0.4059 -0.2188 0.5015 -0.4710 -0.3050 -0.2828 0.1840 0.3287 0.1489 0.3858 0.1648 0.1781 -0.2437 -0.2690 -0.4262 0.3225 -0.3428 0.2253 -0.3684 -0.3704 -0.1868 0.1594 0.4704 0.4106 0.5240 0.1993 0.5031 0.2547 -0.4141 -0.2336 -0.1945 -0.4938 0.3589 0.2543 0.2530 -0.1926 -0.4771 -0.2916 -0.2727 0.3467 0.3961 -0.2133 -0.1882 0.1788 -0.4449 -0.2197 0.2659 -0.3762 0.2360 -0.3216 0.1913 -0.4543 …	1496 1989 2012 2634 2799 3035 3592 3633 3814 3911 4447 4561 4628 4691 4704 4737 5739 5795 6081 6137 6229 6607 6621 7392 7446 7546 7743 7905 8876 9185 9777 12654	-0.0137 0.0316 0.1106 0.1284 0.1760 0.2141 0.2183 0.2600 0.2884 0.3218 0.3157 0.3394 0.3656 0.3916 0.4210 0.4485 0.3954 0.4115 0.4086 0.4223 0.4326 0.4194 0.4330 0.3859 0.3914 0.3930 0.3862 0.3810 0.3108 0.2885 0.2491 0.0702	4737	0.0984
none	real	descending	Signal2Noise	1000	FALSE	TRUE	FALSE	a85a6c78dd4b496eaa072a0e92543cbf.rnk	a85a6c78dd4b496eaa072a0e92543cbf.cls	gene_sets.gmt#KEGG_COLORECTAL_CANCER	0.4269	1.3895	0.0709	0.2007	0.897	-0.2473 -0.2729 -0.2188 -0.2730 0.3870 -0.3704 -0.2582 0.2294 0.2741 0.3594 0.4027 0.2809 0.3567 0.4265 0.2323 0.1489 -0.1814 0.2759 0.2666 -0.1977 0.3776 0.1898 0.3386 -0.2146 0.1931 0.2937 -0.3545 0.3293 0.2103 0.4355 -0.3632 0.3947 0.2508 0.1912 -0.3916 -0.2345 0.4856 -0.4207 0.2094 0.2055 -0.1708 -0.2534 -0.3203 0.1974 -0.2509 0.2073 -0.4027 0.4366 -0.3154 0.2664 -0.3631 -0.4602 -0.4319 -0.39…	105 135 225 563 836 900 1185 1491 2007 2230 3001 3469 3478 3625 3849 3889 3985 4344 4799 5011 5035 5357 5505 5742 5767 6079 6158 6162 6745 6759 7056 7155 7202 7458 7580 7610 8566 8751 8786 8825 8923 9016 9221 9246 9469 9775 9910 10517 10668 11158 11438 11692 11866 12035 12074 12119 12437 12703 12915 13280	0.0878 0.1787 0.2563 0.2948 0.3278 0.3746 0.3986 0.4159 0.4111 0.4256 0.3919 0.3768 0.3956 0.4032 0.4038 0.4177 0.4269 0.4147 0.3932 0.3887 0.3981 0.3842 0.3826 0.3737 0.3803 0.3648 0.3663 0.3733 0.3360 0.3406 0.3236 0.3209 0.3219 0.3070 0.3016 0.3029 0.2336 0.2208 0.2190 0.2168 0.2100 0.2034 0.1887 0.1873 0.1718 0.1509 0.1430 0.1019 0.0948 0.0646 0.0509 0.0402 0.0361 0.0332 0.0402 0.0470 0.0355 …	3985	0.1296
none	real	descending	Signal2Noise	1000	FALSE	TRUE	FALSE	a85a6c78dd4b496eaa072a0e92543cbf.rnk	a85a6c78dd4b496eaa072a0e92543cbf.cls	gene_sets.gmt#KEGG_GLYCOSAMINOGLYCAN_BIOSYNTHESIS_CHONDROITIN_SULFATE	0.52	1.3915	0.1304	0.2014	0.895	0.3599 0.2809 -0.5283 -0.5110 0.3592 -0.2311 0.3272 0.3748 -0.2169 0.4260 0.4826 0.4176 0.2841 0.2977 0.2830 0.3616 0.3600 0.4669 0.3657 -0.2093 0.4152 -0.5579 0.3942 -0.2674 0.2353 0.2850 -0.4768 0.2855 0.1915 0.3262 -0.4712 0.6220 0.2138 0.4347 -0.3312 0.3915 0.4117 -0.4022 0.1982 0.3588 -0.5432 0.3848 -0.2793 -0.4643 -0.2494 -0.3494 -0.4306 0.4451 -0.2985 0.3750 -0.3354 -0.3876 0.2886 -0.3847 …	445 1206 1208 1237 1705 2845 3209 4873 5736 6813 7060 7344 7494 7887 9254 9556 10100 13229 13480	0.1517 0.2141 0.3322 0.4469 0.5102 0.4904 0.5200 0.4285 0.3875 0.3227 0.3173 0.3073 0.3063 0.2848 0.1852 0.1661 0.1328 -0.0448 0.0093	3209	0.1706
none	real	descending	Signal2Noise	1000	FALSE	TRUE	FALSE	a85a6c78dd4b496eaa072a0e92543cbf.rnk	a85a6c78dd4b496eaa072a0e92543cbf.cls	gene_sets.gmt#KEGG_ABC_TRANSPORTERS	0.5144	1.3952	0.0688	0.1999	0.892	0.2155 -0.4369 -0.4821 -0.2846 -0.3047 -0.2585 -0.2986 0.2566 -0.2863 0.2757 0.4394 0.4400 0.3778 0.4298 0.3820 0.5177 0.4826 -0.4870 0.2468 -0.3376 0.2271 0.3000 0.4049 -0.4636 0.3643 0.4705 -0.4624 0.4342 -0.4081 0.5303 -0.3628 0.3766 0.2521 0.5199 -0.4612 -0.2551 0.2799 -0.3850 0.3175 -0.2702 -0.4931 -0.3831 -0.3996 0.3528 -0.3028 -0.4579 -0.5700 0.3984 -0.4175 0.3898 -0.4435 -0.4118 -0.3967 -…	551 714 927 1013 1057 1665 1877 1898 2155 2407 2433 2617 3111 3127 3366 3785 4035 4448 4923 5256 6179 6476 6727 6942 7069 8150 10407 10724 10840 11020 11279 12909 13569	0.0470 0.1141 0.1681 0.2288 0.2912 0.2977 0.3300 0.3762 0.4006 0.4214 0.4585 0.4811 0.4752 0.5043 0.5144 0.5073 0.5108 0.4992 0.4801 0.4696 0.4115 0.3984 0.3878 0.3791 0.3763 0.2998 0.1381 0.1206 0.1184 0.1126 0.1022 0.0039 0.0028	3366	0.1614
none	real	descending	Signal2Noise	1000	FALSE	TRUE	FALSE	a85a6c78dd4b496eaa072a0e92543cbf.rnk	a85a6c78dd4b496eaa072a0e92543cbf.cls	gene_sets.gmt#KEGG_TGF_BETA_SIGNALING_PATHWAY	0.4978	1.3999	0.0952	0.1975	0.891	0.3491 -0.3196 -0.3499 -0.3347 0.5000 0.2658 -0.3895 0.4077 -0.3344 0.2937 0.3076 0.2792 0.3560 0.4892 0.4112 0.3506 0.2414 0.2200 0.2507 -0.2594 0.5063 0.2527 0.3033 -0.4075 0.4803 0.2256 -0.4370 0.4496 -0.1624 0.4277 -0.3392 0.4095 0.3945 0.4264 -0.3690 -0.2328 0.4642 -0.2555 -0.2700 0.1823 -0.4539 -0.3409 -0.3766 -0.3114 -0.2539 -0.2956 -0.4342 0.5101 -0.4676 0.4166 -0.2537 -0.3787 -0.2945 -0.…	403 508 563 659 700 858 1479 1485 1630 1739 1741 1796 1816 1878 1885 1899 2003 2007 2024 2243 2244 3001 3076 3177 3179 3469 3478 3611 3625 3898 4303 4826 5035 5333 5417 5850 5951 6119 6162 6184 6525 6867 7359 7368 7594 8324 8429 9016 9154 9243 9360 10202 10225 10243 10302 10517 11324 11337 11438 11852 12004 12061 12170 12472 12590 12680 12703 12958 13252 13490	0.0218 0.0616 0.1031 0.1393 0.1782 0.2041 0.1869 0.2151 0.2316 0.2499 0.2760 0.2979 0.3221 0.3426 0.3672 0.3911 0.4074 0.4310 0.4535 0.4594 0.4814 0.4421 0.4528 0.4608 0.4762 0.4687 0.4820 0.4855 0.4978 0.4897 0.4702 0.4402 0.4327 0.4179 0.4186 0.3926 0.3908 0.3837 0.3858 0.3894 0.3687 0.3474 0.3140 0.3163 0.3022 0.2497 0.2431 0.2000 0.1899 0.1837 0.1756 0.1154 0.1158 0.1166 0.1145 0.1013 0.0464 …	3625	0.1474
none	real	descending	Signal2Noise	1000	FALSE	TRUE	FALSE	a85a6c78dd4b496eaa072a0e92543cbf.rnk	a85a6c78dd4b496eaa072a0e92543cbf.cls	gene_sets.gmt#KEGG_ADIPOCYTOKINE_SIGNALING_PATHWAY	0.4137	1.4013	0.0629	0.1989	0.89	-0.2160 0.1654 -0.3667 -0.3245 0.3717 -0.3206 -0.3198 -0.2320 -0.2482 0.2096 0.3783 0.3384 0.3476 0.3724 0.3067 0.2780 0.2768 -0.2571 0.3260 0.1551 0.2453 -0.1915 0.3105 -0.2921 0.1800 0.2991 -0.4250 0.2914 0.2544 0.2468 -0.3105 0.3495 0.2587 0.2709 -0.3745 -0.3291 0.3300 -0.3794 0.2123 0.3269 -0.2467 -0.2300 -0.4242 -0.1877 -0.2150 0.2160 -0.4269 0.2963 -0.2366 0.3159 -0.2106 -0.2437 -0.2394 -0.…	253 293 562 1333 1451 1501 1698 1744 2140 2282 2343 2415 2917 3009 3025 3062 3089 3667 3872 3922 4027 4085 4378 5016 5135 5549 5606 5699 6653 6873 7086 7458 7610 7855 8154 9097 9221 9411 9469 10802 10885 10896 10967 11067 11111 11158 11314 12867 12957 13151 13216 13249 13280 13291 13495	0.0609 0.1343 0.1759 0.1599 0.1904 0.2251 0.2464 0.2785 0.2801 0.2986 0.3226 0.3450 0.3309 0.3465 0.3674 0.3866 0.4064 0.3813 0.3826 0.3950 0.4027 0.4137 0.4057 0.3695 0.3711 0.3495 0.3540 0.3556 0.2909 0.2799 0.2688 0.2452 0.2374 0.2221 0.2023 0.1328 0.1240 0.1108 0.1074 0.0135 0.0120 0.0160 0.0158 0.0138 0.0161 0.0184 0.0132 -0.0864 -0.0772 -0.0733 -0.0590 -0.0418 -0.0239 -0.0043 0.0083	4085	0.1253
none	real	descending	Signal2Noise	1000	FALSE	TRUE	FALSE	a85a6c78dd4b496eaa072a0e92543cbf.rnk	a85a6c78dd4b496eaa072a0e92543cbf.cls	gene_sets.gmt#KEGG_TAURINE_AND_HYPOTAURINE_METABOLISM	0.6999	1.4046	0.0907	0.1979	0.888	-0.4779 -0.4328 -0.8153 0.4742 -0.5981 -0.5236 -0.3219 -0.5349 -0.4959 0.5006 0.4192 0.3445 0.4192 0.6279 -0.3537 0.5490 0.6807 -0.5823 0.3878 0.3582 -0.6013 0.4055 0.3342 0.3224 0.5110 0.5910 0.4368 0.3704 0.3900 0.7846 0.4636 0.3821 -0.6771 0.6496 0.3586 0.2542 -0.4866 -0.8327 -0.7660 0.4810 -0.8142 -0.3693 0.4872 0.3191 0.7070 -0.4963 -0.6351 -0.4184 0.3024 0.4977 0.3405 0.5733 -0.3361 0.5098 …	448 885 2854 5490 7571 9718	0.4024 0.6937 0.6999 0.5647 0.4340 0.2859	2854	0.1933
none	real	descending	Signal2Noise	1000	FALSE	TRUE	FALSE	a85a6c78dd4b496eaa072a0e92543cbf.rnk	a85a6c78dd4b496eaa072a0e92543cbf.cls	gene_sets.gmt#KEGG_VASCULAR_SMOOTH_MUSCLE_CONTRACTION	0.4878	1.4062	0.1286	0.1989	0.888	0.2603 0.3659 -0.4321 -0.5528 0.4192 0.2025 -0.2307 0.3216 -0.4548 0.4189 0.2228 0.2289 0.2962 0.2921 0.3789 0.2606 0.4491 0.3835 0.5311 0.4177 0.3212 -0.2353 0.3221 -0.3144 0.2366 -0.3049 -0.4331 0.1972 -0.2976 0.2561 -0.2833 0.5382 0.3550 0.2997 -0.3882 -0.2239 0.2636 -0.2526 -0.2500 0.4754 -0.5964 -0.4763 -0.2826 -0.3717 0.2634 -0.3830 -0.4968 0.5256 -0.2655 0.3463 -0.2171 0.3216 0.1740 -0.570…	15 87 350 562 862 951 1189 1246 1298 1488 1514 1600 1610 1822 1853 2108 2219 2353 2374 2552 2610 2705 2851 2937 3065 3229 3415 3478 3558 3944 4108 4607 4631 4856 4960 5239 5333 5788 5980 6040 6162 6352 6436 6507 6510 6515 6784 6950 6964 7032 7202 7947 7996 8014 8242 8314 8429 8566 8582 8664 8803 8823 9270 9442 9483 9923 9938 10030 10274 10893 11381 11438 11901 11944 12035 12119 12599 12744 12789 …	0.0717 0.1294 0.1586 0.1839 0.1955 0.2215 0.2331 0.2573 0.2812 0.2930 0.3166 0.3350 0.3589 0.3663 0.3869 0.3889 0.4007 0.4098 0.4271 0.4315 0.4443 0.4538 0.4587 0.4677 0.4728 0.4745 0.4736 0.4815 0.4878 0.4700 0.4679 0.4395 0.4460 0.4371 0.4368 0.4229 0.4224 0.3942 0.3851 0.3856 0.3813 0.3717 0.3697 0.3685 0.3724 0.3762 0.3599 0.3510 0.3533 0.3515 0.3419 0.2886 0.2867 0.2871 0.2716 0.2675 0.2601 …	3558	0.1507
none	real	descending	Signal2Noise	1000	FALSE	TRUE	FALSE	a85a6c78dd4b496eaa072a0e92543cbf.rnk	a85a6c78dd4b496eaa072a0e92543cbf.cls	gene_sets.gmt#KEGG_HEDGEHOG_SIGNALING_PATHWAY	0.5179	1.4099	0.0695	0.1972	0.885	0.3870 -0.2802 -0.3566 -0.4234 0.3129 0.2606 -0.3941 0.4546 -0.4240 0.3281 0.2812 -0.3879 0.3702 0.3714 0.5347 0.3079 -0.2282 0.3260 -0.2579 -0.3794 0.4252 -0.3101 0.4220 -0.3245 0.4025 -0.1957 -0.3588 0.4536 -0.5108 0.5109 -0.3773 0.4638 0.3386 0.4400 -0.3966 0.4200 0.4535 -0.4821 -0.5411 0.2819 -0.3769 -0.5613 -0.3748 -0.2552 -0.3465 -0.5046 -0.4154 0.5097 -0.5111 0.5120 -0.2497 -0.2220 -0.3076…	479 872 1018 1392 1551 1687 1739 1885 2024 2082 2656 2687 2696 3010 3134 3179 3547 3846 4152 4263 5096 5116 5897 5951 6857 7032 7406 7775 7819 8103 8242 9795 10548 10562 10692 10741 12074 12281 12742 12789	0.0537 0.0932 0.1465 0.1734 0.2129 0.2517 0.2961 0.3312 0.3644 0.4028 0.3947 0.4262 0.4592 0.4663 0.4861 0.5111 0.5089 0.5093 0.5068 0.5179 0.4708 0.4834 0.4365 0.4429 0.3832 0.3768 0.3545 0.3313 0.3321 0.3142 0.3067 0.1946 0.1440 0.1480 0.1438 0.1459 0.0606 0.0598 0.0445 0.0603	4263	0.117
none	real	descending	Signal2Noise	1000	FALSE	TRUE	FALSE	a85a6c78dd4b496eaa072a0e92543cbf.rnk	a85a6c78dd4b496eaa072a0e92543cbf.cls	gene_sets.gmt#KEGG_AMYOTROPHIC_LATERAL_SCLEROSIS_ALS	0.3742	1.4151	0.0713	0.1946	0.883	-0.1732 0.1559 -0.2522 -0.1824 -0.3407 -0.2598 -0.2103 -0.1601 -0.1857 0.2213 0.2487 0.2479 0.2436 -0.2684 -0.3028 -0.3034 -0.2207 -0.2188 0.1984 -0.2137 -0.3991 -0.3046 0.2104 0.2710 0.2833 0.3361 -0.1316 0.2689 0.2419 -0.1943 -0.4336 0.2685 -0.2644 0.1828 -0.3318 -0.2271 0.3100 -0.2780 -0.2142 0.3288 -0.2105 -0.2072 -0.1326 0.3681 -0.3882 -0.3990 -0.2928 0.3122 -0.2877 0.2892 -0.2688 -0.2697 -0…	144 253 2230 2665 3656 3985 4008 4012 4014 4085 4184 4344 4386 4460 4470 5054 5602 5767 6042 6072 6472 6542 6795 7083 7373 7580 7896 8030 8098 8350 8786 8825 8845 8980 10942 11145 11866 12054 12644 13174 13337	0.1515 0.2881 0.1967 0.2102 0.1691 0.1734 0.2000 0.2279 0.2560 0.2783 0.2976 0.3108 0.3324 0.3510 0.3742 0.3504 0.3259 0.3286 0.3216 0.3326 0.3143 0.3201 0.3112 0.2983 0.2841 0.2751 0.2568 0.2513 0.2505 0.2350 0.2042 0.2025 0.2021 0.1926 0.0570 0.0522 0.0144 0.0175 -0.0022 -0.0075 0.0199	4470	0.1087
none	real	descending	Signal2Noise	1000	FALSE	TRUE	FALSE	a85a6c78dd4b496eaa072a0e92543cbf.rnk	a85a6c78dd4b496eaa072a0e92543cbf.cls	gene_sets.gmt#KEGG_OOCYTE_MEIOSIS	0.4121	1.4159	0.0951	0.1965	0.883	0.2077 -0.3494 0.3708 0.4901 0.1977 0.2169 -0.3125 0.2749 0.3197 -0.2426 0.3433 -0.1457 0.2613 0.1767 -0.2715 -0.2148 -0.1533 0.2642 -0.2124 -0.1444 0.2223 -0.2176 0.2117 0.2868 0.2047 0.2448 -0.2123 0.2676 0.3543 0.3717 -0.2212 -0.3262 -0.2192 0.2336 -0.2935 -0.2939 0.2513 -0.3403 -0.1964 0.2822 0.2374 0.2859 -0.3271 -0.2742 -0.2963 -0.3714 -0.2243 0.2131 -0.4069 0.1939 -0.2947 -0.2821 -0.4760 -…	350 392 819 1090 1124 1173 1246 1291 1297 1514 1770 1809 1820 1846 1995 2168 2441 2500 2552 2723 2935 2982 3081 3171 3268 3326 3478 3810 3861 4014 4368 4460 4820 4838 5150 5432 5807 5967 6119 6184 6396 6510 6620 6784 6794 7032 7058 7359 7594 7771 7947 7964 8030 8201 8242 8572 8582 8664 8898 8980 9243 9270 9297 9332 9355 9360 9364 9580 9601 9860 9938 10030 10039 10060 10302 10548 10893 11116 11186…	0.0254 0.0719 0.0771 0.0893 0.1184 0.1456 0.1703 0.1965 0.2255 0.2365 0.2424 0.2641 0.2877 0.3100 0.3219 0.3307 0.3299 0.3444 0.3591 0.3639 0.3644 0.3769 0.3850 0.3931 0.4003 0.4101 0.4121 0.3994 0.4072 0.4069 0.3905 0.3930 0.3746 0.3814 0.3657 0.3514 0.3294 0.3230 0.3168 0.3169 0.3058 0.3017 0.2977 0.2895 0.2926 0.2783 0.2798 0.2603 0.2454 0.2345 0.2234 0.2240 0.2209 0.2097 0.2081 0.1846 0.1848 …	3478	0.1549
none	real	descending	Signal2Noise	1000	FALSE	TRUE	FALSE	a85a6c78dd4b496eaa072a0e92543cbf.rnk	a85a6c78dd4b496eaa072a0e92543cbf.cls	gene_sets.gmt#KEGG_GLYCEROPHOSPHOLIPID_METABOLISM	0.401	1.4186	0.0684	0.1971	0.882	0.2014 0.1705 -0.4440 0.1894 -0.2121 0.1854 -0.2302 0.2961 0.2958 -0.2052 0.3670 -0.2133 0.2653 -0.1662 0.4682 0.2746 0.4150 0.2285 0.2158 -0.2687 0.1739 -0.1735 0.2021 0.1961 0.2692 0.3908 -0.2929 0.3421 -0.3394 -0.3156 -0.3268 0.2935 0.2629 0.4012 -0.3318 0.3410 0.1567 -0.3249 -0.3896 0.2708 -0.2591 -0.3269 -0.2847 -0.2278 0.2495 -0.4000 -0.3813 0.3923 -0.3453 0.3990 -0.2710 0.2727 0.2191 -0.25…	607 762 883 912 1265 1313 1467 1804 1853 1933 2440 2480 2517 2705 2817 3286 3437 3738 3989 4181 4277 4282 4640 4818 6053 6096 6255 6541 6713 6950 7537 7628 7703 7765 7970 7996 9220 9483 9625 9696 10194 10744 11223 11374 11439 11561 11785 12569 12859 12908 12954 13046 13243 13257 13566	0.0180 0.0633 0.1071 0.1570 0.1752 0.2151 0.2446 0.2562 0.2886 0.3177 0.3091 0.3344 0.3596 0.3717 0.3883 0.3749 0.3838 0.3796 0.3776 0.3788 0.3866 0.4010 0.3876 0.3867 0.3033 0.3077 0.3031 0.2883 0.2815 0.2693 0.2298 0.2266 0.2244 0.2230 0.2106 0.2114 0.1214 0.1030 0.0940 0.0903 0.0564 0.0202 -0.0088 -0.0131 -0.0108 -0.0122 -0.0202 -0.0650 -0.0709 -0.0584 -0.0452 -0.0344 -0.0285 -0.0088 0.0030	4282	0.1163
none	real	descending	Signal2Noise	1000	FALSE	TRUE	FALSE	a85a6c78dd4b496eaa072a0e92543cbf.rnk	a85a6c78dd4b496eaa072a0e92543cbf.cls	gene_sets.gmt#KEGG_PHOSPHATIDYLINOSITOL_SIGNALING_SYSTEM	0.5035	1.4346	0.0417	0.1819	0.866	0.3249 -0.2165 -0.3098 -0.2549 0.4048 -0.3246 -0.3802 0.3706 -0.3914 0.3257 0.4516 0.3604 0.4025 0.4191 0.4635 0.3470 0.1832 0.2932 0.2405 -0.2279 0.3806 0.3289 0.4362 -0.3803 0.2175 0.3331 -0.4154 0.3642 -0.2566 -0.2081 -0.4597 0.4238 0.3889 0.3321 -0.4088 -0.3399 0.4026 -0.4321 -0.1881 0.2470 -0.2242 -0.2757 -0.4186 -0.2497 -0.3785 -0.4460 -0.4482 0.5213 -0.4015 0.4037 -0.3996 -0.4640 -0.2837 -…	15 135 220 225 302 952 998 1189 1624 1661 1804 1893 2074 2440 2517 2530 2636 2984 3019 3437 3519 4108 4546 4799 5366 5403 6027 6079 6096 6158 6255 6367 6436 6510 6567 6671 6713 6759 6784 7312 7537 7667 8090 8664 8850 9038 9065 9142 9270 9386 9659 10030 10126 10194 10882 10893 11169 11415 11830 12317 12437 12939 12954 13042 13240 13259	0.0867 0.1503 0.2100 0.2753 0.3307 0.3219 0.3568 0.3778 0.3753 0.4018 0.4192 0.4398 0.4518 0.4469 0.4626 0.4830 0.4956 0.4881 0.5035 0.4880 0.4968 0.4655 0.4435 0.4342 0.4000 0.4049 0.3648 0.3669 0.3715 0.3726 0.3709 0.3679 0.3679 0.3674 0.3680 0.3649 0.3663 0.3674 0.3699 0.3343 0.3206 0.3136 0.2843 0.2428 0.2295 0.2158 0.2140 0.2084 0.1994 0.1914 0.1724 0.1469 0.1419 0.1391 0.0921 0.0951 0.0794 …	3019	0.1835
none	real	descending	Signal2Noise	1000	FALSE	TRUE	FALSE	a85a6c78dd4b496eaa072a0e92543cbf.rnk	a85a6c78dd4b496eaa072a0e92543cbf.cls	gene_sets.gmt#KEGG_BASAL_CELL_CARCINOMA	0.5369	1.4382	0.0751	0.1802	0.864	0.3808 0.2864 -0.4583 -0.5416 0.3788 -0.2680 -0.3022 0.4941 -0.4112 0.4222 0.3427 -0.3593 0.4218 0.3047 0.5427 0.3017 -0.2545 0.4045 -0.2071 -0.3071 0.4691 -0.3730 0.3986 -0.2449 0.3923 0.2893 -0.3852 0.3213 -0.4578 0.5334 -0.4022 0.5705 0.2620 0.4201 -0.4703 0.4619 0.6081 -0.4481 -0.4947 0.4280 -0.4909 -0.5151 -0.3279 -0.2910 0.2314 -0.5413 -0.5105 0.4651 -0.4132 0.4648 -0.2973 -0.2014 -0.4332 -…	428 479 836 872 900 1018 1185 1392 1551 1687 1739 1885 2082 2420 2558 2656 2687 2696 3010 3134 3547 3846 3849 5011 5096 5116 5357 5763 5897 6373 6857 7056 7155 7214 7451 7819 8726 9886 11692 11866 12074 12281 12602 13120 13378	0.0372 0.0995 0.1248 0.1729 0.2210 0.2597 0.2913 0.3164 0.3427 0.3688 0.4007 0.4239 0.4411 0.4440 0.4602 0.4783 0.5010 0.5254 0.5246 0.5369 0.5249 0.5195 0.5359 0.4612 0.4655 0.4745 0.4663 0.4447 0.4426 0.4141 0.3837 0.3737 0.3710 0.3710 0.3573 0.3331 0.2672 0.1836 0.0582 0.0539 0.0482 0.0437 0.0328 0.0125 0.0169	3134	0.1757
none	real	descending	Signal2Noise	1000	FALSE	TRUE	FALSE	a85a6c78dd4b496eaa072a0e92543cbf.rnk	a85a6c78dd4b496eaa072a0e92543cbf.cls	gene_sets.gmt#KEGG_NOTCH_SIGNALING_PATHWAY	0.4607	1.4466	0.0709	0.1738	0.857	0.1695 -0.3122 -0.1971 -0.2813 0.3023 0.3378 -0.3472 0.3672 0.2107 0.3483 0.2922 0.1580 0.3136 0.4611 0.5061 0.3659 0.3130 0.4485 0.2610 -0.2199 0.1552 -0.2074 0.3349 -0.1954 0.4066 0.3821 -0.4606 0.2664 -0.1976 0.3670 -0.2338 0.4713 0.2500 0.3158 -0.2507 0.4328 0.3676 -0.4187 0.2439 0.3816 -0.2269 -0.2730 -0.2737 -0.2439 -0.2780 -0.4264 -0.4303 0.3945 -0.3717 0.3448 -0.2977 -0.2500 -0.2871 -0.41…	94 1009 1010 1282 1411 1474 1962 2021 2185 2963 3874 4228 4269 4581 4805 5340 5635 5732 5763 6373 6869 6875 6938 7164 7214 7639 7940 8141 8324 8639 8799 9320 9766 10255 10286 10529 10589 10628 11383 11781 11909 12590 13394	0.1370 0.1426 0.2154 0.2598 0.3114 0.3664 0.3810 0.4260 0.4607 0.4382 0.3963 0.3924 0.4112 0.4077 0.4091 0.3844 0.3760 0.3816 0.3919 0.3569 0.3283 0.3359 0.3390 0.3291 0.3321 0.3059 0.2877 0.2763 0.2656 0.2441 0.2334 0.1958 0.1655 0.1338 0.1360 0.1236 0.1250 0.1280 0.0825 0.0656 0.0694 0.0386 0.0157	2185	0.2506
none	real	descending	Signal2Noise	1000	FALSE	TRUE	FALSE	a85a6c78dd4b496eaa072a0e92543cbf.rnk	a85a6c78dd4b496eaa072a0e92543cbf.cls	gene_sets.gmt#KEGG_NEUROTROPHIN_SIGNALING_PATHWAY	0.3816	1.4526	0.0254	0.1698	0.848	0.1879 -0.1447 -0.1678 -0.2105 0.3373 -0.1694 -0.2644 0.3081 0.1906 0.2005 0.3217 0.2246 0.2732 0.2546 0.3570 0.1744 0.1396 -0.1986 0.2123 -0.1553 0.2135 0.2261 0.2625 -0.1971 0.2928 0.2360 -0.3533 0.2231 0.1374 -0.1739 -0.3460 0.3023 0.2922 0.2669 -0.3836 0.1744 0.3629 -0.3202 -0.1913 0.1508 0.1349 -0.1914 -0.3296 -0.1979 -0.4052 -0.2507 -0.3501 0.3735 -0.3101 0.2743 -0.2860 -0.3175 -0.3168 -0.3…	135 225 302 488 811 1044 1378 1555 1696 1698 1926 1998 2140 2230 2351 2408 2615 2665 2721 2921 2972 3019 3025 3081 3376 3478 3491 3657 3667 3922 3930 4008 4014 4344 4349 4402 4638 4799 4820 4894 4901 5030 5051 5109 5686 5742 5767 6015 6079 6158 6162 6264 6510 6516 6542 6759 6784 6794 6900 6964 6993 7086 7361 7458 7580 7610 7771 7855 7888 7902 8023 8107 8171 8344 8566 8572 8628 8718 8845 9221 9270…	0.0461 0.0902 0.1318 0.1586 0.1672 0.1791 0.1795 0.1899 0.2018 0.2240 0.2280 0.2429 0.2516 0.2636 0.2724 0.2855 0.2861 0.2981 0.3093 0.3088 0.3192 0.3296 0.3430 0.3525 0.3428 0.3469 0.3577 0.3564 0.3667 0.3578 0.3673 0.3713 0.3806 0.3648 0.3731 0.3776 0.3679 0.3633 0.3690 0.3705 0.3771 0.3743 0.3794 0.3816 0.3442 0.3452 0.3485 0.3348 0.3346 0.3332 0.3373 0.3340 0.3196 0.3230 0.3249 0.3122 0.3138 …	5109	0.0859
none	real	descending	Signal2Noise	1000	FALSE	TRUE	FALSE	a85a6c78dd4b496eaa072a0e92543cbf.rnk	a85a6c78dd4b496eaa072a0e92543cbf.cls	gene_sets.gmt#KEGG_GLYCOSPHINGOLIPID_BIOSYNTHESIS_GANGLIO_SERIES	0.627	1.453	0.0687	0.1722	0.848	-0.3533 0.5112 -0.7022 -0.5371 0.2868 -0.4032 0.2967 -0.2175 -0.6010 -0.3121 0.5475 0.3859 0.4703 -0.2638 0.6444 -0.3113 0.5134 0.4460 0.6577 -0.2320 -0.4098 -0.3378 0.3310 -0.5476 0.2405 -0.2972 -0.4528 -0.2888 -0.4772 -0.1829 -0.4914 0.5419 0.2991 0.4194 -0.3857 0.4170 0.3555 -0.3660 -0.3320 -0.3493 -0.5769 -0.6453 -0.3085 0.7130 0.1457 -0.5590 -0.6370 0.7329 -0.3604 0.3207 0.4905 -0.3265 0.492…	405 1011 1531 1558 1862 2586 2655 3843 4467 9903 10024 11164 11195 12868	0.1762 0.2720 0.3464 0.4557 0.5343 0.5576 0.6270 0.5885 0.5817 0.1875 0.1854 0.1184 0.1333 0.0544	2655	0.2079
none	real	descending	Signal2Noise	1000	FALSE	TRUE	FALSE	a85a6c78dd4b496eaa072a0e92543cbf.rnk	a85a6c78dd4b496eaa072a0e92543cbf.cls	gene_sets.gmt#KEGG_PROSTATE_CANCER	0.4289	1.4555	0.0368	0.1722	0.847	-0.1679 0.1796 -0.2421 -0.3037 0.3752 -0.2388 -0.2446 0.2354 0.1950 0.2152 0.3355 0.3393 0.2864 0.3334 0.1353 0.2264 0.1761 -0.1978 -0.2370 -0.2291 0.3224 0.2402 0.3183 -0.3282 -0.1838 0.3401 -0.4021 0.3106 0.2367 0.3531 -0.3156 0.3242 0.2913 0.1860 -0.3440 -0.2258 0.4262 -0.3513 0.2784 0.1688 -0.2032 -0.3090 -0.3165 0.1528 -0.3054 0.2132 -0.4055 0.4024 -0.2778 0.3108 -0.4119 -0.3264 -0.3808 -0.4…	135 225 796 836 900 997 1144 1173 1185 1408 1434 1457 1815 2020 2140 2230 2258 2282 2500 3478 3667 3688 3829 3922 4072 4265 4349 4782 4799 5150 5230 5357 5767 6079 6158 6625 6759 6964 6993 7086 7155 7202 7361 7458 8023 8127 8324 8455 8566 8825 8850 9221 9426 9441 9589 9751 9775 9811 9848 10079 10346 10668 10885 10981 11110 11158 11249 11398 11438 11667 11866 12035 12074 12119 12298 12328 12437 12…	0.0561 0.1093 0.1058 0.1405 0.1724 0.2002 0.2218 0.2518 0.2829 0.2957 0.3228 0.3497 0.3487 0.3571 0.3709 0.3863 0.4058 0.4254 0.4289 0.3704 0.3694 0.3807 0.3824 0.3874 0.3876 0.3837 0.3877 0.3643 0.3717 0.3533 0.3548 0.3524 0.3282 0.3105 0.3098 0.2796 0.2737 0.2622 0.2637 0.2602 0.2585 0.2582 0.2494 0.2450 0.2051 0.1991 0.1859 0.1773 0.1701 0.1514 0.1501 0.1229 0.1084 0.1080 0.0979 0.0872 0.0867 …	2500	0.2209
none	real	descending	Signal2Noise	1000	FALSE	TRUE	FALSE	a85a6c78dd4b496eaa072a0e92543cbf.rnk	a85a6c78dd4b496eaa072a0e92543cbf.cls	gene_sets.gmt#KEGG_NON_SMALL_CELL_LUNG_CANCER	0.4617	1.4577	0.0479	0.1729	0.847	-0.3447 -0.3102 -0.1519 0.2041 0.3580 -0.2717 -0.2840 -0.1560 -0.2085 -0.2111 0.4484 0.3846 0.3286 0.2273 -0.2009 0.2935 -0.2076 -0.3170 -0.2599 -0.2867 0.2744 0.1886 0.3764 -0.3520 -0.2062 0.3850 -0.3786 0.2363 0.2543 0.3319 -0.3496 0.3198 0.2576 0.2438 -0.3888 -0.2432 0.5209 -0.3953 0.3354 -0.2266 0.2906 -0.1869 -0.3613 0.2890 -0.4705 -0.2415 -0.2357 0.4537 -0.2807 0.3004 -0.3664 -0.4293 -0.441…	135 225 302 410 1144 1189 1408 1417 2368 2826 2908 3019 3478 3829 4265 4349 4799 5135 5549 5767 6079 6158 6436 6561 6759 6964 6993 7202 7361 7458 8127 8455 8566 8825 9221 9693 9775 10079 10346 10668 11110 11158 11398 11438 11866 12035 12046 12119 12437 12653 12884	0.0953 0.1841 0.2671 0.3402 0.3379 0.3855 0.4159 0.4617 0.4247 0.4185 0.4394 0.4573 0.4454 0.4389 0.4233 0.4333 0.4138 0.4011 0.3810 0.3745 0.3600 0.3624 0.3493 0.3470 0.3389 0.3295 0.3331 0.3228 0.3157 0.3130 0.2663 0.2439 0.2372 0.2188 0.1900 0.1570 0.1529 0.1333 0.1172 0.0981 0.0720 0.0751 0.0652 0.0701 0.0485 0.0468 0.0570 0.0630 0.0531 0.0526 0.0533	1417	0.3281
none	real	descending	Signal2Noise	1000	FALSE	TRUE	FALSE	a85a6c78dd4b496eaa072a0e92543cbf.rnk	a85a6c78dd4b496eaa072a0e92543cbf.cls	gene_sets.gmt#KEGG_RENAL_CELL_CARCINOMA	0.4571	1.4726	0.0489	0.1609	0.829	0.1839 -0.1571 -0.3428 -0.2558 0.3984 0.1936 0.1897 0.2136 -0.2368 -0.1899 0.3312 0.2023 0.3015 0.3734 0.3506 0.3346 0.1567 0.2947 0.2838 -0.2009 0.3435 0.2460 0.3452 -0.3000 0.3224 0.3044 -0.3731 0.3608 0.1346 0.2652 -0.4404 0.3962 0.2865 0.3080 -0.2687 -0.1962 0.4274 -0.3441 0.2469 -0.2723 -0.2046 -0.3400 -0.3461 -0.2212 -0.4798 -0.2423 -0.3323 0.5317 -0.2745 0.2943 -0.3439 -0.4554 -0.2780 -0.3…	135 225 563 639 868 1084 1360 1363 1434 1799 1832 3278 3289 3376 3469 3478 3829 3930 4041 4349 4484 4799 4894 5035 5051 5258 5742 6079 6158 6759 6964 6993 7202 7359 7361 7458 7580 7880 7888 8324 8444 8566 8628 8800 9221 9256 9653 9963 10079 10086 10159 10346 10668 10802 11067 11158 11349 11438 12035 12119 12437 12590 12851	0.0823 0.1592 0.1971 0.2518 0.2866 0.3176 0.3388 0.3801 0.4154 0.4241 0.4571 0.3711 0.3909 0.4045 0.4169 0.4355 0.4266 0.4356 0.4433 0.4347 0.4382 0.4269 0.4315 0.4321 0.4418 0.4367 0.4095 0.3921 0.3934 0.3547 0.3447 0.3475 0.3366 0.3291 0.3330 0.3298 0.3243 0.3050 0.3073 0.2769 0.2697 0.2620 0.2586 0.2466 0.2159 0.2138 0.1859 0.1652 0.1592 0.1612 0.1585 0.1478 0.1281 0.1227 0.1087 0.1078 0.1004 …	1832	0.2849
none	real	descending	Signal2Noise	1000	FALSE	TRUE	FALSE	a85a6c78dd4b496eaa072a0e92543cbf.rnk	a85a6c78dd4b496eaa072a0e92543cbf.cls	gene_sets.gmt#KEGG_TRYPTOPHAN_METABOLISM	0.4871	1.4772	0.0744	0.1593	0.827	-0.4543 0.3859 -0.4056 -0.4305 0.3839 -0.3681 0.2863 -0.4210 -0.5053 -0.3234 0.4314 0.4952 0.1813 -0.2658 -0.3285 0.4849 0.2588 -0.4109 0.3983 -0.2293 -0.6030 -0.4484 0.3267 -0.5338 -0.4175 -0.2986 -0.4484 0.1655 0.2121 -0.3255 -0.4262 0.3993 -0.3579 -0.2446 -0.6377 -0.4621 0.3574 -0.3498 0.4750 -0.2831 -0.3879 -0.4315 -0.2996 -0.2532 0.2996 -0.4193 -0.4217 0.4460 0.4938 0.2874 -0.2247 -0.4596 -0…	64 503 546 711 1146 2091 3158 4032 4425 4611 5523 6073 7335 7346 8158 8927 9079 9146 10018 10266 10881 11145 11655 12101 12118 12564 12576 12984 13260 13277	0.1668 0.2479 0.3546 0.4411 0.4871 0.4728 0.4315 0.3943 0.3891 0.3975 0.3462 0.3185 0.2327 0.2389 0.1829 0.1270 0.1159 0.1113 0.0510 0.0378 0.0008 -0.0087 -0.0329 -0.0487 -0.0327 -0.0438 -0.0228 -0.0245 -0.0099 0.0243	1146	0.3654
none	real	descending	Signal2Noise	1000	FALSE	TRUE	FALSE	a85a6c78dd4b496eaa072a0e92543cbf.rnk	a85a6c78dd4b496eaa072a0e92543cbf.cls	gene_sets.gmt#KEGG_GLYCOSPHINGOLIPID_BIOSYNTHESIS_GLOBO_SERIES	0.6576	1.4878	0.043	0.1509	0.81	-0.5707 0.4327 -0.6794 -0.6507 -0.2754 -0.5342 0.5091 -0.4119 -0.5640 0.4040 0.5721 0.5378 0.4894 0.2479 0.4055 -0.3996 0.5573 -0.5720 0.5155 0.3701 -0.3403 -0.2780 0.2659 -0.3769 0.4404 0.5790 -0.5120 0.3916 -0.4025 0.4096 -0.4774 0.5333 -0.5280 0.3880 0.4062 0.2463 0.4568 -0.6629 -0.5962 0.3924 -0.4727 -0.3040 -0.2279 -0.3637 0.3145 -0.5043 -0.6798 0.6522 -0.2871 0.4435 -0.2849 -0.4523 0.5928 -…	717 1011 1271 1558 2208 3843 5501 6788 10024 10192 11084 11164	0.1620 0.3229 0.4659 0.5895 0.6576 0.6009 0.5138 0.4398 0.2105 0.2084 0.1637 0.1797	2208	0.2484
none	real	descending	Signal2Noise	1000	FALSE	TRUE	FALSE	a85a6c78dd4b496eaa072a0e92543cbf.rnk	a85a6c78dd4b496eaa072a0e92543cbf.cls	gene_sets.gmt#KEGG_MELANOGENESIS	0.4768	1.4923	0.0374	0.15	0.808	0.2762 0.3389 -0.3440 -0.4335 0.3105 0.2269 -0.2200 0.4255 -0.3200 0.3615 0.2986 -0.2179 0.3340 0.2233 0.3966 0.3126 0.3081 0.2591 0.3161 0.1660 0.3249 -0.2348 0.3529 0.2111 0.2372 -0.1956 -0.3926 0.3113 -0.3211 0.2492 -0.3267 0.5513 0.2604 0.3564 -0.3658 0.3016 0.3764 -0.3079 -0.2706 0.3222 -0.3814 -0.4039 -0.3090 -0.3549 -0.1662 -0.4275 -0.4581 0.4408 -0.3068 0.3407 -0.2634 -0.2004 -0.3354 -0.4…	15 350 428 836 900 1018 1141 1185 1189 1246 1392 1514 1687 1771 2082 2148 2420 2552 2558 2656 2687 2696 2818 3010 3134 3135 3288 3478 4108 4349 4820 5096 5294 5357 5763 5897 6363 6373 6436 6510 6784 6964 7032 7155 7214 7361 7451 7468 7947 8242 8324 8566 8572 8726 8823 9270 9426 9589 9751 9886 10668 11381 11438 12035 12074 12568 12590 12602 12786 12789 12858 13042 13120 13158 13221 13259 13378	0.0737 0.0989 0.1401 0.1452 0.1746 0.1983 0.2197 0.2464 0.2760 0.3010 0.3178 0.3351 0.3470 0.3649 0.3636 0.3798 0.3787 0.3870 0.4045 0.4146 0.4294 0.4458 0.4530 0.4542 0.4596 0.4742 0.4768 0.4756 0.4394 0.4311 0.4043 0.3911 0.3832 0.3852 0.3608 0.3563 0.3264 0.3301 0.3298 0.3286 0.3121 0.3022 0.3005 0.2945 0.2931 0.2850 0.2810 0.2824 0.2488 0.2284 0.2236 0.2067 0.2071 0.1964 0.1897 0.1570 0.1461 …	3288	0.1665
none	real	descending	Signal2Noise	1000	FALSE	TRUE	FALSE	a85a6c78dd4b496eaa072a0e92543cbf.rnk	a85a6c78dd4b496eaa072a0e92543cbf.cls	gene_sets.gmt#KEGG_TASTE_TRANSDUCTION	0.5999	1.4996	0.0335	0.1456	0.798	0.3318 -0.2712 -0.3510 -0.4899 -0.3888 0.3524 -0.3463 0.4146 -0.2975 0.4912 -0.2993 0.3637 0.3709 0.6221 0.5899 0.5889 0.5007 -0.3966 0.3958 -0.2818 -0.2824 0.4498 0.3099 0.4924 0.3311 0.6739 -0.2490 0.5645 0.2624 0.3356 -0.4619 0.4331 -0.4473 0.4441 0.4199 0.4226 0.1913 -0.2516 -0.4610 0.4438 -0.5047 0.4048 -0.2393 -0.5055 0.5352 -0.5650 -0.7737 0.3217 -0.2906 0.2757 -0.4683 0.3113 -0.3921 0.297…	15 350 1136 2438 3248 5190 5313 5502 7032 7947 8242 8823 9986 10030 12789	0.3284 0.5234 0.5999 0.5869 0.5889 0.4767 0.4969 0.5103 0.4120 0.3525 0.3367 0.2958 0.2168 0.2205 0.0602	1136	0.3677
none	real	descending	Signal2Noise	1000	FALSE	TRUE	FALSE	a85a6c78dd4b496eaa072a0e92543cbf.rnk	a85a6c78dd4b496eaa072a0e92543cbf.cls	gene_sets.gmt#KEGG_CALCIUM_SIGNALING_PATHWAY	0.509	1.5037	0.056	0.1448	0.795	-0.2490 0.3293 -0.3836 -0.5488 0.3977 -0.2645 -0.1915 0.3214 -0.5222 0.4546 0.3279 0.3221 0.3035 0.3860 0.3518 0.3245 0.4059 0.3630 0.5443 0.3495 0.2596 -0.3164 0.3183 -0.2640 0.3231 -0.2419 -0.3925 0.2563 -0.4754 0.2680 -0.2906 0.5045 0.2665 0.3643 -0.3860 -0.2249 0.2873 -0.3879 0.2591 0.4320 -0.4678 -0.4003 -0.1856 -0.3556 0.2136 -0.3846 -0.5626 0.5075 -0.3333 0.3799 -0.3046 -0.2305 0.2512 -0.5…	15 168 230 237 287 302 350 645 673 681 796 849 952 970 976 1033 1119 1125 1189 1193 1246 1258 1298 1378 1457 1514 1763 1789 1893 2063 2135 2163 2326 2353 2610 2703 2956 2957 3002 3019 3026 3352 3467 3519 3656 3916 3975 4108 4139 4331 4375 4386 4460 4546 4772 4820 4960 5190 5239 5294 5297 5954 6072 6242 6246 6352 6436 6510 6784 6889 7032 7593 7657 8030 8127 8242 8280 8358 8410 8455 8572 8664 8823 …	0.0411 0.0633 0.0901 0.1209 0.1469 0.1752 0.1999 0.2008 0.2211 0.2427 0.2546 0.2705 0.2818 0.2992 0.3174 0.3314 0.3424 0.3593 0.3715 0.3881 0.4007 0.4162 0.4294 0.4391 0.4484 0.4591 0.4543 0.4660 0.4714 0.4711 0.4777 0.4875 0.4865 0.4956 0.4865 0.4892 0.4793 0.4881 0.4935 0.5009 0.5090 0.4925 0.4914 0.4947 0.4915 0.4785 0.4803 0.4763 0.4798 0.4710 0.4731 0.4776 0.4773 0.4760 0.4638 0.4648 0.4588 …	3026	0.1829
none	real	descending	Signal2Noise	1000	FALSE	TRUE	FALSE	a85a6c78dd4b496eaa072a0e92543cbf.rnk	a85a6c78dd4b496eaa072a0e92543cbf.cls	gene_sets.gmt#KEGG_GLYCOSAMINOGLYCAN_BIOSYNTHESIS_KERATAN_SULFATE	0.628	1.5069	0.0664	0.1445	0.791	-0.2619 0.2618 -0.4807 -0.3350 0.5292 -0.2653 0.3215 0.3851 0.3948 -0.3418 0.6004 0.3008 -0.2733 -0.3692 0.6518 0.3403 0.6231 0.5299 0.6170 0.2509 -0.2763 -0.4685 0.2322 -0.6067 -0.3354 0.2532 -0.3910 0.5606 -0.3396 0.3738 -0.5879 0.3861 -0.2860 0.5202 0.3418 0.5147 0.2985 -0.2512 -0.3986 -0.3247 -0.6143 -0.4418 -0.3868 -0.3114 -0.4881 -0.5223 -0.4929 0.6384 -0.1987 0.3296 0.5791 -0.4217 0.3130 -…	124 1008 1011 1558 2311 2750 4193 5461 5614 6293 9184 10625 12736	0.2652 0.3424 0.4843 0.5567 0.5875 0.6280 0.5656 0.4999 0.5147 0.4847 0.2727 0.1781 0.0641	2750	0.2005
none	real	descending	Signal2Noise	1000	FALSE	TRUE	FALSE	a85a6c78dd4b496eaa072a0e92543cbf.rnk	a85a6c78dd4b496eaa072a0e92543cbf.cls	gene_sets.gmt#KEGG_CHRONIC_MYELOID_LEUKEMIA	0.4485	1.5109	0.0216	0.1429	0.782	-0.2352 -0.2561 -0.2232 -0.2463 0.4017 0.1831 -0.1942 0.2302 0.1668 0.2327 0.3647 0.2697 0.3078 0.2950 0.2276 0.2007 0.1886 -0.2097 0.2411 -0.1417 0.3147 -0.1534 0.3009 -0.2465 0.2137 0.3415 -0.4007 0.2933 0.2420 0.2771 -0.3597 0.3556 0.2805 0.2006 -0.2852 -0.1822 0.4489 -0.3577 0.2294 0.1756 0.1461 0.1587 -0.3478 -0.1615 -0.3934 -0.2292 -0.2915 0.4319 -0.3012 0.2931 -0.3114 -0.4342 -0.3664 -0.39…	135 225 563 759 775 1100 1144 1408 1417 1436 2007 2140 2282 2408 3001 3469 3478 3497 3625 3667 3688 3922 4265 4349 4531 4533 4799 5030 5035 5374 5767 6079 6158 6561 6625 6759 6964 6993 7086 7164 7202 7361 7458 7896 8171 8566 8628 9016 9221 9693 9775 9829 10079 10159 10255 10286 10346 10529 10668 10885 10981 11067 11110 11158 11438 11866 12035 12119 12437 12520 12703	0.0710 0.1377 0.1679 0.2022 0.2490 0.2658 0.3024 0.3187 0.3537 0.3878 0.3747 0.3926 0.4083 0.4240 0.4003 0.3827 0.3989 0.4144 0.4210 0.4337 0.4479 0.4451 0.4326 0.4388 0.4370 0.4485 0.4394 0.4320 0.4413 0.4248 0.4032 0.3867 0.3872 0.3628 0.3633 0.3584 0.3477 0.3500 0.3473 0.3455 0.3467 0.3385 0.3348 0.3049 0.2865 0.2585 0.2550 0.2266 0.2118 0.1783 0.1737 0.1714 0.1551 0.1516 0.1471 0.1474 0.1458 …	4533	0.1063
none	real	descending	Signal2Noise	1000	FALSE	TRUE	FALSE	a85a6c78dd4b496eaa072a0e92543cbf.rnk	a85a6c78dd4b496eaa072a0e92543cbf.cls	gene_sets.gmt#KEGG_GLIOMA	0.4669	1.5189	0.0121	0.1393	0.77	-0.2525 -0.2254 0.2681 -0.2351 0.4021 -0.3136 -0.2585 0.1630 -0.2018 -0.2369 0.4389 0.4319 0.3151 0.2977 -0.2290 0.2631 0.2427 -0.3393 -0.2182 -0.1863 0.2437 -0.2121 0.3441 -0.3353 -0.2305 0.2522 -0.3990 0.2409 0.2355 0.3121 -0.2657 0.3132 0.2997 0.2421 -0.4072 -0.2263 0.4266 -0.4500 0.3948 0.2462 0.2060 -0.2642 -0.3639 0.2531 -0.3627 0.2793 -0.3171 0.3974 -0.3305 0.3148 -0.4119 -0.3663 -0.4536 -…	135 225 302 796 1144 1189 1408 1417 1434 1457 2408 3019 3478 3688 3829 4265 4349 4799 4820 5030 6079 6158 6436 6510 6561 6759 6784 6964 6993 7202 7361 7458 8127 8566 8572 8850 9221 9270 9441 9693 9775 9829 10079 10346 10668 10981 11110 11158 11438 11866 12035 12119 12298 12437 12884 12957 13221 13567	0.0847 0.1638 0.2379 0.2569 0.2778 0.3204 0.3461 0.3872 0.4275 0.4669 0.4259 0.4042 0.3901 0.3930 0.4000 0.3828 0.3911 0.3702 0.3809 0.3767 0.3069 0.3085 0.2946 0.2956 0.2981 0.2893 0.2932 0.2851 0.2881 0.2773 0.2698 0.2666 0.2196 0.1886 0.1895 0.1696 0.1426 0.1394 0.1277 0.1107 0.1065 0.1044 0.0885 0.0721 0.0524 0.0347 0.0310 0.0335 0.0200 -0.0027 -0.0054 -0.0013 -0.0032 -0.0013 -0.0183 -0.0070 …	1457	0.3226
none	real	descending	Signal2Noise	1000	FALSE	TRUE	FALSE	a85a6c78dd4b496eaa072a0e92543cbf.rnk	a85a6c78dd4b496eaa072a0e92543cbf.cls	gene_sets.gmt#KEGG_BLADDER_CANCER	0.4772	1.5273	0.0231	0.1349	0.757	-0.2268 -0.4379 -0.3927 0.2336 0.4140 -0.3051 -0.2333 -0.1738 0.2478 -0.3142 0.3090 0.2423 0.2377 0.3124 0.2088 0.2971 0.2377 0.2772 0.2209 0.2416 -0.2222 -0.4064 0.2671 0.3380 0.2874 0.3111 -0.3965 0.4238 0.4463 0.2858 -0.4019 0.3475 -0.2697 0.4234 0.2794 0.2620 0.4025 -0.3324 0.3986 0.2459 0.3163 -0.2135 -0.4122 0.3616 -0.3345 0.2260 -0.2679 0.3551 -0.2726 0.3234 -0.3221 -0.3982 -0.3284 -0.2882…	137 579 850 1144 1360 1408 1417 1799 1816 2518 2735 2826 3197 3478 3688 4265 4349 4484 5109 6561 6964 7202 7361 8127 8455 8566 8667 9016 9775 10668 10981 11110 11438 11866 12035 12119 12851 12884 12895 13237	0.1086 0.1563 0.2036 0.2404 0.2781 0.3271 0.3789 0.3968 0.4413 0.4246 0.4410 0.4655 0.4655 0.4696 0.4772 0.4534 0.4655 0.4729 0.4406 0.3414 0.3183 0.3065 0.3000 0.2466 0.2244 0.2179 0.2118 0.1864 0.1326 0.0720 0.0557 0.0535 0.0382 0.0179 0.0176 0.0244 -0.0102 0.0075 0.0268 0.0273	3688	0.1439
none	real	descending	Signal2Noise	1000	FALSE	TRUE	FALSE	a85a6c78dd4b496eaa072a0e92543cbf.rnk	a85a6c78dd4b496eaa072a0e92543cbf.cls	gene_sets.gmt#KEGG_AXON_GUIDANCE	0.5105	1.5396	0.0217	0.1269	0.734	-0.2232 -0.1862 -0.3258 -0.4215 0.3890 -0.2710 -0.2033 0.3138 -0.3125 0.2743 0.3947 0.2523 0.2810 0.4202 0.3353 0.2877 0.3151 0.3283 0.3895 0.2617 0.2735 -0.2282 0.3338 -0.3217 0.3666 0.3556 -0.4364 0.3653 -0.3707 -0.1817 -0.2970 0.4946 0.2819 0.3254 -0.4733 -0.2556 0.3427 -0.4043 -0.2277 0.2689 -0.4201 -0.4320 -0.4149 -0.2378 0.2532 -0.4188 -0.4783 0.5249 -0.3921 0.3713 -0.3089 -0.2997 -0.2657 -…	105 155 310 359 390 603 609 846 877 942 946 985 1259 1362 1363 1367 1400 1414 1458 1632 1717 1774 1876 2005 2242 2265 2354 2557 2616 2623 2645 2694 2710 2718 2743 2778 2780 2821 2822 2883 3092 3119 3206 3288 3336 3462 3478 3593 3672 3941 4041 4337 4349 4460 4508 4555 4585 4667 4802 4971 5333 5534 5618 5631 5941 5953 6162 6305 6482 6732 6943 7265 7361 7468 7505 7580 7668 7691 7888 7932 8030 8171 8…	0.0322 0.0665 0.0875 0.1152 0.1433 0.1535 0.1789 0.1834 0.2030 0.2193 0.2402 0.2580 0.2560 0.2660 0.2835 0.3007 0.3156 0.3318 0.3454 0.3484 0.3576 0.3687 0.3758 0.3802 0.3756 0.3866 0.3923 0.3886 0.3953 0.4059 0.4152 0.4224 0.4319 0.4420 0.4508 0.4586 0.4690 0.4762 0.4864 0.4919 0.4859 0.4932 0.4957 0.4984 0.5035 0.5024 0.5093 0.5087 0.5105 0.4975 0.4968 0.4809 0.4860 0.4836 0.4857 0.4878 0.4911 …	3672	0.1446
none	real	descending	Signal2Noise	1000	FALSE	TRUE	FALSE	a85a6c78dd4b496eaa072a0e92543cbf.rnk	a85a6c78dd4b496eaa072a0e92543cbf.cls	gene_sets.gmt#KEGG_WNT_SIGNALING_PATHWAY	0.4435	1.5444	0.02	0.1253	0.73	0.3083 -0.1643 -0.2733 -0.4249 0.3062 -0.2655 -0.2618 0.3310 -0.3158 0.3783 0.3007 0.1870 0.3364 0.3026 0.3577 0.2693 -0.1882 0.2755 0.2205 -0.1742 0.3410 -0.2143 0.3241 -0.2012 0.2766 0.2039 -0.3966 0.3063 -0.3012 0.2935 -0.3187 0.4558 0.2773 0.2687 -0.3892 0.2131 0.4078 -0.3042 -0.3370 0.3436 -0.3067 -0.2822 -0.3201 -0.2664 0.1911 -0.2827 -0.3964 0.4010 -0.3090 0.3421 -0.2941 -0.2436 -0.3132 -0…	15 105 374 428 528 609 630 836 900 946 1018 1095 1185 1189 1223 1392 1537 1672 1687 1876 2082 2420 2457 2558 2656 2687 2696 2982 3001 3010 3020 3055 3096 3134 3180 3328 3849 3986 4108 4460 4820 5011 5096 5333 5357 5432 5624 5742 5763 5897 5967 6063 6119 6162 6184 6373 6436 6791 6799 7005 7032 7056 7077 7155 7164 7214 7262 7359 7451 7580 7594 7610 7693 8030 8040 8103 8201 8242 8324 8429 8572 8726 …	0.0501 0.0869 0.1005 0.1287 0.1511 0.1731 0.1994 0.2082 0.2269 0.2465 0.2634 0.2791 0.2929 0.3131 0.3309 0.3372 0.3443 0.3513 0.3672 0.3691 0.3687 0.3566 0.3667 0.3716 0.3762 0.3856 0.3967 0.3861 0.3953 0.4051 0.4148 0.4226 0.4298 0.4370 0.4435 0.4418 0.4110 0.4083 0.4063 0.3865 0.3653 0.3562 0.3549 0.3419 0.3446 0.3435 0.3334 0.3286 0.3309 0.3247 0.3231 0.3195 0.3187 0.3189 0.3206 0.3096 0.3080 …	3180	0.1723
none	real	descending	Signal2Noise	1000	FALSE	TRUE	FALSE	a85a6c78dd4b496eaa072a0e92543cbf.rnk	a85a6c78dd4b496eaa072a0e92543cbf.cls	gene_sets.gmt#KEGG_CELL_CYCLE	0.5228	1.5551	0.0554	0.1189	0.712	-0.1714 -0.4165 0.3799 0.5513 0.2314 0.2413 -0.3059 0.2230 0.4304 -0.2715 0.4351 -0.1241 0.2692 0.2310 -0.3087 -0.2375 -0.2608 0.2168 -0.3025 -0.1218 0.1826 -0.2292 0.2566 0.2935 -0.1882 0.3641 -0.1816 0.3800 0.5004 0.4362 -0.3029 -0.3760 -0.2634 0.2786 -0.2583 -0.2897 0.3569 -0.4281 -0.2393 -0.2771 0.3533 0.3994 -0.3643 -0.1669 -0.3836 -0.3376 0.2217 0.2190 -0.3575 0.1995 -0.2435 -0.3928 -0.5847…	473 563 734 819 852 858 910 1090 1124 1144 1157 1173 1211 1291 1297 1408 1417 1479 1486 1537 1604 1643 1792 1820 1846 1912 2168 2263 2362 2500 2723 2859 2933 2935 3001 3018 3055 3081 3171 3213 3268 3326 3378 3409 3469 3556 3688 3810 3907 3918 4265 4368 4447 4838 5035 5150 5409 5417 5433 5608 5829 6184 6249 6257 6308 6396 6561 6620 6625 6794 6867 7058 7190 7204 7359 7594 7771 7919 7964 8077 8171 8…	-0.0030 0.0204 0.0346 0.0538 0.0762 0.1006 0.1210 0.1300 0.1493 0.1695 0.1901 0.2103 0.2286 0.2432 0.2631 0.2743 0.2931 0.3074 0.3258 0.3406 0.3537 0.3687 0.3747 0.3896 0.4045 0.4160 0.4119 0.4193 0.4258 0.4287 0.4242 0.4256 0.4313 0.4424 0.4485 0.4581 0.4662 0.4749 0.4785 0.4855 0.4914 0.4969 0.5026 0.5097 0.5145 0.5170 0.5158 0.5149 0.5157 0.5228 0.5041 0.5032 0.5039 0.4806 0.4712 0.4678 0.4532…	3918	0.1332
none	real	descending	Signal2Noise	1000	FALSE	TRUE	FALSE	a85a6c78dd4b496eaa072a0e92543cbf.rnk	a85a6c78dd4b496eaa072a0e92543cbf.cls	gene_sets.gmt#KEGG_ENDOCYTOSIS	0.4143	1.5603	0.0099	0.1173	0.701	0.1907 -0.2048 -0.3179 -0.1369 0.2632 -0.2688 -0.1724 0.2114 -0.2210 0.1606 0.2842 0.2348 0.2109 0.3214 0.2678 0.2491 0.2218 -0.2742 0.1853 -0.1373 -0.1749 -0.2304 0.2815 -0.1910 0.2219 0.2643 -0.3973 0.2790 0.2080 -0.1925 -0.3314 0.3948 0.1532 0.2616 -0.3493 -0.2001 0.2866 -0.3323 0.2365 0.2150 -0.2596 -0.2707 -0.3265 -0.2689 -0.2267 -0.2821 -0.3190 0.3780 -0.1899 0.3744 -0.2645 -0.3372 -0.2594 …	102 130 146 175 309 353 359 444 478 577 667 683 697 1119 1150 1151 1315 1323 1363 1457 1594 1719 1767 1797 1930 2173 2402 2480 2494 2511 2563 2588 2590 2615 2652 2683 2825 2842 2897 2984 3052 3135 3231 3302 3383 3458 3459 3497 3611 3638 3910 4107 4159 4277 4301 4349 4419 4435 4533 4569 4577 4632 4782 4862 4992 5206 5310 5348 5366 5416 5709 5768 5802 5988 6218 6235 6237 6268 6429 6474 6516 6582 66…	0.0241 0.0532 0.0825 0.1097 0.1255 0.1471 0.1714 0.1883 0.2082 0.2218 0.2349 0.2533 0.2717 0.2557 0.2685 0.2836 0.2856 0.2991 0.3100 0.3164 0.3189 0.3219 0.3304 0.3402 0.3417 0.3341 0.3267 0.3301 0.3383 0.3462 0.3513 0.3583 0.3670 0.3739 0.3798 0.3861 0.3837 0.3905 0.3943 0.3956 0.3981 0.3993 0.3992 0.4008 0.4015 0.4024 0.4089 0.4125 0.4102 0.4143 0.3997 0.3902 0.3914 0.3876 0.3906 0.3918 0.3913 …	3638	0.1466
none	real	descending	Signal2Noise	1000	FALSE	TRUE	FALSE	a85a6c78dd4b496eaa072a0e92543cbf.rnk	a85a6c78dd4b496eaa072a0e92543cbf.cls	gene_sets.gmt#KEGG_GRAFT_VERSUS_HOST_DISEASE	0.7635	1.5739	0.0507	0.1083	0.674	-0.5812 -0.3882 -0.7440 -0.5712 0.3620 -0.8610 0.7759 -0.4022 -0.7827 -0.6931 0.4024 0.4427 0.2329 0.4663 0.6474 0.6421 0.3953 -0.6345 0.6809 0.6072 0.4563 -0.7937 0.2339 -0.6534 -0.7359 0.5194 -0.3085 0.2143 0.3700 0.5096 -0.7287 0.7309 -0.7672 0.4989 -0.7786 -0.5696 0.4873 -0.5364 0.3577 -0.7724 -0.5502 -0.3743 0.5926 -0.2210 0.1301 -0.6284 -0.6199 0.6502 0.8453 0.2210 -0.2670 -0.7703 0.2378 -0…	90 131 191 270 282 358 399 444 637 735 780 825 871 994 1138 1476 2402 2487 2683 3052 3398 3458 4419	0.0728 0.1463 0.2128 0.2732 0.3373 0.3927 0.4485 0.5021 0.5376 0.5767 0.6182 0.6586 0.6977 0.7289 0.7558 0.7635 0.7189 0.7353 0.7419 0.7333 0.7242 0.7357 0.6763	1476	0.3198
none	real	descending	Signal2Noise	1000	FALSE	TRUE	FALSE	a85a6c78dd4b496eaa072a0e92543cbf.rnk	a85a6c78dd4b496eaa072a0e92543cbf.cls	gene_sets.gmt#KEGG_PANCREATIC_CANCER	0.4827	1.5804	0.0116	0.1061	0.669	-0.2358 -0.2359 -0.3168 0.2177 0.3721 -0.2711 -0.1844 0.2075 0.2939 -0.1992 0.4298 0.3095 0.2634 0.2874 0.2122 0.2782 0.1947 -0.2410 0.2476 -0.2015 0.2961 -0.2062 0.3171 -0.2746 0.2242 0.3405 -0.3637 0.3375 0.3041 0.2463 -0.3884 0.3445 -0.1681 0.3311 -0.3396 -0.2579 0.3959 -0.3924 0.3270 -0.2516 -0.2086 -0.2801 -0.3474 0.2538 -0.4150 -0.2020 -0.2384 0.4942 -0.2860 0.3235 -0.3229 -0.4330 -0.4101 -…	105 135 225 563 745 1144 1360 1408 1417 1482 1799 1921 2007 2140 2282 2480 2523 3001 3469 3478 3625 3667 3829 3889 4265 4484 4799 4888 5035 5767 6079 6158 6561 6653 6699 6759 7086 7202 7458 7580 7610 7888 7896 8127 8455 8566 8825 9221 9246 9469 9608 9693 9775 10517 10668 10885 10984 11110 11158 11438 11866 12035 12119 12437 12703 12851 12884 13280	0.0691 0.1418 0.2029 0.2290 0.2611 0.2685 0.2863 0.3159 0.3483 0.3756 0.3812 0.4000 0.4205 0.4363 0.4500 0.4578 0.4767 0.4601 0.4412 0.4562 0.4602 0.4717 0.4736 0.4827 0.4668 0.4616 0.4480 0.4509 0.4490 0.4018 0.3848 0.3848 0.3601 0.3581 0.3594 0.3595 0.3393 0.3343 0.3186 0.3125 0.3131 0.2949 0.2966 0.2814 0.2585 0.2514 0.2328 0.2039 0.2024 0.1867 0.1775 0.1725 0.1679 0.1161 0.1082 0.0961 0.0931 …	3889	0.1345
none	real	descending	Signal2Noise	1000	FALSE	TRUE	FALSE	a85a6c78dd4b496eaa072a0e92543cbf.rnk	a85a6c78dd4b496eaa072a0e92543cbf.cls	gene_sets.gmt#KEGG_APOPTOSIS	0.4632	1.5834	0.0097	0.1067	0.668	0.2100 -0.1787 -0.3432 -0.2705 0.2996 -0.3633 0.2263 0.2448 -0.2498 0.2726 0.3483 0.4093 0.2523 0.2639 0.2697 0.2670 -0.1881 -0.3604 0.2351 -0.1867 0.2052 -0.2715 0.2590 -0.1950 0.2006 0.4252 -0.3379 0.3602 0.3800 -0.2382 -0.3939 0.3834 -0.1920 0.3093 -0.3796 -0.1813 0.3552 -0.3883 0.2530 -0.2439 0.1674 0.3376 -0.2484 -0.2778 -0.3208 -0.1854 -0.3559 0.4083 -0.2393 0.3475 -0.3631 -0.3396 -0.2809 -…	135 225 298 488 550 602 628 854 1696 1926 2140 2230 2282 2415 2487 2615 2736 2864 3063 3491 3589 3662 3667 3687 3922 3985 4005 4078 4085 4240 4344 4378 4389 4460 4799 4827 5054 5220 5491 5672 5712 5767 6015 6079 6145 6158 6601 6759 7032 7086 7190 7458 7523 7896 7998 8001 8030 8242 8350 8786 8825 8864 8972 8980 9221 9267 10645 10885 11158 11866 12054 12304 12437 12450 12789 13067 13163 13174	0.0554 0.1080 0.1580 0.1912 0.2317 0.2714 0.3125 0.3327 0.2966 0.3039 0.3105 0.3257 0.3430 0.3533 0.3675 0.3767 0.3856 0.3931 0.3944 0.3764 0.3823 0.3897 0.4022 0.4134 0.4078 0.4146 0.4245 0.4302 0.4408 0.4398 0.4422 0.4496 0.4587 0.4632 0.4466 0.4530 0.4440 0.4391 0.4257 0.4185 0.4217 0.4236 0.4107 0.4113 0.4116 0.4158 0.3873 0.3797 0.3630 0.3624 0.3579 0.3409 0.3388 0.3132 0.3075 0.3091 0.3088 …	4460	0.1092
none	real	descending	Signal2Noise	1000	FALSE	TRUE	FALSE	a85a6c78dd4b496eaa072a0e92543cbf.rnk	a85a6c78dd4b496eaa072a0e92543cbf.cls	gene_sets.gmt#KEGG_ALLOGRAFT_REJECTION	0.7646	1.5845	0.0542	0.1081	0.665	-0.6292 -0.3224 -0.7439 -0.5762 0.3566 -0.8434 0.7817 -0.4471 -0.7829 -0.6716 0.4053 0.3816 -0.2618 0.4437 0.6447 0.6183 0.4316 -0.6094 0.7019 0.6175 0.3792 -0.7898 0.2364 -0.6568 -0.7359 0.5195 -0.3112 0.2894 0.4082 0.5435 -0.7005 0.7313 -0.7671 0.4795 -0.7793 -0.5983 0.4882 -0.5330 0.3861 -0.7534 -0.5678 -0.3469 0.5888 -0.2232 0.1268 -0.6271 -0.6204 0.6534 0.8520 0.2287 -0.2103 -0.7921 0.2420 -…	90 131 191 270 282 358 399 444 637 678 735 780 825 871 1138 1476 2402 2487 2683 3052 3398 3458 4419	0.0721 0.1450 0.2110 0.2708 0.3344 0.3893 0.4446 0.4978 0.5328 0.5779 0.6196 0.6607 0.7008 0.7396 0.7571 0.7646 0.7197 0.7360 0.7424 0.7336 0.7244 0.7358 0.6763	1476	0.3198
none	real	descending	Signal2Noise	1000	FALSE	TRUE	FALSE	a85a6c78dd4b496eaa072a0e92543cbf.rnk	a85a6c78dd4b496eaa072a0e92543cbf.cls	gene_sets.gmt#KEGG_AUTOIMMUNE_THYROID_DISEASE	0.7592	1.594	0.0385	0.1029	0.643	-0.6333 -0.3376 -0.6662 -0.5377 0.3521 -0.8421 0.7505 -0.4134 -0.7838 -0.6691 0.3768 0.3618 -0.2387 0.4205 0.6356 0.6182 0.3671 -0.6583 0.6858 0.5201 0.3676 -0.7666 0.2231 -0.6719 -0.7601 0.5059 -0.2822 0.2345 0.2946 0.5647 -0.7193 0.7291 -0.7555 0.4958 -0.7756 -0.6047 0.5007 -0.5871 0.4270 -0.7155 -0.5373 -0.2850 0.4931 -0.2358 -0.1302 -0.5603 -0.6071 0.6455 0.8475 0.1954 0.2290 -0.7792 -0.2481 …	90 131 170 191 270 282 358 399 444 637 678 735 780 825 871 1138 1476 2402 2487 2683 3052 3398 3458 4419 13309	0.0656 0.1323 0.1956 0.2587 0.3131 0.3714 0.4213 0.4719 0.5204 0.5514 0.5926 0.6305 0.6680 0.7045 0.7398 0.7543 0.7592 0.7124 0.7268 0.7315 0.7212 0.7106 0.7207 0.6604 0.0219	1476	0.3198
none	real	descending	Signal2Noise	1000	FALSE	TRUE	FALSE	a85a6c78dd4b496eaa072a0e92543cbf.rnk	a85a6c78dd4b496eaa072a0e92543cbf.cls	gene_sets.gmt#KEGG_MELANOMA	0.5337	1.597	0.0138	0.1026	0.638	-0.2375 0.2206 -0.3443 -0.3458 0.4254 -0.2035 0.1953 0.1920 -0.2142 0.2514 0.4953 0.4384 0.2967 0.3091 0.2118 0.3189 0.3054 -0.2809 0.2960 0.2145 0.3091 -0.3013 0.3432 -0.4097 -0.2757 0.2745 -0.3463 0.2997 0.3214 0.4309 -0.3477 0.4058 0.2529 0.2529 -0.5067 -0.2732 0.3819 -0.4017 0.4665 0.2883 -0.3281 -0.4329 -0.3479 -0.1914 -0.2481 0.3632 -0.4923 0.5289 -0.3079 0.3235 -0.4029 -0.3192 -0.3890 -0.5…	135 225 318 796 894 1084 1144 1363 1408 1417 1434 1457 2020 2147 2148 2258 2746 3478 3688 4072 4265 4349 4799 5767 6079 6158 6561 6759 6964 7202 7361 7458 8127 8566 8850 9221 9441 9693 9775 10668 10981 11110 11158 11438 11866 12035 12119 12298 12437 12705 12884 12895 13567	0.0729 0.1413 0.2033 0.2165 0.2553 0.2834 0.3197 0.3409 0.3742 0.4101 0.4452 0.4795 0.4675 0.4865 0.5147 0.5337 0.5201 0.4834 0.4840 0.4698 0.4686 0.4751 0.4527 0.3889 0.3726 0.3732 0.3490 0.3395 0.3289 0.3154 0.3074 0.3037 0.2564 0.2253 0.2049 0.1778 0.1624 0.1452 0.1407 0.0785 0.0601 0.0557 0.0575 0.0430 0.0193 0.0154 0.0182 0.0149 0.0153 0.0081 0.0089 0.0221 0.0030	2258	0.2428
none	real	descending	Signal2Noise	1000	FALSE	TRUE	FALSE	a85a6c78dd4b496eaa072a0e92543cbf.rnk	a85a6c78dd4b496eaa072a0e92543cbf.cls	gene_sets.gmt#KEGG_VIBRIO_CHOLERAE_INFECTION	0.4283	1.6028	0.0161	0.1014	0.626	0.2384 0.1415 -0.2120 0.1794 0.1984 -0.2368 -0.2144 0.2693 -0.2384 -0.2816 0.3387 0.1840 0.2393 -0.1463 0.2498 0.1881 0.4155 -0.2229 0.3520 -0.1553 0.2155 -0.2233 0.2592 0.1633 0.3895 0.2841 -0.3757 0.2142 0.1994 0.2336 -0.2240 0.2054 0.2779 0.2923 -0.4028 0.2001 0.3121 -0.2098 0.2384 0.2493 -0.3001 -0.2775 -0.2997 0.3087 -0.3645 -0.3594 -0.2985 0.4516 -0.1783 0.0983 -0.1910 -0.2796 -0.2336 -0.28…	302 1189 1246 1257 1514 2121 2375 2981 3019 4252 5192 6197 6436 6618 6952 7032 7116 7424 7674 7885 8185 8231 8242 8267 8426 8811 8823 8960 9090 9348 9964 10147 10437 10464 10764 11105 11107 11360 11432 11497 11596 11637 11953 12243 12668 12789	0.1201 0.1366 0.2123 0.2910 0.3439 0.3573 0.3916 0.3893 0.4283 0.3641 0.3139 0.2528 0.2470 0.2445 0.2292 0.2322 0.2345 0.2190 0.2067 0.1963 0.1781 0.1785 0.1813 0.1831 0.1743 0.1472 0.1475 0.1379 0.1285 0.1106 0.0692 0.0605 0.0453 0.0497 0.0356 0.0207 0.0309 0.0244 0.0317 0.0401 0.0466 0.0577 0.0509 0.0491 0.0427 0.0603	3019	0.1835
none	real	descending	Signal2Noise	1000	FALSE	TRUE	FALSE	a85a6c78dd4b496eaa072a0e92543cbf.rnk	a85a6c78dd4b496eaa072a0e92543cbf.cls	gene_sets.gmt#KEGG_DORSO_VENTRAL_AXIS_FORMATION	0.6714	1.6153	0.0078	0.0935	0.598	0.2623 -0.2064 -0.4027 -0.5698 0.4570 -0.2887 0.2360 0.4587 -0.4720 0.2874 0.3894 0.3533 0.4880 0.5689 0.5663 0.4111 -0.2149 0.4097 0.4800 0.2000 0.5044 -0.3021 0.3987 -0.3907 -0.2423 0.4682 -0.5156 0.4405 -0.4874 0.2771 -0.5238 0.4720 -0.2867 0.5219 -0.3980 0.3576 0.5922 -0.4243 -0.3226 -0.3204 -0.3329 -0.3970 -0.3690 -0.2350 -0.5113 -0.5098 -0.3848 0.6223 -0.5227 0.4393 -0.3967 -0.3925 -0.4123 …	300 407 868 1010 1282 1464 1809 2021 2535 3314 3478 3505 6993 8127 8874 10079 10346 10628 10668 11438 12035	0.1266 0.2549 0.3198 0.4022 0.4641 0.5269 0.5694 0.6166 0.6306 0.6122 0.6369 0.6714 0.4241 0.3450 0.2911 0.2071 0.1935 0.1803 0.1850 0.1415 0.1157	3505	0.1534
none	real	descending	Signal2Noise	1000	FALSE	TRUE	FALSE	a85a6c78dd4b496eaa072a0e92543cbf.rnk	a85a6c78dd4b496eaa072a0e92543cbf.cls	gene_sets.gmt#KEGG_ASTHMA	0.8683	1.6236	0.0123	0.0904	0.578	-0.6414 -0.3284 -0.7656 -0.5726 0.3470 -0.8474 0.8241 -0.2874 -0.8167 -0.7519 0.5494 -0.3827 -0.3507 0.4734 0.6997 0.7048 0.6453 -0.5750 0.8069 0.6736 0.5585 -0.6982 0.2886 -0.7252 -0.4876 0.4921 0.3902 -0.2743 -0.2873 0.6040 -0.8031 0.8051 -0.7675 0.4731 -0.7964 -0.6410 0.5684 -0.6270 0.4437 -0.8008 -0.5658 -0.3851 0.6792 -0.3836 0.2362 -0.7024 -0.6822 0.7773 0.8902 0.2195 -0.3209 -0.8785 0.2203…	131 270 282 358 493 637 678 735 780 871 1086 1138 1476 3398	0.1029 0.1901 0.2849 0.3691 0.4397 0.5022 0.5705 0.6344 0.6971 0.7530 0.7938 0.8452 0.8683 0.7510	1476	0.3198
none	real	descending	Signal2Noise	1000	FALSE	TRUE	FALSE	a85a6c78dd4b496eaa072a0e92543cbf.rnk	a85a6c78dd4b496eaa072a0e92543cbf.cls	gene_sets.gmt#KEGG_TYPE_I_DIABETES_MELLITUS	0.7104	1.6271	0.0521	0.0905	0.572	-0.5850 -0.3699 -0.6874 -0.5166 0.2516 -0.8297 0.7407 -0.4615 -0.7497 -0.5137 0.4438 0.4338 -0.2189 0.4294 0.5446 0.5771 0.4649 -0.5610 0.5689 0.4004 0.3114 -0.7087 0.2285 -0.5702 -0.5937 0.4691 -0.3165 0.2496 0.3554 0.5526 -0.6977 0.6819 -0.6696 0.4314 -0.7444 -0.5678 0.3650 -0.5463 -0.2623 -0.6956 -0.5408 -0.3510 0.4296 -0.2646 0.1153 -0.5482 -0.6069 0.5577 0.8067 0.3144 -0.2806 -0.7511 -0.2174…	90 131 191 270 282 358 399 444 637 735 780 825 871 885 1138 1476 2402 2487 2683 3052 3398 3458 4419 10006 12563 13408 13594	0.0677 0.1364 0.1985 0.2547 0.3147 0.3662 0.4183 0.4684 0.5007 0.5369 0.5756 0.6132 0.6497 0.6883 0.7047 0.7104 0.6643 0.6793 0.6845 0.6748 0.6646 0.6751 0.6150 0.2055 0.0270 -0.0163 0.0010	1476	0.3198
none	real	descending	Signal2Noise	1000	FALSE	TRUE	FALSE	a85a6c78dd4b496eaa072a0e92543cbf.rnk	a85a6c78dd4b496eaa072a0e92543cbf.cls	gene_sets.gmt#KEGG_ECM_RECEPTOR_INTERACTION	0.67	1.6293	0.012	0.0916	0.569	-0.2406 -0.2849 -0.3315 -0.5537 0.5076 0.3674 0.1478 0.4291 -0.3616 -0.2759 0.3674 0.3391 0.2481 0.5435 0.4338 0.4861 0.6145 0.5769 0.5343 0.4868 0.4982 -0.3108 0.2392 -0.3682 0.3485 0.3390 -0.3940 0.4347 -0.2777 0.5640 -0.3239 0.5424 0.3043 0.5658 -0.4800 0.3135 0.2604 -0.3543 -0.2296 0.3444 -0.7139 -0.5233 -0.2893 -0.2849 0.2889 -0.5063 -0.5754 0.5891 -0.3720 0.4813 -0.1549 -0.1578 -0.2026 -0.5…	403 616 641 644 659 709 726 730 878 882 924 1052 1069 1105 1114 1123 1131 1348 1371 1394 1406 1424 1463 1481 1485 1535 1556 1678 1679 1741 1816 1835 1845 2050 2210 2284 2370 2422 2431 2726 2758 2802 3084 3094 3220 3245 3928 4536 4783 5016 5158 5291 5410 5631 5713 6057 6345 6471 6780 6893 8724 8869 9643 10235 11338 12615 12722 13368	0.0048 0.0186 0.0460 0.0750 0.1029 0.1270 0.1533 0.1804 0.1945 0.2192 0.2406 0.2543 0.2759 0.2957 0.3174 0.3390 0.3606 0.3649 0.3833 0.4016 0.4205 0.4389 0.4554 0.4733 0.4922 0.5074 0.5246 0.5335 0.5514 0.5645 0.5762 0.5919 0.6083 0.6089 0.6121 0.6211 0.6288 0.6388 0.6518 0.6423 0.6520 0.6606 0.6506 0.6607 0.6617 0.6700 0.6276 0.5892 0.5768 0.5650 0.5597 0.5548 0.5507 0.5387 0.5369 0.5151 0.4972 …	3245	0.1686
none	real	descending	Signal2Noise	1000	FALSE	TRUE	FALSE	a85a6c78dd4b496eaa072a0e92543cbf.rnk	a85a6c78dd4b496eaa072a0e92543cbf.cls	gene_sets.gmt#KEGG_COMPLEMENT_AND_COAGULATION_CASCADES	0.7398	1.6441	0.0083	0.0835	0.532	-0.4938 -0.2770 -0.6580 -0.6858 0.4836 -0.5834 0.6566 -0.3323 -0.7090 -0.4134 0.4492 0.3525 -0.1958 0.6176 0.3917 0.6808 0.5238 0.3916 0.7364 0.5752 0.2842 -0.5678 0.2097 -0.3577 0.2707 0.3479 -0.2912 0.4900 0.3727 0.4429 -0.5141 0.7205 -0.3310 0.5141 -0.6000 -0.3447 0.3669 -0.3815 -0.2765 -0.2704 -0.6922 0.3260 -0.1538 0.2382 0.4262 -0.4150 -0.5946 0.6322 0.2831 0.2786 -0.2319 -0.5621 0.1970 -0.…	240 275 375 380 412 516 656 692 708 748 749 750 778 891 976 1119 1140 1274 1284 1293 1306 1394 1515 1657 1908 2099 2393 2952 3453 3895 4413 4518 4890 6849 7169 7263 10203 11553 12985	0.0353 0.0843 0.1239 0.1704 0.2136 0.2479 0.2761 0.3109 0.3467 0.3798 0.4157 0.4516 0.4848 0.5094 0.5349 0.5539 0.5817 0.5996 0.6264 0.6533 0.6798 0.6997 0.7161 0.7296 0.7332 0.7398 0.7366 0.7104 0.6860 0.6642 0.6350 0.6358 0.6159 0.4750 0.4544 0.4503 0.2354 0.1407 0.0458	2099	0.2579
none	real	descending	Signal2Noise	1000	FALSE	TRUE	FALSE	a85a6c78dd4b496eaa072a0e92543cbf.rnk	a85a6c78dd4b496eaa072a0e92543cbf.cls	gene_sets.gmt#KEGG_MAPK_SIGNALING_PATHWAY	0.472	1.6461	0.004	0.0848	0.527	0.2065 0.1624 -0.3278 -0.3789 0.3933 -0.3339 -0.1895 0.2349 -0.3371 0.3222 0.2227 0.2294 0.2343 0.3397 0.3282 0.2615 0.2638 -0.1984 0.3840 0.3284 0.1735 0.1993 0.2336 0.2022 0.2941 0.2838 -0.3582 0.3561 0.2277 -0.2169 -0.3562 0.3854 0.2315 0.3667 -0.3474 -0.1691 0.3515 -0.3411 -0.2026 0.1973 -0.3302 -0.2715 -0.3200 -0.2865 -0.2204 -0.3133 -0.4274 0.4123 -0.2345 0.3110 -0.2062 -0.2759 -0.2574 -0.4…	14 35 105 161 318 347 357 473 480 488 563 609 628 653 670 704 738 760 796 894 906 910 915 921 946 1007 1153 1189 1252 1269 1315 1323 1405 1434 1436 1457 1582 1662 1673 1797 1853 2007 2080 2140 2147 2258 2282 2415 2427 2487 2525 2610 2615 2653 2665 2675 2705 2721 2746 2908 2921 2972 3008 3029 3259 3345 3409 3469 3478 3492 3555 3625 3657 3667 3930 3985 4003 4008 4014 4030 4034 4041 4085 4184 4197 4…	0.0254 0.0490 0.0662 0.0832 0.0896 0.1051 0.1219 0.1292 0.1446 0.1598 0.1691 0.1802 0.1931 0.2055 0.2182 0.2294 0.2402 0.2517 0.2618 0.2666 0.2778 0.2895 0.3012 0.3127 0.3227 0.3297 0.3295 0.3374 0.3431 0.3520 0.3587 0.3681 0.3717 0.3791 0.3886 0.3965 0.3962 0.3991 0.4071 0.4063 0.4105 0.4068 0.4091 0.4121 0.4191 0.4180 0.4233 0.4201 0.4259 0.4280 0.4316 0.4316 0.4374 0.4407 0.4460 0.4513 0.4551 …	4085	0.1253
none	real	descending	Signal2Noise	1000	FALSE	TRUE	FALSE	a85a6c78dd4b496eaa072a0e92543cbf.rnk	a85a6c78dd4b496eaa072a0e92543cbf.cls	gene_sets.gmt#KEGG_REGULATION_OF_ACTIN_CYTOSKELETON	0.5043	1.6483	0.008	0.0865	0.523	0.1733 0.1573 -0.3624 -0.3879 0.4191 -0.2552 -0.1872 0.3233 -0.3654 0.2516 0.3469 0.3201 0.2940 0.3399 0.3339 0.3574 0.3058 0.2522 0.3717 0.2040 0.2567 -0.2476 0.3470 -0.3748 0.1611 0.2635 -0.4014 0.2089 -0.2023 0.2794 -0.3876 0.4379 0.1933 0.3326 -0.4427 -0.1900 0.3920 -0.3171 0.2047 0.2029 -0.4053 -0.3471 -0.2938 -0.2612 -0.2163 -0.3379 -0.4721 0.4785 -0.2520 0.3422 -0.2729 -0.3408 -0.3005 -0.4…	16 19 41 105 135 143 178 182 189 225 246 318 641 704 745 796 878 894 921 924 976 988 1105 1119 1247 1371 1377 1406 1424 1434 1457 1535 1624 1641 1679 1738 2020 2039 2108 2147 2258 2284 2288 2370 2559 2645 2726 2746 2806 2947 2968 2984 3137 3151 3220 3424 3478 3724 3735 3944 4003 4041 4062 4072 4209 4233 4291 4313 4349 4536 4667 4739 4782 4785 4799 4856 4897 5009 5192 5223 5239 5310 5330 5333 5366…	0.0291 0.0591 0.0863 0.1074 0.1304 0.1549 0.1762 0.1997 0.2228 0.2430 0.2639 0.2795 0.2719 0.2830 0.2954 0.3064 0.3144 0.3272 0.3390 0.3527 0.3623 0.3748 0.3788 0.3903 0.3927 0.3949 0.4057 0.4148 0.4246 0.4349 0.4442 0.4491 0.4528 0.4618 0.4691 0.4747 0.4627 0.4702 0.4739 0.4796 0.4796 0.4859 0.4937 0.4956 0.4889 0.4896 0.4905 0.4959 0.4981 0.4941 0.4989 0.5041 0.4987 0.5036 0.5043 0.4945 0.4958 …	3220	0.17
none	real	descending	Signal2Noise	1000	FALSE	TRUE	FALSE	a85a6c78dd4b496eaa072a0e92543cbf.rnk	a85a6c78dd4b496eaa072a0e92543cbf.cls	gene_sets.gmt#KEGG_EPITHELIAL_CELL_SIGNALING_IN_HELICOBACTER_PYLORI_INFECTION	0.47	1.649	0.0118	0.0884	0.52	-0.2137 -0.2160 -0.3403 0.1717 0.2125 -0.4521 -0.1986 -0.2227 -0.2386 0.2420 0.2825 0.2492 0.2442 0.2537 0.2364 0.2034 0.3279 -0.3060 0.3260 0.3035 -0.2923 -0.2255 0.2461 -0.1932 0.3754 0.3503 -0.3456 0.3899 0.2253 -0.3208 -0.3918 0.2886 0.2453 0.3631 -0.4683 0.1669 0.3664 -0.3073 0.2400 -0.3535 -0.1778 -0.3377 -0.3501 0.2699 -0.2574 -0.3489 -0.3753 0.3789 -0.2344 0.2379 -0.1959 -0.3588 -0.2284 -…	301 302 474 628 1257 1320 1363 1608 2140 2146 2282 2375 2665 2735 2981 3019 3667 3922 3985 4008 4014 4041 4252 4269 4434 5176 5310 5742 6197 6264 6421 6542 7086 7116 7248 7580 7610 7674 7885 7888 8127 8185 8231 8267 8426 8960 9090 9469 9964 10764 10885 11067 11107 11360 11432 11596 11953 12526 12635 12668 13280	0.0544 0.1310 0.1848 0.2331 0.2295 0.2665 0.3043 0.3235 0.3154 0.3461 0.3654 0.3871 0.3911 0.4106 0.4153 0.4350 0.4049 0.4024 0.4137 0.4278 0.4430 0.4566 0.4555 0.4686 0.4700 0.4255 0.4255 0.4019 0.3754 0.3773 0.3721 0.3693 0.3338 0.3362 0.3308 0.3098 0.3110 0.3096 0.2968 0.2994 0.2840 0.2819 0.2806 0.2799 0.2698 0.2307 0.2212 0.1942 0.1598 0.1050 0.1009 0.0929 0.0955 0.0834 0.0849 0.0803 0.0628 …	4434	0.1105
none	real	descending	Signal2Noise	1000	FALSE	TRUE	FALSE	a85a6c78dd4b496eaa072a0e92543cbf.rnk	a85a6c78dd4b496eaa072a0e92543cbf.cls	gene_sets.gmt#KEGG_FOCAL_ADHESION	0.5591	1.6586	0.022	0.0851	0.503	0.1905 0.2471 -0.2905 -0.5093 0.4428 0.2312 -0.1488 0.3534 -0.3282 -0.1874 0.3107 0.3024 0.2232 0.4288 0.3957 0.3545 0.4630 0.4298 0.4267 0.3392 0.3869 -0.2650 0.2913 -0.3557 0.2835 0.2119 -0.3518 0.3342 -0.2162 0.3678 -0.3516 0.4670 0.2524 0.3957 -0.4623 0.2015 0.3386 -0.2875 0.2472 0.2902 -0.5722 -0.4963 -0.2498 -0.2476 0.2496 -0.3326 -0.4954 0.5627 -0.2551 0.3412 -0.2057 -0.2555 -0.1377 -0.522…	0 105 135 143 225 310 403 550 616 641 644 659 709 726 730 796 878 924 988 1000 1052 1069 1084 1105 1114 1123 1131 1189 1348 1360 1363 1371 1394 1406 1424 1434 1457 1463 1481 1485 1535 1537 1556 1678 1679 1741 1799 1816 1835 1845 2020 2050 2077 2230 2284 2344 2370 2408 2431 2675 2726 2751 3055 3220 3245 3313 3376 3438 3459 3478 3492 3724 3930 3944 4041 4072 4078 4233 4291 4313 4349 4484 4536 4577 …	0.0342 0.0508 0.0723 0.0952 0.1106 0.1241 0.1355 0.1409 0.1516 0.1653 0.1806 0.1949 0.2059 0.2192 0.2335 0.2425 0.2496 0.2592 0.2671 0.2788 0.2872 0.2981 0.3090 0.3194 0.3306 0.3417 0.3529 0.3601 0.3590 0.3689 0.3794 0.3894 0.3983 0.4080 0.4171 0.4268 0.4354 0.4452 0.4541 0.4640 0.4703 0.4802 0.4887 0.4892 0.4986 0.5034 0.5083 0.5162 0.5239 0.5322 0.5277 0.5339 0.5402 0.5367 0.5404 0.5434 0.5490 …	2431	0.2274
none	real	descending	Signal2Noise	1000	FALSE	TRUE	FALSE	a85a6c78dd4b496eaa072a0e92543cbf.rnk	a85a6c78dd4b496eaa072a0e92543cbf.cls	gene_sets.gmt#KEGG_JAK_STAT_SIGNALING_PATHWAY	0.604	1.6786	0.002	0.0743	0.454	-0.4208 -0.2276 -0.4685 -0.4115 0.4465 -0.5387 0.2542 0.2164 -0.4804 0.2972 0.3220 0.3686 0.2878 0.5011 0.4025 0.4057 0.1708 -0.5321 0.4469 0.2851 0.3096 -0.3370 0.3347 -0.3900 0.2870 0.4584 -0.3554 0.3746 0.2836 0.2027 -0.5044 0.5423 -0.3715 0.4176 -0.5354 -0.3447 0.4708 -0.4501 0.2401 -0.4182 -0.3555 -0.1686 -0.2409 -0.2440 -0.2800 -0.3049 -0.5138 0.5113 -0.1770 0.3172 -0.3714 -0.4872 -0.4093 -…	13 21 63 69 130 135 146 159 203 217 225 248 298 304 353 379 446 456 501 729 854 939 1100 1278 1279 1501 1537 1686 1754 1788 1824 2159 2204 2305 2323 2328 2523 2724 2745 2876 2917 2978 3055 3089 3298 3340 3488 3497 3649 3819 4180 4533 4799 4888 5374 5389 5538 5752 6079 6158 6513 6570 6652 6653 6740 6759 6993 7162 7445 7458 7891 7896 8324 8648 8777 9016 9221 9687 9775 10079 10096 10142 10346 11067 …	0.0367 0.0730 0.1033 0.1360 0.1627 0.1932 0.2229 0.2519 0.2771 0.3042 0.3316 0.3573 0.3797 0.4053 0.4265 0.4490 0.4672 0.4894 0.5082 0.5102 0.5184 0.5289 0.5325 0.5338 0.5481 0.5449 0.5552 0.5566 0.5637 0.5732 0.5824 0.5682 0.5752 0.5776 0.5861 0.5956 0.5903 0.5839 0.5907 0.5890 0.5939 0.5972 0.5991 0.6040 0.5955 0.5992 0.5947 0.6005 0.5954 0.5885 0.5669 0.5452 0.5296 0.5269 0.4942 0.4964 0.4885 …	3089	0.1792
none	real	descending	Signal2Noise	1000	FALSE	TRUE	FALSE	a85a6c78dd4b496eaa072a0e92543cbf.rnk	a85a6c78dd4b496eaa072a0e92543cbf.cls	gene_sets.gmt#KEGG_INTESTINAL_IMMUNE_NETWORK_FOR_IGA_PRODUCTION	0.8148	1.6794	0.0082	0.0764	0.454	-0.4227 -0.3440 -0.6522 -0.4085 0.4426 -0.8087 0.7102 -0.2379 -0.7223 -0.5600 0.5349 -0.2021 -0.4499 0.4775 0.6269 0.6693 0.3719 -0.5722 0.7040 0.4945 0.3983 -0.6975 0.3198 -0.6475 -0.4306 0.5434 0.1341 0.2865 -0.2823 0.4608 -0.6836 0.7075 -0.7510 0.5100 -0.7582 -0.5633 0.5303 -0.6509 0.3678 -0.7293 -0.6365 -0.2472 0.5862 0.1650 0.2440 -0.5526 -0.5854 0.6974 0.6877 0.3554 -0.2144 -0.8113 -0.2431 …	90 131 162 270 282 304 324 358 359 456 563 621 628 637 678 735 780 825 871 878 1138 1476 1717 2226 2314 3398 4236 8298	0.0538 0.1091 0.1628 0.2052 0.2539 0.3009 0.3472 0.3911 0.4375 0.4734 0.5049 0.5388 0.5763 0.6134 0.6474 0.6785 0.7093 0.7393 0.7684 0.8002 0.8096 0.8096 0.8148 0.7966 0.8086 0.7413 0.6888 0.3909	1717	0.2952
none	real	descending	Signal2Noise	1000	FALSE	TRUE	FALSE	a85a6c78dd4b496eaa072a0e92543cbf.rnk	a85a6c78dd4b496eaa072a0e92543cbf.cls	gene_sets.gmt#KEGG_RIG_I_LIKE_RECEPTOR_SIGNALING_PATHWAY	0.5477	1.6802	0.002	0.0787	0.453	-0.2490 -0.3785 -0.4279 0.1551 0.2014 -0.3583 -0.2389 0.2193 -0.2811 -0.2025 0.4420 0.3420 0.4128 0.2554 0.4018 0.2763 0.2959 -0.2997 -0.2382 -0.2399 -0.2306 -0.2977 0.3952 0.3186 0.2414 0.4901 -0.3679 0.2637 0.4755 -0.2620 -0.4878 0.4774 -0.2190 0.3906 -0.3146 -0.3081 0.4347 -0.4020 0.2337 -0.4632 -0.2003 0.3759 -0.3625 0.2705 -0.4487 -0.3764 -0.3643 0.3246 -0.2388 0.4124 -0.3058 -0.4442 -0.2906…	447 576 602 1025 1194 1996 2140 2196 2282 2356 2415 2499 2665 2735 3025 3063 3400 3463 3667 3680 3687 3887 3922 4008 4014 4378 4402 5236 5746 6151 6499 6516 6542 6581 6594 7086 7610 7693 7916 8001 8287 8368 8499 8896 9018 9469 9862 10885 11996 13280	0.0445 0.1051 0.1720 0.1949 0.2323 0.2104 0.2352 0.2658 0.2928 0.3199 0.3474 0.3719 0.3885 0.4115 0.4155 0.4379 0.4352 0.4522 0.4574 0.4765 0.4961 0.5001 0.5160 0.5276 0.5450 0.5339 0.5477 0.4977 0.4695 0.4478 0.4292 0.4349 0.4399 0.4438 0.4497 0.4187 0.3839 0.3815 0.3681 0.3647 0.3458 0.3418 0.3337 0.3050 0.2963 0.2641 0.2373 0.1672 0.0956 0.0241	4402	0.1115
none	real	descending	Signal2Noise	1000	FALSE	TRUE	FALSE	a85a6c78dd4b496eaa072a0e92543cbf.rnk	a85a6c78dd4b496eaa072a0e92543cbf.cls	gene_sets.gmt#KEGG_P53_SIGNALING_PATHWAY	0.5431	1.6809	0.0098	0.0814	0.453	-0.3346 -0.3557 0.2769 0.3355 0.3090 -0.2271 -0.2164 -0.1621 0.2773 0.2319 0.4329 0.4334 0.1477 0.2649 -0.2736 -0.2636 -0.1601 0.2449 0.1882 0.3048 -0.2863 -0.2567 0.2062 0.2717 -0.2466 0.4643 -0.2619 0.3554 0.4609 0.2671 -0.3401 0.2303 -0.4110 0.3685 -0.2203 0.2678 0.3687 -0.4546 0.3370 -0.2417 0.2252 0.3598 -0.2862 -0.2554 -0.2456 -0.2291 -0.2272 0.2820 -0.2683 0.3332 -0.2124 -0.3385 -0.4332 -0…	657 910 1077 1109 1173 1340 1417 1515 1537 1588 1643 1777 1816 2051 2168 2217 2276 2351 2477 2487 2500 2755 2859 2935 3055 3063 3171 3405 3409 3637 3688 3985 4170 4344 4389 4451 5054 5150 5610 5640 6020 6093 6257 6561 6791 7190 7774 8350 8786 8825 8850 8913 9210 9693 9775 10139 10351 10981 11866 11947 12103 12298 12471 12689	-0.0003 0.0221 0.0477 0.0826 0.1140 0.1356 0.1627 0.1871 0.2169 0.2439 0.2700 0.2891 0.3149 0.3238 0.3404 0.3616 0.3814 0.3994 0.4124 0.4339 0.4551 0.4563 0.4680 0.4813 0.4907 0.5082 0.5176 0.5162 0.5319 0.5298 0.5404 0.5315 0.5301 0.5287 0.5366 0.5431 0.5074 0.5089 0.4821 0.4871 0.4652 0.4658 0.4594 0.4419 0.4294 0.4036 0.3630 0.3219 0.2904 0.2881 0.2867 0.2825 0.2608 0.2264 0.2218 0.1970 0.1840…	4451	0.1098
none	real	descending	Signal2Noise	1000	FALSE	TRUE	FALSE	a85a6c78dd4b496eaa072a0e92543cbf.rnk	a85a6c78dd4b496eaa072a0e92543cbf.cls	gene_sets.gmt#KEGG_NEUROACTIVE_LIGAND_RECEPTOR_INTERACTION	0.6163	1.6853	0	0.0805	0.434	-0.3280 0.3739 -0.4420 -0.5376 0.2178 -0.4444 0.3761 0.3151 -0.5455 0.2941 0.3324 0.2843 -0.2002 0.4445 0.4491 0.4333 0.5252 0.2639 0.5866 0.3399 0.3449 -0.2988 0.2163 -0.4135 0.2320 0.3376 -0.2794 0.3448 -0.4761 0.3092 -0.4070 0.5075 -0.3059 0.4403 -0.4933 0.2826 0.2403 -0.4410 0.2938 -0.3211 -0.5930 -0.4634 0.2785 0.2576 0.3801 -0.4662 -0.5718 0.5175 -0.2672 0.4899 -0.3632 -0.4265 0.2263 -0.346…	12 87 148 163 230 365 375 377 490 516 557 588 645 702 751 781 849 880 970 976 978 1033 1119 1125 1141 1193 1225 1258 1277 1298 1343 1345 1350 1357 1393 1465 1527 1669 1779 1785 1811 1822 1905 1941 2135 2152 2353 2488 2703 2874 2891 2917 3338 3352 3408 3483 3656 3844 3975 4139 4386 4514 4898 4960 5058 5233 5261 5294 5738 5973 6072 6793 7706 8358 8656 9178 9689 10207 11537 11581 12500 12744 12910 1…	0.0353 0.0605 0.0851 0.1123 0.1338 0.1473 0.1698 0.1929 0.2057 0.2246 0.2417 0.2592 0.2742 0.2884 0.3026 0.3177 0.3293 0.3435 0.3526 0.3679 0.3834 0.3947 0.4030 0.4172 0.4305 0.4409 0.4526 0.4640 0.4763 0.4884 0.4984 0.5116 0.5246 0.5374 0.5478 0.5552 0.5631 0.5644 0.5678 0.5788 0.5882 0.5987 0.6036 0.6118 0.6075 0.6163 0.6107 0.6096 0.6018 0.5968 0.6031 0.6087 0.5841 0.5895 0.5917 0.5923 0.5853 …	2152	0.2533
none	real	descending	Signal2Noise	1000	FALSE	TRUE	FALSE	a85a6c78dd4b496eaa072a0e92543cbf.rnk	a85a6c78dd4b496eaa072a0e92543cbf.cls	gene_sets.gmt#KEGG_SMALL_CELL_LUNG_CANCER	0.5631	1.6984	0	0.0742	0.405	0.2090 -0.2671 -0.2497 -0.2353 0.3886 0.2986 -0.2987 0.3820 -0.2240 0.2861 0.3951 0.3469 0.3149 0.3868 0.3232 0.2929 0.1998 0.3108 0.2102 0.1557 0.3155 0.2682 0.3079 -0.1876 0.2351 0.4775 -0.3696 0.2434 0.1963 0.4451 -0.3948 0.4299 -0.2249 0.3366 -0.3459 0.2072 0.4321 -0.3876 -0.2879 -0.2030 -0.3362 -0.2333 -0.3535 -0.3002 -0.3215 -0.3346 -0.3363 0.4247 -0.3616 0.2605 -0.3334 -0.3310 -0.3888 -0.4…	135 225 259 340 550 730 858 924 1123 1144 1173 1348 1406 1408 1463 1481 1598 2050 2140 2230 2282 2284 2356 2368 2415 2500 2933 3245 3667 3922 4141 4265 4783 4799 5108 5135 5150 5158 5410 5549 5631 5672 5752 6057 6079 6158 6345 6471 6516 6561 6570 6625 6746 6759 6780 7086 7458 7896 8350 8483 8724 8786 8825 8850 8869 9016 9221 9693 9775 10885 11110 11158 11338 11763 11866 12304 12437 12653 12969	0.0475 0.0929 0.1411 0.1817 0.2058 0.2277 0.2506 0.2772 0.2911 0.3178 0.3436 0.3568 0.3780 0.4032 0.4241 0.4474 0.4624 0.4493 0.4624 0.4749 0.4896 0.5080 0.5208 0.5380 0.5523 0.5631 0.5457 0.5358 0.5158 0.5073 0.5006 0.5006 0.4698 0.4761 0.4600 0.4646 0.4701 0.4761 0.4635 0.4590 0.4585 0.4609 0.4603 0.4425 0.4455 0.4442 0.4346 0.4293 0.4299 0.4304 0.4336 0.4332 0.4279 0.4304 0.4324 0.4128 0.3877 …	2500	0.2209
none	real	descending	Signal2Noise	1000	FALSE	TRUE	FALSE	a85a6c78dd4b496eaa072a0e92543cbf.rnk	a85a6c78dd4b496eaa072a0e92543cbf.cls	gene_sets.gmt#KEGG_PRION_DISEASES	0.5597	1.7111	0.014	0.0691	0.381	-0.3750 -0.1911 -0.3894 -0.3088 0.3776 -0.5264 0.3226 -0.2613 -0.4657 -0.3047 0.3896 -0.2374 0.1564 0.4688 0.2401 -0.2212 0.2310 -0.2736 0.5459 0.3288 -0.3496 -0.4772 -0.1716 -0.2689 -0.3030 0.2236 -0.3133 0.3485 0.2388 0.2145 -0.4058 0.5228 0.2954 0.2027 -0.6567 -0.2673 0.2075 -0.1995 -0.2871 -0.3442 -0.4930 -0.2810 0.1255 0.2409 0.2403 -0.4567 -0.5368 0.5709 0.3076 0.1747 -0.2359 -0.3965 -0.274…	301 310 656 708 748 1274 2021 3478 3895 4266 4344 5020 5355 6061 6780 6795 6849 6947 6964 7032 8218 8242 10612 10637 11438 12035 12789	0.1143 0.2486 0.3281 0.4251 0.5203 0.5571 0.5597 0.4862 0.4847 0.4829 0.5020 0.4717 0.4641 0.4253 0.3821 0.3907 0.3961 0.3978 0.4055 0.4090 0.3253 0.3271 0.1594 0.1645 0.1176 0.0903 0.0602	2021	0.2649
none	real	descending	Signal2Noise	1000	FALSE	TRUE	FALSE	a85a6c78dd4b496eaa072a0e92543cbf.rnk	a85a6c78dd4b496eaa072a0e92543cbf.cls	gene_sets.gmt#KEGG_ACUTE_MYELOID_LEUKEMIA	0.5117	1.7165	0	0.0686	0.366	-0.3090 -0.2062 -0.4180 -0.3152 0.2645 -0.4633 0.2420 -0.1810 -0.1955 0.2131 0.3164 0.2440 0.2577 0.3656 0.2660 0.2618 0.3080 -0.3044 0.2474 -0.1344 0.3456 -0.2014 0.3039 -0.2766 0.1597 0.3797 -0.3771 0.3000 0.2186 0.3552 -0.3556 0.4055 0.2238 0.1555 -0.4081 -0.2420 0.4532 -0.4347 0.2465 -0.2122 0.2649 -0.2660 -0.2680 0.2429 -0.2892 0.1959 -0.3551 0.4842 -0.2463 0.3024 -0.3943 -0.4220 -0.2655 -0.…	109 135 225 608 775 836 900 1100 1185 1676 1879 2140 2282 2978 3135 3478 3667 3960 4349 4799 5357 5374 5624 5767 5850 6079 6158 6653 6759 6964 6993 7086 7202 7361 7458 7535 8327 8566 9016 9221 9775 9876 10079 10346 10668 10885 11158 11337 11438 12035 12119 12437 12957 13381	0.0820 0.1679 0.2408 0.2709 0.3107 0.3563 0.4002 0.4296 0.4659 0.4649 0.4830 0.4938 0.5117 0.4824 0.4916 0.4846 0.4878 0.4818 0.4665 0.4448 0.4129 0.4209 0.4110 0.4085 0.4101 0.4003 0.4014 0.3705 0.3680 0.3578 0.3604 0.3580 0.3537 0.3459 0.3425 0.3403 0.2837 0.2673 0.2343 0.2196 0.1803 0.1748 0.1622 0.1455 0.1256 0.1142 0.0996 0.0927 0.0919 0.0569 0.0603 0.0481 0.0252 0.0167	2282	0.2399
none	real	descending	Signal2Noise	1000	FALSE	TRUE	FALSE	a85a6c78dd4b496eaa072a0e92543cbf.rnk	a85a6c78dd4b496eaa072a0e92543cbf.cls	gene_sets.gmt#KEGG_PATHWAYS_IN_CANCER	0.516	1.7175	0	0.0707	0.364	0.2052 -0.1916 -0.3410 -0.3391 0.3790 -0.2507 -0.2168 0.3176 -0.2762 0.2561 0.3239 0.2479 0.2918 0.3536 0.3457 0.3165 0.2206 0.2662 0.2803 0.1808 0.3171 -0.2394 0.2969 -0.3072 0.2481 0.3177 -0.3612 0.3274 -0.1950 0.3666 -0.3945 0.4380 -0.1767 0.3551 -0.4029 0.2094 0.4162 -0.3944 -0.1979 0.2136 -0.3355 -0.3364 -0.2871 -0.2397 -0.2412 -0.3139 -0.3800 0.4636 -0.2775 0.2787 -0.2687 -0.3401 -0.3015 -0…	63 105 109 135 187 217 225 259 302 318 340 410 428 478 479 550 563 579 639 730 775 796 836 850 858 868 872 894 900 924 1018 1084 1100 1123 1144 1173 1185 1189 1348 1360 1363 1392 1406 1408 1417 1434 1436 1457 1463 1481 1482 1491 1551 1598 1676 1687 1739 1799 1815 1832 1879 1885 1921 2007 2050 2082 2140 2147 2148 2230 2258 2282 2284 2356 2368 2415 2420 2480 2487 2500 2518 2523 2558 2615 2656 2687 …	0.0122 0.0253 0.0411 0.0549 0.0658 0.0780 0.0916 0.1030 0.1131 0.1249 0.1361 0.1430 0.1536 0.1614 0.1728 0.1784 0.1881 0.1976 0.2034 0.2063 0.2123 0.2200 0.2260 0.2339 0.2422 0.2503 0.2588 0.2659 0.2742 0.2811 0.2823 0.2854 0.2922 0.2983 0.3045 0.3100 0.3168 0.3242 0.3194 0.3257 0.3326 0.3374 0.3434 0.3503 0.3566 0.3622 0.3690 0.3743 0.3807 0.3862 0.3929 0.3990 0.4011 0.4041 0.4046 0.4101 0.4125 …	3278	0.1669
none	real	descending	Signal2Noise	1000	FALSE	TRUE	FALSE	a85a6c78dd4b496eaa072a0e92543cbf.rnk	a85a6c78dd4b496eaa072a0e92543cbf.cls	gene_sets.gmt#KEGG_HEMATOPOIETIC_CELL_LINEAGE	0.7692	1.7208	0.004	0.072	0.358	-0.6388 0.2630 -0.6225 -0.4667 0.5186 -0.7392 0.7117 -0.2927 -0.6694 -0.4460 0.4052 0.3826 -0.2234 0.5123 0.4306 0.6048 0.5013 -0.5814 0.6901 0.4541 0.2951 -0.5020 0.2757 -0.6787 -0.3969 0.5489 -0.3180 0.4056 -0.2431 0.3304 -0.6885 0.6950 -0.6000 0.4532 -0.7374 -0.4550 0.4494 -0.6274 0.4375 -0.6864 -0.4851 -0.3448 0.2896 -0.3333 0.2357 -0.4908 -0.5977 0.6840 0.5327 0.3560 -0.3282 -0.6578 -0.3428 …	17 45 47 63 74 114 115 136 146 186 187 209 212 217 246 338 379 383 416 478 501 517 593 704 780 854 878 915 1022 1138 1406 1476 1594 1657 1679 1754 1788 2284 2370 2745 2876 3135 3298 4413 5016 5291 6363 6941 8724 11338 11675 12941 13067 13304 13434	0.0375 0.0721 0.1082 0.1419 0.1756 0.2056 0.2385 0.2692 0.3004 0.3278 0.3581 0.3861 0.4154 0.4444 0.4710 0.4905 0.5129 0.5380 0.5603 0.5793 0.6008 0.6224 0.6384 0.6504 0.6639 0.6766 0.6929 0.7080 0.7170 0.7244 0.7189 0.7276 0.7322 0.7406 0.7520 0.7591 0.7692 0.7430 0.7468 0.7279 0.7266 0.7152 0.7104 0.6330 0.5925 0.5757 0.4990 0.4582 0.3270 0.1365 0.1144 0.0267 0.0235 0.0135 0.0128	1788	0.289
none	real	descending	Signal2Noise	1000	FALSE	TRUE	FALSE	a85a6c78dd4b496eaa072a0e92543cbf.rnk	a85a6c78dd4b496eaa072a0e92543cbf.cls	gene_sets.gmt#KEGG_VEGF_SIGNALING_PATHWAY	0.5068	1.7285	0.002	0.0704	0.34	-0.3969 0.1662 -0.3060 -0.2520 0.2229 -0.4072 0.2249 -0.1689 -0.3287 0.2097 0.3811 -0.2969 0.2335 0.3393 0.3739 0.2743 0.3614 -0.2400 0.4775 0.3048 -0.2516 -0.2716 0.2698 0.2836 0.2719 0.3188 -0.2859 0.2318 -0.2700 -0.2350 -0.3472 0.4190 -0.2073 0.2887 -0.4157 0.2138 0.2948 -0.3838 -0.2620 -0.2729 -0.2708 -0.2901 -0.2628 0.2431 -0.2970 -0.3242 -0.3957 0.4788 -0.3505 0.3408 -0.2097 -0.2864 0.1822 …	24 105 135 168 225 302 609 681 946 1189 1853 1876 2665 2705 2972 3019 3459 3478 3555 4008 4014 4141 4349 4460 4799 5767 6079 6158 6436 6542 6759 6950 6964 7248 7361 7458 7580 7888 7996 8030 8483 8566 8825 8980 9221 9246 9377 9483 9829 10668 11087 11158 11308 11438 12035 12054 12097 12437 12499 12851 13174 13257	0.0833 0.1509 0.2204 0.2868 0.3474 0.4021 0.4269 0.4672 0.4865 0.5032 0.4815 0.5068 0.4685 0.4853 0.4836 0.4979 0.4804 0.4940 0.5029 0.4819 0.4939 0.4963 0.4920 0.4944 0.4786 0.4137 0.3965 0.3963 0.3808 0.3778 0.3662 0.3561 0.3590 0.3415 0.3363 0.3322 0.3260 0.3055 0.2995 0.2990 0.2667 0.2616 0.2431 0.2319 0.2144 0.2129 0.2038 0.1968 0.1727 0.1139 0.0874 0.0867 0.0807 0.0765 0.0398 0.0459 0.0504 …	1876	0.2798
none	real	descending	Signal2Noise	1000	FALSE	TRUE	FALSE	a85a6c78dd4b496eaa072a0e92543cbf.rnk	a85a6c78dd4b496eaa072a0e92543cbf.cls	gene_sets.gmt#KEGG_CYTOKINE_CYTOKINE_RECEPTOR_INTERACTION	0.6948	1.7394	0	0.0671	0.328	-0.4425 -0.2185 -0.5667 -0.4927 0.4439 -0.6240 0.4748 -0.2057 -0.5736 0.2931 0.3409 0.2601 0.1982 0.4645 0.4780 0.5125 0.3670 -0.4812 0.5804 0.4167 0.2304 -0.5026 0.3046 -0.4854 0.2948 0.4710 -0.3242 0.4319 0.2982 0.2754 -0.5901 0.6184 -0.5347 0.4960 -0.6092 -0.4096 0.4837 -0.5231 0.4453 -0.4960 -0.5017 -0.3050 -0.2016 -0.2833 0.2501 -0.4003 -0.5534 0.6153 0.3467 0.3229 -0.2550 -0.5557 -0.2505 -0…	21 27 29 53 63 65 69 77 128 130 146 159 162 166 171 179 187 196 217 248 253 298 301 304 309 314 324 353 359 379 432 456 470 478 485 494 501 508 517 552 563 621 663 678 700 729 791 796 801 838 854 915 941 1000 1015 1016 1084 1180 1194 1278 1363 1388 1434 1457 1566 1608 1686 1717 1739 1754 1788 1799 1937 1998 2007 2020 2068 2204 2215 2305 2314 2323 2328 2487 2539 2714 2735 2736 2745 2864 2876 2917 …	0.0168 0.0345 0.0525 0.0678 0.0838 0.1003 0.1166 0.1325 0.1443 0.1598 0.1739 0.1880 0.2027 0.2172 0.2316 0.2457 0.2596 0.2733 0.2859 0.2973 0.3106 0.3204 0.3332 0.3460 0.3586 0.3711 0.3831 0.3934 0.4054 0.4161 0.4239 0.4336 0.4439 0.4546 0.4653 0.4758 0.4864 0.4969 0.5072 0.5152 0.5250 0.5309 0.5378 0.5465 0.5546 0.5620 0.5665 0.5752 0.5839 0.5899 0.5975 0.6015 0.6080 0.6118 0.6188 0.6269 0.6297 …	2328	0.2357
none	real	descending	Signal2Noise	1000	FALSE	TRUE	FALSE	a85a6c78dd4b496eaa072a0e92543cbf.rnk	a85a6c78dd4b496eaa072a0e92543cbf.cls	gene_sets.gmt#KEGG_PRIMARY_IMMUNODEFICIENCY	0.8661	1.7576	0.002	0.0594	0.285	-0.6680 -0.5514 -0.6699 0.2652 0.4627 -0.8297 0.5983 -0.5991 -0.7344 -0.3560 0.5297 0.3036 -0.2289 0.5529 0.4860 0.4626 -0.2513 -0.8313 0.6361 0.2019 0.2843 -0.7350 0.5003 -0.6626 -0.5022 0.7206 -0.3497 -0.3223 0.4595 0.6915 -0.6968 0.7392 -0.7808 0.4376 -0.7739 -0.7360 0.6145 -0.7341 0.3714 -0.8066 -0.2145 0.4250 0.6272 0.4941 -0.2844 -0.6736 -0.6306 0.7317 0.6473 -0.2252 -0.2960 -0.7853 -0.5314…	10 13 37 74 88 114 130 150 205 209 285 324 379 383 454 593 678 1013 1877 2282 4867 6488 6640 7064 7743 9857	0.0712 0.1410 0.2048 0.2632 0.3222 0.3788 0.4355 0.4902 0.5390 0.5914 0.6346 0.6790 0.7201 0.7648 0.8022 0.8304 0.8607 0.8661 0.8240 0.8127 0.6296 0.5142 0.5067 0.4785 0.4305 0.2761	1013	0.3909
none	real	descending	Signal2Noise	1000	FALSE	TRUE	FALSE	a85a6c78dd4b496eaa072a0e92543cbf.rnk	a85a6c78dd4b496eaa072a0e92543cbf.cls	gene_sets.gmt#KEGG_CELL_ADHESION_MOLECULES_CAMS	0.7051	1.7621	0	0.0593	0.27	-0.3092 -0.2917 -0.6051 -0.4599 0.4543 -0.7239 0.5822 -0.2797 -0.5977 -0.4047 0.4836 0.2649 -0.2069 0.4870 0.5228 0.4800 0.4458 -0.4347 0.6170 0.3322 0.3825 -0.5495 0.2868 -0.5795 -0.3583 0.3717 -0.3382 0.3045 0.1950 0.4405 -0.5229 0.6315 -0.4369 0.4476 -0.6985 -0.4532 0.3880 -0.4357 0.3296 -0.5325 -0.5457 -0.3776 -0.2112 0.2153 0.2718 -0.4958 -0.5557 0.6463 0.3921 0.3131 -0.1976 -0.6072 -0.1861 …	28 86 90 107 131 136 170 178 182 185 209 223 246 270 276 282 295 303 358 383 416 444 454 497 593 637 678 685 721 735 754 771 780 789 825 871 878 904 916 928 992 1004 1022 1031 1138 1320 1341 1462 1476 1536 1590 1666 1859 2210 2371 2402 2422 2683 2726 2802 3052 3094 3126 3154 3220 3318 3398 3458 3792 3948 4236 4266 4273 4419 4421 4536 4714 5176 5465 5631 6057 6273 6421 7254 7511 8443 8702 9053 103…	0.0243 0.0435 0.0668 0.0886 0.1095 0.1315 0.1505 0.1712 0.1922 0.2132 0.2321 0.2514 0.2698 0.2876 0.3066 0.3254 0.3435 0.3619 0.3759 0.3917 0.4065 0.4213 0.4374 0.4503 0.4583 0.4698 0.4811 0.4949 0.5061 0.5188 0.5310 0.5431 0.5558 0.5683 0.5786 0.5879 0.5999 0.6104 0.6219 0.6334 0.6405 0.6515 0.6620 0.6731 0.6763 0.6731 0.6818 0.6826 0.6913 0.6963 0.7017 0.7051 0.6994 0.6809 0.6761 0.6808 0.6863 …	1666	0.2989
none	real	descending	Signal2Noise	1000	FALSE	TRUE	FALSE	a85a6c78dd4b496eaa072a0e92543cbf.rnk	a85a6c78dd4b496eaa072a0e92543cbf.cls	gene_sets.gmt#KEGG_DRUG_METABOLISM_OTHER_ENZYMES	0.589	1.7623	0.002	0.0626	0.27	-0.4729 -0.2357 -0.4989 -0.4383 -0.3608 -0.2731 0.4706 0.2145 -0.3622 -0.2587 0.2653 -0.1727 -0.2366 0.2248 0.3871 -0.3573 0.3082 0.4349 0.4557 0.3737 -0.3794 -0.5188 -0.1708 0.3462 -0.3336 0.4296 -0.2675 0.4080 0.3256 0.2741 -0.3015 0.3865 -0.4868 0.2012 0.3306 0.2142 -0.2681 -0.2795 0.3680 -0.4295 -0.4110 -0.3957 -0.2567 -0.3031 0.4269 -0.3253 -0.3986 0.3742 0.3056 0.2847 -0.1905 -0.3020 -0.322…	137 213 560 1175 2212 3015 3947 4929 6304 6585 7284 8255 8335 8461 8500 8946 10131 10435 10588 10614 11220 12463	0.2088 0.4034 0.5278 0.5890 0.5858 0.5808 0.5512 0.5061 0.4210 0.4147 0.3733 0.3066 0.3050 0.2993 0.2998 0.2677 0.1866 0.1723 0.1701 0.1774 0.1472 0.0842	1175	0.3612
none	real	descending	Signal2Noise	1000	FALSE	TRUE	FALSE	a85a6c78dd4b496eaa072a0e92543cbf.rnk	a85a6c78dd4b496eaa072a0e92543cbf.cls	gene_sets.gmt#KEGG_LEISHMANIA_INFECTION	0.6968	1.776	0.0041	0.0584	0.242	-0.4228 -0.2979 -0.5819 -0.2948 0.4295 -0.6726 0.5167 -0.1215 -0.6281 -0.4010 0.5109 0.3676 0.2736 0.4397 0.4350 0.5198 0.4488 -0.3975 0.5733 0.3967 0.3492 -0.4572 0.2464 -0.4352 -0.1801 0.4097 -0.2772 0.3316 0.2720 0.4206 -0.6001 0.6922 -0.4880 0.4127 -0.7035 -0.4567 0.4950 -0.5620 0.2897 -0.5858 -0.5550 -0.2194 -0.1914 -0.1980 -0.2709 -0.5249 -0.5433 0.5927 0.4288 0.2610 -0.2916 -0.6587 -0.2184…	11 22 131 182 186 195 235 246 256 270 275 282 296 346 358 563 637 735 780 871 878 1138 1189 1476 2058 2523 2665 2724 3025 3089 3398 3469 3478 3491 3667 3922 4008 4014 4141 4888 5035 5220 5505 5631 5742 6015 6061 6513 6516 6542 6652 7086 7693 7803 9728 10886 11438	0.0517 0.1011 0.1355 0.1715 0.2109 0.2494 0.2842 0.3209 0.3574 0.3931 0.4293 0.4649 0.4995 0.5299 0.5628 0.5764 0.5986 0.6170 0.6386 0.6555 0.6785 0.6802 0.6968 0.6938 0.6657 0.6438 0.6451 0.6523 0.6405 0.6460 0.6323 0.6358 0.6440 0.6518 0.6471 0.6359 0.6369 0.6437 0.6414 0.5916 0.5858 0.5769 0.5601 0.5549 0.5506 0.5340 0.5341 0.5036 0.5063 0.5072 0.5019 0.4720 0.4288 0.4221 0.2808 0.1976 0.1601	1189	0.3601
none	real	descending	Signal2Noise	1000	FALSE	TRUE	FALSE	a85a6c78dd4b496eaa072a0e92543cbf.rnk	a85a6c78dd4b496eaa072a0e92543cbf.cls	gene_sets.gmt#KEGG_VIRAL_MYOCARDITIS	0.6594	1.7927	0.002	0.0537	0.216	-0.4311 -0.2196 -0.5971 -0.4910 0.4585 -0.6635 0.5734 -0.3628 -0.5801 -0.4165 0.3751 0.3323 -0.1291 0.4350 0.4527 0.3892 0.4285 -0.3313 0.5758 0.3680 0.3704 -0.5919 0.2333 -0.5571 -0.4173 0.3213 -0.3504 0.1841 -0.2267 0.4994 -0.5254 0.6020 -0.3726 0.3980 -0.6641 -0.4041 0.3511 -0.3942 0.2556 -0.5852 -0.4315 -0.3677 -0.1783 0.1799 0.1888 -0.4101 -0.5564 0.6275 0.4062 0.2643 0.1366 -0.5588 0.2532 -…	90 105 131 178 182 191 270 282 310 358 444 637 678 735 780 825 871 1004 1138 1476 1657 1927 2050 2402 2498 2683 3052 3063 3151 3398 3438 3458 3899 3942 3985 4419 4637 4739 5054 5192 5205 5788 6952 7580 8171 8786 8825 8903 9206 9246 9775 9778 9797 9819 10235 10330 12223	0.0451 0.0948 0.1428 0.1861 0.2326 0.2782 0.3155 0.3570 0.3962 0.4324 0.4632 0.4814 0.5099 0.5359 0.5618 0.5870 0.6114 0.6277 0.6422 0.6386 0.6452 0.6437 0.6520 0.6414 0.6491 0.6491 0.6340 0.6453 0.6504 0.6429 0.6504 0.6594 0.6358 0.6415 0.6470 0.6224 0.6132 0.6123 0.5949 0.5903 0.5950 0.5565 0.4734 0.4290 0.3866 0.3416 0.3392 0.3337 0.3116 0.3089 0.2708 0.2715 0.2711 0.2705 0.2414 0.2361 0.1021	3458	0.1559
none	real	descending	Signal2Noise	1000	FALSE	TRUE	FALSE	a85a6c78dd4b496eaa072a0e92543cbf.rnk	a85a6c78dd4b496eaa072a0e92543cbf.cls	gene_sets.gmt#KEGG_NOD_LIKE_RECEPTOR_SIGNALING_PATHWAY	0.6483	1.8062	0.002	0.052	0.201	-0.4136 -0.2377 -0.4798 -0.3329 0.2602 -0.6135 0.2386 0.3605 -0.5107 0.3547 0.3154 0.3311 0.3599 0.3952 0.4195 0.4170 0.2532 -0.5119 0.3679 0.3065 -0.1866 -0.4441 0.2775 -0.2570 -0.2003 0.4938 -0.2844 0.4746 0.3227 -0.2785 -0.5262 0.6011 -0.3843 0.4845 -0.4955 -0.2501 0.5136 -0.5317 0.2087 -0.4461 -0.3519 0.3682 -0.2074 0.2413 -0.2982 -0.5131 -0.5331 0.5057 0.1852 0.3390 -0.2092 -0.5058 -0.2529 -…	4 51 144 166 210 301 393 474 536 550 556 627 737 838 1116 1608 1732 2068 2140 2282 2607 2665 2735 3025 3063 3478 3667 3922 4008 4014 5672 6516 6542 7086 7610 7693 7803 9440 9469 9728 9811 9848 10508 10885 11438 11667 12304 13280 13356	0.0755 0.1361 0.1863 0.2399 0.2895 0.3312 0.3692 0.4052 0.4408 0.4793 0.5182 0.5507 0.5776 0.6029 0.6110 0.5983 0.6118 0.6072 0.6216 0.6297 0.6221 0.6339 0.6444 0.6371 0.6483 0.6297 0.6271 0.6186 0.6222 0.6317 0.5149 0.4566 0.4585 0.4214 0.3849 0.3809 0.3747 0.2546 0.2531 0.2350 0.2300 0.2285 0.1821 0.1573 0.1209 0.1089 0.0689 0.0098 0.0185	3063	0.1808
none	real	descending	Signal2Noise	1000	FALSE	TRUE	FALSE	a85a6c78dd4b496eaa072a0e92543cbf.rnk	a85a6c78dd4b496eaa072a0e92543cbf.cls	gene_sets.gmt#KEGG_TOLL_LIKE_RECEPTOR_SIGNALING_PATHWAY	0.6091	1.8067	0.002	0.0553	0.196	-0.3367 -0.3981 -0.4452 -0.2911 0.3567 -0.6101 0.2136 -0.1945 -0.3816 0.2637 0.4538 0.3537 0.3186 0.4237 0.2663 0.4384 0.2394 -0.4418 0.2762 0.2350 0.2018 -0.2635 0.3384 0.2490 0.2575 0.4275 -0.3537 0.3439 0.4375 0.3284 -0.5145 0.5717 -0.3555 0.3692 -0.5837 -0.4462 0.4501 -0.4098 0.3202 -0.4553 -0.2882 0.2610 -0.2636 0.2751 -0.3957 -0.3647 -0.4898 0.4134 0.1588 0.2743 -0.2954 -0.5890 -0.3167 -0.4…	90 93 135 225 296 301 388 447 480 487 523 552 678 704 859 941 984 1015 1194 1678 1686 2058 2140 2196 2282 2356 2425 2499 2523 2665 2714 2735 3063 3478 3491 3667 3687 3922 4008 4014 4184 4799 5220 5505 5742 6015 6079 6158 6186 6228 6516 6542 6759 6900 6964 7086 7458 7580 7610 7693 7803 8001 8287 9221 9469 9728 10307 10885 11158 11399 11438 11492 12035 12437 12635 12644 13280	0.0400 0.0862 0.1278 0.1616 0.1941 0.2314 0.2599 0.2890 0.3191 0.3509 0.3797 0.4083 0.4275 0.4535 0.4672 0.4854 0.5060 0.5272 0.5355 0.5176 0.5349 0.5232 0.5324 0.5433 0.5514 0.5600 0.5686 0.5764 0.5879 0.5899 0.5985 0.6091 0.5958 0.5745 0.5828 0.5786 0.5858 0.5765 0.5779 0.5852 0.5799 0.5403 0.5142 0.4977 0.4843 0.4679 0.4668 0.4645 0.4659 0.4662 0.4480 0.4491 0.4358 0.4280 0.4258 0.4191 0.3935 …	2735	0.2022
none	real	descending	Signal2Noise	1000	FALSE	TRUE	FALSE	a85a6c78dd4b496eaa072a0e92543cbf.rnk	a85a6c78dd4b496eaa072a0e92543cbf.cls	gene_sets.gmt#KEGG_CYTOSOLIC_DNA_SENSING_PATHWAY	0.6341	1.83	0.002	0.0472	0.16	-0.3828 -0.3275 -0.5952 -0.3333 -0.2038 -0.5454 0.3965 0.2036 -0.4939 -0.2379 0.3036 0.1786 0.3131 0.3191 0.3828 0.3290 0.2530 -0.3562 0.2846 -0.2235 -0.2566 -0.4428 0.2660 -0.3401 0.3328 0.5465 -0.3006 0.3826 0.4391 0.2456 -0.4820 0.5700 -0.5687 0.3810 -0.5145 -0.4056 0.4475 -0.2997 -0.2905 -0.5115 -0.2846 0.4106 0.1498 0.2857 -0.3386 -0.5541 -0.5543 0.5480 0.3279 0.2754 -0.2638 -0.4388 -0.3021 …	144 166 211 301 447 536 552 576 1194 1960 1996 2140 2196 2282 2499 3025 3667 3922 4126 4488 4496 4695 5748 5914 6016 7086 7969 8001 8042 8287 8961 9048 9862 10885 12083 13247	0.0793 0.1647 0.2443 0.3140 0.3712 0.4279 0.4890 0.5487 0.5469 0.5236 0.5535 0.5740 0.6003 0.6232 0.6341 0.6177 0.5881 0.5856 0.5856 0.5721 0.5847 0.5823 0.5130 0.5086 0.5086 0.4344 0.3720 0.3722 0.3716 0.3555 0.3061 0.2999 0.2418 0.1712 0.0926 0.0265	2499	0.2209
none	real	descending	Signal2Noise	1000	FALSE	TRUE	FALSE	a85a6c78dd4b496eaa072a0e92543cbf.rnk	a85a6c78dd4b496eaa072a0e92543cbf.cls	gene_sets.gmt#KEGG_PATHOGENIC_ESCHERICHIA_COLI_INFECTION	0.549	1.8643	0.0078	0.0364	0.125	-0.1689 -0.2067 -0.3972 -0.3480 0.3395 -0.5069 0.2732 -0.1346 -0.3363 0.2217 0.3952 0.2224 0.2757 0.2243 0.3357 0.3825 0.2373 0.3678 0.5544 0.3324 -0.2340 -0.3336 0.2286 -0.3607 0.1153 0.2479 -0.3538 0.3047 0.2610 -0.1505 -0.3832 0.5088 -0.2587 0.2248 -0.4031 -0.2800 0.2857 -0.2509 0.2510 -0.3426 -0.4364 -0.1797 0.1447 0.3058 -0.2587 -0.4498 -0.5510 0.4411 -0.1538 0.3089 0.1664 -0.4190 -0.2917 -0…	19 67 93 310 438 704 1247 1462 1549 2028 2058 2725 3424 3735 3770 4400 4418 4785 5192 5333 5618 5631 6139 6162 6186 6436 6450 6794 6943 6952 7155 7888 7892 7912 8171 8429 8734 9011 9053 9202 10251 10410 11186 11234 12784 12895 13459	0.1097 0.2061 0.3006 0.3619 0.4223 0.4606 0.4643 0.4886 0.5210 0.5186 0.5490 0.5251 0.4933 0.4880 0.5029 0.4704 0.4830 0.4680 0.4485 0.4480 0.4359 0.4439 0.4138 0.4193 0.4247 0.4128 0.4182 0.3984 0.3926 0.3971 0.3867 0.3355 0.3381 0.3394 0.3225 0.3051 0.2835 0.2633 0.2604 0.2497 0.1753 0.1669 0.1157 0.1184 0.0186 0.0261 0.0109	2058	0.2614
none	real	descending	Signal2Noise	1000	FALSE	TRUE	FALSE	a85a6c78dd4b496eaa072a0e92543cbf.rnk	a85a6c78dd4b496eaa072a0e92543cbf.cls	gene_sets.gmt#KEGG_NATURAL_KILLER_CELL_MEDIATED_CYTOTOXICITY	0.6669	1.8693	0.002	0.0382	0.117	-0.4446 -0.1944 -0.5430 -0.3709 0.3392 -0.6730 0.4511 -0.2059 -0.5546 -0.2178 0.4378 0.3569 0.1906 0.3729 0.4315 0.4204 0.2845 -0.5307 0.4990 0.1877 0.3496 -0.4929 0.2888 -0.4423 -0.2787 0.4349 -0.3310 0.3509 0.1872 0.2461 -0.5167 0.5375 -0.4818 0.3809 -0.6239 -0.3221 0.4344 -0.4919 0.2938 -0.5407 -0.3252 0.2067 -0.2206 0.1864 -0.2668 -0.4793 -0.4972 0.5750 0.2995 0.2081 -0.2436 -0.5804 -0.2441 -…	10 44 57 61 105 135 143 178 182 191 223 225 256 257 265 285 302 310 399 493 609 613 635 946 988 994 1004 1189 1353 1686 1876 2402 2408 2487 2683 2724 2736 2864 3019 3052 3458 3478 3985 4041 4349 4389 4419 4460 4772 4799 4827 5030 5054 5221 6079 6148 6158 6436 6513 6652 6759 6964 6993 7202 7361 7523 7580 8030 8566 8980 9246 9829 10079 10346 10668 11067 11308 11438 11492 12035 12054 12119 12437 124…	0.0395 0.0734 0.1074 0.1419 0.1715 0.2013 0.2325 0.2603 0.2902 0.3195 0.3462 0.3750 0.4010 0.4293 0.4568 0.4826 0.5084 0.5345 0.5527 0.5688 0.5815 0.6023 0.6217 0.6161 0.6300 0.6465 0.6627 0.6645 0.6669 0.6551 0.6531 0.6242 0.6337 0.6374 0.6318 0.6376 0.6455 0.6443 0.6408 0.6462 0.6230 0.6282 0.5964 0.5978 0.5799 0.5819 0.5845 0.5862 0.5674 0.5696 0.5717 0.5605 0.5626 0.5539 0.4931 0.4905 0.4923 …	1353	0.3361
none	real	descending	Signal2Noise	1000	FALSE	TRUE	FALSE	a85a6c78dd4b496eaa072a0e92543cbf.rnk	a85a6c78dd4b496eaa072a0e92543cbf.cls	gene_sets.gmt#KEGG_FC_GAMMA_R_MEDIATED_PHAGOCYTOSIS	0.6202	1.8848	0.002	0.0358	0.103	-0.3457 -0.1906 -0.3933 -0.2030 0.3386 -0.5072 0.2801 0.2594 -0.4157 0.1893 0.4497 0.3309 0.1669 0.4460 0.3467 0.4654 0.3270 -0.3796 0.4138 0.1544 0.2869 -0.2650 0.3294 -0.4780 0.1760 0.3786 -0.3682 0.2263 -0.1600 0.2619 -0.4897 0.4724 -0.2438 0.3444 -0.5871 -0.2804 0.4144 -0.4675 0.2625 -0.3833 -0.4071 -0.2169 -0.2143 -0.2051 -0.3880 -0.4693 -0.4903 0.5521 -0.2097 0.2678 -0.2080 -0.5615 -0.2965 …	19 22 105 117 135 143 153 168 186 220 225 256 302 311 346 454 635 697 759 988 1189 1247 1633 1767 1853 1930 2146 2288 2480 2645 2984 3019 3424 3478 3735 4041 4277 4667 4785 4799 4963 5366 5850 5941 6079 6139 6148 6150 6158 6305 6436 6450 6660 6671 6759 6950 7158 7312 7458 7580 7772 7888 8314 8392 8566 8628 8734 9221 9377 9442 9638 10159 10251 10531 10886 11158 11337 11438 11534 11541 12035 12156 …	0.0439 0.0887 0.1214 0.1591 0.1956 0.2326 0.2690 0.3042 0.3385 0.3703 0.4042 0.4354 0.4638 0.4947 0.5227 0.5429 0.5543 0.5735 0.5917 0.5949 0.5984 0.6120 0.5988 0.6038 0.6118 0.6202 0.6172 0.6189 0.6161 0.6145 0.5989 0.6057 0.5839 0.5878 0.5761 0.5600 0.5485 0.5248 0.5211 0.5250 0.5176 0.4918 0.4594 0.4559 0.4488 0.4474 0.4498 0.4526 0.4550 0.4470 0.4400 0.4416 0.4286 0.4302 0.4260 0.4141 0.4006 …	1930	0.2759
none	real	descending	Signal2Noise	1000	FALSE	TRUE	FALSE	a85a6c78dd4b496eaa072a0e92543cbf.rnk	a85a6c78dd4b496eaa072a0e92543cbf.cls	gene_sets.gmt#KEGG_CHEMOKINE_SIGNALING_PATHWAY	0.6498	1.9058	0.002	0.0327	0.084	-0.3530 -0.2394 -0.4820 -0.3482 0.3433 -0.6333 0.2936 0.2058 -0.4857 0.2487 0.3460 0.1798 0.2418 0.4334 0.4470 0.4222 0.3322 -0.4321 0.4636 0.2052 0.2294 -0.4057 0.3474 -0.3761 0.1713 0.3755 -0.3446 0.3686 0.1759 0.2182 -0.5229 0.6010 -0.4003 0.3591 -0.5866 -0.3441 0.4207 -0.4017 0.3343 -0.4878 -0.3446 -0.1544 -0.1728 -0.1818 -0.2961 -0.4704 -0.5304 0.5604 0.2223 0.2074 -0.2295 -0.5396 -0.2981 -0…	13 15 19 22 97 105 117 128 135 143 161 171 179 196 197 225 292 301 309 311 350 359 432 442 470 485 494 552 621 683 723 801 838 941 988 1015 1016 1106 1136 1189 1194 1200 1246 1315 1377 1438 1514 1566 1608 1717 1937 2068 2140 2146 2215 2282 2314 2408 2504 2523 2552 2714 2735 2968 3025 3089 3090 3248 3288 3478 3649 3667 3922 3930 4041 4108 4291 4301 4349 4772 4799 5030 5051 5333 5374 6079 6148 6158…	0.0242 0.0491 0.0736 0.0980 0.1138 0.1344 0.1546 0.1747 0.1949 0.2148 0.2334 0.2525 0.2714 0.2894 0.3085 0.3251 0.3377 0.3545 0.3712 0.3883 0.4021 0.4180 0.4282 0.4431 0.4562 0.4700 0.4843 0.4942 0.5027 0.5112 0.5210 0.5273 0.5363 0.5400 0.5475 0.5563 0.5671 0.5708 0.5788 0.5849 0.5946 0.6041 0.6105 0.6149 0.6195 0.6241 0.6273 0.6320 0.6374 0.6376 0.6289 0.6265 0.6282 0.6349 0.6367 0.6384 0.6427 …	2552	0.2165
none	real	descending	Signal2Noise	1000	FALSE	TRUE	FALSE	a85a6c78dd4b496eaa072a0e92543cbf.rnk	a85a6c78dd4b496eaa072a0e92543cbf.cls	gene_sets.gmt#KEGG_SYSTEMIC_LUPUS_ERYTHEMATOSUS	0.7027	1.9104	0.002	0.0357	0.081	-0.3968 0.3275 -0.5963 -0.2657 0.2073 -0.5947 0.6303 -0.4395 -0.4231 -0.5070 0.3464 0.5137 -0.4504 0.3590 -0.3590 0.4875 0.4260 -0.5399 0.4218 -0.3266 -0.3381 -0.6111 0.0824 -0.4199 0.4164 0.3654 -0.1638 0.3974 0.3424 0.4676 -0.5599 0.4886 -0.3412 0.4837 -0.7523 -0.4704 -0.2940 -0.3021 0.3447 -0.7220 -0.5487 -0.2838 0.1905 0.1824 0.3787 -0.2918 -0.4611 0.5145 0.3025 0.1526 -0.3795 -0.6371 -0.1713…	90 131 153 186 256 270 275 282 346 358 637 656 678 692 708 735 748 749 780 825 871 891 1138 1274 1476 3016 3398 3549 3724 3895 3902 5330 5408 6054 6338 6349 6842 6849 6995 7499 7649 8190 8212 8899 9611 10203 10444 11198 11281 11579 11754 11946 11970 12366 12595 12693 12781 12847 12990 13093 13330 13496	0.0411 0.0841 0.1273 0.1679 0.2031 0.2419 0.2812 0.3199 0.3521 0.3879 0.3972 0.4255 0.4530 0.4808 0.5081 0.5340 0.5608 0.5884 0.6131 0.6361 0.6583 0.6822 0.6866 0.6979 0.7027 0.6003 0.5820 0.5801 0.5760 0.5717 0.5795 0.4790 0.4780 0.4341 0.4165 0.4191 0.3854 0.3876 0.3793 0.3440 0.3347 0.2958 0.2953 0.2449 0.1930 0.1507 0.1347 0.0820 0.0791 0.0608 0.0520 0.0423 0.0451 0.0216 0.0111 0.0107 0.0114 …	1476	0.3198
none	real	descending	Signal2Noise	1000	FALSE	TRUE	FALSE	a85a6c78dd4b496eaa072a0e92543cbf.rnk	a85a6c78dd4b496eaa072a0e92543cbf.cls	gene_sets.gmt#KEGG_FC_EPSILON_RI_SIGNALING_PATHWAY	0.6307	1.9191	0	0.0374	0.075	-0.3882 0.1446 -0.3035 -0.2230 0.3164 -0.5104 0.2930 0.2596 -0.3661 0.2569 0.4573 0.2818 0.2680 0.3056 0.3281 0.4178 0.2928 -0.4015 0.4468 0.1760 0.2615 -0.2415 0.3004 -0.4076 0.2448 0.3297 -0.3008 0.2253 -0.2064 0.2462 -0.5040 0.4050 0.2459 0.3472 -0.5460 -0.3511 0.4349 -0.4587 0.2394 -0.4174 -0.3070 -0.2758 -0.2945 0.2273 -0.3744 -0.4302 -0.4081 0.5208 -0.2741 0.2881 -0.2582 -0.4560 -0.2948 -0.…	88 105 135 143 220 225 265 302 310 493 635 759 988 1086 1189 1853 2146 2665 2705 3019 3478 4008 4014 4184 4349 4799 6079 6148 6158 6436 6542 6759 6900 6950 6964 6993 7361 7458 7580 7610 7996 8314 8566 9221 9246 9442 9469 9483 10079 10346 10668 11158 11398 11438 12035 12437 12635 12644 13257 13280	0.0565 0.1171 0.1751 0.2343 0.2834 0.3375 0.3873 0.4353 0.4849 0.5148 0.5437 0.5708 0.5858 0.6091 0.6307 0.6046 0.6036 0.5821 0.5957 0.5874 0.5661 0.5375 0.5475 0.5447 0.5418 0.5164 0.4268 0.4265 0.4305 0.4142 0.4105 0.3981 0.3912 0.3909 0.3932 0.3943 0.3699 0.3653 0.3586 0.3587 0.3319 0.3097 0.2920 0.2439 0.2424 0.2285 0.2272 0.2268 0.1845 0.1669 0.1458 0.1135 0.1002 0.1018 0.0640 0.0421 0.0362 …	1189	0.3601
none	real	descending	Signal2Noise	1000	FALSE	TRUE	FALSE	a85a6c78dd4b496eaa072a0e92543cbf.rnk	a85a6c78dd4b496eaa072a0e92543cbf.cls	gene_sets.gmt#KEGG_ANTIGEN_PROCESSING_AND_PRESENTATION	0.6648	1.9388	0.0139	0.0405	0.065	-0.3258 -0.3648 -0.5898 -0.2092 0.3653 -0.7218 0.5485 -0.4591 -0.6197 -0.5763 0.2330 0.3944 -0.1485 0.2920 0.3079 0.4301 -0.1802 -0.3901 0.4237 0.2552 0.1646 -0.6102 0.1455 -0.4587 -0.5096 0.3706 -0.2741 -0.2350 0.3946 0.4097 -0.5202 0.5661 -0.5389 0.4160 -0.6506 -0.3932 0.2531 -0.4496 -0.1351 -0.6397 -0.3743 -0.1511 0.2543 -0.1967 -0.2846 -0.4168 -0.4848 0.5051 0.5882 0.1023 -0.2405 -0.5948 -0.1…	131 150 209 270 282 358 383 414 444 593 637 735 780 871 994 1013 1138 1323 1476 1533 1797 1877 2402 2601 2683 3052 3398 3458 3601 3990 4149 4285 4419 4492 4829 4867 5768 6488 6640 6729 6947 7405 9122 9426 9530 9669 9811 9848 9978 10033 10637 10641 11597 12410	0.0463 0.0995 0.1463 0.1902 0.2369 0.2759 0.3178 0.3581 0.3976 0.4239 0.4570 0.4837 0.5132 0.5376 0.5580 0.5858 0.6040 0.6158 0.6284 0.6477 0.6498 0.6648 0.6432 0.6444 0.6538 0.6401 0.6266 0.6339 0.6344 0.6154 0.6129 0.6116 0.6101 0.6128 0.5951 0.5993 0.5380 0.4887 0.4811 0.4780 0.4650 0.4337 0.3071 0.2852 0.2782 0.2689 0.2596 0.2580 0.2498 0.2472 0.2051 0.2072 0.1413 0.0883	1877	0.2796
none	real	descending	Signal2Noise	1000	FALSE	TRUE	FALSE	a85a6c78dd4b496eaa072a0e92543cbf.rnk	a85a6c78dd4b496eaa072a0e92543cbf.cls	gene_sets.gmt#KEGG_B_CELL_RECEPTOR_SIGNALING_PATHWAY	0.6794	1.9664	0	0.0397	0.048	-0.5087 -0.2553 -0.3451 -0.1537 0.2853 -0.6595 0.3563 0.1991 -0.4734 0.2277 0.5134 -0.1821 0.1945 0.3928 0.3315 0.3498 0.2937 -0.5600 0.4891 0.3022 0.2754 -0.3259 0.2772 -0.4065 0.3606 0.4111 -0.3032 0.2269 0.1869 -0.2597 -0.5100 0.5095 -0.3564 0.2929 -0.5955 -0.3810 0.4846 -0.5429 0.3473 -0.5161 -0.2385 0.2513 -0.2186 0.2954 -0.3328 -0.4120 -0.4489 0.5773 0.2569 0.2237 -0.2644 -0.5652 -0.3207 -0…	8 43 88 105 135 143 153 164 205 206 220 225 302 327 416 609 635 670 724 946 988 1189 1698 1876 2140 2146 2282 2724 3025 3478 3667 3922 4349 4460 4799 5295 5505 5707 5742 6079 6148 6158 6419 6759 6964 6993 7086 7361 7458 7580 8030 8566 8980 9221 9246 9857 10079 10346 10668 10885 11158 11308 11438 12035 12054 12074 12437 12499 12745 13174	0.0520 0.0962 0.1360 0.1770 0.2159 0.2561 0.2957 0.3345 0.3695 0.4073 0.4437 0.4805 0.5095 0.5415 0.5665 0.5795 0.6045 0.6283 0.6496 0.6555 0.6743 0.6794 0.6582 0.6605 0.6552 0.6688 0.6721 0.6507 0.6386 0.6138 0.6079 0.5965 0.5713 0.5692 0.5495 0.5174 0.5060 0.4950 0.4962 0.4747 0.4728 0.4754 0.4590 0.4365 0.4236 0.4238 0.4190 0.4006 0.3952 0.3878 0.3558 0.3168 0.2864 0.2688 0.2672 0.2229 0.2077 …	1189	0.3601
none	real	descending	Signal2Noise	1000	FALSE	TRUE	FALSE	a85a6c78dd4b496eaa072a0e92543cbf.rnk	a85a6c78dd4b496eaa072a0e92543cbf.cls	gene_sets.gmt#KEGG_SNARE_INTERACTIONS_IN_VESICULAR_TRANSPORT	0.5003	1.9794	0	0.0487	0.043	0.3068 -0.1887 -0.3237 0.2893 -0.1872 -0.3148 -0.3162 0.1922 -0.2917 0.2471 0.3557 0.2419 0.3328 0.1329 0.2273 0.2590 0.2905 -0.3964 0.2595 -0.2272 -0.2755 -0.1866 0.2390 0.2280 0.2274 0.3487 -0.2265 0.3330 0.4395 -0.3517 -0.3291 0.2375 0.1823 0.3873 -0.4523 -0.1913 0.2466 -0.2680 -0.2341 -0.3919 -0.2152 0.2379 -0.2576 0.2780 0.2007 -0.2767 -0.3409 0.3723 -0.1886 0.2849 -0.2212 -0.1513 -0.2070 0.…	351 476 520 889 965 1251 2805 3950 3961 4053 4706 5130 5299 5509 5530 5811 6254 6733 6830 7209 7763 8007 8540 9118 9366 9478 9641 9864 9952 10106 10894 10975 11387 12096 12227 13028 13073	0.0998 0.2041 0.3106 0.3700 0.4480 0.5003 0.4269 0.3701 0.3968 0.4165 0.3893 0.3759 0.3804 0.3805 0.3944 0.3876 0.3667 0.3410 0.3430 0.3225 0.2869 0.2732 0.2362 0.1938 0.1767 0.1701 0.1604 0.1472 0.1443 0.1372 0.0873 0.0901 0.0711 0.0356 0.0438 0.0133 0.0393	1251	0.3505
none	real	descending	Signal2Noise	1000	FALSE	TRUE	FALSE	a85a6c78dd4b496eaa072a0e92543cbf.rnk	a85a6c78dd4b496eaa072a0e92543cbf.cls	gene_sets.gmt#KEGG_T_CELL_RECEPTOR_SIGNALING_PATHWAY	0.689	1.9985	0	0.0661	0.038	-0.4269 -0.3815 -0.3929 0.1162 0.4666 -0.6601 -0.1971 -0.1726 -0.4841 0.2062 0.4056 0.2239 0.2830 0.4356 0.3683 0.2801 -0.2158 -0.5911 0.3796 0.1903 0.2892 -0.3671 0.3421 -0.3572 -0.2278 0.4498 -0.3227 0.2750 -0.1541 0.3583 -0.4990 0.5000 -0.4135 0.3353 -0.5923 -0.4067 0.4811 -0.5389 0.1455 -0.5512 0.2095 0.2397 -0.2009 0.2419 -0.3376 -0.3894 -0.4514 0.5206 -0.2395 0.2142 -0.2824 -0.5689 -0.3849 …	10 43 44 74 107 114 135 143 170 209 225 265 285 292 310 338 383 454 480 495 562 593 609 628 825 906 946 988 1698 1876 2140 2282 2665 2724 3019 3025 3478 3497 3667 3922 4008 4014 4041 4349 4460 4533 4799 5505 5618 5742 5815 6079 6148 6158 6162 6419 6542 6561 6759 6900 6943 6964 6993 7086 7361 7458 7610 7693 7888 8030 8566 8980 9221 9256 10079 10346 10378 10668 10885 11158 11308 11349 11398 11438 1…	0.0400 0.0744 0.1112 0.1437 0.1745 0.2071 0.2379 0.2695 0.2986 0.3256 0.3537 0.3792 0.4054 0.4324 0.4581 0.4824 0.5045 0.5234 0.5452 0.5674 0.5845 0.6040 0.6243 0.6442 0.6483 0.6602 0.6749 0.6890 0.6494 0.6485 0.6401 0.6401 0.6208 0.6253 0.6116 0.6191 0.5924 0.5978 0.5916 0.5786 0.5779 0.5831 0.5867 0.5689 0.5655 0.5648 0.5493 0.5004 0.4952 0.4891 0.4866 0.4698 0.4673 0.4691 0.4714 0.4547 0.4478 …	988	0.3952
none	real	descending	Signal2Noise	1000	FALSE	TRUE	FALSE	a85a6c78dd4b496eaa072a0e92543cbf.rnk	a85a6c78dd4b496eaa072a0e92543cbf.cls	gene_sets.gmt#KEGG_LEUKOCYTE_TRANSENDOTHELIAL_MIGRATION	0.7033	2.0158	0	0.1161	0.033	-0.3087 -0.2195 -0.4299 -0.3144 0.3538 -0.6077 0.3472 0.1526 -0.5000 -0.1777 0.3992 0.2002 -0.1429 0.4169 0.4322 0.4310 0.4560 -0.4040 0.5399 0.3345 0.2472 -0.4584 0.3244 -0.4110 0.1071 0.3360 -0.3137 0.2990 0.1456 0.2663 -0.4587 0.5717 -0.3747 0.3872 -0.5502 -0.3130 0.3951 -0.4194 0.3312 -0.4516 -0.4981 -0.2563 -0.1803 0.2162 -0.1940 -0.4408 -0.4587 0.5808 0.2202 0.2711 -0.2089 -0.4836 -0.1764 -…	11 22 105 135 143 178 182 195 214 225 235 246 292 302 303 359 410 436 579 591 721 850 878 904 916 988 992 1004 1031 1189 1320 1331 1462 1536 1659 1666 1717 1738 2665 3019 3181 3288 3724 3765 3930 3944 4008 4014 4233 4291 4421 4772 4799 5051 5176 5192 5330 5333 5482 5631 6079 6082 6148 6150 6158 6162 6273 6421 6436 6542 6759 6904 6952 7155 7254 7468 7511 7580 7727 7888 8429 8483 9011 9053 9067 102…	0.0377 0.0737 0.0993 0.1280 0.1581 0.1848 0.2137 0.2415 0.2683 0.2955 0.3225 0.3492 0.3720 0.3973 0.4233 0.4440 0.4640 0.4854 0.4957 0.5156 0.5251 0.5331 0.5483 0.5635 0.5796 0.5907 0.6068 0.6223 0.6364 0.6397 0.6442 0.6575 0.6612 0.6688 0.6722 0.6841 0.6926 0.7033 0.6434 0.6249 0.6201 0.6191 0.5929 0.5957 0.5891 0.5936 0.5942 0.5992 0.5880 0.5885 0.5836 0.5617 0.5638 0.5488 0.5431 0.5455 0.5386 …	1738	0.2933

## Sheet: selected 6 immune-relevant KEGG
GENESET	ES	NES	NP	FDR	FWER
gene_sets.gmt#KEGG_FC_EPSILON_RI_SIGNALING_PATHWAY	0.6307	1.9191	0	0.0374	0.075
gene_sets.gmt#KEGG_B_CELL_RECEPTOR_SIGNALING_PATHWAY	0.6794	1.9664	0	0.0397	0.048
gene_sets.gmt#KEGG_CHEMOKINE_SIGNALING_PATHWAY	0.6498	1.9058	0.002	0.0327	0.084
gene_sets.gmt#KEGG_FC_GAMMA_R_MEDIATED_PHAGOCYTOSIS	0.6202	1.8848	0.002	0.0358	0.103
gene_sets.gmt#KEGG_NATURAL_KILLER_CELL_MEDIATED_CYTOTOXICITY	0.6669	1.8693	0.002	0.0382	0.117
gene_sets.gmt#KEGG_CYTOSOLIC_DNA_SENSING_PATHWAY	0.6341	1.83	0.002	0.0472	0.16
(NP<0.01 & FDR<0.05)
