# Supplementary material for: Screening to Identify an Immune Landscape-Based Prognostic Predictor and Therapeutic Target for Prostate Cancer
Source: Front Oncol. 2021 Nov 5;11:761643. doi: 10.3389/fonc.2021.761643 (PMC8602809; doi:10.3389/fonc.2021.761643)
Supplement: Supplementary file 1 [file DataSheet_1.zip › Data Sheet 1/Supplementary materials/Table S7 core enrichment genes in 5 immune relevant KEGG pathway.xlsx]

## Sheet: CYTOSOLIC_DNA_SENSING_PATH
NAME	PROBE	DESCRIPTION<br>(from dataset)	GENE SYMBOL	GENE_TITLE	RANK IN GENE LIST	RANK METRIC SCOR	RUNNING ES	CORE ENRICHMENT
row_0	POLR3B	POLR3B	null	null	360	0.161444	-0.0069	Yes
row_1	POLR3A	POLR3A	null	null	1524	0.0788664	-0.083	Yes
row_2	CHUK	CHUK	null	null	2722	0.038342	-0.1665	Yes
row_3	MAVS	MAVS	null	null	3745	0.0149837	-0.24	Yes
row_4	POLR1C	POLR1C	null	null	4559	-0.000822673	-0.2998	No
row_5	POLR3H	POLR3H	null	null	4646	-0.00217437	-0.3059	No
row_6	TBK1	TBK1	null	null	5320	-0.0151309	-0.3536	No
row_7	POLR1D	POLR1D	null	null	5565	-0.0195939	-0.3692	No
row_8	RIPK1	RIPK1	null	null	5606	-0.0201768	-0.3697	No
row_9	POLR3K	POLR3K	null	null	5638	-0.0209054	-0.3695	No
row_10	RELA	RELA	null	null	6521	-0.0377372	-0.4299	No
row_11	ADAR	ADAR	null	null	7591	-0.0610426	-0.5012	No
row_12	POLR3F	POLR3F	null	null	7693	-0.0637893	-0.5009	No
row_13	POLR3D	POLR3D	null	null	7859	-0.0677147	-0.5048	No
row_14	TREX1	TREX1	null	null	8912	-0.100289	-0.5701	No
row_15	POLR3GL	POLR3GL	null	null	9111	-0.107854	-0.5716	No
row_16	POLR3G	POLR3G	null	null	9119	-0.108027	-0.559	No
row_17	POLR3C	POLR3C	null	null	9481	-0.123204	-0.5706	No
row_18	NFKBIA	NFKBIA	null	null	9685	-0.132934	-0.5694	No
row_19	NFKB1	NFKB1	null	null	9940	-0.144978	-0.5705	No
row_20	NFKBIB	NFKBIB	null	null	10582	-0.182936	-0.5955	No
row_21	IRF3	IRF3	null	null	11108	-0.2209	-0.6073	No
row_22	IKBKG	IKBKG	null	null	11325	-0.239891	-0.594	No
row_23	IRF7	IRF7	null	null	11411	-0.249819	-0.5699	No
row_24	IKBKB	IKBKB	null	null	11467	-0.254627	-0.543	No
row_25	DDX58	DDX58	null	null	11611	-0.267509	-0.521	No
row_26	IL33	IL33	null	null	11647	-0.271584	-0.4906	No
row_27	CXCL10	CXCL10	null	null	12413	-0.359288	-0.5032	No
row_28	TMEM173	TMEM173	null	null	13031	-0.50472	-0.4873	No
row_29	CCL4	CCL4	null	null	13055	-0.511679	-0.4268	No
row_30	PYCARD	PYCARD	null	null	13071	-0.519425	-0.3647	No
row_31	IKBKE	IKBKE	null	null	13160	-0.55806	-0.3034	No
row_32	CCL5	CCL5	null	null	13306	-0.627646	-0.2377	No
row_33	RIPK3	RIPK3	null	null	13396	-0.68066	-0.1615	No
row_34	IL18	IL18	null	null	13441	-0.715453	-0.0777	No
row_35	CASP1	CASP1	null	null	13463	-0.739268	0.0106	No

## Sheet: B_CELL_RECEPTOR_SIGNALING_
NAME	PROBE	DESCRIPTION<br>(from dataset)	GENE SYMBOL	GENE_TITLE	RANK IN GENE LIST	RANK METRIC SCORE	RUNNING ES	CORE ENRICHMENT
row_0	CD72	na	null	null	8	0.952873	0.0519539	Yes
row_1	CARD11	na	null	null	43	0.847743	0.0961901	Yes
row_2	BTK	na	null	null	88	0.780642	0.135987	Yes
row_3	RAC2	na	null	null	105	0.764562	0.176966	Yes
row_4	PIK3CD	na	null	null	135	0.744678	0.215888	Yes
row_5	VAV1	na	null	null	143	0.739452	0.256147	Yes
row_6	FCGR2B	na	null	null	153	0.730081	0.295742	Yes
row_7	CD79B	na	null	null	164	0.717091	0.334546	Yes
row_8	CD79A	na	null	null	205	0.686641	0.369456	Yes
row_9	LILRB3	na	null	null	206	0.686583	0.407316	Yes
row_10	INPP5D	na	null	null	220	0.676928	0.443684	Yes
row_11	PIK3R5	na	null	null	225	0.673867	0.480548	Yes
row_12	PLCG2	na	null	null	302	0.626956	0.509507	Yes
row_13	DAPP1	na	null	null	327	0.612007	0.541483	Yes
row_14	CD22	na	null	null	416	0.571223	0.566482	Yes
row_15	NFATC2	na	null	null	609	0.492874	0.579478	Yes
row_16	SYK	na	null	null	635	0.486914	0.604482	Yes
row_17	RASGRP3	na	null	null	670	0.478362	0.628349	Yes
row_18	IFITM1	na	null	null	724	0.45678	0.649623	Yes
row_19	NFATC4	na	null	null	946	0.403135	0.655529	Yes
row_20	VAV3	na	null	null	988	0.395211	0.674293	Yes
row_21	PRKCB	na	null	null	1189	0.360076	0.679376	Yes
row_22	NFKBIE	na	null	null	1698	0.296332	0.658193	No
row_23	NFATC1	na	null	null	1876	0.279762	0.660546	No
row_24	IKBKB	na	null	null	2140	0.254627	0.65516	No
row_25	LYN	na	null	null	2146	0.254311	0.668814	No
row_26	IKBKG	na	null	null	2282	0.239891	0.672071	No
row_27	PTPN6	na	null	null	2724	0.203171	0.650699	No
row_28	NFKBIB	na	null	null	3025	0.182936	0.638627	No
row_29	MAPK3	na	null	null	3478	0.154919	0.613783	No
row_30	NFKB1	na	null	null	3667	0.144978	0.60789	No
row_31	NFKBIA	na	null	null	3922	0.132934	0.596459	No
row_32	HRAS	na	null	null	4349	0.113676	0.57126	No
row_33	PPP3CC	na	null	null	4460	0.109169	0.569155	No
row_34	PIK3R3	na	null	null	4799	0.0961312	0.549489	No
row_35	CD81	na	null	null	5295	0.0805005	0.517365	No
row_36	FOS	na	null	null	5505	0.0743354	0.506026	No
row_37	PIK3AP1	na	null	null	5707	0.0687624	0.49497	No
row_38	JUN	na	null	null	5742	0.0678325	0.4962	No
row_39	PIK3R2	na	null	null	6079	0.0596756	0.474671	No
row_40	VAV2	na	null	null	6148	0.0579542	0.472844	No
row_41	PIK3CA	na	null	null	6158	0.0577374	0.475363	No
row_42	BCL10	na	null	null	6419	0.0520692	0.459029	No
row_43	PIK3R1	na	null	null	6759	0.0449332	0.436466	No
row_44	MAP2K2	na	null	null	6964	0.0405134	0.423632	No
row_45	GRB2	na	null	null	6993	0.0397407	0.423755	No
row_46	RELA	na	null	null	7086	0.0377372	0.41904	No
row_47	NRAS	na	null	null	7361	0.0325373	0.400595	No
row_48	AKT2	na	null	null	7458	0.0307645	0.395201	No
row_49	RAC1	na	null	null	7580	0.0282832	0.387822	No
row_50	PPP3R1	na	null	null	8030	0.0198946	0.355754	No
row_51	RAF1	na	null	null	8566	0.0101029	0.316792	No
row_52	PPP3CB	na	null	null	8980	0.00196207	0.286394	No
row_53	AKT1	na	null	null	9221	-0.00234476	0.268795	No
row_54	RAC3	na	null	null	9246	-0.00283696	0.267179	No
row_55	BLNK	na	null	null	9857	-0.0149181	0.222943	No
row_56	SOS1	na	null	null	10079	-0.0196177	0.2077	No
row_57	SOS2	na	null	null	10346	-0.0251962	0.189441	No
row_58	KRAS	na	null	null	10668	-0.0321112	0.167501	No
row_59	CHUK	na	null	null	10885	-0.038342	0.15366	No
row_60	AKT3	na	null	null	11158	-0.0467051	0.136144	No
row_61	NFAT5	na	null	null	11308	-0.0516528	0.127987	No
row_62	MAPK1	na	null	null	11438	-0.0554222	0.121514	No
row_63	MAP2K1	na	null	null	12035	-0.076219	0.0816927	No
row_64	CHP1	na	null	null	12054	-0.0772104	0.0846208	No
row_65	GSK3B	na	null	null	12074	-0.0784145	0.0875414	No
row_66	PIK3CB	na	null	null	12437	-0.0951887	0.0660509	No
row_67	NFATC3	na	null	null	12499	-0.0981799	0.0669591	No
row_68	MALT1	na	null	null	12745	-0.113669	0.05513	No
row_69	PPP3CA	na	null	null	13174	-0.153574	0.0319839	No

## Sheet: CHEMOKINE_SIGNALING_PATHWA
NAME	PROBE	DESCRIPTION<br>(from dataset)	GENE SYMBOL	GENE_TITLE	RANK IN GENE LIST	RANK METRIC SCORE	RUNNING ES	CORE ENRICHMENT
row_0	JAK3	na	null	null	13	0.911712	0.0242467	Yes
row_1	PLCB2	na	null	null	15	0.902297	0.0491241	Yes
row_2	WAS	na	null	null	19	0.893244	0.0736026	Yes
row_3	NCF1	na	null	null	22	0.886475	0.0979682	Yes
row_4	GNGT2	na	null	null	97	0.771252	0.113801	Yes
row_5	RAC2	na	null	null	105	0.764562	0.134425	Yes
row_6	HCK	na	null	null	117	0.759074	0.154599	Yes
row_7	CCL19	na	null	null	128	0.754211	0.174713	Yes
row_8	PIK3CD	na	null	null	135	0.744678	0.19486	Yes
row_9	VAV1	na	null	null	143	0.739452	0.214789	Yes
row_10	RASGRP2	na	null	null	161	0.720196	0.233443	Yes
row_11	CXCR3	na	null	null	171	0.711781	0.252458	Yes
row_12	CCR7	na	null	null	179	0.704562	0.271421	Yes
row_13	CCL22	na	null	null	196	0.692199	0.289375	Yes
row_14	FGR	na	null	null	197	0.692081	0.308513	Yes
row_15	PIK3R5	na	null	null	225	0.673867	0.325143	Yes
row_16	ITK	na	null	null	292	0.631618	0.337709	Yes
row_17	CCL5	na	null	null	301	0.627646	0.354472	Yes
row_18	CCR5	na	null	null	309	0.623147	0.371184	Yes
row_19	DOCK2	na	null	null	311	0.620026	0.388256	Yes
row_20	ADCY4	na	null	null	350	0.601407	0.402065	Yes
row_21	CXCR4	na	null	null	359	0.597825	0.418003	Yes
row_22	CCL21	na	null	null	432	0.56374	0.428247	Yes
row_23	ELMO1	na	null	null	442	0.559772	0.443058	Yes
row_24	CCR1	na	null	null	470	0.546245	0.456159	Yes
row_25	CXCR6	na	null	null	485	0.539759	0.470046	Yes
row_26	CCR2	na	null	null	494	0.535969	0.484273	Yes
row_27	CCL4	na	null	null	552	0.511679	0.49419	Yes
row_28	CCR10	na	null	null	621	0.490379	0.502702	Yes
row_29	GRK5	na	null	null	683	0.472887	0.51125	Yes
row_30	GNG2	na	null	null	723	0.457912	0.521017	Yes
row_31	CXCL14	na	null	null	801	0.434489	0.527315	Yes
row_32	CCL2	na	null	null	838	0.423092	0.536342	Yes
row_33	CCL3	na	null	null	941	0.404387	0.539951	Yes
row_34	VAV3	na	null	null	988	0.395211	0.547464	Yes
row_35	CXCL9	na	null	null	1015	0.390501	0.556333	Yes
row_36	CX3CL1	na	null	null	1016	0.390363	0.567127	Yes
row_37	GNG11	na	null	null	1106	0.372016	0.570807	Yes
row_38	GNB3	na	null	null	1136	0.367698	0.578822	Yes
row_39	PRKCB	na	null	null	1189	0.360076	0.584918	Yes
row_40	CXCL10	na	null	null	1194	0.359288	0.594556	Yes
row_41	GNB4	na	null	null	1200	0.358533	0.6041	Yes
row_42	ADCY3	na	null	null	1246	0.351356	0.610475	Yes
row_43	ARRB2	na	null	null	1315	0.341435	0.614868	Yes
row_44	TIAM1	na	null	null	1377	0.332841	0.619543	Yes
row_45	PREX1	na	null	null	1438	0.325673	0.624094	Yes
row_46	ADCY9	na	null	null	1514	0.315991	0.627263	Yes
row_47	CCL14	na	null	null	1566	0.309468	0.632034	Yes
row_48	CXCL1	na	null	null	1608	0.304884	0.637421	Yes
row_49	CXCL12	na	null	null	1717	0.29515	0.637564	Yes
row_50	CX3CR1	na	null	null	1937	0.275059	0.628909	Yes
row_51	CXCL2	na	null	null	2068	0.260436	0.626459	Yes
row_52	IKBKB	na	null	null	2140	0.254627	0.628228	Yes
row_53	LYN	na	null	null	2146	0.254311	0.63489	Yes
row_54	CXCL6	na	null	null	2215	0.248102	0.636702	Yes
row_55	IKBKG	na	null	null	2282	0.239891	0.638435	Yes
row_56	CCL28	na	null	null	2314	0.236908	0.642684	Yes
row_57	SHC3	na	null	null	2408	0.229336	0.642121	Yes
row_58	GNB5	na	null	null	2504	0.220651	0.641169	Yes
row_59	STAT1	na	null	null	2523	0.219008	0.645889	Yes
row_60	ADCY5	na	null	null	2552	0.21651	0.649797	Yes
row_61	CXCL11	na	null	null	2714	0.20367	0.643475	No
row_62	CXCL8	na	null	null	2735	0.202194	0.647582	No
row_63	TIAM2	na	null	null	2968	0.186914	0.635524	No
row_64	NFKBIB	na	null	null	3025	0.182936	0.636425	No
row_65	JAK2	na	null	null	3089	0.179194	0.636703	No
row_66	CXCL16	na	null	null	3090	0.178984	0.641652	No
row_67	GNG3	na	null	null	3248	0.16844	0.634653	No
row_68	GNAI2	na	null	null	3288	0.166534	0.636362	No
row_69	MAPK3	na	null	null	3478	0.154919	0.626613	No
row_70	STAT2	na	null	null	3649	0.146088	0.618031	No
row_71	NFKB1	na	null	null	3667	0.144978	0.620777	No
row_72	NFKBIA	na	null	null	3922	0.132934	0.605594	No
row_73	RAP1B	na	null	null	3930	0.13262	0.608742	No
row_74	PAK1	na	null	null	4041	0.126999	0.604086	No
row_75	PLCB3	na	null	null	4108	0.124041	0.602616	No
row_76	BCAR1	na	null	null	4291	0.115879	0.592307	No
row_77	GRK6	na	null	null	4301	0.115549	0.594834	No
row_78	HRAS	na	null	null	4349	0.113676	0.594487	No
row_79	PTK2B	na	null	null	4772	0.0971499	0.56584	No
row_80	PIK3R3	na	null	null	4799	0.0961312	0.566568	No
row_81	SHC1	na	null	null	5030	0.0884339	0.551936	No
row_82	RAP1A	na	null	null	5051	0.0876719	0.552876	No
row_83	ROCK2	na	null	null	5333	0.0792189	0.534202	No
row_84	STAT5B	na	null	null	5374	0.0779832	0.533389	No
row_85	PIK3R2	na	null	null	6079	0.0596756	0.482767	No
row_86	VAV2	na	null	null	6148	0.0579542	0.47932	No
row_87	PIK3CA	na	null	null	6158	0.0577374	0.480249	No
row_88	RHOA	na	null	null	6162	0.057611	0.481619	No
row_89	CSK	na	null	null	6264	0.0555884	0.475657	No
row_90	GNG12	na	null	null	6574	0.0487433	0.454062	No
row_91	GRK4	na	null	null	6582	0.0485764	0.454885	No
row_92	STAT3	na	null	null	6653	0.0470697	0.45099	No
row_93	PIK3R1	na	null	null	6759	0.0449332	0.444436	No
row_94	GRB2	na	null	null	6993	0.0397407	0.428235	No
row_95	ARRB1	na	null	null	6994	0.0397226	0.429333	No
row_96	PRKACA	na	null	null	7032	0.0388458	0.42766	No
row_97	RELA	na	null	null	7086	0.0377372	0.424768	No
row_98	GNG10	na	null	null	7285	0.0340319	0.411008	No
row_99	NRAS	na	null	null	7361	0.0325373	0.406339	No
row_100	AKT2	na	null	null	7458	0.0307645	0.400062	No
row_101	GNAI3	na	null	null	7468	0.0306278	0.40024	No
row_102	RAC1	na	null	null	7580	0.0282832	0.392781	No
row_103	GNG5	na	null	null	7749	0.0249957	0.380998	No
row_104	CDC42	na	null	null	7888	0.0222182	0.371366	No
row_105	ADCY6	na	null	null	7947	0.0213691	0.36765	No
row_106	PRKX	na	null	null	8242	0.0159344	0.346261	No
row_107	ROCK1	na	null	null	8429	0.0124802	0.332796	No
row_108	PTK2	na	null	null	8483	0.0114111	0.329176	No
row_109	RAF1	na	null	null	8566	0.0101029	0.323367	No
row_110	CRKL	na	null	null	8628	0.0088434	0.319082	No
row_111	GNG7	na	null	null	8890	0.00372992	0.299806	No
row_112	AKT1	na	null	null	9221	-0.00234476	0.275369	No
row_113	PRKCD	na	null	null	9442	-0.00674437	0.25922	No
row_114	GSK3A	na	null	null	9635	-0.0106527	0.245259	No
row_115	PARD3	na	null	null	9689	-0.0117801	0.241649	No
row_116	SHC2	na	null	null	9829	-0.0143186	0.231724	No
row_117	GNB1	na	null	null	9986	-0.0177506	0.220632	No
row_118	SOS1	na	null	null	10079	-0.0196177	0.214344	No
row_119	CRK	na	null	null	10159	-0.0211162	0.209062	No
row_120	GNB2	na	null	null	10210	-0.0220857	0.20596	No
row_121	WASL	na	null	null	10251	-0.0229501	0.203625	No
row_122	SOS2	na	null	null	10346	-0.0251962	0.197342	No
row_123	KRAS	na	null	null	10668	-0.0321112	0.174396	No
row_124	CHUK	na	null	null	10885	-0.038342	0.159418	No
row_125	PXN	na	null	null	11087	-0.0446581	0.145729	No
row_126	AKT3	na	null	null	11158	-0.0467051	0.141823	No
row_127	MAPK1	na	null	null	11438	-0.0554222	0.12264	No
row_128	PRKCZ	na	null	null	11491	-0.0574212	0.120366	No
row_129	MAP2K1	na	null	null	12035	-0.076219	0.0821564	No
row_130	FOXO3	na	null	null	12046	-0.0767002	0.0835349	No
row_131	GSK3B	na	null	null	12074	-0.0784145	0.0836986	No
row_132	BRAF	na	null	null	12119	-0.0805328	0.0826586	No
row_133	PIK3CB	na	null	null	12437	-0.0951887	0.0617536	No
row_134	PRKACB	na	null	null	12789	-0.116661	0.0389179	No
row_135	ADCY1	na	null	null	12858	-0.121933	0.0372408	No
row_136	PLCB1	na	null	null	13042	-0.137257	0.0274487	No
row_137	GNAI1	na	null	null	13158	-0.151092	0.0230881	No
row_138	PLCB4	na	null	null	13259	-0.163332	0.0201798	No
row_139	GNG4	na	null	null	13428	-0.201959	0.0132907	No

## Sheet: FC_EPSILON_RI_SIGNALING_PA
NAME	PROBE	DESCRIPTION<br>(from dataset)	GENE SYMBOL	GENE_TITLE	RANK IN GENE LIST	RANK METRIC SCORE	RUNNING ES	CORE ENRICHMENT
row_0	BTK	na	null	null	88	0.780642	0.0565498	Yes
row_1	RAC2	na	null	null	105	0.764562	0.117115	Yes
row_2	PIK3CD	na	null	null	135	0.744678	0.175116	Yes
row_3	VAV1	na	null	null	143	0.739452	0.234318	Yes
row_4	INPP5D	na	null	null	220	0.676928	0.283377	Yes
row_5	PIK3R5	na	null	null	225	0.673867	0.337504	Yes
row_6	LCP2	na	null	null	265	0.652686	0.387337	Yes
row_7	PLCG2	na	null	null	302	0.626956	0.435313	Yes
row_8	FYN	na	null	null	310	0.620588	0.484915	Yes
row_9	FCER1G	na	null	null	493	0.536278	0.514792	Yes
row_10	SYK	na	null	null	635	0.486914	0.543708	Yes
row_11	GAB2	na	null	null	759	0.447304	0.570754	Yes
row_12	VAV3	na	null	null	988	0.395211	0.585842	Yes
row_13	FCER1A	na	null	null	1086	0.377135	0.60914	Yes
row_14	PRKCB	na	null	null	1189	0.360076	0.630691	Yes
row_15	PLA2G4A	na	null	null	1853	0.282822	0.604595	No
row_16	LYN	na	null	null	2146	0.254311	0.603581	No
row_17	MAPK11	na	null	null	2665	0.207449	0.5821	No
row_18	JMJD7-PLA2G4B	na	null	null	2705	0.204129	0.595707	No
row_19	PLCG1	na	null	null	3019	0.183524	0.587425	No
row_20	MAPK3	na	null	null	3478	0.154919	0.566131	No
row_21	MAPK14	na	null	null	4008	0.128625	0.537473	No
row_22	MAPK12	na	null	null	4014	0.128282	0.547464	No
row_23	MAP2K3	na	null	null	4184	0.120633	0.544732	No
row_24	HRAS	na	null	null	4349	0.113676	0.541807	No
row_25	PIK3R3	na	null	null	4799	0.0961312	0.51643	No
row_26	PIK3R2	na	null	null	6079	0.0596756	0.426844	No
row_27	VAV2	na	null	null	6148	0.0579542	0.426505	No
row_28	PIK3CA	na	null	null	6158	0.0577374	0.430504	No
row_29	PRKCA	na	null	null	6436	0.0515949	0.414225	No
row_30	MAPK13	na	null	null	6542	0.0493308	0.410459	No
row_31	PIK3R1	na	null	null	6759	0.0449332	0.398144	No
row_32	MAP2K7	na	null	null	6900	0.0418077	0.391187	No
row_33	PLA2G6	na	null	null	6950	0.0408413	0.390868	No
row_34	MAP2K2	na	null	null	6964	0.0405134	0.393181	No
row_35	GRB2	na	null	null	6993	0.0397407	0.394324	No
row_36	NRAS	na	null	null	7361	0.0325373	0.369862	No
row_37	AKT2	na	null	null	7458	0.0307645	0.365261	No
row_38	RAC1	na	null	null	7580	0.0282832	0.358614	No
row_39	MAPK9	na	null	null	7610	0.0275301	0.358697	No
row_40	PLA2G5	na	null	null	7996	0.0203372	0.331922	No
row_41	PRKCE	na	null	null	8314	0.0146892	0.30971	No
row_42	RAF1	na	null	null	8566	0.0101029	0.291999	No
row_43	AKT1	na	null	null	9221	-0.00234476	0.243916	No
row_44	RAC3	na	null	null	9246	-0.00283696	0.242373	No
row_45	PRKCD	na	null	null	9442	-0.00674437	0.228525	No
row_46	MAPK8	na	null	null	9469	-0.00724236	0.22719	No
row_47	PLA2G2A	na	null	null	9483	-0.00753848	0.22684	No
row_48	SOS1	na	null	null	10079	-0.0196177	0.184506	No
row_49	SOS2	na	null	null	10346	-0.0251962	0.166907	No
row_50	KRAS	na	null	null	10668	-0.0321112	0.145807	No
row_51	AKT3	na	null	null	11158	-0.0467051	0.113485	No
row_52	PDPK1	na	null	null	11398	-0.0544007	0.100237	No
row_53	MAPK1	na	null	null	11438	-0.0554222	0.101835	No
row_54	MAP2K1	na	null	null	12035	-0.076219	0.0639985	No
row_55	PIK3CB	na	null	null	12437	-0.0951887	0.0420875	No
row_56	MAP2K4	na	null	null	12635	-0.10742	0.0362219	No
row_57	MAP2K6	na	null	null	12644	-0.107808	0.044338	No
row_58	PLA2G12A	na	null	null	13257	-0.162769	0.0123107	No
row_59	MAPK10	na	null	null	13280	-0.166536	0.0241364	No

## Sheet: FC_GAMMA_R_MEDIATED_PHAGOC
NAME	PROBE	DESCRIPTION<br>(from dataset)	GENE SYMBOL	GENE_TITLE	RANK IN GENE LIST	RANK METRIC SCORE	RUNNING ES	CORE ENRICHMENT
row_0	WAS	na	null	null	19	0.893244	0.0438971	Yes
row_1	NCF1	na	null	null	22	0.886475	0.088708	Yes
row_2	RAC2	na	null	null	105	0.764562	0.12142	Yes
row_3	HCK	na	null	null	117	0.759074	0.159104	Yes
row_4	PIK3CD	na	null	null	135	0.744678	0.195614	Yes
row_5	VAV1	na	null	null	143	0.739452	0.232599	Yes
row_6	FCGR2B	na	null	null	153	0.730081	0.26896	Yes
row_7	SPHK1	na	null	null	168	0.714613	0.304168	Yes
row_8	FCGR1A	na	null	null	186	0.700782	0.338452	Yes
row_9	INPP5D	na	null	null	220	0.676928	0.370342	Yes
row_10	PIK3R5	na	null	null	225	0.673867	0.404223	Yes
row_11	FCGR3A	na	null	null	256	0.657734	0.435362	Yes
row_12	PLCG2	na	null	null	302	0.626956	0.463831	Yes
row_13	DOCK2	na	null	null	311	0.620026	0.494685	Yes
row_14	FCGR2A	na	null	null	346	0.601873	0.522696	Yes
row_15	PTPRC	na	null	null	454	0.554305	0.542895	Yes
row_16	SYK	na	null	null	635	0.486914	0.554278	Yes
row_17	DNM1	na	null	null	697	0.468713	0.573538	Yes
row_18	GAB2	na	null	null	759	0.447304	0.591713	Yes
row_19	VAV3	na	null	null	988	0.395211	0.594895	Yes
row_20	PRKCB	na	null	null	1189	0.360076	0.598366	Yes
row_21	ARPC1B	na	null	null	1247	0.351276	0.611966	Yes
row_22	AMPH	na	null	null	1633	0.302652	0.598843	Yes
row_23	ASAP1	na	null	null	1767	0.290795	0.603756	Yes
row_24	PLA2G4A	na	null	null	1853	0.282822	0.611814	Yes
row_25	DNM3	na	null	null	1930	0.27587	0.620184	Yes
row_26	LYN	na	null	null	2146	0.254311	0.617182	No
row_27	GSN	na	null	null	2288	0.239324	0.618892	No
row_28	PLD1	na	null	null	2480	0.222717	0.616062	No
row_29	LIMK1	na	null	null	2645	0.208549	0.614511	No
row_30	PIP5K1B	na	null	null	2984	0.186037	0.59895	No
row_31	PLCG1	na	null	null	3019	0.183524	0.605743	No
row_32	ARPC5	na	null	null	3424	0.157859	0.583872	No
row_33	MAPK3	na	null	null	3478	0.154919	0.587809	No
row_34	ARPC2	na	null	null	3735	0.141841	0.576071	No
row_35	PAK1	na	null	null	4041	0.126999	0.559956	No
row_36	PLD2	na	null	null	4277	0.116608	0.548491	No
row_37	CFL2	na	null	null	4667	0.100994	0.524845	No
row_38	ARPC5L	na	null	null	4785	0.0965829	0.521091	No
row_39	PIK3R3	na	null	null	4799	0.0961312	0.525005	No
row_40	MARCKS	na	null	null	4963	0.090777	0.517554	No
row_41	PIP5K1C	na	null	null	5366	0.0782049	0.491791	No
row_42	RPS6KB2	na	null	null	5850	0.0653596	0.459386	No
row_43	LIMK2	na	null	null	5941	0.0630202	0.455927	No
row_44	PIK3R2	na	null	null	6079	0.0596756	0.448821	No
row_45	ARPC4	na	null	null	6139	0.0582346	0.447412	No
row_46	VAV2	na	null	null	6148	0.0579542	0.449759	No
row_47	VASP	na	null	null	6150	0.0579341	0.452624	No
row_48	PIK3CA	na	null	null	6158	0.0577374	0.455034	No
row_49	CFL1	na	null	null	6305	0.0545362	0.447003	No
row_50	PRKCA	na	null	null	6436	0.0515949	0.440005	No
row_51	ARPC1A	na	null	null	6450	0.0513758	0.44165	No
row_52	ASAP2	na	null	null	6660	0.0468786	0.428571	No
row_53	PIP5K1A	na	null	null	6671	0.0466154	0.430196	No
row_54	PIK3R1	na	null	null	6759	0.0449332	0.42604	No
row_55	PLA2G6	na	null	null	6950	0.0408413	0.414061	No
row_56	WASF1	na	null	null	7158	0.0364665	0.400602	No
row_57	PIP4K2B	na	null	null	7312	0.0333396	0.390978	No
row_58	AKT2	na	null	null	7458	0.0307645	0.381815	No
row_59	RAC1	na	null	null	7580	0.0282832	0.374301	No
row_60	DNM2	na	null	null	7772	0.0245147	0.361419	No
row_61	CDC42	na	null	null	7888	0.0222182	0.354041	No
row_62	PRKCE	na	null	null	8314	0.0146892	0.323356	No
row_63	WASF2	na	null	null	8392	0.0132284	0.318332	No
row_64	RAF1	na	null	null	8566	0.0101029	0.306051	No
row_65	CRKL	na	null	null	8628	0.0088434	0.301988	No
row_66	ARPC3	na	null	null	8734	0.0065252	0.294554	No
row_67	AKT1	na	null	null	9221	-0.00234476	0.258731	No
row_68	SPHK2	na	null	null	9377	-0.00539613	0.247542	No
row_69	PRKCD	na	null	null	9442	-0.00674437	0.243151	No
row_70	ASAP3	na	null	null	9638	-0.0107019	0.229273	No
row_71	CRK	na	null	null	10159	-0.0211162	0.191888	No
row_72	WASL	na	null	null	10251	-0.0229501	0.186322	No
row_73	MYO10	na	null	null	10531	-0.0293076	0.167176	No
row_74	MARCKSL1	na	null	null	10886	-0.0383548	0.142941	No
row_75	AKT3	na	null	null	11158	-0.0467051	0.125269	No
row_76	RPS6KB1	na	null	null	11337	-0.0526222	0.114774	No
row_77	MAPK1	na	null	null	11438	-0.0554222	0.110189	No
row_78	DNM1L	na	null	null	11534	-0.0585865	0.106135	No
row_79	ARF6	na	null	null	11541	-0.05881	0.108674	No
row_80	MAP2K1	na	null	null	12035	-0.076219	0.0760801	No
row_81	SCIN	na	null	null	12156	-0.0820567	0.0713673	No
row_82	PIK3CB	na	null	null	12437	-0.0951887	0.055488	No
row_83	PIKFYVE	na	null	null	12939	-0.128742	0.0249666	No
row_84	WASF3	na	null	null	13505	-0.23242	-0.00502968	No
row_85	PLA2G4F	na	null	null	13531	-0.246451	0.00562059	No
