# Supplementary material for: Screening to Identify an Immune Landscape-Based Prognostic Predictor and Therapeutic Target for Prostate Cancer
Source: Front Oncol. 2021 Nov 5;11:761643. doi: 10.3389/fonc.2021.761643 (PMC8602809; doi:10.3389/fonc.2021.761643)
Supplement: Supplementary file 1 [file DataSheet_1.zip › Data Sheet 1/Supplementary materials/Table S8 PFS analyses via univariate Cox regression for core enrichment genes.xlsx]

## Sheet: Sheet1
Tag	p.value	HR	Low 95%CI	High 95%CI
FCGR2B	1.85143e-05	2.04525	1.47405	2.83777
PLCB2	4.16267e-05	1.84478	1.37644	2.47247
FCGR2A	0.000108251	1.73781	1.3137	2.29886
FCGR3A	0.000116974	1.51379	1.2259	1.86929
ARRB2	0.000131694	2.33424	1.51154	3.60473
NCF1	0.000154799	1.88983	1.35899	2.628
SPHK1	0.000180518	1.69526	1.28605	2.23467
ADCY4	0.000370446	1.84792	1.31787	2.59117
CD72	0.000445087	1.65738	1.25015	2.19728
FCGR1A	0.000449365	1.88435	1.32276	2.68438
IKBKB	0.000454178	1.74009	1.27673	2.3716
LILRB3	0.000904869	2.42445	1.437	4.09043
FCER1G	0.000931918	1.5466	1.19468	2.00219
PIK3R5	0.000952175	1.71451	1.24525	2.3606
WAS	0.00141663	1.49962	1.16923	1.92336
GNB3	0.00159503	1.91484	1.27928	2.86614
SYK	0.00313242	1.46742	1.13779	1.89254
FYN	0.00321768	1.57089	1.16321	2.12146
ARPC1B	0.00351181	1.61855	1.17141	2.23638
VAV1	0.00461019	1.47116	1.12634	1.92154
BTK	0.00481442	1.5447	1.14171	2.08993
CARD11	0.00729859	1.39879	1.09465	1.78743
RASGRP3	0.0104804	1.68804	1.13049	2.52057
DNM1	0.0108936	1.58282	1.1115	2.254
HCK	0.0151076	1.36708	1.06232	1.75926
PREX1	0.021006	1.33172	1.04413	1.69852
JAK3	0.0263231	1.31348	1.03261	1.67074
CXCR3	0.0327961	1.28378	1.02064	1.61475
PIK3CD	0.0336488	1.33274	1.02246	1.73717
GNGT2	0.0389463	1.53991	1.02215	2.31994
CXCR4	0.0390015	1.22459	1.01028	1.48437
GNB4	0.0459773	1.33953	1.00523	1.785
CD22	0.049336	1.27834	1.00071	1.63299
IFITM1	0.050086	1.23345	0.999921	1.52151
RAC2	0.0554123	1.22308	0.99535	1.50292
DOCK2	0.055415	1.29426	0.994045	1.68513
MICB	0.0554639	1.42644	0.991737	2.05167
FGR	0.0570665	1.34641	0.991104	1.82909
HCST	0.0641367	1.23309	0.987769	1.53934
CCR1	0.0648259	1.27126	0.985354	1.64012
CXCL14	0.067332	1.12291	0.991764	1.2714
CD247	0.0819065	1.25602	0.971556	1.62378
DNM3	0.104028	1.7183	0.894641	3.30025
CCL22	0.107008	1.20101	0.961206	1.50063
GAB2	0.116004	1.27938	0.940965	1.73951
RASGRP2	0.121999	1.25604	0.940863	1.67679
CXCL6	0.123275	0.851538	0.694131	1.04464
IKBKG	0.128876	1.46285	0.895321	2.39014
CCL3	0.131673	1.15461	0.957773	1.3919
CD48	0.133699	1.1745	0.951833	1.44925
ADCY9	0.138545	1.29344	0.920203	1.81806
PLCG2	0.139969	1.32538	0.911749	1.92668
CCL19	0.152062	1.10437	0.964088	1.26505
ITGAL	0.155821	1.17376	0.940789	1.46443
VAV3	0.160156	1.21659	0.925401	1.59941
CCR7	0.162118	1.14147	0.948198	1.37415
ELMO1	0.165458	1.2702	0.905911	1.78097
STAT1	0.175591	1.16573	0.933745	1.45534
INPP5D	0.182743	1.19371	0.919977	1.54889
LCP2	0.192057	1.19142	0.91576	1.55006
CXCL1	0.19848	0.91821	0.806228	1.04575
CX3CL1	0.202762	0.876208	0.714979	1.0738
PRKCB	0.204408	0.852194	0.665677	1.09097
CD79B	0.227267	1.13657	0.923314	1.39908
CXCL10	0.229178	1.09262	0.945728	1.26234
LCK	0.231774	1.16654	0.906251	1.50159
GNB5	0.23702	1.30706	0.83856	2.0373
CCL4	0.259978	1.12732	0.915139	1.3887
TIAM1	0.280756	1.17464	0.876762	1.57371
ITK	0.287163	1.16893	0.876919	1.55818
CCR5	0.289536	1.13798	0.895894	1.44548
CX3CR1	0.294461	1.12422	0.9032	1.39933
PTPRC	0.303867	1.09706	0.919481	1.30892
ADCY5	0.309158	0.892921	0.717825	1.11073
ASAP1	0.312141	1.16288	0.867867	1.55818
CD79A	0.315792	1.07588	0.932614	1.24116
CCR10	0.319209	1.25136	0.804943	1.94537
CCL21	0.340282	1.07037	0.930751	1.23093
CXCL9	0.343483	1.06829	0.931815	1.22476
GRK5	0.34381	1.19161	0.828912	1.713
POLR3B	0.357204	0.843762	0.587706	1.21138
CXCL2	0.359408	0.941927	0.828804	1.07049
PRF1	0.361056	1.12489	0.873846	1.44804
ADCY3	0.386572	1.13082	0.856112	1.49368
POLR3A	0.391931	0.826581	0.534468	1.27835
CCL28	0.400363	0.887916	0.673051	1.17137
CHUK	0.402947	0.86083	0.605902	1.22302
CCL2	0.464362	1.05282	0.917214	1.20849
CCL5	0.479776	1.06827	0.889474	1.28301
FCER1A	0.500041	1.071	0.877436	1.30727
AMPH	0.526187	1.1951	0.688731	2.07378
LYN	0.539843	1.10882	0.796963	1.54271
GNG2	0.575374	0.920999	0.690561	1.22833
NFATC2	0.57965	1.08459	0.81372	1.44564
CCR2	0.617525	1.07046	0.819413	1.39843
SHC3	0.631445	0.823301	0.372	1.82211
CXCR6	0.766859	1.04281	0.790427	1.37577
KLRD1	0.769909	1.13452	0.487001	2.64297
PLA2G4A	0.803938	0.970316	0.76488	1.23093
NFATC4	0.817807	0.965112	0.71345	1.30554
DAPP1	0.845957	1.02593	0.792429	1.32823
GNG11	0.888745	0.979218	0.729618	1.3142
CCL14	0.909624	1.01665	0.764448	1.35206
MAVS	0.959336	1.00995	0.690173	1.4779
CXCL12	0.968596	0.995601	0.799397	1.23996
GZMB	0.985561	1.00216	0.793269	1.26606
ICAM1	0.991351	1.00105	0.828019	1.21024
