# Supplementary material for: Screening to Identify an Immune Landscape-Based Prognostic Predictor and Therapeutic Target for Prostate Cancer
Source: Front Oncol. 2021 Nov 5;11:761643. doi: 10.3389/fonc.2021.761643 (PMC8602809; doi:10.3389/fonc.2021.761643)
Supplement: Supplementary file 2 [file DataSheet_2.zip]

Archive with 29 entries (15 files):
- data1/
- data1/Figure 2A/
- data1/Figure 2A/data for Figure2A.xlsx
- data1/Figure 2A/Figure2A_TCGA-PRAD-ESTUMATE.txt
- data1/Figure 2B/
- data1/Figure 2B/Figure2B_Group.xlsx
- data1/Figure 2B/Figure2B_log2_490sample_935coding_DEGs_TCGA-PRAD_TPM_log2.txt
- data1/Figure 2C-E/
- data1/Figure 2C-E/1Cox_univariate analysis/
- data1/Figure 2C-E/1Cox_univariate analysis/Figure2C_E_490sample_415log2_coding_DEGs_TPM.txt
- data1/Figure 2C-E/1Cox_univariate analysis/Figure2C_E_clinical information.txt
- data1/Figure 2C-E/2Cox_multivariate analysis/
- data1/Figure 2C-E/2Cox_multivariate analysis/Figure2C_E_data.xlsx
- data1/Figure 3A-B/
- data1/Figure 3A-B/Figure3A_B_immune cell.xlsx
- data1/Figure 3C/
- data1/Figure 3C/Figure3c_DATA FOR KM.xlsx
- data1/Figure 3D/
- data1/Figure 3D/Figure3D_ILBERS_GROUP.txt
- data1/Figure 3E-I/
- data1/Figure 3E-I/Figure3E_I_ssGSEA.xlsx
- data1/Figure 4A/
- data1/Figure 4A/Figure4A_results of Cox unibariate analysis.txt
- data1/Figure 4B/
- data1/Figure 4B/Figure4B_data.xlsx
- data1/Figure 4C_D_F/
- data1/Figure 4C_D_F/Figure4C_D_Fdata.xlsx
- data1/Figure 4E/
- data1/Figure 4E/Figure4E_data.xlsx
