# Supplementary material for: Screening to Identify an Immune Landscape-Based Prognostic Predictor and Therapeutic Target for Prostate Cancer
Source: Front Oncol. 2021 Nov 5;11:761643. doi: 10.3389/fonc.2021.761643 (PMC8602809; doi:10.3389/fonc.2021.761643)
Supplement: Supplementary file 2 [file DataSheet_2.zip › data1/Figure 2A/Figure2A_TCGA-PRAD-ESTUMATE.txt]

ID	Stromal_score	Immune_score	ESTIMATE_score
TCGA-2A-A8VL-01	-1165.7	-1213.47	-2379.17
TCGA-2A-A8VO-01	-752.89	-924.06	-1676.96
TCGA-2A-A8VT-01	-1086.37	-976.82	-2063.19
TCGA-2A-A8VV-01	-995.29	-1419.46	-2414.75
TCGA-2A-A8VX-01	-1158.64	-1678.95	-2837.59
TCGA-2A-A8W1-01	-1797.54	-1308.5	-3106.05
TCGA-2A-A8W3-01	-819.69	-1009.11	-1828.8
TCGA-2A-AAYF-01	-1057.01	-1245.39	-2302.4
TCGA-2A-AAYO-01	-290.71	168.22	-122.49
TCGA-2A-AAYU-01	-978.98	-1364.66	-2343.64
TCGA-4L-AA1F-01	1694.52	1023.55	2718.08
TCGA-CH-5737-01	-1345.34	-1211.34	-2556.68
TCGA-CH-5738-01	-131.78	199.12	67.34
TCGA-CH-5739-01	-129.94	-418.77	-548.7
TCGA-CH-5740-01	-1002.49	-803	-1805.49
TCGA-CH-5741-01	-1403.59	-1295.15	-2698.74
TCGA-CH-5743-01	-801.17	153.02	-648.15
TCGA-CH-5744-01	-1004.71	-755.82	-1760.53
TCGA-CH-5745-01	-346.04	-270.57	-616.61
TCGA-CH-5746-01	-1246.87	-1343.87	-2590.74
TCGA-CH-5748-01	-1201.68	-1133.45	-2335.14
TCGA-CH-5750-01	-896.69	-213.61	-1110.3
TCGA-CH-5751-01	41.59	1104.65	1146.24
TCGA-CH-5752-01	-581.76	-1227.1	-1808.86
TCGA-CH-5753-01	-1166.64	-668.3	-1834.94
TCGA-CH-5754-01	-313.7	118.64	-195.06
TCGA-CH-5761-01	-298.08	-1017.4	-1315.47
TCGA-CH-5762-01	-441.85	-300.92	-742.77
TCGA-CH-5763-01	-192.82	-691.43	-884.25
TCGA-CH-5764-01	-766.78	-742.2	-1508.98
TCGA-CH-5765-01	-1178.74	-1373.44	-2552.17
TCGA-CH-5766-01	-1076.08	-622.77	-1698.85
TCGA-CH-5767-01	-982.44	-1264.4	-2246.84
TCGA-CH-5768-01	-1206.43	-1071.99	-2278.41
TCGA-CH-5769-01	-654.69	-789.32	-1444
TCGA-CH-5771-01	186.94	-7.19	179.75
TCGA-CH-5772-01	-598.7	-846.62	-1445.32
TCGA-CH-5788-01	-990.39	-1130.94	-2121.33
TCGA-CH-5789-01	-644.67	-555.32	-1199.98
TCGA-CH-5790-01	-1172.64	-889.92	-2062.56
TCGA-CH-5791-01	-697.97	-813.88	-1511.84
TCGA-CH-5792-01	82.61	154.1	236.71
TCGA-CH-5794-01	-1217.47	-1065.06	-2282.53
TCGA-EJ-5494-01	-599.75	-647.29	-1247.04
TCGA-EJ-5495-01	203.73	-219.87	-16.14
TCGA-EJ-5496-01	-1289.26	-1223.01	-2512.27
TCGA-EJ-5497-01	-516.1	-719.07	-1235.16
TCGA-EJ-5498-01	43.89	-405.98	-362.09
TCGA-EJ-5499-01	-733.87	-467.5	-1201.37
TCGA-EJ-5501-01	-972.68	-1028.83	-2001.52
TCGA-EJ-5502-01	-505.53	-346.45	-851.98
TCGA-EJ-5503-01	-536.77	-556.18	-1092.94
TCGA-EJ-5504-01	-32.56	-834.35	-866.9
TCGA-EJ-5505-01	-1176.62	-1156.72	-2333.34
TCGA-EJ-5506-01	-1048.6	-972.7	-2021.3
TCGA-EJ-5507-01	-637.28	-559.6	-1196.88
TCGA-EJ-5508-01	-496.34	-288.87	-785.21
TCGA-EJ-5509-01	-257.4	-216.21	-473.61
TCGA-EJ-5510-01	-639.69	-521.43	-1161.12
TCGA-EJ-5511-01	-584.67	-1186.83	-1771.5
TCGA-EJ-5512-01	-972.55	-1151.29	-2123.84
TCGA-EJ-5514-01	-6.38	-309.25	-315.63
TCGA-EJ-5515-01	-748.2	-1097.99	-1846.19
TCGA-EJ-5516-01	124.33	-319.79	-195.46
TCGA-EJ-5517-01	-478.93	-507.48	-986.41
TCGA-EJ-5518-01	107.55	-726.67	-619.13
TCGA-EJ-5519-01	-599.25	-1054.18	-1653.43
TCGA-EJ-5521-01	-793.95	-763.03	-1556.98
TCGA-EJ-5522-01	-501.4	-558.59	-1059.99
TCGA-EJ-5524-01	60.17	-332.37	-272.2
TCGA-EJ-5525-01	281.27	-909.31	-628.04
TCGA-EJ-5526-01	-172.04	-596.06	-768.11
TCGA-EJ-5527-01	-45.49	-421.56	-467.05
TCGA-EJ-5530-01	-534.65	-1128.84	-1663.49
TCGA-EJ-5531-01	-418.86	-215.95	-634.8
TCGA-EJ-5532-01	-550.3	-1048.64	-1598.94
TCGA-EJ-5542-01	-301.65	-908.3	-1209.95
TCGA-EJ-7115-01	-392.91	-977.72	-1370.63
TCGA-EJ-7123-01	-919.12	-1122	-2041.12
TCGA-EJ-7125-01	-505.32	-642.72	-1148.04
TCGA-EJ-7218-01	-1071.14	-928.18	-1999.32
TCGA-EJ-7312-01	-1053.27	-1022.02	-2075.3
TCGA-EJ-7314-01	-1391.29	-1145.55	-2536.84
TCGA-EJ-7315-01	110.65	318.62	429.27
TCGA-EJ-7317-01	-840.71	-1316.66	-2157.36
TCGA-EJ-7318-01	-871.44	-560.45	-1431.89
TCGA-EJ-7321-01	-1028.32	-540.21	-1568.53
TCGA-EJ-7325-01	-1006.48	-1041.07	-2047.56
TCGA-EJ-7327-01	14.55	-791.81	-777.27
TCGA-EJ-7328-01	-94.03	194.69	100.66
TCGA-EJ-7330-01	-382.25	-975.42	-1357.68
TCGA-EJ-7331-01	-54.87	-528.18	-583.05
TCGA-EJ-7781-01	-560.3	-596.75	-1157.05
TCGA-EJ-7782-01	-569.91	-856.17	-1426.08
TCGA-EJ-7783-01	-587.67	-791.24	-1378.91
TCGA-EJ-7784-01	-1020.61	-1019.17	-2039.78
TCGA-EJ-7785-01	-115.14	-348.14	-463.28
TCGA-EJ-7786-01	-555.59	-1079.95	-1635.54
TCGA-EJ-7788-01	-238.74	-801.32	-1040.06
TCGA-EJ-7789-01	-830.28	-1172.8	-2003.08
TCGA-EJ-7791-01	124.42	-644.61	-520.18
TCGA-EJ-7792-01	281.56	-63.91	217.65
TCGA-EJ-7793-01	-1056.72	-1243.17	-2299.88
TCGA-EJ-7794-01	-276.09	-444.9	-720.98
TCGA-EJ-7797-01	-978.33	-838.48	-1816.81
TCGA-EJ-8468-01	38.96	-288.68	-249.72
TCGA-EJ-8469-01	-853.51	-1070.63	-1924.13
TCGA-EJ-8470-01	-742.03	672.5	-69.53
TCGA-EJ-8472-01	-840.69	-1223.32	-2064.01
TCGA-EJ-8474-01	-351.11	-984.46	-1335.57
TCGA-EJ-A46B-01	-1014.25	-1274.03	-2288.28
TCGA-EJ-A46D-01	-969.87	-996.34	-1966.22
TCGA-EJ-A46E-01	-882.54	-732.58	-1615.12
TCGA-EJ-A46F-01	-1575.65	-1353.5	-2929.14
TCGA-EJ-A46G-01	-364.66	-738.98	-1103.64
TCGA-EJ-A46H-01	1.8	-195.67	-193.87
TCGA-EJ-A46I-01	-911.75	-1072.56	-1984.31
TCGA-EJ-A65B-01	-397.92	-732.38	-1130.3
TCGA-EJ-A65D-01	-1656.48	-1764.92	-3421.39
TCGA-EJ-A65E-01	-1281.85	-1199.99	-2481.83
TCGA-EJ-A65F-01	-355.26	-690.06	-1045.32
TCGA-EJ-A65G-01	-1157.05	-1345.2	-2502.26
TCGA-EJ-A65J-01	-683.77	-875.3	-1559.07
TCGA-EJ-A65M-01	-743.38	-567.8	-1311.19
TCGA-EJ-A6RA-01	-981.11	-860.08	-1841.2
TCGA-EJ-A6RC-01	-128.78	-20.72	-149.5
TCGA-EJ-A7NF-01	-1557.68	-1168.43	-2726.11
TCGA-EJ-A7NG-01	-548.13	-890.47	-1438.6
TCGA-EJ-A7NH-01	-722.98	-1040.65	-1763.63
TCGA-EJ-A7NJ-01	-1142.63	-673.71	-1816.34
TCGA-EJ-A7NK-01	-929.22	-1046.33	-1975.55
TCGA-EJ-A7NM-01	-501.78	29.43	-472.35
TCGA-EJ-A7NN-01	-576.33	-447.49	-1023.81
TCGA-EJ-A8FN-01	-534.85	-490.61	-1025.46
TCGA-EJ-A8FO-01	-916.44	-1186.92	-2103.37
TCGA-EJ-A8FP-01	-453.05	-562.44	-1015.49
TCGA-EJ-A8FS-01	-1583.1	-1246.17	-2829.27
TCGA-EJ-A8FU-01	-206.04	-613.97	-820.01
TCGA-EJ-AB20-01	263.93	-147.01	116.92
TCGA-EJ-AB27-01	-1069.8	-381.16	-1450.96
TCGA-FC-7708-01	-15.79	-516.78	-532.57
TCGA-FC-7961-01	82.83	-729.95	-647.13
TCGA-FC-A4JI-01	-1708.3	-947.54	-2655.84
TCGA-FC-A5OB-01	-1307.52	-1443.3	-2750.82
TCGA-FC-A66V-01	-1012.46	-658.66	-1671.12
TCGA-FC-A6HD-01	-1662.07	-1142.91	-2804.98
TCGA-FC-A8O0-01	-1070.04	-1339.38	-2409.42
TCGA-G9-6329-01	-491.49	-585.31	-1076.79
TCGA-G9-6332-01	-1446.74	-1345.99	-2792.72
TCGA-G9-6333-01	-559.87	-682.16	-1242.03
TCGA-G9-6336-01	-972.81	-1000.93	-1973.74
TCGA-G9-6338-01	-287.1	-936.62	-1223.72
TCGA-G9-6339-01	-1151.94	-948.13	-2100.07
TCGA-G9-6342-01	-1012.51	-1116.03	-2128.53
TCGA-G9-6343-01	-896.44	-1040.48	-1936.92
TCGA-G9-6347-01	-20.32	244.23	223.9
TCGA-G9-6348-01	-263.39	-532.77	-796.16
TCGA-G9-6351-01	-1022.48	-1219.94	-2242.42
TCGA-G9-6353-01	-692.48	-1191.74	-1884.22
TCGA-G9-6354-01	-1402.92	-1052.08	-2455
TCGA-G9-6356-01	-328.87	-328.76	-657.63
TCGA-G9-6361-01	-261.26	-1091.05	-1352.3
TCGA-G9-6362-01	-709.95	-825.31	-1535.26
TCGA-G9-6363-01	-673.94	-798.78	-1472.72
TCGA-G9-6364-01	-200.43	-1042.31	-1242.74
TCGA-G9-6365-01	-152.73	-823.19	-975.92
TCGA-G9-6366-01	-1116.88	-1186.52	-2303.4
TCGA-G9-6367-01	-704.79	-920.35	-1625.14
TCGA-G9-6369-01	-876.66	-1222.83	-2099.48
TCGA-G9-6370-01	-480.53	-715.32	-1195.85
TCGA-G9-6371-01	-1168.29	-1196.88	-2365.17
TCGA-G9-6373-01	-354.63	-547.01	-901.65
TCGA-G9-6377-01	-775.52	-666.85	-1442.37
TCGA-G9-6378-01	-242.95	-958.63	-1201.58
TCGA-G9-6379-01	-394.21	333.94	-60.27
TCGA-G9-6384-01	-407.1	-742.98	-1150.08
TCGA-G9-6385-01	-615.2	-998.59	-1613.78
TCGA-G9-6494-01	-634.51	-1143.65	-1778.16
TCGA-G9-6496-01	-496.9	-1002.77	-1499.68
TCGA-G9-6498-01	-329.32	151.11	-178.21
TCGA-G9-6499-01	-1228.74	-817.87	-2046.61
TCGA-G9-7509-01	-817.3	-1311.05	-2128.35
TCGA-G9-7510-01	-225.43	-643.24	-868.67
TCGA-G9-7519-01	-626.09	-1072.65	-1698.74
TCGA-G9-7521-01	-148.35	152.65	4.3
TCGA-G9-7522-01	-514.27	-830.92	-1345.19
TCGA-G9-7523-01	970.2	184.77	1154.97
TCGA-G9-7525-01	-407.32	-935.9	-1343.23
TCGA-G9-A9S0-01	-1023.65	-567.52	-1591.17
TCGA-G9-A9S4-01	-1453.67	-1355.59	-2809.26
TCGA-G9-A9S7-01	-1532.43	-994.01	-2526.44
TCGA-H9-7775-01	-557.36	-1061.38	-1618.75
TCGA-H9-A6BX-01	12.65	-252.3	-239.64
TCGA-H9-A6BY-01	-1294.34	-1470.17	-2764.51
TCGA-HC-7075-01	-1185.38	-760.12	-1945.5
TCGA-HC-7077-01	-1469.53	-1426.71	-2896.24
TCGA-HC-7078-01	-602.3	-586.28	-1188.58
TCGA-HC-7079-01	476.21	2504.72	2980.93
TCGA-HC-7080-01	-1314.09	-1179.51	-2493.61
TCGA-HC-7081-01	734.91	-105.82	629.09
TCGA-HC-7209-01	-898.9	-844.83	-1743.73
TCGA-HC-7210-01	42.62	-287.77	-245.15
TCGA-HC-7211-01	-954.66	-579.31	-1533.97
TCGA-HC-7212-01	-646.47	-1088.8	-1735.28
TCGA-HC-7213-01	-520.63	-578.23	-1098.85
TCGA-HC-7230-01	-1322.3	-1329.81	-2652.11
TCGA-HC-7231-01	-910.03	-470.56	-1380.59
TCGA-HC-7232-01	-573.85	-1118.72	-1692.57
TCGA-HC-7233-01	-41.08	95.11	54.04
TCGA-HC-7736-01	-427.89	-611.37	-1039.26
TCGA-HC-7737-01	-121.06	-64.09	-185.15
TCGA-HC-7738-01	-1192.28	-1019.53	-2211.81
TCGA-HC-7740-01	-266.42	-599.59	-866.01
TCGA-HC-7742-01	-533.3	-1163.27	-1696.57
TCGA-HC-7744-01	-1228.13	-1228.87	-2457
TCGA-HC-7745-01	1.95	-136.76	-134.81
TCGA-HC-7747-01	-669.65	-246.09	-915.74
TCGA-HC-7748-01	-33.56	-496.21	-529.78
TCGA-HC-7749-01	-440.61	-751.12	-1191.73
TCGA-HC-7750-01	-485.93	-959.83	-1445.76
TCGA-HC-7752-01	-830.69	-852.99	-1683.68
TCGA-HC-7817-01	40.42	-23.19	17.22
TCGA-HC-7818-01	-782.57	-578.32	-1360.89
TCGA-HC-7819-01	-1421.74	-1347.48	-2769.23
TCGA-HC-7820-01	-1199.79	-1131.91	-2331.71
TCGA-HC-7821-01	185.44	-139.78	45.66
TCGA-HC-8213-01	-1614.63	-1392.58	-3007.21
TCGA-HC-8216-01	-619.33	-422.82	-1042.15
TCGA-HC-8256-01	-1306.25	-1114.03	-2420.28
TCGA-HC-8257-01	-699.15	-882.7	-1581.85
TCGA-HC-8258-01	-1054.08	-772.35	-1826.44
TCGA-HC-8259-01	-1322.1	-1368.51	-2690.61
TCGA-HC-8260-01	-689.81	-921.79	-1611.6
TCGA-HC-8261-01	-806.04	-593.19	-1399.23
TCGA-HC-8262-01	-1178.55	-1226.29	-2404.84
TCGA-HC-8264-01	303.51	-665.72	-362.21
TCGA-HC-8265-01	-820.06	-715.65	-1535.7
TCGA-HC-8266-01	-116.48	1087.63	971.15
TCGA-HC-A48F-01	-883.87	-1511.39	-2395.25
TCGA-HC-A4ZV-01	-41.56	-81.96	-123.51
TCGA-HC-A631-01	-1056.22	-1283.12	-2339.34
TCGA-HC-A632-01	26.31	306.88	333.19
TCGA-HC-A6AL-01	-638.48	-420.81	-1059.29
TCGA-HC-A6AN-01	-752.21	-669.93	-1422.14
TCGA-HC-A6AO-01	-1207.66	-122.52	-1330.18
TCGA-HC-A6AP-01	-428.04	-203.67	-631.72
TCGA-HC-A6AQ-01	-1151.53	-895.16	-2046.68
TCGA-HC-A6AS-01	-140.78	64.15	-76.64
TCGA-HC-A6HX-01	-726.48	-736.52	-1463
TCGA-HC-A6HY-01	-1408.52	-1082.76	-2491.28
TCGA-HC-A76W-01	-150.06	-674.89	-824.95
TCGA-HC-A76X-01	-1422.31	-1554.25	-2976.56
TCGA-HC-A8CY-01	-1022.55	-371.68	-1394.22
TCGA-HC-A8D0-01	-367.07	-450.86	-817.93
TCGA-HC-A8D1-01	-359.45	-637.58	-997.03
TCGA-HC-A9TE-01	18.47	341.48	359.95
TCGA-HC-A9TH-01	-226.12	-528.19	-754.31
TCGA-HI-7168-01	4.7	-1186.96	-1182.27
TCGA-HI-7169-01	-291.92	-958.07	-1249.99
TCGA-HI-7170-01	128.85	-255.64	-126.79
TCGA-HI-7171-01	-699.92	-923.2	-1623.12
TCGA-J4-8198-01	-464.12	-1183.68	-1647.8
TCGA-J4-8200-01	-470.07	-928.05	-1398.12
TCGA-J4-A67K-01	-926.71	-269.58	-1196.29
TCGA-J4-A67L-01	-625.28	-177.34	-802.62
TCGA-J4-A67M-01	-196.47	59.93	-136.54
TCGA-J4-A67N-01	-1091.45	-438.35	-1529.8
TCGA-J4-A67O-01	-200.96	-460.86	-661.82
TCGA-J4-A67Q-01	-44.93	-236.28	-281.21
TCGA-J4-A67R-01	-600.84	-150.9	-751.73
TCGA-J4-A67S-01	-1232	-564.03	-1796.03
TCGA-J4-A67T-01	-985.54	-769.32	-1754.86
TCGA-J4-A6G1-01	-41.86	1385.4	1343.54
TCGA-J4-A6G3-01	-533.32	43.32	-489.99
TCGA-J4-A6M7-01	-929.51	-1407.21	-2336.72
TCGA-J4-A83I-01	-612.74	-705.84	-1318.58
TCGA-J4-A83J-01	-1014.27	-444.75	-1459.02
TCGA-J4-A83K-01	-803.85	-1167.07	-1970.92
TCGA-J4-A83L-01	-584.74	-1076.6	-1661.35
TCGA-J4-A83M-01	-942.35	-805.12	-1747.47
TCGA-J4-A83N-01	-1314.76	-1046.55	-2361.3
TCGA-J4-AATV-01	-523.16	-358.91	-882.07
TCGA-J4-AATZ-01	-1275.49	-1183.04	-2458.54
TCGA-J4-AAU2-01	-890.54	-953.67	-1844.21
TCGA-J9-A52B-01	-518.39	-625.64	-1144.02
TCGA-J9-A52C-01	282.46	40.04	322.5
TCGA-J9-A52D-01	-1672.89	-1515.66	-3188.55
TCGA-J9-A52E-01	291.7	-344.73	-53.03
TCGA-J9-A8CK-01	83.77	-753.73	-669.96
TCGA-J9-A8CL-01	287.9	-280.05	7.85
TCGA-J9-A8CM-01	49.56	-636.12	-586.56
TCGA-J9-A8CN-01	-799.04	-977.28	-1776.32
TCGA-J9-A8CP-01	-325.74	-816.41	-1142.15
TCGA-KC-A4BL-01	-530.22	-560.56	-1090.77
TCGA-KC-A4BN-01	-1511.65	-1198.51	-2710.16
TCGA-KC-A4BR-01	-153.81	-826.35	-980.17
TCGA-KC-A4BV-01	-105.61	-465.31	-570.92
TCGA-KC-A7F3-01	-1067.73	-965.55	-2033.28
TCGA-KC-A7F5-01	-1500.13	-1709.78	-3209.92
TCGA-KC-A7F6-01	-961.07	-896.33	-1857.4
TCGA-KC-A7FA-01	-830.11	-749.2	-1579.3
TCGA-KC-A7FD-01	-1669.35	-1189.59	-2858.94
TCGA-KC-A7FE-01	-95.63	-794.72	-890.35
TCGA-KK-A59V-01	-478.59	1687.94	1209.35
TCGA-KK-A59X-01	-525.64	-921.59	-1447.23
TCGA-KK-A59Y-01	-1304.97	-1177.56	-2482.53
TCGA-KK-A59Z-01	58.08	-523.63	-465.55
TCGA-KK-A5A1-01	-316.69	-555.18	-871.87
TCGA-KK-A6DY-01	-956.36	-569.74	-1526.1
TCGA-KK-A6E0-01	-1233.32	-1108.98	-2342.3
TCGA-KK-A6E1-01	-1252.04	-1074.94	-2326.98
TCGA-KK-A6E2-01	-1278.58	-996.38	-2274.96
TCGA-KK-A6E3-01	-313.85	-135.18	-449.03
TCGA-KK-A6E4-01	-1312.31	-960.68	-2272.98
TCGA-KK-A6E5-01	-686.08	-825.88	-1511.96
TCGA-KK-A6E6-01	-363.86	-710	-1073.86
TCGA-KK-A6E7-01	-1122.92	-1135.85	-2258.77
TCGA-KK-A6E8-01	-1183.25	-1298.02	-2481.27
TCGA-KK-A7AP-01	-1253.55	-1489	-2742.55
TCGA-KK-A7AQ-01	-583.74	-879.22	-1462.96
TCGA-KK-A7AU-01	-1957.87	-1478.65	-3436.52
TCGA-KK-A7AV-01	-396.59	377.11	-19.48
TCGA-KK-A7AW-01	-974.17	138.37	-835.8
TCGA-KK-A7AY-01	-1081.36	-980.56	-2061.92
TCGA-KK-A7AZ-01	-978.96	-1136.64	-2115.61
TCGA-KK-A7B0-01	-352.75	392.86	40.1
TCGA-KK-A7B1-01	-213.37	-897.18	-1110.54
TCGA-KK-A7B2-01	-219.07	344.48	125.41
TCGA-KK-A7B3-01	-169.15	-187.96	-357.11
TCGA-KK-A7B4-01	-624.35	-555.49	-1179.84
TCGA-KK-A8I4-01	316.06	490.32	806.38
TCGA-KK-A8I5-01	-570.91	-1004.26	-1575.17
TCGA-KK-A8I6-01	-1106.57	-943.78	-2050.35
TCGA-KK-A8I7-01	-225.19	-306.26	-531.45
TCGA-KK-A8I8-01	-909.45	-994.06	-1903.51
TCGA-KK-A8I9-01	-217.17	-242.77	-459.93
TCGA-KK-A8IA-01	-1045.56	-1241.36	-2286.93
TCGA-KK-A8IB-01	-517.27	-162.54	-679.81
TCGA-KK-A8IC-01	-163.19	-493.86	-657.05
TCGA-KK-A8ID-01	-1390.67	-1115	-2505.67
TCGA-KK-A8IF-01	-997.29	-1271.31	-2268.6
TCGA-KK-A8IG-01	66.25	-645.69	-579.44
TCGA-KK-A8IH-01	-1007.84	-597.81	-1605.66
TCGA-KK-A8II-01	-1744.48	-1358.81	-3103.29
TCGA-KK-A8IJ-01	-992.97	-1188.05	-2181.02
TCGA-KK-A8IK-01	-1513.77	-1250.7	-2764.46
TCGA-KK-A8IL-01	-547.14	124.67	-422.47
TCGA-KK-A8IM-01	-502.22	-669.03	-1171.24
TCGA-M7-A71Y-01	-781.6	-916.81	-1698.41
TCGA-M7-A71Z-01	-1673.42	-1541.55	-3214.98
TCGA-M7-A720-01	-1041.41	-924.82	-1966.23
TCGA-M7-A721-01	-723.29	-827.07	-1550.36
TCGA-M7-A722-01	-1263.75	-940.27	-2204.02
TCGA-M7-A723-01	-136.26	129.4	-6.86
TCGA-M7-A724-01	-1863.25	-1491.16	-3354.41
TCGA-M7-A725-01	-1125.51	-1208.62	-2334.13
TCGA-MG-AAMC-01	-1436.32	-1185.59	-2621.91
TCGA-QU-A6IL-01	-1256.79	-809.98	-2066.77
TCGA-QU-A6IM-01	-988.46	-98.69	-1087.15
TCGA-QU-A6IN-01	-1560.31	-1271.94	-2832.26
TCGA-QU-A6IO-01	-1051.13	-412.28	-1463.41
TCGA-QU-A6IP-01	-947.82	-1068.23	-2016.06
TCGA-SU-A7E7-01	-720.16	-496.98	-1217.14
TCGA-TK-A8OK-01	788.42	-552.13	236.28
TCGA-TP-A8TT-01	-246.61	214.65	-31.96
TCGA-TP-A8TV-01	-1255.93	-1367.06	-2622.99
TCGA-V1-A8MF-01	-398.86	-98.24	-497.11
TCGA-V1-A8MG-01	-427.07	-738.87	-1165.93
TCGA-V1-A8MJ-01	-690.18	12.64	-677.54
TCGA-V1-A8MK-01	-723.67	-943.74	-1667.42
TCGA-V1-A8ML-01	-504.66	-1138.45	-1643.1
TCGA-V1-A8MM-01	-184.9	-238.9	-423.8
TCGA-V1-A8MU-01	-102.6	-236.12	-338.72
TCGA-V1-A8WL-01	-561.45	-360.09	-921.54
TCGA-V1-A8WN-01	-780.03	-873.22	-1653.25
TCGA-V1-A8WS-01	-1130.97	-1393.16	-2524.13
TCGA-V1-A8WV-01	-562.71	-278.08	-840.79
TCGA-V1-A8WW-01	-626.97	-826.85	-1453.83
TCGA-V1-A8X3-01	-582.68	-961.77	-1544.46
TCGA-V1-A9O5-06	-972.63	-484.83	-1457.46
TCGA-V1-A9O5-01	-620.82	43.21	-577.6
TCGA-V1-A9O7-01	70.74	-496.4	-425.66
TCGA-V1-A9O9-01	-354.71	577.04	222.32
TCGA-V1-A9OA-01	-122.16	-711.07	-833.24
TCGA-V1-A9OF-01	-1345.21	-1052.98	-2398.19
TCGA-V1-A9OH-01	-614.6	-860.51	-1475.11
TCGA-V1-A9OL-01	-632.66	-549.5	-1182.16
TCGA-V1-A9OQ-01	-708.71	-743.73	-1452.44
TCGA-V1-A9OT-01	-797.36	-762.01	-1559.36
TCGA-V1-A9OX-01	-787.6	-579.07	-1366.67
TCGA-V1-A9OY-01	-567.64	-627.45	-1195.08
TCGA-V1-A9Z7-01	278.53	-484.32	-205.79
TCGA-V1-A9Z8-01	-29.08	-540.99	-570.07
TCGA-V1-A9Z9-01	-380.87	-902.51	-1283.38
TCGA-V1-A9ZG-01	-269.97	-800.76	-1070.74
TCGA-V1-A9ZI-01	-80.92	-342.1	-423.02
TCGA-V1-A9ZK-01	-650.48	-982.64	-1633.12
TCGA-V1-A9ZR-01	162.61	35.87	198.48
TCGA-VN-A88I-01	562.69	-340.93	221.76
TCGA-VN-A88K-01	-369.68	-928.97	-1298.65
TCGA-VN-A88L-01	-452.94	-1134.72	-1587.66
TCGA-VN-A88M-01	-1338.14	-1268.14	-2606.28
TCGA-VN-A88N-01	-1243.68	-1200.74	-2444.43
TCGA-VN-A88O-01	-1023.66	-724.78	-1748.44
TCGA-VN-A88P-01	-378.73	-815.39	-1194.12
TCGA-VN-A88Q-01	-1312.75	-1118.56	-2431.31
TCGA-VN-A88R-01	-501.81	-808.08	-1309.89
TCGA-VN-A943-01	-1983.92	-1657.55	-3641.47
TCGA-VP-A872-01	-269.07	-160.87	-429.93
TCGA-VP-A875-01	-1379.93	-1535.04	-2914.97
TCGA-VP-A876-01	-1443.71	-1373.44	-2817.15
TCGA-VP-A878-01	-263.02	-560.44	-823.46
TCGA-VP-A879-01	-691.09	-1297.96	-1989.06
TCGA-VP-A87B-01	-736.07	-1001.44	-1737.51
TCGA-VP-A87C-01	388.75	1465.59	1854.34
TCGA-VP-A87D-01	-1218.34	-1410.67	-2629.01
TCGA-VP-A87E-01	-104.38	161.81	57.43
TCGA-VP-A87H-01	-864.95	-996.93	-1861.87
TCGA-VP-A87J-01	-1003.26	-1150.8	-2154.06
TCGA-VP-A87K-01	-1376.7	-1112.84	-2489.54
TCGA-VP-AA1N-01	-377.72	-394.79	-772.51
TCGA-WW-A8ZI-01	-1011.19	-850.76	-1861.95
TCGA-X4-A8KQ-01	-249.06	-544.12	-793.17
TCGA-X4-A8KS-01	-886.97	-614.9	-1501.86
TCGA-XA-A8JR-01	-704.52	-900	-1604.51
TCGA-XJ-A83F-01	-859.37	-1210.43	-2069.8
TCGA-XJ-A83G-01	-1301.96	-1154.26	-2456.22
TCGA-XJ-A83H-01	-1205.13	-959.12	-2164.26
TCGA-XJ-A9DI-01	-177.43	210.55	33.12
TCGA-XJ-A9DK-01	-768.78	-802.53	-1571.31
TCGA-XJ-A9DQ-01	-922.54	-1121.4	-2043.94
TCGA-XJ-A9DX-01	-887.91	-948.77	-1836.68
TCGA-XK-AAIR-01	-572.44	-629.79	-1202.23
TCGA-XK-AAIV-01	92.59	864.02	956.61
TCGA-XK-AAIW-01	-1435.67	-487.98	-1923.65
TCGA-XK-AAJ3-01	-561.22	-1184.86	-1746.08
TCGA-XK-AAJA-01	-1233.27	-1110.4	-2343.66
TCGA-XK-AAJP-01	-862.53	-742.46	-1604.99
TCGA-XK-AAJR-01	-638.28	-1020.06	-1658.34
TCGA-XK-AAJT-01	-212.13	-541.21	-753.35
TCGA-XK-AAJU-01	-999.27	-745.26	-1744.53
TCGA-XK-AAK1-01	-1192.9	-915.57	-2108.47
TCGA-XQ-A8TA-01	-1918.71	-1854.63	-3773.34
TCGA-XQ-A8TB-01	-177.47	-957.71	-1135.18
TCGA-Y6-A8TL-01	-753.97	-1154.47	-1908.43
TCGA-Y6-A9XI-01	-1178.13	-1181.21	-2359.34
TCGA-YJ-A8SW-01	-971.37	-1362.6	-2333.97
TCGA-YL-A8HJ-01	455.43	-113.99	341.44
TCGA-YL-A8HK-01	-316.1	-633.7	-949.8
TCGA-YL-A8HL-01	-1170.42	-1419.83	-2590.26
TCGA-YL-A8HM-01	-680.38	-196.24	-876.62
TCGA-YL-A8HO-01	335.94	343.9	679.84
TCGA-YL-A8S8-01	-360.98	-1038.14	-1399.12
TCGA-YL-A8S9-01	-1638.91	-1610.07	-3248.98
TCGA-YL-A8SA-01	-1501.33	-1215.51	-2716.84
TCGA-YL-A8SB-01	-117.11	-748.15	-865.26
TCGA-YL-A8SC-01	-498.51	-277.98	-776.48
TCGA-YL-A8SF-01	73	-836.09	-763.09
TCGA-YL-A8SH-01	-786.97	-1011.44	-1798.41
TCGA-YL-A8SI-01	-270.83	-572.71	-843.54
TCGA-YL-A8SJ-01	-8.31	-1195.93	-1204.25
TCGA-YL-A8SK-01	-502.32	-592.21	-1094.53
TCGA-YL-A8SL-01	-1407.89	-1363.32	-2771.21
TCGA-YL-A8SO-01	-508.64	-942.76	-1451.4
TCGA-YL-A8SP-01	-770.04	-1587.2	-2357.24
TCGA-YL-A8SQ-01	-553.66	-765.79	-1319.45
TCGA-YL-A8SR-01	-607.98	-1040.56	-1648.54
TCGA-YL-A9WH-01	-885.84	-1070.62	-1956.46
TCGA-YL-A9WI-01	-834.64	-1150.52	-1985.16
TCGA-YL-A9WJ-01	-347.22	-381.03	-728.25
TCGA-YL-A9WK-01	-20.89	-429.24	-450.13
TCGA-YL-A9WL-01	-1087.59	-1397.03	-2484.62
TCGA-YL-A9WX-01	-519.33	-347.66	-866.99
TCGA-YL-A9WY-01	231.96	482.08	714.03
TCGA-ZG-A8QW-01	-348.2	-263.87	-612.06
TCGA-ZG-A8QX-01	-949.88	-952.18	-1902.06
TCGA-ZG-A8QY-01	-420.37	-1179.07	-1599.43
TCGA-ZG-A8QZ-01	-144.95	-352.86	-497.81
TCGA-ZG-A9KY-01	-855.75	88.65	-767.1
TCGA-ZG-A9L0-01	292.06	92.4	384.45
TCGA-ZG-A9L1-01	-508.93	-1521.21	-2030.15
TCGA-ZG-A9L2-01	478.43	82.54	560.97
TCGA-ZG-A9L4-01	54.33	-584.73	-530.39
TCGA-ZG-A9L5-01	-900.31	-1055.08	-1955.38
TCGA-ZG-A9L6-01	106.69	-437.66	-330.98
TCGA-ZG-A9L9-01	314.49	-38.39	276.1
TCGA-ZG-A9LB-01	-492.69	-280.03	-772.71
TCGA-ZG-A9LM-01	-143.79	-616.28	-760.07
TCGA-ZG-A9LN-01	116.59	1051.62	1168.21
TCGA-ZG-A9LS-01	435.62	486.18	921.8
TCGA-ZG-A9LU-01	-950.4	-286.19	-1236.59
TCGA-ZG-A9LY-01	-413.22	-587.6	-1000.82
TCGA-ZG-A9LZ-01	-653.44	-481.66	-1135.1
TCGA-ZG-A9M4-01	-807.39	193.99	-613.4
TCGA-ZG-A9MC-01	167.61	1174.03	1341.64
TCGA-ZG-A9N3-01	-1255.7	-198.73	-1454.44
TCGA-ZG-A9ND-01	-1252.25	-1125.71	-2377.96
TCGA-ZG-A9NI-01	42.86	-843.47	-800.62
