# Supplementary material for: Screening to Identify an Immune Landscape-Based Prognostic Predictor and Therapeutic Target for Prostate Cancer
Source: Front Oncol. 2021 Nov 5;11:761643. doi: 10.3389/fonc.2021.761643 (PMC8602809; doi:10.3389/fonc.2021.761643)
Supplement: Supplementary file 2 [file DataSheet_2.zip › data1/Figure 2B/Figure2B_Group.xlsx]

## Sheet: Sheet1
ID	Immune_score
TCGA-2A-A8VL-01	Low
TCGA-2A-A8VO-01	Low
TCGA-2A-A8VT-01	Low
TCGA-2A-A8VV-01	Low
TCGA-2A-A8VX-01	Low
TCGA-2A-A8W1-01	Low
TCGA-2A-A8W3-01	Low
TCGA-2A-AAYF-01	Low
TCGA-2A-AAYU-01	Low
TCGA-CH-5737-01	Low
TCGA-CH-5740-01	Low
TCGA-CH-5741-01	Low
TCGA-CH-5744-01	Low
TCGA-CH-5746-01	Low
TCGA-CH-5748-01	Low
TCGA-CH-5752-01	Low
TCGA-CH-5753-01	Low
TCGA-CH-5761-01	Low
TCGA-CH-5763-01	Low
TCGA-CH-5764-01	Low
TCGA-CH-5765-01	Low
TCGA-CH-5766-01	Low
TCGA-CH-5767-01	Low
TCGA-CH-5768-01	Low
TCGA-CH-5769-01	Low
TCGA-CH-5772-01	Low
TCGA-CH-5788-01	Low
TCGA-CH-5790-01	Low
TCGA-CH-5791-01	Low
TCGA-CH-5794-01	Low
TCGA-EJ-5494-01	Low
TCGA-EJ-5496-01	Low
TCGA-EJ-5497-01	Low
TCGA-EJ-5501-01	Low
TCGA-EJ-5504-01	Low
TCGA-EJ-5505-01	Low
TCGA-EJ-5506-01	Low
TCGA-EJ-5511-01	Low
TCGA-EJ-5512-01	Low
TCGA-EJ-5515-01	Low
TCGA-EJ-5518-01	Low
TCGA-EJ-5519-01	Low
TCGA-EJ-5521-01	Low
TCGA-EJ-5525-01	Low
TCGA-EJ-5526-01	Low
TCGA-EJ-5530-01	Low
TCGA-EJ-5532-01	Low
TCGA-EJ-5542-01	Low
TCGA-EJ-7115-01	Low
TCGA-EJ-7123-01	Low
TCGA-EJ-7125-01	Low
TCGA-EJ-7218-01	Low
TCGA-EJ-7312-01	Low
TCGA-EJ-7314-01	Low
TCGA-EJ-7317-01	Low
TCGA-EJ-7325-01	Low
TCGA-EJ-7327-01	Low
TCGA-EJ-7330-01	Low
TCGA-EJ-7781-01	Low
TCGA-EJ-7782-01	Low
TCGA-EJ-7783-01	Low
TCGA-EJ-7784-01	Low
TCGA-EJ-7786-01	Low
TCGA-EJ-7788-01	Low
TCGA-EJ-7789-01	Low
TCGA-EJ-7791-01	Low
TCGA-EJ-7793-01	Low
TCGA-EJ-7797-01	Low
TCGA-EJ-8469-01	Low
TCGA-EJ-8472-01	Low
TCGA-EJ-8474-01	Low
TCGA-EJ-A46B-01	Low
TCGA-EJ-A46D-01	Low
TCGA-EJ-A46E-01	Low
TCGA-EJ-A46F-01	Low
TCGA-EJ-A46G-01	Low
TCGA-EJ-A46I-01	Low
TCGA-EJ-A65B-01	Low
TCGA-EJ-A65D-01	Low
TCGA-EJ-A65E-01	Low
TCGA-EJ-A65F-01	Low
TCGA-EJ-A65G-01	Low
TCGA-EJ-A65J-01	Low
TCGA-EJ-A6RA-01	Low
TCGA-EJ-A7NF-01	Low
TCGA-EJ-A7NG-01	Low
TCGA-EJ-A7NH-01	Low
TCGA-EJ-A7NJ-01	Low
TCGA-EJ-A7NK-01	Low
TCGA-EJ-A8FO-01	Low
TCGA-EJ-A8FS-01	Low
TCGA-EJ-A8FU-01	Low
TCGA-FC-7961-01	Low
TCGA-FC-A4JI-01	Low
TCGA-FC-A5OB-01	Low
TCGA-FC-A66V-01	Low
TCGA-FC-A6HD-01	Low
TCGA-FC-A8O0-01	Low
TCGA-G9-6329-01	Low
TCGA-G9-6332-01	Low
TCGA-G9-6333-01	Low
TCGA-G9-6336-01	Low
TCGA-G9-6338-01	Low
TCGA-G9-6339-01	Low
TCGA-G9-6342-01	Low
TCGA-G9-6343-01	Low
TCGA-G9-6351-01	Low
TCGA-G9-6353-01	Low
TCGA-G9-6354-01	Low
TCGA-G9-6361-01	Low
TCGA-G9-6362-01	Low
TCGA-G9-6363-01	Low
TCGA-G9-6364-01	Low
TCGA-G9-6365-01	Low
TCGA-G9-6366-01	Low
TCGA-G9-6367-01	Low
TCGA-G9-6369-01	Low
TCGA-G9-6370-01	Low
TCGA-G9-6371-01	Low
TCGA-G9-6377-01	Low
TCGA-G9-6378-01	Low
TCGA-G9-6384-01	Low
TCGA-G9-6385-01	Low
TCGA-G9-6494-01	Low
TCGA-G9-6496-01	Low
TCGA-G9-6499-01	Low
TCGA-G9-7509-01	Low
TCGA-G9-7510-01	Low
TCGA-G9-7519-01	Low
TCGA-G9-7522-01	Low
TCGA-G9-7525-01	Low
TCGA-G9-A9S4-01	Low
TCGA-G9-A9S7-01	Low
TCGA-H9-7775-01	Low
TCGA-H9-A6BY-01	Low
TCGA-HC-7075-01	Low
TCGA-HC-7077-01	Low
TCGA-HC-7078-01	Low
TCGA-HC-7080-01	Low
TCGA-HC-7209-01	Low
TCGA-HC-7211-01	Low
TCGA-HC-7212-01	Low
TCGA-HC-7230-01	Low
TCGA-HC-7232-01	Low
TCGA-HC-7736-01	Low
TCGA-HC-7738-01	Low
TCGA-HC-7740-01	Low
TCGA-HC-7742-01	Low
TCGA-HC-7744-01	Low
TCGA-HC-7749-01	Low
TCGA-HC-7750-01	Low
TCGA-HC-7752-01	Low
TCGA-HC-7818-01	Low
TCGA-HC-7819-01	Low
TCGA-HC-7820-01	Low
TCGA-HC-8213-01	Low
TCGA-HC-8256-01	Low
TCGA-HC-8257-01	Low
TCGA-HC-8258-01	Low
TCGA-HC-8259-01	Low
TCGA-HC-8260-01	Low
TCGA-HC-8261-01	Low
TCGA-HC-8262-01	Low
TCGA-HC-8264-01	Low
TCGA-HC-8265-01	Low
TCGA-HC-A48F-01	Low
TCGA-HC-A631-01	Low
TCGA-HC-A6AN-01	Low
TCGA-HC-A6AQ-01	Low
TCGA-HC-A6HX-01	Low
TCGA-HC-A6HY-01	Low
TCGA-HC-A76W-01	Low
TCGA-HC-A76X-01	Low
TCGA-HC-A8D1-01	Low
TCGA-HI-7168-01	Low
TCGA-HI-7169-01	Low
TCGA-J4-8198-01	Low
TCGA-J4-8200-01	Low
TCGA-J4-A67T-01	Low
TCGA-J4-A6M7-01	Low
TCGA-J4-A83I-01	Low
TCGA-J4-A83K-01	Low
TCGA-J4-A83L-01	Low
TCGA-J4-A83M-01	Low
TCGA-J4-A83N-01	Low
TCGA-J4-AATZ-01	Low
TCGA-J4-AAU2-01	Low
TCGA-J9-A52B-01	Low
TCGA-J9-A52D-01	Low
TCGA-J9-A8CK-01	Low
TCGA-J9-A8CM-01	Low
TCGA-J9-A8CN-01	Low
TCGA-J9-A8CP-01	Low
TCGA-KC-A4BN-01	Low
TCGA-KC-A4BR-01	Low
TCGA-KC-A7F3-01	Low
TCGA-KC-A7F5-01	Low
TCGA-KC-A7F6-01	Low
TCGA-KC-A7FA-01	Low
TCGA-KC-A7FD-01	Low
TCGA-KC-A7FE-01	Low
TCGA-KK-A59X-01	Low
TCGA-KK-A59Y-01	Low
TCGA-KK-A6E0-01	Low
TCGA-KK-A6E1-01	Low
TCGA-KK-A6E2-01	Low
TCGA-KK-A6E5-01	Low
TCGA-KK-A6E6-01	Low
TCGA-KK-A6E7-01	Low
TCGA-KK-A6E8-01	Low
TCGA-KK-A7AP-01	Low
TCGA-KK-A7AQ-01	Low
TCGA-KK-A7AU-01	Low
TCGA-KK-A7AY-01	Low
TCGA-KK-A7AZ-01	Low
TCGA-KK-A7B1-01	Low
TCGA-KK-A8I5-01	Low
TCGA-KK-A8I6-01	Low
TCGA-KK-A8I8-01	Low
TCGA-KK-A8IA-01	Low
TCGA-KK-A8ID-01	Low
TCGA-KK-A8IF-01	Low
TCGA-KK-A8IG-01	Low
TCGA-KK-A8IH-01	Low
TCGA-KK-A8II-01	Low
TCGA-KK-A8IJ-01	Low
TCGA-KK-A8IK-01	Low
TCGA-KK-A8IM-01	Low
TCGA-M7-A71Y-01	Low
TCGA-M7-A71Z-01	Low
TCGA-M7-A720-01	Low
TCGA-M7-A721-01	Low
TCGA-M7-A722-01	Low
TCGA-M7-A724-01	Low
TCGA-M7-A725-01	Low
TCGA-MG-AAMC-01	Low
TCGA-QU-A6IL-01	Low
TCGA-QU-A6IN-01	Low
TCGA-QU-A6IP-01	Low
TCGA-TP-A8TV-01	Low
TCGA-V1-A8MG-01	Low
TCGA-V1-A8MK-01	Low
TCGA-V1-A8ML-01	Low
TCGA-V1-A8WN-01	Low
TCGA-V1-A8WS-01	Low
TCGA-V1-A8WW-01	Low
TCGA-V1-A8X3-01	Low
TCGA-V1-A9OA-01	Low
TCGA-V1-A9OF-01	Low
TCGA-V1-A9OH-01	Low
TCGA-V1-A9OQ-01	Low
TCGA-V1-A9OT-01	Low
TCGA-V1-A9OX-01	Low
TCGA-V1-A9OY-01	Low
TCGA-V1-A9Z9-01	Low
TCGA-V1-A9ZG-01	Low
TCGA-V1-A9ZK-01	Low
TCGA-VN-A88K-01	Low
TCGA-VN-A88L-01	Low
TCGA-VN-A88M-01	Low
TCGA-VN-A88N-01	Low
TCGA-VN-A88O-01	Low
TCGA-VN-A88P-01	Low
TCGA-VN-A88Q-01	Low
TCGA-VN-A88R-01	Low
TCGA-VN-A943-01	Low
TCGA-VP-A875-01	Low
TCGA-VP-A876-01	Low
TCGA-VP-A87B-01	Low
TCGA-VP-A87D-01	Low
TCGA-VP-A87H-01	Low
TCGA-VP-A87J-01	Low
TCGA-VP-A87K-01	Low
TCGA-WW-A8ZI-01	Low
TCGA-X4-A8KS-01	Low
TCGA-XA-A8JR-01	Low
TCGA-XJ-A83F-01	Low
TCGA-XJ-A83G-01	Low
TCGA-XJ-A83H-01	Low
TCGA-XJ-A9DK-01	Low
TCGA-XJ-A9DQ-01	Low
TCGA-XJ-A9DX-01	Low
TCGA-XK-AAIR-01	Low
TCGA-XK-AAJ3-01	Low
TCGA-XK-AAJA-01	Low
TCGA-XK-AAJP-01	Low
TCGA-XK-AAJR-01	Low
TCGA-XK-AAJU-01	Low
TCGA-XK-AAK1-01	Low
TCGA-XQ-A8TB-01	Low
TCGA-Y6-A8TL-01	Low
TCGA-Y6-A9XI-01	Low
TCGA-YJ-A8SW-01	Low
TCGA-YL-A8HK-01	Low
TCGA-YL-A8HL-01	Low
TCGA-YL-A8S8-01	Low
TCGA-YL-A8S9-01	Low
TCGA-YL-A8SA-01	Low
TCGA-YL-A8SB-01	Low
TCGA-YL-A8SJ-01	Low
TCGA-YL-A8SK-01	Low
TCGA-YL-A8SL-01	Low
TCGA-YL-A8SO-01	Low
TCGA-YL-A8SP-01	Low
TCGA-YL-A8SQ-01	Low
TCGA-YL-A8SR-01	Low
TCGA-YL-A9WH-01	Low
TCGA-YL-A9WI-01	Low
TCGA-YL-A9WL-01	Low
TCGA-ZG-A8QX-01	Low
TCGA-ZG-A8QY-01	Low
TCGA-ZG-A9L1-01	Low
TCGA-ZG-A9L4-01	Low
TCGA-ZG-A9L5-01	Low
TCGA-ZG-A9LM-01	Low
TCGA-ZG-A9LY-01	Low
TCGA-ZG-A9ND-01	Low
TCGA-ZG-A9NI-01	Low
TCGA-2A-AAYO-01	High
TCGA-4L-AA1F-01	High
TCGA-CH-5738-01	High
TCGA-CH-5739-01	High
TCGA-CH-5743-01	High
TCGA-CH-5745-01	High
TCGA-CH-5750-01	High
TCGA-CH-5751-01	High
TCGA-CH-5754-01	High
TCGA-CH-5762-01	High
TCGA-CH-5771-01	High
TCGA-CH-5789-01	High
TCGA-CH-5792-01	High
TCGA-EJ-5495-01	High
TCGA-EJ-5498-01	High
TCGA-EJ-5499-01	High
TCGA-EJ-5502-01	High
TCGA-EJ-5503-01	High
TCGA-EJ-5507-01	High
TCGA-EJ-5508-01	High
TCGA-EJ-5509-01	High
TCGA-EJ-5510-01	High
TCGA-EJ-5514-01	High
TCGA-EJ-5516-01	High
TCGA-EJ-5517-01	High
TCGA-EJ-5522-01	High
TCGA-EJ-5524-01	High
TCGA-EJ-5527-01	High
TCGA-EJ-5531-01	High
TCGA-EJ-7315-01	High
TCGA-EJ-7318-01	High
TCGA-EJ-7321-01	High
TCGA-EJ-7328-01	High
TCGA-EJ-7331-01	High
TCGA-EJ-7785-01	High
TCGA-EJ-7792-01	High
TCGA-EJ-7794-01	High
TCGA-EJ-8468-01	High
TCGA-EJ-8470-01	High
TCGA-EJ-A46H-01	High
TCGA-EJ-A65M-01	High
TCGA-EJ-A6RC-01	High
TCGA-EJ-A7NM-01	High
TCGA-EJ-A7NN-01	High
TCGA-EJ-A8FN-01	High
TCGA-EJ-A8FP-01	High
TCGA-EJ-AB20-01	High
TCGA-EJ-AB27-01	High
TCGA-FC-7708-01	High
TCGA-G9-6347-01	High
TCGA-G9-6348-01	High
TCGA-G9-6356-01	High
TCGA-G9-6373-01	High
TCGA-G9-6379-01	High
TCGA-G9-6498-01	High
TCGA-G9-7521-01	High
TCGA-G9-7523-01	High
TCGA-G9-A9S0-01	High
TCGA-H9-A6BX-01	High
TCGA-HC-7079-01	High
TCGA-HC-7081-01	High
TCGA-HC-7210-01	High
TCGA-HC-7213-01	High
TCGA-HC-7231-01	High
TCGA-HC-7233-01	High
TCGA-HC-7737-01	High
TCGA-HC-7745-01	High
TCGA-HC-7747-01	High
TCGA-HC-7748-01	High
TCGA-HC-7817-01	High
TCGA-HC-7821-01	High
TCGA-HC-8216-01	High
TCGA-HC-8266-01	High
TCGA-HC-A4ZV-01	High
TCGA-HC-A632-01	High
TCGA-HC-A6AL-01	High
TCGA-HC-A6AO-01	High
TCGA-HC-A6AP-01	High
TCGA-HC-A6AS-01	High
TCGA-HC-A8CY-01	High
TCGA-HC-A8D0-01	High
TCGA-HC-A9TE-01	High
TCGA-HC-A9TH-01	High
TCGA-HI-7170-01	High
TCGA-J4-A67K-01	High
TCGA-J4-A67L-01	High
TCGA-J4-A67M-01	High
TCGA-J4-A67N-01	High
TCGA-J4-A67O-01	High
TCGA-J4-A67Q-01	High
TCGA-J4-A67R-01	High
TCGA-J4-A67S-01	High
TCGA-J4-A6G1-01	High
TCGA-J4-A6G3-01	High
TCGA-J4-A83J-01	High
TCGA-J4-AATV-01	High
TCGA-J9-A52C-01	High
TCGA-J9-A52E-01	High
TCGA-J9-A8CL-01	High
TCGA-KC-A4BL-01	High
TCGA-KC-A4BV-01	High
TCGA-KK-A59V-01	High
TCGA-KK-A59Z-01	High
TCGA-KK-A5A1-01	High
TCGA-KK-A6DY-01	High
TCGA-KK-A6E3-01	High
TCGA-KK-A7AV-01	High
TCGA-KK-A7AW-01	High
TCGA-KK-A7B0-01	High
TCGA-KK-A7B2-01	High
TCGA-KK-A7B3-01	High
TCGA-KK-A7B4-01	High
TCGA-KK-A8I4-01	High
TCGA-KK-A8I7-01	High
TCGA-KK-A8I9-01	High
TCGA-KK-A8IB-01	High
TCGA-KK-A8IC-01	High
TCGA-M7-A723-01	High
TCGA-QU-A6IM-01	High
TCGA-QU-A6IO-01	High
TCGA-SU-A7E7-01	High
TCGA-TK-A8OK-01	High
TCGA-TP-A8TT-01	High
TCGA-V1-A8MF-01	High
TCGA-V1-A8MM-01	High
TCGA-V1-A8MU-01	High
TCGA-V1-A8WL-01	High
TCGA-V1-A8WV-01	High
TCGA-V1-A9O5-01	High
TCGA-V1-A9O5-06	High
TCGA-V1-A9O7-01	High
TCGA-V1-A9O9-01	High
TCGA-V1-A9OL-01	High
TCGA-V1-A9Z7-01	High
TCGA-V1-A9Z8-01	High
TCGA-V1-A9ZI-01	High
TCGA-V1-A9ZR-01	High
TCGA-VN-A88I-01	High
TCGA-VP-A872-01	High
TCGA-VP-A878-01	High
TCGA-VP-A87C-01	High
TCGA-VP-A87E-01	High
TCGA-VP-AA1N-01	High
TCGA-X4-A8KQ-01	High
TCGA-XJ-A9DI-01	High
TCGA-XK-AAIV-01	High
TCGA-XK-AAIW-01	High
TCGA-XK-AAJT-01	High
TCGA-YL-A8HJ-01	High
TCGA-YL-A8HM-01	High
TCGA-YL-A8HO-01	High
TCGA-YL-A8SC-01	High
TCGA-YL-A8SI-01	High
TCGA-YL-A9WJ-01	High
TCGA-YL-A9WK-01	High
TCGA-YL-A9WX-01	High
TCGA-YL-A9WY-01	High
TCGA-ZG-A8QW-01	High
TCGA-ZG-A8QZ-01	High
TCGA-ZG-A9KY-01	High
TCGA-ZG-A9L0-01	High
TCGA-ZG-A9L2-01	High
TCGA-ZG-A9L6-01	High
TCGA-ZG-A9L9-01	High
TCGA-ZG-A9LB-01	High
TCGA-ZG-A9LN-01	High
TCGA-ZG-A9LS-01	High
TCGA-ZG-A9LU-01	High
TCGA-ZG-A9LZ-01	High
TCGA-ZG-A9M4-01	High
TCGA-ZG-A9MC-01	High
TCGA-ZG-A9N3-01	High
