# Supplementary material for: Screening to Identify an Immune Landscape-Based Prognostic Predictor and Therapeutic Target for Prostate Cancer
Source: Front Oncol. 2021 Nov 5;11:761643. doi: 10.3389/fonc.2021.761643 (PMC8602809; doi:10.3389/fonc.2021.761643)
Supplement: Supplementary file 2 [file DataSheet_2.zip › data1/Figure 2B/Figure2B_log2_490sample_935coding_DEGs_TCGA-PRAD_TPM_log2.txt]

ENSG_IDs	TCGA-HC-A4ZV-01	TCGA-TK-A8OK-01	TCGA-CH-5761-01	TCGA-CH-5740-01	TCGA-CH-5764-01	TCGA-CH-5748-01	TCGA-CH-5753-01	TCGA-CH-5766-01	TCGA-HC-A6HX-01	TCGA-HC-A6AS-01	TCGA-HC-8264-01	TCGA-HC-A6AN-01	TCGA-ZG-A9L9-01	TCGA-HC-A631-01	TCGA-J9-A52B-01	TCGA-CH-5744-01	TCGA-HC-A632-01	TCGA-CH-5769-01	TCGA-CH-5754-01	TCGA-HC-A6AL-01	TCGA-HC-A6AP-01	TCGA-EJ-A65F-01	TCGA-J4-AATZ-01	TCGA-KK-A8IB-01	TCGA-KC-A7F5-01	TCGA-CH-5737-01	TCGA-CH-5745-01	TCGA-CH-5792-01	TCGA-XJ-A9DQ-01	TCGA-ZG-A8QW-01	TCGA-QU-A6IL-01	TCGA-V1-A9OL-01	TCGA-HC-A6AQ-01	TCGA-2A-A8W1-01	TCGA-H9-A6BY-01	TCGA-EJ-7793-01	TCGA-ZG-A9LN-01	TCGA-EJ-A8FP-01	TCGA-V1-A9O5-01	TCGA-V1-A9O5-06	TCGA-EJ-A7NM-01	TCGA-ZG-A9KY-01	TCGA-XK-AAJR-01	TCGA-EJ-AB20-01	TCGA-ZG-A9NI-01	TCGA-J9-A8CL-01	TCGA-HC-A6HY-01	TCGA-EJ-A8FU-01	TCGA-EJ-AB27-01
ENSG00000008517.15	3.6800000679052514	4.420842002036345	3.4609052886266056	4.047314657848483	4.254381486227713	3.1845766508193236	4.283280280624901	4.359191367863906	4.484269632456991	5.199237544619803	3.0695012310176693	3.7846302531064553	5.587820541968734	3.6525083553544633	4.379677934909734	3.9000581506738703	4.766826000842193	4.918866330116307	5.049132799497077	4.572227900853989	5.282704562584573	4.023008441086802	3.1091930102749865	4.933739093457136	2.4757610097633926	2.826727689659294	4.57997821325849	5.339445952692891	3.0061976501778918	4.973518004703718	3.92136981066935	4.7976152219703945	3.9450403875120372	2.1354882312577805	3.356150496035336	2.276398628293747	5.949160222659269	3.527956099064635	5.348541227578426	3.9933081375418347	5.6881199816732	5.100921669292651	2.3042047994213406	4.666175232990854	4.73830392694428	4.500692621754869	4.174139370671455	4.638653439028479	4.860789760388102
ENSG00000189099.10	0.0	0.07848816356648677	0.15367479340872403	0.1334653847441648	0.3503295441361609	0.09194151356933272	0.18642122823909255	0.0	0.08494216700071038	0.0	0.0	0.0	0.0	0.0	0.11344173012716963	0.1726576239436787	0.0	0.2591426976129959	0.044708948756990746	0.0775478992869776	0.0	0.0	0.07067849183268977	0.0	0.0	0.0	0.2574207910449211	0.0	0.0	0.0	0.0	0.09276052765115579	0.07522859092899588	0.0	0.0	0.0	0.0	0.0	0.0	0.061611315503551894	0.1744207244893034	0.0	0.0643934618342555	0.1122563850609273	0.0	0.0	0.0	0.0	0.10037167972320303
ENSG00000145451.11	0.026207827914582506	0.0	0.00832962078470927	0.014335867320734082	0.0	0.00974816127365685	0.03043191057304323	0.05143250557649848	0.04438277888211599	0.0	0.020869081812305554	0.0	0.0	0.016972319264909014	0.0	0.004716644877835703	0.04200431313795951	0.0	0.009326846551953217	0.41142952503102803	0.0	0.7468382127996781	0.022218280916840846	0.0	0.0	0.0	0.0	0.0	0.015236208590415152	0.025779974617657898	0.021304833328520043	0.00983749971922585	0.0	0.009376741011147062	0.0	0.0	0.03464785913442672	0.0	0.5694887426088935	0.038396925537719805	0.0377074717728951	0.09678141544779584	0.006768982994044018	0.0	0.0	0.02125026566862193	0.0	0.02435513458128146	0.021261958912351022
ENSG00000072694.17	2.010773597860622	1.1323600898118256	0.6066884975633018	0.6367487330962904	0.7722986645045732	0.5192139103585722	0.7063457210678489	0.6596586530749323	0.6925912397785121	1.8747704313224987	1.746018400520439	0.7675144656914378	1.2714637403242413	0.3739064704850515	0.8163503074502373	0.348119743371077	1.529850869710595	0.7925381189395667	0.7601386158320078	1.376481541181008	1.456546807410991	1.0742728042955438	0.5669807587189049	0.7499348791932308	0.20033051151251735	0.4876391364349008	0.7244434905775878	1.4948680329779747	0.7659181560227825	1.3161668828813453	0.058422352087083	0.9136602519010254	0.2984280305938137	0.31560414256356367	0.2781325100629252	0.224553459265553	2.2342673654269603	0.8361937987686847	1.6492852365099238	1.435390491923036	1.4771025823164419	0.7657925354402549	0.7366238585646872	0.6051026064934413	0.8711455270387493	1.3245379429316262	0.21933915409651075	0.5470678521248791	0.5850278526482895
ENSG00000143184.4	0.8771297362257144	0.3596942065002724	2.3864194490060373	0.4336207137019118	0.9220658685910574	0.4149515053905694	0.9985221703514938	1.1022041634949917	0.6908731400860758	0.9373013446546336	0.26858654472242155	0.4848660301785399	0.8720005257490934	0.3211071601540717	0.6160435320493068	0.2985948567654076	0.8302072471545507	0.4642712764297396	1.0014073353182382	0.8472405197008831	0.7702468939455508	1.061361797885782	0.48500403186840974	0.8025055184254689	0.17058526371111232	0.3374828035872123	0.8104285625958583	0.7982482098064633	0.5333736997780647	1.6850857155131538	0.0	0.5660406788236408	0.47224324409086305	0.18569151305303264	0.10672554372446218	0.7855294956211974	2.2100647134229883	1.3395534658279744	1.2483074907480394	0.8645071510938314	1.9568904811618628	1.8077893339618334	0.26079810291422706	1.400092717678794	0.1700845925149972	1.0662984704631508	0.635447896985135	0.8772273015094381	1.0118315691976412
ENSG00000057149.13	1.1699268359227553	0.13929575134128605	0.1399812596026074	0.3868360747930494	0.9046140431736949	0.4727313650962954	1.229092222461262	1.861718113614675	0.46970627363578626	0.5834580148881622	0.06036873849676426	0.44517502906825357	0.0	0.03707216576459956	2.2908019872894614	1.6863900266029541	0.04612982859275754	1.0289214780180373	1.2271383544707202	0.848766762985376	1.7434150216356028	0.17594131035327668	1.7993484272245845	2.4043137933884298	0.24303390219550672	0.3595750478461538	0.6957885913631925	1.6713888113263016	0.4823313589156344	1.104401035884191	0.3354657311765497	0.758985412045241	0.5469294225252443	0.5449449827326321	0.0	0.9709668706398791	0.9725938690457272	1.5742994798935461	1.7689305806213529	0.05596139252758433	0.2676781091041069	0.0	1.408772993574719	0.15059672519108863	0.0	0.334693924183349	0.8780479182899863	1.9849155846619917	2.1837282035719965
ENSG00000158481.11	2.045079385622862	1.7608986857434399	0.7957018100624188	1.9281374606155226	2.369439863452839	2.2104314572451047	0.9639642706348847	2.559719233655693	1.4178464643022886	1.77622397424921	2.18308468583019	1.2854295947126797	1.9955523010930984	0.8090085453774025	2.3389659195838366	2.023855854186699	3.3349316045672643	2.5673575477273345	2.153519097636026	2.2417914662019736	2.9566666611392187	2.5068896142506407	1.3545780208312037	2.4533981261574787	0.21340685418117977	1.4059003817202067	2.198518181551049	3.0858055146430794	1.6133180368996973	3.0525312363306263	0.7626486634189452	2.514547564385766	1.3291497716424445	0.9380753963255363	0.3702452012641309	1.434720097247192	4.507588155525759	3.0275540705565316	3.050414649387931	2.7010733218264904	3.64547912301872	2.138691465915767	2.04068503684523	2.082210451180293	0.7273311541109342	2.437490359190174	1.6962518744131447	2.9161550944440493	3.0224939634020758
ENSG00000007312.11	3.1690759981876115	3.073322432077979	1.844795109578329	2.6447383423621975	1.9297020478967826	1.7694335201852065	1.734795812448921	2.5224469580829094	3.5517442810524433	3.0011861925099814	2.225236273418851	2.7289535899562574	2.1457614657886674	0.9059589285331688	2.243098277334675	1.6325523028664617	5.2446517096084815	1.4410849181893948	3.4785575805006723	3.208648597074358	3.5477159167782877	2.7399717436585203	1.3914588920543882	2.326350619402106	1.1439492716371387	1.7011966665354923	2.5960994228731256	3.605310293104451	2.3549258149148233	2.2461936109326093	2.6203907788081264	2.430036973755795	2.8139357685859245	0.5374249538126261	1.6295486163785433	1.406401477592746	4.798954268394517	2.416416012348762	2.505872718832357	3.717748685016743	4.4845647891848825	4.040476021248268	2.0138140284619235	3.1948175600859416	2.9219425146079394	2.3721698814452834	2.032654162919165	2.3352248670105	4.178872551922275
ENSG00000112303.12	1.7960896280236363	0.7773988052840396	1.0688059896649138	3.6527591030340516	3.674602199699847	3.593734981212972	2.6218198180323657	3.8039151025467066	1.0016530097995375	2.0055231280620807	1.0066661015790221	1.5423029978028002	1.212266006005134	1.5351788925181198	2.65195112814536	1.4175769944983978	2.178655733968114	1.9751646139068708	2.7438332747970815	1.8367700309266666	2.871627419100625	1.4000718647120343	3.0659549658729937	1.782415188244026	0.4303341190526403	1.9895610716256755	1.967338676473795	3.796102801106983	1.5246782448196314	3.8910660145646965	0.9426181274569949	2.646908251566325	1.655966401905555	0.6068978757420205	0.2859926599872222	0.9307026022880361	2.8262334716007858	2.8695001845709487	1.7453011312807967	2.5076926716724044	1.7403426112074676	1.3796435657659787	0.9709483575151291	1.0021636383373556	1.0049775245095143	1.9812115336944247	2.2361169922217496	1.9811941098833599	2.553693620172708
ENSG00000186265.8	1.3215372973797292	0.0633246354748334	0.12459969687092909	0.6980354622361582	0.4516820040591349	0.4904446278394905	0.24427947977209724	1.1538249071854778	0.13401152412807005	0.3388673373683665	0.26515745927792345	0.17797027160472087	0.4949770136727801	0.16723268217735945	0.5670133805123233	0.2054479962406809	1.9404128965986738	0.2964260107871107	0.9645557450586496	0.49941673699922845	0.1559285663983641	0.4063633272296027	0.2808518861494959	0.7736523509906323	0.022147827801057344	0.2055623938041363	0.8208314357401963	0.8809622140251202	0.18628595569658582	0.5307983940339441	0.0	0.6163183116467319	0.17488607238861392	0.07147561986466425	0.06016651447410253	0.10930302398207904	1.842994114792838	0.455689931684398	1.257800146461037	1.1988552075761538	1.2056339808851975	1.2661551502831	0.11832693179221342	0.2304152733125322	0.12767543020815064	0.4701701753770827	0.14053804408030918	0.33939470783556513	1.1531038782990164
ENSG00000135905.17	2.0719274411972424	1.5553155916992172	2.0633891560721906	1.4179274370314194	2.0339974299996473	1.371852801697109	1.7302473648978853	2.109829538647918	0.5732264954182786	1.1010372863872344	1.5856100420408716	0.9543060200509325	1.1722138408929088	0.577987132353533	3.7684634082677055	1.1879995785468531	2.5859409794230537	1.1951784355822548	2.415555203146101	0.987131793207406	0.9699973759380971	1.6692213718453983	1.0070286360690972	1.1311096327531214	0.2711301468597679	1.0332018385285304	2.1447288718860724	2.6143719604282945	0.6389760757464148	1.5166707642517046	0.31639106124793664	1.692343383060369	0.5593969305094556	0.5385734335546393	0.15552855434083626	0.8850073124865518	2.4818869915098145	1.5521176803489267	2.500442203460918	2.460537887105249	2.3555503157742113	2.064249703396229	1.3893950184362496	0.8958182108486609	0.8198165661994425	1.9087121860536351	0.5133076167184294	1.7242241580891842	1.926508560282498
ENSG00000163464.7	0.09859035364012224	0.20861124157928934	0.15276620218687034	0.10709492687622821	0.7741335345921984	0.14356289440992964	0.2532744720660052	0.7049676553840369	0.0	0.7650372665411153	0.15371421717966618	0.286261347081973	0.13929262826275415	0.0	0.04616763960835871	0.6141270351511701	0.07996257868144088	0.6054411983168912	0.5611455114585908	0.8922832136628662	0.616390672414002	0.2619052419262581	0.05646986320076573	0.17518723428571253	0.03278849548689619	0.5815649415525372	0.36144667183351353	0.6191374717188464	0.05791655179831227	0.0	0.08051698687574733	0.10995416521948456	0.2783151714620351	0.4880177274267264	0.0	0.21876216865609374	0.09806068452166208	0.07390929876405831	0.1806315683200704	0.07317678156662089	0.03638677405090106	0.12331122984795392	0.1252832344764791	0.0	0.09592171654942055	0.0	0.1057013803965252	1.059213733903033	0.0407385399700501
ENSG00000178372.7	0.6911382928062474	0.0	0.9786146338043652	0.0	0.21191398324694577	0.0	0.0	0.7449709424491391	4.0566178715700305	0.17198945568969332	0.076248997882353	0.09846265321757572	0.0	0.2610581761342068	0.24898740611128428	0.19707657816401586	0.0	0.10502800838091852	0.6597557617067257	0.08892908768531596	0.8813634441642079	0.21999697575901284	1.981220593993016	0.4583356416948982	0.18035385161240794	0.08394947315964843	0.0	0.19045287020704096	0.0	0.2648102371874279	1.660459168637103	0.6184381551210676	0.16768871766157276	0.28521988809190374	0.0	0.09457193421146994	0.18372048124341334	0.0	0.09002242291179229	0.2025133665419351	0.3739765435237462	0.0	0.0	0.12850902501974007	0.0	0.41319404385358455	0.1975937657447101	0.0	0.22145289365277437
ENSG00000234068.5	0.0	0.0	0.11648040055281703	0.0	0.0	0.0	0.14168417491849417	0.23349929073786926	0.0	0.0	0.0	0.0	0.0	0.0	0.16658635950903705	0.06702545789907303	0.0	0.0	0.0	0.11453444451850034	0.24171161480509015	0.0	0.20194934753886917	0.0	0.0	0.0	0.0	0.0	0.0	0.0	0.0	0.2614992748227541	0.0	0.0	0.11022314342583077	0.0	0.0	0.0	0.0	0.0	0.25372401503520614	0.0	0.0	0.1648765519426682	0.0	0.0	0.0	0.0	0.1477000917530418
ENSG00000090382.5	6.944859571511724	4.808437416888425	6.496083683758809	6.332904405532758	5.610208423801467	6.088988269256854	7.011553500284928	6.477068727683549	3.318507228652766	7.084113833879817	5.900271576302064	5.561539442690486	6.003517225853264	4.1776664970070705	6.458027807596785	6.973850611726664	7.113242994742175	7.308329030154527	7.624392097003619	6.397743561030187	6.76620344201314	6.862365978511871	4.759999695081358	10.383235072222549	2.452669322137434	6.359503735597771	7.292861097734912	9.033392249136307	3.5787016079705514	7.367558325270202	3.7339037735648137	6.260336687703206	4.321701197532836	3.8421201155878624	1.757046395797129	4.498828759586973	7.408029972339556	6.560385549690379	7.725436783483667	6.928865674519854	5.89232240725735	6.367272896211319	6.361989941713006	4.6332957066085285	4.551346726896078	5.132358050028953	4.42241874025658	6.036039091607785	6.069687402429784
ENSG00000164299.6	0.49274963461208476	0.15538541231555983	0.0	0.0694064972564186	0.09744739421092903	0.13800190591776088	0.0	0.12374268826800723	0.20687500459393363	0.2237332136385607	0.0	0.0	0.1338894288172279	0.12115279076598029	0.11529151712380402	0.11210777050629415	0.0	0.7658489750261954	0.565729893874134	0.07882837161181447	0.0	0.051548008709964455	0.23721871517259346	0.039174929087193056	0.041810859118658276	0.0	0.0	0.11516782714687378	0.03730983078288408	0.12297993124233733	0.0	0.18278228936666333	0.03874253345678236	0.045695513844688215	0.0	0.0	0.2387115875216308	0.09388464433939697	0.11810494035095648	0.03165695368181672	0.0	0.06441023820139528	0.03310200156558712	0.0	0.0	0.0	0.0	0.0	0.051909394125905936
ENSG00000154025.14	0.1670360125883523	0.08406662062437227	0.1863167898837787	0.3587700335217604	0.030079926522537166	0.028818984261170452	0.14500653189596013	0.07588027903382241	0.07831599326165042	0.08271251654395298	0.07119751821195242	0.053279281211011026	0.09547171477931908	0.0	0.017981255653809324	0.048387756612372594	0.20646770873800904	0.014434457314005953	0.20716032635068116	0.024223735052168533	0.013418606435147185	0.04670454901398754	0.04375174103183835	0.0	0.0988588892216624	0.1834927296737338	0.1108440875707235	0.053226572665715226	0.05588231039349795	0.0	0.0	0.36184741841363055	0.05801402547764397	0.054932158718876654	0.034787042769543246	0.05114221334500842	0.25081899142493086	0.0289553600434563	0.1635377411060559	0.3190321669671348	0.12255219403483192	0.11449393541677257	0.08811549927689159	0.017787101272832864	0.1280305183363508	0.12210062625918168	0.0416888929072548	0.05380576371798503	0.09258005217846846
ENSG00000015285.9	4.103096796213306	2.9813912480264206	2.723011867094662	3.0854880196887247	2.8294158642354	2.32709537026476	2.8165288279238236	3.318184062894436	2.9402478119758437	4.103731057803986	2.5879824487703886	3.019614650648043	3.731915507020742	1.9495262770875301	3.5149833103466985	2.7617978265644725	4.433286672248225	2.7191814639205245	3.8636981687623857	3.2804309676061054	3.4053669081807376	3.234105799517143	2.3704985148853357	3.4213905891109415	2.1093066909611724	2.2578523593625413	3.4674342801764872	4.206575020668946	2.6173607414593505	3.6997165747889675	2.6083324392630045	3.7155736997493913	2.8794936026052427	1.9893297022974121	1.9669634770277333	2.1526043742597065	4.8334670845820416	2.913864007250022	4.333704463992843	4.016768509343895	4.935420737566012	4.544780648757322	2.712642128698973	3.496323155354676	2.5832078990745857	3.8419964488927327	2.5732188663526117	3.444089149042943	3.7104663621666094
ENSG00000066336.10	4.603101540645464	3.970165763337841	4.178899139127146	3.6533806424429276	3.3867382107751336	2.782832583829951	3.6059719322794446	3.843803384157721	3.7418205008400816	5.203590712953655	3.445197261292951	4.006560302389324	4.7755652729924325	2.3861123291675925	4.18941679400472	3.763360097295226	4.615090879268037	3.5160492496778573	4.766011808051595	4.522856146094412	4.706797618784422	3.9636404877529903	3.40604809395796	4.186478507426171	2.0342139363912715	3.2262297498669525	4.336564717238279	5.220601511331886	2.6654721142380016	4.627284057934149	3.1030378703303976	4.610406252063039	3.3842613839734934	2.681472205446632	2.272057918456354	2.444709210442269	5.091609387592565	3.779977887446803	5.408978960662772	4.826993930860997	5.223664286466929	4.270964532729974	3.4642330054840302	4.208128658553622	3.809475628526584	4.964487090051269	2.922513448777554	4.142917248543795	3.8338554973228263
ENSG00000151962.6	0.0	0.0	0.03928489058037398	0.0	0.047888407459100134	0.045892612652016516	0.07150802610479254	0.041014383969537764	0.0	0.0	0.0	0.0	0.0	0.0	0.0	0.0	0.0	0.04574533256964802	0.022133431909361262	0.0	0.06337582424649846	0.04982429255396566	0.0	0.03785942781519465	0.0	0.018321769569548056	0.0	0.028666072967604032	0.018140738261764624	0.0	0.0	0.0	0.018842150517409968	0.0	0.0	0.0	0.0	0.023238449247119757	0.0	0.0	0.0	0.01582013412840224	0.016082755503337192	0.0	0.03031807249602053	0.0	0.0	0.028980644618572665	0.012708073731104884
ENSG00000155926.12	3.3976922569189414	1.8535288673713968	2.1130362808968193	1.5585379596153122	1.8038689004296968	1.3843750954022203	1.990663529149525	2.3776225430165066	0.8983233112366996	2.2269125060586257	2.8666795765341337	1.6996945498044773	2.118881206671501	1.5923613368876024	3.108967854623256	1.5078964805721555	3.3451959568087575	1.4726006124589337	2.9204074685459434	1.962116268649325	1.9476244541343588	2.672049224217987	1.946548478298922	3.057590875868443	1.0709889477175087	1.354318801880069	2.196512980625181	2.9043585330433044	1.9192757092523194	2.1298225681151233	0.938283092213875	3.063779180888882	1.1505717803846844	1.0804042679578572	0.4260947778350293	2.1395544749173023	3.531457495296308	2.4078624999957494	3.42209236335814	2.543730072338025	2.758425544283455	2.9746334855724674	1.7427448653781628	2.3257948569472098	1.2080295021371033	2.3140001026839747	1.0344906947637293	2.7447640485391807	2.301044545276788
ENSG00000164256.8	0.06424888093832443	0.0	0.020604448109927283	0.0	0.0	0.0	0.0500563777854591	0.021517661370723157	0.0	0.0	0.0	0.0	0.0	0.0	0.02989581644898066	0.0	0.0	0.0708880896299842	0.0	0.0	0.0	0.0	0.0	0.0	0.0	0.0	0.0	0.0	0.018901052945162176	0.0	0.0	0.0	0.0	0.0	0.0	0.0	0.0	0.02421054370482376	0.060657839926104115	0.016021866980504926	0.0	0.0	0.0	0.029574536108893795	0.0	0.0	0.0	0.0	0.0
ENSG00000110324.8	3.3242463460560505	3.104375439381506	2.631068120859945	2.5255242739462687	3.185085328489546	2.0533273470735534	2.9677382247658346	3.450407951434533	2.037438200536722	3.1303749587858225	2.2785333988209917	1.6970355286438235	2.8993467804132216	1.0474564524706838	2.8235611232195863	2.670601578279727	3.623542064014926	2.2612846255535684	3.5619941945935434	2.7452593744685707	2.0904988410105236	3.287319670726839	1.9735419150334983	2.475692247297063	0.8297386042726568	1.7710543672870018	3.502861661178661	3.7157186402527294	1.519874725739093	3.07050194756299	1.6792803508998357	2.762872975242519	1.436101761841567	1.1956273757000002	1.0854632200505803	1.2972300353393251	4.47545786138963	2.463059202631689	3.8736291290479454	3.547061378247497	3.843398854144965	4.009099223908249	2.362725619752933	2.911952487385829	2.0926190845336436	2.880216789510329	1.3505529279219914	2.935692744124334	3.133462092232329
ENSG00000082293.11	0.16870914517813754	1.2053273245732978	0.027991350154781554	0.016158267308284853	0.06751166336435074	0.021896302435059856	0.022941073402425228	0.13160266138870902	0.04010473488414667	0.0	0.3980302038630374	0.0	0.35783547129171167	0.0	0.027171173380500926	0.015897020464542347	0.5605271255334104	0.08538784598456595	0.08204814810682486	0.009228248659564196	0.01018233180709007	0.04719215737712024	0.00839305762371064	0.018037136018073423	0.009662404827622876	0.008697891716333912	0.07445656437088004	0.0734432242093706	0.034142890939817684	0.05751221353048929	0.09371542994159143	0.043858851756725034	0.008945917249976211	0.0	0.06946746848747887	0.019595818240072203	0.31019130356140145	0.022000136065931812	0.01862977626602223	0.06437240886222068	0.07350042940291439	0.044466829706305847	0.04519773198894421	0.06628089473876768	0.014424581590688058	0.03576917322615378	0.0	0.18194203384818672	0.3038402398856959
ENSG00000163534.13	1.6941830417832762	0.020132021557151134	0.04019070788566144	0.3145302788576584	0.14224279606206847	0.24113914433195158	0.3531505954370143	0.8335352211871682	0.0	0.019800755911516397	0.033786603183352755	0.065236315167667	0.022932440632572083	0.020674468027362197	0.16782513277111336	0.011478770790017578	2.156796910128588	0.19957889556301467	0.9570824637826577	0.13376857719834956	0.10647763827211561	0.19388716075382734	0.17145796621118384	0.4076619483217103	0.0	0.018747256534138515	0.5114627664989392	0.5069293117846022	0.01856220380134568	0.06209704240000956	0.0	0.22269055930739498	0.019279702483278083	0.0	0.0	0.0420540924456125	1.2856206467515956	0.04716918738070181	0.17184625831855396	1.5181334948848686	1.3688599708122593	1.2894383541024235	0.0	0.11283255927727026	0.0	0.4068342967730482	0.0	0.058705403920069094	1.328872661194016
ENSG00000154451.13	1.9935456071802455	0.8918985410584728	1.262591109780062	1.7810656995509846	1.7166209443362637	1.3187642751127093	2.2962628551811974	2.1190848677989855	0.34769678448707364	1.3040278943769805	0.9510046903086586	0.5256727768156905	1.4471175395435538	0.7514950252439133	1.4845788017887416	1.2021902000149733	1.9664092525534385	1.1023978570929762	3.005413475574211	0.8836898164987279	0.6910309166199105	1.6495782061810043	1.2971818876807795	0.9315412480281379	0.3252122495464547	0.7452716861850385	1.95553914714239	2.3696950488751267	0.3719596544602244	2.1411821042030272	0.29628778487146046	1.9588373841402789	0.3260149375933289	0.5008754239735204	0.23934315409145118	0.3944668814746009	2.9841339249215153	0.9497341119108893	3.128131236645575	2.488062975096685	2.2082374845535817	3.4092716683211584	0.35922207138078194	1.0573133902248175	0.49528670333928965	1.648002684468482	0.4558806572042077	1.7127501121252346	1.9194272983120395
ENSG00000118849.8	4.118453519754417	4.120673893933442	4.777343919500672	5.280026923207204	6.3167969246907125	4.339043284908267	5.273297767199257	4.893363936607583	4.321299189258144	5.828799893304234	2.9474296034110443	3.489252026324376	4.850942311079378	2.5171645145337807	4.505258287294791	3.196555903411823	4.790010655692607	6.855426750035708	4.37634256230071	3.7710860118447793	6.398926834957012	3.249712566162866	3.4351137215562817	6.25637773292853	1.4805121444286895	2.869249017540475	5.883429827397314	7.089316472703728	4.05994149456141	6.228737530746686	3.322656979584731	5.206458616665957	3.708701453288805	1.8037792503101524	2.6292392084790657	2.8311282227314107	5.798356795842589	5.3202597243887	4.237175380286263	2.783656822783448	4.79852717439678	2.4769706188955003	3.6447655125050633	4.7172006169078475	2.2704695723916153	5.173896533150498	4.190240951239581	5.082757500607961	4.633513564551299
ENSG00000243649.7	1.6942726460743984	1.4643889501112441	1.024628549292859	3.4536705322100487	4.233846086437281	4.281077797826822	4.360861949681806	4.116765453618332	2.1637623698811375	4.446011154309039	1.145918467290857	2.0299948648613984	1.753632476763801	2.122008020021115	2.4426290693945423	1.7533974396159533	1.4716934454067612	3.7522180034123376	4.305658360092989	2.704756632290267	4.062355491847911	1.386322609362155	2.927610973156039	3.919512315797824	0.9204809794628027	1.9989933784129439	4.409098123159858	6.472658739975953	2.7810782098751887	3.6072721736224977	4.817936295398082	2.081785402628131	2.8975992683372076	0.4470476504944281	1.2030698444813477	1.7896645774855822	4.295855515851786	3.8188705949802313	3.5281977325328873	1.3333208025316743	3.7108604426290435	0.8334498086424383	1.6219151487591337	1.2971166618363266	0.6771856213135942	1.918064698436657	4.012531792449703	3.434465469186065	4.025621841168763
ENSG00000174946.6	2.8133177511943606	0.8238618578386818	0.31929049830319356	1.3796787280341556	2.037187986260295	0.8460995124565269	1.2892448514889268	2.1149550365198326	0.09332761237475719	0.9096222110539296	0.8312112595647781	0.45608251539637545	1.133723274825939	0.2886418012562045	2.007156990466576	1.072613820985394	1.5535236004696638	0.7847210012232224	2.03099608478268	0.7653725070180496	0.48851047047193824	2.026609553295569	1.0937305794680026	2.4046229097363603	0.5635835928970863	0.42661130211402254	1.346337476903525	1.5974224560653896	0.8665084760946066	1.5017879946533876	0.39859679547912286	1.9599825704214173	0.27076540003799743	0.6069606606866025	0.08198543151792273	0.6028734923791479	3.477509640602373	1.1858859584311563	2.8589587587085004	1.3302628796376497	2.0285979573171202	2.8497660579064608	0.3523557282749517	0.919660243372763	0.6079516458580329	1.0225919974846631	0.6105375968462953	2.0499804599539972	1.5089033698567682
ENSG00000125813.12	0.42827620478614187	0.04030711452427203	0.8228785777446881	1.090637746470417	1.3000895581084853	0.13755217838489894	0.6727818348191003	0.083385344707798	0.0	0.0	0.0	1.4215535451748378	0.21602155256026542	1.5221525055593916	3.667221254795958	1.425332707686388	0.9683384385481483	0.20802548213863328	1.8521832478963725	0.07856617910632545	0.0	1.9679997225476886	0.0	0.13826898740619545	0.0	0.8549636622170507	0.01578100897721996	0.058536140975041354	0.0853171690893633	0.1801692846034338	0.0	0.03200905785819539	0.05125624590436053	0.0	0.6946294136591652	0.6198683454363337	0.0	0.0	0.0	0.0	0.0	0.330950240226704	0.05457202658309541	0.01958546879408451	0.041542352740602084	0.085176939770173	0.7562722786367541	0.13447207055286467	0.017452068320199098
ENSG00000162598.12	0.0	0.01792860044242516	0.0	0.11996854436912462	0.7184858428957317	0.17945416807138678	0.0	0.24345904464855048	0.0	0.017633355951808108	0.0	0.6311767225824372	0.08001920055367356	0.03659202333575773	0.05184883768629768	0.8160711540322803	0.3109096424632268	0.1600868401998373	0.3658279535984697	0.0	0.03880749314355946	0.27262067334290224	0.06339129573644639	0.017362180625171305	0.07277113850619037	0.0	0.0	0.08945128933153401	0.3259765219441282	0.027959638345199957	0.13340784309833562	0.06289233888343733	0.05090598622580923	0.040273999798519276	0.48904066475963576	0.6829199170089975	0.03756739667995668	0.12264050024948873	0.017932677043552978	0.014009910474994244	0.0	0.042817104507861733	0.05774157828372254	0.0258757585659239	0.0	0.02304990957955921	1.3767161453099415	0.26695163459316124	0.05697964263271681
ENSG00000137868.17	2.3066324741336084	2.7085805376508825	1.7806266685974217	2.0500804646651978	1.8891406496942398	1.674411473166681	1.5613958683796163	1.9660390056282893	2.0066227899037465	3.1316635717040264	2.1497320818446695	2.6594122595806953	3.9103869133926445	2.0259026174732573	2.01455296072112	1.2593444467356187	2.466410839108458	2.453953810086006	1.5129682670917752	2.4281490294550343	2.503859091821269	1.5609650596976177	1.7304181013207238	2.5728905471215886	2.2015277963178423	1.1794711770804986	3.0061656269293104	3.178762855530264	0.7102803187865872	2.8276305386981377	1.417543516473752	3.183973782344588	1.0948334887775815	0.23764309480673973	0.807925398550301	0.66240304501738	3.312570021088235	1.2181765252196268	3.4926375519534507	1.8290928583707642	3.573889260976589	0.2375552822449493	1.7023137992100819	2.893620012637825	1.6889653529240665	3.9274941507871426	1.0806222157810657	1.8953717936861532	1.3279122204775595
ENSG00000160224.15	0.05327281705905786	0.0337096563206641	0.017040306161877832	0.05794645544089588	0.0	0.0	0.04147016328664964	0.15277780483031952	0.05445113449531378	0.01667381887615691	0.0	0.0906490521402049	0.019314490485957892	0.034613438914920525	0.0	0.019259168683125636	0.22244352384762825	0.058800842951788335	0.028516686417644224	0.04966544964481608	0.10744266426451174	0.04299289578348436	0.015233826125701122	0.14143503247115238	0.03485218079906336	0.0	0.15072531579755502	0.03690923031110606	0.06152842242935807	0.12762175015179497	0.0	0.02011421351086626	0.0794061668574037	0.01917516372994675	0.0633290795880997	0.0	0.34972572223911236	0.18876026759330483	0.0666640626806197	0.37314633094007305	0.1664089109751869	0.13082048886627476	0.013855421399170956	0.14096578572916216	0.026136893781832104	0.08528296411925029	0.03837063317456798	0.09743389117670195	0.10589524430921761
ENSG00000109705.7	3.125530294476349	2.0284532851927484	4.215777815152385	0.3873723674809657	0.25591619781167696	0.18828277077794647	0.16576421216826093	0.5624531121523855	1.4957535526017542	0.513101076061636	0.1589968322575559	0.8140504190752806	0.0	0.7391102052571331	1.1461065357065348	0.713405290116809	0.4103889804768645	0.15807031721714865	0.7177201362271913	0.3917427224806001	0.5379910165260987	0.40966180968548466	0.19134753044995068	0.2523417574999913	0.16673161201108763	0.1508822427796539	0.27132580927879624	0.5475875508428208	0.8337074785632558	0.20723228110041086	0.0	2.5608759912067627	0.5582693532972384	0.2643737294585498	0.17779497805327166	0.11517640163369948	0.22230731198282916	0.15927745829021434	0.9618476097869456	1.5862674879614609	1.4814768552530104	1.6580469149167465	0.33098168741289585	1.1374916725331352	1.9294214142859476	2.1969340490009035	0.12436825531448605	1.0357666566580812	0.34155180536301244
ENSG00000164932.11	4.717826485443731	3.6317377012833774	5.117098182221605	3.506292082832108	2.685605485648484	2.5085374744547586	2.7976389677372535	2.529376457024707	2.141078705835573	4.427255034824264	3.530157093987745	3.9966825990936603	5.606227510029328	3.6996032696017016	3.869971334283116	2.1994105517910594	3.199031107186547	4.7784074488430415	3.7376168486394086	3.8792531453754506	3.406761780072674	2.82684181289887	3.721464925805287	4.04656251394783	2.519511362727797	2.8656312441126492	4.260480841970149	4.225058978823648	1.8863538444376118	4.650687158275182	1.701064329732892	4.41044772836457	1.8690488433873793	0.9646257186875185	0.6964771987071469	0.8890593952890006	4.2871570323289365	2.486044333835005	4.909557758010586	5.006669182992541	3.61721925294442	3.0312707683615305	3.100086577836333	1.6405475801487148	2.5036021868183536	5.828308515618131	1.6129946703706715	2.793923843904228	1.4032742141008248
ENSG00000161911.10	1.3122067384393947	0.376615075481275	0.20152869368432114	0.2557015804963618	0.12650787127924976	0.6103276197039786	0.2986268773526933	0.43549350409749776	0.44783730065962657	0.7312123249957675	0.42846982207956213	0.21865605504846627	0.7116865062309349	0.0	0.28477793672319196	0.3982839057411443	1.2256258036006697	0.2853478889608403	0.6283083612092805	0.4523605278706537	0.7578946483497773	0.3631737459398744	0.3038033190907205	0.6577483562052389	0.15794546261847725	0.35348163844333097	0.6457063617387843	0.795500678217545	0.22872696349946714	0.49411690405852077	0.3661191395169851	0.614896949105878	0.05060246974066511	0.0	0.05017132672268393	0.0	1.679251889842163	0.5270065861865599	1.057658297315996	1.2433994799448727	1.1374003617407031	0.16319236180017738	0.1657663585766211	0.4623058045717091	0.15748001427944178	1.3429683744387084	0.11772425881835363	0.4120694674299524	0.9537950357053139
ENSG00000128340.13	5.140057112283171	3.647418241141006	3.1858886798756747	5.013885230392045	4.082578692840569	3.5695299993797662	3.7519829399353752	4.580856252226294	3.3790874649851244	4.620766961361727	3.379741251304022	3.267008376791238	4.31648304303084	2.5854921100648576	4.101686558394627	3.8880088978484584	5.93546660011738	3.549520772174748	5.466431003864178	3.927394048553982	4.0084658954057	4.276987087444609	3.167064044238166	4.190137241282627	2.3082768068850874	3.2840018299525937	4.786762871367614	5.4907855223307696	3.3614229769170776	4.487270506507226	2.5623662318577693	4.561878044338097	3.4225326916765573	2.100229055602407	2.1167012145214334	2.7242450830354494	6.1196779501816465	4.01893500137878	5.274344594506977	5.329628017921548	6.014000372488613	5.72204505376116	3.2647524064295776	5.2032653975956835	2.97391750919501	4.554689666580564	3.470408525107922	4.228769672314552	5.513377260285163
ENSG00000153283.11	2.3526320016745133	0.8907206254090381	0.6321134893909321	1.6227224692244997	1.9552158626412142	1.4538463317666135	1.8497354249291615	2.4012745881167143	0.7365549099409194	1.1365686046205392	1.1621690992518092	0.6591399038901644	1.532567218314173	0.5296382253547324	1.5408304161290027	1.1971814406307157	2.683947235410864	1.1840485680689101	2.430868392637808	1.1275151712173093	1.08367116922798	1.7154137665592313	0.8967142335446083	1.67062210709844	0.3760421684957792	0.7006675639311848	2.372919114051255	2.4075899918305135	1.1392801358810192	1.94051926848402	0.42971933843154886	1.7868802997370623	0.7949440012120563	0.46487437722561603	0.23026661710133062	1.158463307452836	3.310131518315397	1.4935359240027934	2.838513313070387	2.183400952588447	2.8890490872602057	2.707721313347484	0.7363401985085455	1.6502488958466204	0.501403888664304	1.831268290244066	0.7841904082564735	1.5502270491774932	2.3660345388499624
ENSG00000112799.7	4.338038436467732	3.276025836985549	3.408461914579536	2.5015686221631466	2.159727855221931	2.0036259932501745	2.598993984980345	3.178974188364693	3.5323552118103416	4.5281131773487795	3.379338173184572	3.867477745632908	4.7109128734884855	1.6867531292148723	3.5888821592929285	2.692546120042651	4.50883556473092	3.087571934825928	3.4336713926090776	3.6335354039658516	4.167452142363399	3.1352245493139086	1.8691547715520527	2.90486087388308	1.4505490370418397	2.2180994958617495	3.6501311997085595	4.236618768754923	2.3516605676722206	3.6780946066439406	3.146917746605491	3.5071910703069804	2.8149430507931963	2.102416279860834	1.8954056334141485	2.519452453070768	4.541067302744255	3.097803571476105	3.926185129762349	3.7316784583150624	4.438037731155335	3.415004908198385	2.585902480914938	3.589818332981052	3.5153303684847996	4.278040177838978	2.1270939735778103	3.006722250748203	3.2471930511194156
ENSG00000180549.7	0.3084155555066365	0.0897666205172835	0.14737077584130642	0.2454787206522019	0.21138006910100146	0.3240691340484564	0.14481427552915146	0.18246588694145885	0.7820325778614121	0.3957976883979683	0.10053161373748049	0.33145590989907625	0.596835121769933	0.06206640096344579	0.42697797840936125	0.181181077374034	1.1422259657728513	0.20241322554372151	0.7334165323378075	0.9003953229024843	0.6628600089670639	0.34914811060935236	0.1068443698944164	0.5622185466438034	0.151426939723382	0.2133065764351932	0.29194886011514704	0.7553660186656638	0.05580603669729344	0.30383438835100995	0.28813188357489333	0.5929666859929442	0.2441386345492247	0.10120355991620082	0.13953292940202539	0.0	1.0433143731353216	0.26597509047354106	0.9413896639485765	0.9524503072026694	0.8766984785661492	1.0936293647194015	0.02498659854378019	0.20770756901378012	0.09246988491763931	0.6334039190423275	0.03477596229657277	0.5287812547697062	0.7565169262285298
ENSG00000187134.11	1.2475871286777682	1.540587578798378	0.8421841993560567	0.7700475266598054	0.4695044496848853	0.3970133826713098	0.4790098844199396	1.013476197255862	1.2123550744865843	1.4422479964434132	1.4852232344847274	0.8834470744501574	2.597663528160556	0.4021374505685009	0.5256754050473966	0.4467238964016088	0.7084135121784402	1.8826508847535388	0.29753637916658376	1.9332644520549394	1.7252802286538347	1.1436338884772668	0.7820057733309733	1.0430496519248575	0.7920918392417748	0.3359101406394439	1.0558010729764447	0.8593298470010673	1.0516364552886892	0.612555715902059	1.5793356203543067	1.4422360981583222	1.0091739058662192	0.7905913115472842	0.8207721410270369	0.5274484892839539	0.9194483940271925	1.0774665688357294	5.117731233071906	4.513438466734183	0.8696906959123514	1.495439327335906	0.6899429625735248	1.7149586926404967	2.346364532218415	0.5847988786144508	0.6450400452410812	1.1809149966967742	1.8191630487759058
ENSG00000099953.8	3.8576609058384355	1.953735900398678	3.9215391578751184	2.0330989760952187	1.826631303273067	1.4843909724155777	1.047837830817516	1.4476003627130434	2.7444121786580826	2.1862002513324987	1.6729818379304666	2.8645279318624963	4.407387068159771	3.5029132421316014	3.14514977423131	2.310213496989684	3.910690119354413	3.2108318403880083	3.1286433748791493	2.9954234276212595	2.1754265042568095	2.2128869957211688	1.8129525503141042	2.5563404594501495	4.1345021521723115	1.603320043645974	1.9630525196706656	3.3521931184656846	1.8277256955764745	2.205139062582917	2.0893515521036146	3.248173988785287	1.5674178991147276	0.8561526934469804	2.0856032594727774	1.7870426700809083	1.7609013245299878	1.5081685840703456	3.4666366184930295	4.182449670963254	3.749478188727041	2.671311813655683	2.6519845109336444	2.314272476846693	1.996622437718051	4.362161486297762	1.980962527450092	1.62472585773671	1.6447677124942375
ENSG00000163218.13	0.0548142770847356	0.10166892770608975	0.0	0.0	0.08382111924116117	0.0	0.0841242173438466	0.1404175921118033	0.0	0.06745865161885171	0.0	0.2793369679297617	0.0	0.0	0.0	0.019823147998786955	0.2091686458221674	0.15601284657171846	0.15005078468252372	0.034270031273586014	0.3089326550378999	0.0	0.031192677370605406	0.0	0.0	0.0	0.26111701622001876	0.14627841812061654	0.12394597996537399	0.10591266361607855	0.0	0.04111350774894166	0.217980912880366	0.0	0.0	0.07207681712491008	0.17423661616983624	0.42800752573499024	0.0	0.053785384117371056	0.0	0.0	0.028384316334706613	0.14492082854135288	0.0	0.1704164059405791	0.0394867158948962	0.05097471686865856	0.022448245749146903
ENSG00000187474.4	3.7622587461393606	3.517623738101147	4.395818603235578	2.692390850545957	2.9663055648244483	2.4050087249802226	3.4088828463476246	3.301632666981847	1.5380749947722692	2.9355160580976998	3.3264695365574286	2.0461248314681	3.5941651162426833	1.5489265362459625	3.5498651430286223	3.341954994910336	3.010590592507862	3.045148727769965	4.39618038193886	2.918568386242628	2.482466648935605	3.5414447751823	2.3562176748828874	2.662347951854655	1.0800771217787615	2.1245318616789812	4.14594333724832	4.570155891372865	0.7485892479337234	3.2654399270612853	1.5132842407884661	3.1444587826480106	1.2936251582775795	2.0333130964988184	0.9468657703181865	1.3876687026827939	3.5906449527017426	2.7307390974315475	4.289524472010616	4.274492901173171	3.596437176632465	3.224251093052333	3.049558270646175	1.4950829355069846	3.1634813864998175	3.3207928380141727	1.3355889421180898	2.875320305966935	2.034770757802622
ENSG00000124731.11	0.6499203308473273	0.6898553278704612	1.1669819390694474	0.12243955232446015	0.5567415507308461	0.14435188428892626	0.7598270410028423	0.6691681607690565	0.05875262886674854	0.9388512757780371	0.20260199300027337	0.4031100904906263	0.950182626770701	0.1944899596199319	0.07870265543743835	0.7381430914800114	0.19836035617332207	0.5355882825022342	0.4122669519224303	0.3955069407525637	0.3855419971201573	0.6375519985633135	0.14174575230882136	0.8997251399484806	0.19576027362435572	0.6730597172941488	0.48712045144799765	0.9923538913013445	0.03356986462017979	0.4434073553431794	0.6422764969882605	0.3483346886846063	0.06889879531866389	0.3825353751039757	0.06831546345868157	0.12974853326491978	0.7196340591902054	0.2586623521906269	0.22168018824444652	0.23807901525321495	0.16019519547212518	0.014722185780133318	0.14310711025387904	0.12754303678014128	0.417755316270293	0.33710695305605315	0.06169239119930061	0.42197157363652754	0.24008773850225923
ENSG00000185885.14	6.834879054937109	7.326779470616521	9.413903042754306	6.513430635345221	6.519405539586681	5.8610997828152875	8.556395075229167	7.1903253608173765	7.619900016842206	8.477475054378306	6.812693202537319	5.988017098815726	7.129881195990899	6.186595930206455	7.5630561221694155	6.106482111170519	6.748748923103004	6.846981813666103	10.333211731787836	8.010923979472693	7.380300535576881	7.010592811928248	6.570289330443179	7.097263806424118	5.7607863298538575	5.440057818846099	7.40518834717884	7.549977565661867	6.156793516164386	7.387321745132913	6.599849182379576	6.933825342382121	6.920559483895534	4.391936062273069	4.790638239096616	5.768395459842839	7.532299321564258	7.797540123410117	9.976721696324889	7.7749940144899385	7.0916392465541	6.723465762325519	5.717596313692883	7.112494868286265	7.25776605602636	7.117065673991334	6.495912834767182	7.1118754301435665	7.352033050480348
ENSG00000162891.9	0.29230154991622115	1.4669599168548544	0.14588598026313743	0.16651939747098787	0.3336594289786822	0.0	0.6469717355444923	0.2896252178098601	0.5069404462626043	0.1428822016079837	0.0	0.0	0.5286615649128297	0.0	0.14177599441915453	1.4569094629339168	0.06383890955651925	0.22105323443556005	0.16245679233263433	0.0	0.10693603823577895	0.23952642276062255	0.2511307251738672	0.530227715256349	0.10164568692381483	0.0917869182776435	0.31796899272478596	0.2705817801865271	0.0	0.15113982627742098	0.24155175328212344	0.0	0.0	0.05650508891579823	0.0	0.0	0.20024833194349942	0.05898130123490797	0.09840771446404827	0.0	0.05735239679106091	0.0	0.1573473979991114	0.0	0.0	0.06412188781255979	0.0	0.0	0.0641565981837435
ENSG00000188015.8	0.24398572205470068	2.3037225080157993	1.1137065620967523	0.680105477427063	0.7753395097256619	0.4230202199854408	0.36255012925926994	0.7904310305258092	1.9593986814557571	2.5459815999291058	1.2429949560214764	1.406987101786305	1.9406761683806466	0.618476691317389	1.2870069208305266	1.0834530322922247	0.9190303321951323	1.3186539603535317	1.2834521175480158	1.4413084894142487	2.2400677888836373	1.3950024382297448	0.8318532561758643	1.9271520383113765	0.7301114455046742	0.2162104725487514	1.9633080761946933	1.9231821100692712	0.7601291720819481	1.9964640065063768	1.6292190829935373	1.3683653799211195	1.150260321336459	0.258967365634295	1.2802320043972517	0.889967884043433	2.1241039531891004	1.364493244634928	1.3252563135949658	0.8222239172357296	1.9737594545547135	0.45623056857443706	1.3292105535752141	2.2542682996643286	1.4808072081420804	2.098026780361605	1.4416824662499699	1.344893339770567	1.2511879485306638
ENSG00000070748.16	0.0	0.02640186561503103	0.026536950432327695	0.5967193548264356	0.0640488452516902	0.03102352182935846	0.0	0.0	0.0	0.025968326779948446	0.0	0.02894372899009612	0.0	0.0	1.87784278445332	0.029979704830868304	0.0	0.0	2.6981411523283634	0.0260799750628009	0.0	0.03369621539958565	0.023732022145847093	0.02556997097400592	0.0	0.0	0.0	0.03842572936007902	0.0	0.0	0.19293870843553468	0.0	0.0	0.0	0.04971014675042302	0.20851762535235221	0.055146539530939266	0.0	0.0	0.0	0.0	0.3581431682260012	0.0	0.0	0.0	0.0	0.27568292595128074	0.0388459987936091	0.0
ENSG00000140368.11	2.2272522203868483	2.946316264834541	0.8247868917520008	1.2853780881715837	1.225556819702853	1.0244383311840937	1.0698239019410043	1.7672913796440262	2.6373571946899093	2.6623968512164797	1.3823329866009502	1.6154511585781792	1.896646984168726	0.7098110044942679	1.5546108652889978	1.0878998133330238	2.5807290766388875	1.1782935890015696	2.1306093662335552	1.9070189118905554	2.2065826216280016	1.7617650647387517	1.0240486862010167	1.6252531137262591	0.5083465724591892	0.7481432921374395	1.9299889456485524	1.896154065105685	1.2509398197317259	2.256013701305874	1.4966157347141253	1.7947475223327607	1.4362598871942265	0.5203194179710985	1.218641275375244	0.8540387530442507	3.1170934249653683	1.587387366249529	2.480300361424024	1.8929062935082845	2.6565458657931087	3.087971011058293	0.6654044510673028	2.3760755633983437	1.6259171508278667	2.46228246129359	1.3030187029953917	1.8394091072529533	2.0668348377187695
ENSG00000105967.14	1.4382979488566798	0.8322317678819554	1.3171732716974296	1.1139783378801063	0.7585892172827627	0.7972877873609406	1.2078371252081508	1.1522006535869733	0.19624535976609842	0.8370352919475484	1.2015194208704583	0.49273154552471554	0.7024630371868772	0.2275386819765258	0.9600219123077334	0.47415227228763235	1.662330673683866	0.7249809067849763	1.3938253645236534	0.614227706720091	0.5936756068094283	0.8562490276374636	0.4456449908410869	0.6043252970587202	0.14517387984945676	0.4965496657287938	1.1709406409241472	1.4756300367024764	0.2564474183809146	1.151429107568731	0.17908341297147118	1.034597151988251	0.2581932070771333	0.4761376610975146	0.043143461592624215	0.3516664979637482	1.786403249837483	0.6690820671476465	1.8186009000421075	1.5591873131404732	1.1412315394162769	1.115057148177854	0.5089575149771696	0.22236745906716876	0.5312930457096933	1.3120932890865022	0.19643973879585522	0.7968742566422004	0.4421140717837338
ENSG00000162692.9	3.3370418737331136	3.968418248961211	3.0761354555705567	2.853580073437887	3.5915222324357763	2.350238615951633	3.447820530919095	3.453383430592873	1.430568677653646	2.620860348610742	2.6664831054244873	1.940564252380777	3.0524386985055485	2.3137405454783995	2.262593546947643	2.948426676476575	4.005457337569465	3.9166349417967057	4.126605702810186	2.6511957044872947	2.014170854485514	3.154911104617231	1.9257619543354563	2.711363343113443	1.1927452113657901	2.5692226312689153	3.760381491905282	3.6193375500819345	1.4824795740697478	3.470598680089021	1.9384496581478978	2.7015161924158915	1.5399642195604422	1.8175256168510923	0.8741132888382889	0.7997493940802525	4.525698342139058	2.5705257143297393	3.930299250979232	3.7675740707065697	3.7036538511709587	4.150996403016916	2.1409598587391208	3.5373382121496357	3.210508302567097	3.733709145034954	1.2546846671149834	3.2474279169180966	2.7111361298640664
ENSG00000109861.14	3.5245476929676087	3.8798129037568003	3.2467452367799288	3.3057433761028348	2.915560667972195	2.567785407774998	3.218396797614663	3.2610367921914065	2.386123778252477	3.5859542703361065	3.5767243303708485	2.7958863709209187	3.7547042461954367	2.7288791890720776	3.459769040406188	2.545592587551595	3.8910897547132515	3.0329463496901936	4.3814360137207	2.9643658121194942	3.2690757290166	3.4104878411866326	2.394146027788282	2.881774176276437	1.1807518956263925	2.680815449262344	3.837491272855835	4.379166939969373	2.7262132731485873	3.5778423051146717	1.8926939985758549	3.191747974048615	2.0761684098630564	1.3005684572758074	1.320767777410285	1.9967766285397723	4.002303587357725	2.9574565217311326	4.139940990509619	3.9563721688392492	3.918573026450954	3.761007075002874	3.17501068822367	3.027540572163925	2.8480405321611157	3.6862465983343986	2.048010183413905	3.1616710333047506	3.0438256516192337
ENSG00000116852.13	1.124567830503581	1.0204484593205496	1.3740447552960169	1.157551560326265	1.365847172079121	0.7394543054930182	0.9994886049520716	1.8266556428978575	0.6440940290542871	0.7215674532517499	0.44839903737129605	0.4000940209792086	0.6274834550603088	0.16548039819416455	3.350872026157449	1.3341282701344161	1.5658847719016422	0.7001300102934652	1.7227784570568132	0.5355656207608799	0.4353744671459157	1.1141289845038072	0.819083897133244	0.6932294690169045	0.20831623313311853	0.4747871465477001	1.3551564209857887	1.5322434291528928	0.3760322293874139	0.8518464324250732	0.3317903282500023	1.105272965436351	0.3149854690562208	0.21374917006717103	0.5309634951507757	0.30974625326301064	1.7575397614238926	0.9654020748287486	1.9171614420881786	2.579955432802199	1.6742430309738003	1.612337144824883	0.4943683005060098	0.4667822237198559	0.5847330576208051	0.9146352235100045	0.290563391776671	1.204576367848397	1.3952875339107684
ENSG00000163825.3	0.0	0.0	1.800099086895153	0.1010659887795092	0.0	0.0	0.0	0.0	0.0	0.0	0.0	0.0	0.0	0.0	0.0	0.03392721381251225	0.0	0.0	0.0	0.0	0.12600332705196216	0.0	0.0	0.05731636533905558	0.0	0.0	0.0686690658293305	0.35083642444241725	0.05460382117572222	0.09154014470358918	0.2823867096443756	0.0	0.0	0.0	0.0	0.062197034388939976	0.0	0.0	0.0	0.0	0.0	0.0	0.0	0.0	0.0	0.0	0.0	0.0	0.11225002072567435
ENSG00000174130.11	1.2974242892229053	0.8084492992922653	0.8191919984768411	0.7373605154646466	0.9436294392287742	0.7198604602219331	0.5381372942337275	0.8234944575589518	0.3764586218490536	0.5632224615380222	0.8691476157609979	0.21518918093788772	0.4714968607502478	0.1665161795373449	0.5284740228881457	0.5235801412383523	1.4094732912202554	0.5586958300804848	1.0480381305434878	0.5385279665914322	0.4325343819143735	0.7281580176776397	0.4631037427576667	0.547257464992371	0.11808323057488929	0.5295363593922469	1.1620734962233703	1.4153269600354215	0.22511239019405474	0.9066353966468809	0.03374023394963143	0.7532808249444503	0.13289551152362022	0.30864260779698194	0.10871012627304857	0.34483551712258226	1.3539513495062574	0.7691730912280677	1.395773113076333	1.4030065607656526	1.151524489539332	0.8377335954426742	0.6215962746265277	0.5630404068218465	0.3758379391979126	0.8404851130183278	0.21000895781978635	0.7689764013958259	0.636862106444119
ENSG00000151224.11	0.033995750226457656	0.16334763146935552	0.27605367539789816	0.8101264856965372	0.28806173995101103	0.0743825731287369	0.07786551678982255	0.17105628006389484	0.5411366828263433	0.42110251378363905	0.03600218840783049	0.2794745603001154	0.09537867115231685	0.33532683365989074	0.2860030981104136	0.15152325085285684	0.0	0.04985187228134783	0.2960425308213287	0.021196712790736448	0.2183029272498351	0.05428998449546652	0.09394877946702923	0.041268113876196263	0.0867807384669117	0.07832478959362686	0.31536297990969564	0.5019481908069915	0.4571729387752959	1.0227948171492063	0.10755440779658691	0.05046397328040289	0.39574945239772913	0.0	0.0	0.25005837906375544	0.3612482650963471	0.648074461143829	0.220175779326782	0.12902165826385126	0.02463446678732255	0.0	0.05200097054303646	0.4978065298723253	0.0653706066273765	0.05464058279998845	0.09537094407606159	0.4137685263118443	0.3006865864315189
ENSG00000048462.9	2.702400786111512	0.3749091993770214	0.32028286541702355	0.5147116466144755	0.4485914852590803	0.7139765051692702	0.16610039278461122	1.0639407552176272	0.0753924791047943	0.3694268167672161	0.1700540208795851	0.283419899683918	0.35836494306621275	0.07149051373208862	0.5912654059096962	0.25919586785471355	1.8479790011389645	0.4309561645490964	2.6402837770544707	1.5863537426145569	0.9385664043782826	0.32554509884019533	0.23593241368574736	0.6982495905839625	0.0	0.35186824813307316	0.9849197556228478	1.2902593608297435	0.06430053038489485	0.550318186821203	0.32821896805887135	0.8186051905948402	0.8893403767872041	0.0	0.12945754420966588	0.0	1.6741396712294994	0.7671206065974516	0.6268388497697367	1.6067314146605098	2.1956674716176123	1.5193527450948252	0.3129801449230353	0.280650432556248	0.10634296558662369	0.7110630106393878	0.15416774495906832	0.44936227974148424	1.0367831606257067
ENSG00000173208.3	0.5233014760349929	0.360262788808257	0.15811963951327504	0.3523128883636131	0.6475362685919179	0.4924978336773581	0.3732129886032396	0.5604291667933199	0.05444550365801829	0.22111181083520623	0.30936005256049737	0.10810390039760434	0.3595243789795467	0.05160807996018728	0.27204467284564554	0.19677379940051354	0.7501040174274797	0.26011841876941466	0.6172521037334716	0.31631744397451195	0.25492249625272156	0.5730937901600867	0.29966303783331366	0.14142068754099998	0.03914597284026849	0.13620168455274323	0.4340208757953069	0.6507988938943738	0.4342965831109493	0.27271961690707414	0.0	0.44145869968397433	0.0947663330471964	0.028664892773315652	0.16063853617638377	0.34545181162401095	1.0337121764794257	0.647143062442112	0.5986014051804337	0.4723577901064644	0.6698136992180466	0.8110630123510149	0.2574859661366713	0.5603954627841141	0.21973441475439065	0.2696335135734048	0.12559508751146672	0.5701358512798644	0.5984014970687299
ENSG00000025708.11	4.588959911129213	4.212169508944502	4.866123756131728	4.130569148895626	3.8754505235459247	3.0610009593025382	4.5968361452083615	4.66147465619343	5.395808538007826	6.096649533840326	3.3348969708498806	4.468727940486599	4.714023161360563	2.9791892284451458	5.5154202482260715	4.133190042081045	5.673682816536608	4.360615376824166	5.998560561278096	5.759699365257314	5.542616036321271	4.332023705510042	4.508880526774605	5.107488959063608	3.000329653076285	3.3685445604955944	4.6917303161670425	5.081801815466123	4.051412424346765	5.74299037886305	4.817865466813896	5.314374828652763	4.72433179860758	3.127216645320222	3.9812010794330375	3.3810618022237446	5.187605794622741	4.8165731616412755	5.806360913084084	4.7970202629533505	5.837598388692943	4.577955218610245	3.6216871491993494	4.045131725917307	3.4674723419128672	5.222746711229187	4.8205922947014015	4.781207910523837	4.668844309584661
ENSG00000158477.6	0.17111890769686516	0.21199624340819762	0.0	0.12627074801503763	0.6632090988166996	0.4238946638412582	0.09096977323434512	0.3527805558904022	0.15634744893679922	0.39103363186795725	0.12296571749342412	0.0	0.27567980045519075	0.3459353751235914	0.5866955031817526	0.10431624572960921	0.5257879366590454	0.5803121702722818	0.8614270616295511	0.10858603023820229	1.1797974986110604	0.2660782092857901	0.16151266149845764	0.520276489801165	0.0	0.6231297566063928	0.42003653311143396	0.7272420214549032	0.034653903576011426	0.9933893429073042	0.34769489237961526	0.32271294776603554	0.17157325849605604	0.12378120224859451	0.0	0.07796833230746185	1.401588913103118	0.7269676286767035	0.8623626675425652	0.4974788637520708	1.3654644892665186	0.05986494019721301	0.14755275507649057	0.1564522277247161	0.05769663359670268	0.8330858076520775	0.31106712998075803	0.7669952928053115	0.327658991555992
ENSG00000253831.1	0.0	0.0	0.04002026225665547	0.0	0.0	0.0	0.14216222706449017	0.04178162158294447	0.0	0.0	0.0	0.0	0.0	0.0	0.0	0.045184897711525125	0.09997842653451369	0.0	0.06662021621241312	0.0	0.0	0.0	0.035807760053578906	0.0	0.0	0.037095799934875134	0.0	0.0	0.0	0.0	0.0	0.0	0.11152971481688524	0.0	0.0	0.0	0.041970736191998384	0.0	0.07858246574309691	0.031165748462580287	0.045667021426018806	0.03205935144048919	0.0	0.0	0.0	0.05108162469411107	0.0	0.0	0.05110934639262304
ENSG00000145863.9	0.0	0.06264501883909378	0.0	0.0	0.0	0.0	0.0	0.0	0.0	0.0	0.0	0.0	0.0	0.0	0.0	0.0	0.0	0.0	0.0	0.0	0.0	0.0	0.0	0.0	0.0	0.0	0.0	0.0	0.0	0.0	0.0	0.0	0.0	0.0	0.0	0.0	0.0	0.0	0.0	0.0	0.0	0.0	0.0	0.0	0.0	0.0	0.0	0.03119722157426741	0.0
ENSG00000138755.5	5.022406251961781	2.822623536639589	2.4708971430731146	5.023325940884164	5.355122134952395	3.6998422590114055	5.851345017703335	4.740163984797262	1.2896741811047177	2.5995223284390443	3.365574085474083	1.8082631958633513	4.517658336153163	5.763800260646673	5.264581620388202	4.324251978018773	4.929371656619728	3.859774382563953	7.5764803102108464	2.4074769286162696	1.9486261153552291	3.537644747107009	4.334464933986584	2.43198925187623	2.82680642305534	3.22632060667971	4.66383690038591	5.414859787259955	1.6586741338431037	5.376823433186406	1.3871753905359272	4.605667597861888	1.7719298793573852	2.4714126374234704	0.5830253640680787	3.1913564170158644	6.415944164830284	3.0494407800221497	6.634649772917673	5.492901671760202	5.722825350497427	6.382862118517794	1.377476392620238	2.288222586337347	1.685310330523288	4.5991228532350386	2.2410483428828054	4.388930403875591	4.705758189965944
ENSG00000204642.12	4.725247147120282	4.509509848298606	3.705495078117624	5.061225814042016	4.952157441829781	4.617463205460466	5.982418317407487	5.48612242754877	5.167843504190886	6.777699586447806	4.3051384150661836	4.6918061253206345	4.616097616939776	5.26048715915838	5.539820019772513	4.760121962295667	4.715662927851477	5.102661040049924	6.820700088342012	4.923408827554625	5.755804247806807	4.185154459705819	4.107696469219348	4.708265099031799	2.7162822408001057	3.5619762542419586	6.059661325415801	5.367286895683835	4.521620326864837	6.359204909670233	4.380729367135411	5.295890259042913	4.986978737342082	3.517415171156081	3.43003008048392	4.3194225409605425	5.980909897815654	4.845777254319045	5.939049620720749	4.630620857674366	5.034497747378037	4.774151535630073	3.8698611370594347	4.945857796783009	4.1068496401833485	4.6052641682308195	4.968193836851208	4.971483124422469	5.609702463907555
ENSG00000100079.6	2.8405911424718444	2.3430474236474303	0.905085529360608	2.7631141754308444	3.349402860578669	1.1236531866455934	1.2129232019793539	2.9895658354862906	2.749008562230275	2.7329431995345845	1.5978855834515324	2.4707036766028265	3.000981343133165	0.9710921570125663	1.9750356560720919	3.2485007715903262	3.5167815963306954	2.365175975156908	3.40419124596149	2.5398128034897605	2.984834856815154	2.510889214042682	2.2565078865003825	2.5322666188204375	1.4102147931625493	1.775765586959211	2.6879992501554546	3.7593753005017967	1.37854967060617	3.037598898005821	3.689332180826972	3.024840042383125	2.5971622439476434	1.0934930036876171	1.3340907520766434	0.8263024356575857	5.286930520061073	2.807779312813305	4.963123713075212	3.820980781410278	3.968939105625821	2.7056275364126687	1.1009346586376774	2.282752913078388	1.4625224920572661	2.23220132164181	1.0468104417929198	2.27760864846337	3.662323610221125
ENSG00000206557.5	0.0	0.0	0.08079053354329988	0.01583629420729791	0.022402357314723266	0.02146072955648576	0.03359758881064463	0.09336372281732025	0.009928882271531167	0.017954079010489385	0.023047878497470746	0.0	0.020796019958721584	0.05552539420027633	0.0	0.005212138760829743	0.0	0.0	0.02562555817951462	0.0	0.00997892671168735	0.0	0.040665808675072974	0.0	0.009469348755450522	0.04212625268760933	0.031739898523171856	0.06560825708108621	0.0251725191916343	0.01430351335037303	0.023528657401585277	0.04299306271658585	0.0	0.0	0.0	0.0	0.05699567882952821	0.0322243491763529	0.12320985865775831	0.0423789521194281	0.0416190500777232	0.38032590439182207	0.014920327521666313	0.039339617149645026	0.014136964064514567	0.035061173433937366	0.0	0.02689452642644445	0.023481449671798313
ENSG00000124102.4	1.1504836179546123	2.3563802347501364	2.654906941912214	4.256149215897779	3.985487241433637	3.038883164142005	3.370022450753711	5.323524723515328	3.61192859923167	4.25512757438482	0.8543842841800622	3.589883008262157	0.0	0.7562006989000241	3.8400360341543887	2.9752967968470783	0.6909560255212028	3.430383382074726	3.4988051478735684	4.165358483640331	4.4247124603986805	1.5055392477499827	2.963278879586558	5.0367622038255835	1.1944505824458922	3.613415729705909	4.487259096490892	5.104537169652091	2.6346881000521294	4.129044304932869	4.585975810521375	2.381726442683124	3.6613056753886393	0.5199530485282431	1.8264771104522655	3.098363858343409	6.977860638429261	4.605600122532784	2.214896848286568	0.4583019696718053	0.28720410633293986	0.10695520161285361	1.1710814841943045	2.3676137780780797	0.3745539856335479	4.883218184609376	6.181224610418867	6.110960664007818	4.268837509705213
ENSG00000132704.14	1.043412337712675	0.0	0.03136366420767263	0.17971991092914705	0.038255075069669506	0.1580786404728862	0.6474473371768384	0.6116982279748626	0.033815667196828936	0.07554068066740736	0.013236788374477334	0.14790438199409356	0.017872376143538402	0.01610979734720564	0.1531174888718031	0.04414660988205625	1.7819477618210722	0.14090698267143592	0.8529759545330476	0.3690944858957027	0.05068150972279681	0.020040774197601096	0.16067869325251097	0.2770282493072773	0.01622170097259745	0.043381463734114244	0.42627141001537583	0.5012333040682803	0.0	0.16318898284810182	0.11729559452278039	0.2877621122224638	0.015021430604877688	0.0	0.029631485612729207	0.016504482545474403	1.554547516702002	0.07274088646904667	0.2723353362037689	1.0109320016608443	1.0742545086779973	1.1334849828734221	0.025525195527670103	0.04494502572771436	0.02418974171970946	0.5643558289651711	0.0	0.09033811393401538	0.8672227378308408
ENSG00000134438.9	0.0	0.0	0.0	0.0	0.0	0.0	0.026178779119996446	0.04428904976761522	0.13304921441748477	0.0	0.07047541492412977	0.13452079619451948	0.024214602593776502	0.0	0.09106923719514998	0.01212322806981802	0.1058527339251384	0.0	0.02391319903100081	0.0	0.02316009149776651	0.07995021268954584	0.0	0.0	0.0	0.05859410544865836	0.0	0.046202284955291155	0.058023276874503066	0.03313158360821564	0.0542740838281459	0.0	0.0	0.0	0.07909409824948066	0.0	0.0	0.04978292197429891	0.0	0.0	0.0	0.0	0.0173788332106177	0.0	0.0	0.0	0.0	1.0221847483725357	0.0
ENSG00000140968.9	3.4866753476296126	2.1325857033772295	2.750235510237488	4.317707388868327	2.8134251110868123	2.018279995130078	2.7230528141586046	3.270510778046912	3.917017630027457	3.298438518976735	1.7627144503019143	2.5349417491870168	2.723832670307863	1.1442454448653565	4.1048644140255925	2.6783688885810735	3.9998043564696575	3.4907748744217835	3.7004904124441182	2.5911151697346884	2.9144947178335427	2.8634421138410904	2.038169154131381	2.361278255449465	0.6047753574502664	1.6386481366242611	4.061240978935944	3.915550729916906	1.7981396155968747	3.1145441347624807	1.5810308991620594	2.5727450916931383	1.5650161712064108	0.9603495134080466	1.5517185865008873	2.1054296393932894	4.106570128599812	2.3624278618321193	3.6945088005911226	3.989860731137963	3.9137362983697805	3.207955353696535	2.091528523193731	2.2151333267170834	2.3576540160862893	2.9790136021586693	0.8913517977412394	2.6414414598462033	3.094907887879182
ENSG00000152580.8	0.032112166224844585	0.10493270053309933	0.12439775947275317	0.10241371670722023	0.08127049722288059	0.07031522603479369	0.06561630955735037	0.12971002106571833	0.014682520117803473	0.013318242972494137	0.19297496744077766	0.00744497617696278	0.11189389143120602	0.01390737381661973	0.039273844599005105	0.026818730419151622	0.08468432691844929	0.08521552445652898	0.08549612405321509	0.006703420477695064	0.0	0.02587896814719464	0.030226625049507006	0.019625169543690882	0.014003949240895342	0.04365480063894429	0.08461507522235058	0.15537166869856017	0.12022426947889236	0.07265977517412787	0.0	0.016069999740670186	0.01296700108204767	0.015318741546205262	0.0	0.035360425029269366	0.11710706239127643	0.08588281141365085	0.0729694780411509	0.34325051822039	0.12713570518713724	0.08485427952045525	0.05449435872032477	0.21033468874455274	0.11132609875173985	0.19629384440031794	0.0	0.05908794757696553	0.047426497021458826
ENSG00000157303.9	2.776456024988821	1.8412093963595824	1.51010822245211	1.9855090433093057	2.54659800859582	1.4604531465375636	1.389672035050825	2.5313544487612605	2.626733151114004	2.9399117589080475	1.219624089434317	1.5467336443873767	2.0513588177116167	0.7819973718084745	1.908629278123781	1.5564378775851406	3.6639961417777465	1.223644255731127	3.1872570672100027	2.435829705002055	3.0029056425887712	2.1613007543559206	1.5296931465910413	1.790185901348479	0.493187125885166	1.7145812411489385	2.757358164703579	3.1849742880490095	1.3177518207155203	2.4104668791413277	0.8411427732535667	2.5955439878788753	1.9131914688315854	0.4817755395899529	0.9050369457563798	1.009853556138237	3.6060231192477668	2.108875996333513	3.630603861826553	2.8447720316677283	3.6230529313722957	2.591508307903052	1.6528626933018387	2.911956143493915	2.064382935386641	3.1710558218029026	1.559109690964556	1.967663037578867	2.888216958570334
ENSG00000170323.7	2.031489198728009	0.7427600763016222	2.078950494710754	0.350121776963396	0.7497644937895156	0.6835106100638363	0.19734104497760196	0.8062555833128453	1.419865820811879	1.985677019621426	1.1169373782645735	2.2573701452321107	1.683937921830639	0.1661434636180124	0.4912779328587556	0.2389522099724972	0.32645307802002393	0.8019603176076322	1.002476658903186	6.003249046591706	3.17500809851755	1.4980216040485301	0.3612897694372722	0.9699518956781791	0.05792729074681095	0.9697968305785968	0.2994184966941507	0.87924987293611	1.957400104803701	0.24605904311549193	1.5575821942616577	0.24876524206363607	1.43642282461118	0.6210875843049463	0.46040989943282445	0.11553315038550212	0.2737170729661882	0.7677597396988527	0.4399654010784579	3.2385601394900343	0.6706471734704479	5.343374015026338	1.2376715379290686	1.140026053745931	2.782661841141727	0.5451181379516292	1.6838553816128294	1.884599083531767	0.5949667051932516
ENSG00000124334.15	0.14458449867584808	0.09254456730280787	0.03167327383474083	0.10643530479693443	0.6754250518228657	0.30324033408670176	0.25178937898443066	0.3801163340318266	0.13199994498792073	0.4068145788181962	0.31271292689440006	0.03454023025393049	0.2647579892028371	0.18408141806244763	0.0	0.26406026149796735	0.4521441942682169	0.44644512705301914	0.49594490860442525	0.20499106126730296	0.1326376302947646	0.19065029159116553	0.028330858985891088	0.3047341313172291	0.4002854630211474	0.11398914427979145	0.5488487127047157	0.6899418964899011	0.1662001741420986	0.6350002178198756	0.1558273001911496	0.6084178360150299	0.11711958968054725	0.07037976234843868	0.08797279095640693	0.06554810859179246	0.5286715791858824	0.17705388802616148	0.6136362730278047	0.4086273739407107	0.5677395758399417	0.257078177741811	0.8994577909133726	0.1735614020787344	0.04845161825494051	0.3927100794382254	0.07087630056210663	0.2579695797922921	0.20978427807360128
ENSG00000179913.9	1.050080132435109	1.343692129894721	3.9934933482098227	1.2975395976006416	2.1069437036171546	1.779199846620585	2.5143345787681306	2.4100706133112872	3.7166406193537402	2.722686958355353	3.715499548254723	0.9629192982864483	0.07697131575219568	0.13584124533828615	2.197377793477701	1.400156056717143	0.5481076505273843	0.8841928821394898	2.184102005695543	2.468189978374829	2.309143246386673	1.053940957681248	2.6425185629746872	3.43236157364731	0.13674631998416054	2.3737087081370425	0.8793888048284663	3.5542618865879074	1.6442882555574803	4.758195659109329	1.665462355322687	2.098447553300824	2.045775489557233	0.7484995764359845	0.29639940297753536	1.3464112014441387	3.6063584450141195	2.2133665065770374	4.539649066980441	4.281921964054707	3.061147679344678	0.3450039682143769	1.2822517989277085	1.171244002073611	1.8486898875063562	1.2586902401697266	1.1765315657767386	2.0193375688931874	2.5322019246634846
ENSG00000115085.12	2.5789467494820695	0.7590841896886402	0.5851970659871212	1.5882460376503764	1.1353128662113765	1.0757337442288037	1.4515119773731984	1.8117425474548157	1.5597499198824494	2.2236361549869343	0.8574463977338866	1.1368315717856698	1.3598947032370967	0.5082029259311108	1.9024804639406756	1.2382921876657846	2.7111711123204003	0.6749243301973942	2.5524638945655997	1.9540104240011822	1.7275771233626778	1.7032885346867355	1.2149741970013999	2.0900886688224847	1.179185945932544	0.578627677366975	1.9673633051463921	1.9552407878370932	1.5627163996966575	2.070381236494467	1.7307728823415425	2.1008743614301895	1.703994054103068	0.6781380309264355	0.5581030258808652	0.5749405093815282	3.448582915761739	1.5891308360962528	2.8887484504569896	2.8841496466333605	3.452461958429606	3.436370590048671	0.7711287409742641	1.5411481473568447	0.6802248320684454	2.3014250234809435	1.3388691051087844	2.0077763538317104	2.441889232680613
ENSG00000163273.3	5.958906131574846	1.094819639170586	1.9657729255072445	0.9222314132109787	0.7088671828026475	0.7900917169138093	0.2522516584210363	1.2359427822516718	4.180832462273613	2.2501457231202533	0.12043217096795916	0.1548442163857294	0.1605828375384697	0.33931477853588066	0.10506462666828248	0.46628461627090784	1.7298242205342296	0.5700147939314443	1.169799028205442	0.20537326751045562	4.954196310386876	0.09229082500868344	0.8006270217115394	3.1535186337704872	0.27929998154299496	4.1397346327911295	1.178036552255147	0.7797666376624831	1.715341492307391	2.025145477677328	0.6166837805334272	4.408506876831765	1.9511836704051162	0.0	0.4254676869423411	1.0612643853071562	1.6928689504751115	2.877707447532216	5.6276037925307545	4.284899059827922	5.768740923656837	0.5003766742176684	1.3794653618464248	8.495301832258113	0.969554628749095	3.8840864682836425	0.8671859677382777	3.083533214434058	2.6979945410239408
ENSG00000165685.7	0.7918633827741738	0.25118419151119936	0.4836347363907293	0.22014196928588953	0.4746184598984973	0.17705008502298097	0.4139736524119828	0.41449956625772627	0.16392939854537622	0.4253424409584493	0.5135832795273203	0.3541546640880759	0.6079130531839191	0.04622193915723715	0.09702649022057994	0.3036263648064772	0.4920062062697641	0.33375400088476564	0.34216746886676047	0.3756444181848932	0.3906634761108866	0.2905006783342934	0.20984063716791518	0.2988600888380767	0.02345742220538414	0.2708509292573983	0.6010310264553156	0.9546445939558424	0.06186507383528111	0.628211782980342	0.2187422175289891	0.48058733347699	0.10549805900821461	0.09997987074477184	0.06367534913750346	0.0704436406281094	0.822967146093882	0.247830475758253	0.7498718818927976	0.7055367362968209	0.6790305188272121	0.01824416324468589	0.15891673138943635	0.2430552640161145	0.3162853992599113	0.6707949697747788	0.07615943723422837	0.35731251777663825	0.2309389664948583
ENSG00000162645.11	4.36448456151294	5.778371452323258	3.8399302521393515	4.298660155637883	5.120337400717271	3.9177226182744707	4.487516965370276	4.637362944102602	5.259991032099244	5.359851684560578	4.904774712992246	3.915088033101649	5.505689943102709	4.248612819187644	4.811713349902728	4.0144312221707095	4.558203478720657	5.434723150984197	5.298130128681349	4.118441796179571	4.970928615769655	4.150851106601634	4.2617305322780235	4.819575600267319	2.622447566219914	3.2448136954098223	5.38533041807388	5.613537920716476	4.803813337715307	5.749031791360853	3.9430278898609594	4.760759635162771	4.359479606595317	1.6663660761258259	3.727052933952991	4.128976363859303	6.042838975244435	5.114949954568897	5.430730855560772	4.114575270187843	5.467501447269037	4.457455655093391	3.9629720589548976	6.232660844611201	4.301835816106752	4.709788817624721	3.772626081206792	5.503702504083704	4.558975447269772
ENSG00000276070.3	3.892950378765419	2.794371044805892	2.091691538597883	2.9873953513624363	3.7808347895282632	1.9241453227868974	3.712471479518077	3.8421412213348716	2.6310938839713884	3.1027492909009204	1.9891820777658147	1.3334695841172934	2.9910061384385953	0.5732493823732242	1.9183402697582566	4.070007246505791	1.5749301184526308	2.9247763570708836	3.813280168450797	1.524341081280082	3.0741471806059306	3.552978019475955	3.203386689951066	1.635891784898865	0.0	2.4772484941066546	3.4168794609847306	2.8803810401731016	1.0410919451455218	2.954535265014167	3.434731167013079	2.7718231134671902	0.7502696595978183	2.2246379456038166	0.15406341837238438	0.8411669652847047	4.945430172588118	2.4077175662854944	1.7033981710309292	2.593300044138637	2.650024673138184	3.659106359529284	1.586640648277193	4.530574578648768	2.4512684723112406	2.387158163636387	1.4408790500218354	1.461907419101911	3.0024315043410814
ENSG00000278195.1	0.18425277087830608	0.5263818673381835	0.0	0.05991757175896877	0.04273245662391704	0.06099502424526485	0.14484476449404637	0.12419721397477694	0.019013758668377796	0.1945135553504683	0.014801003151552033	0.05694508980904241	0.05913020772349829	0.0	0.17027030127929343	0.02978277840465459	0.47719969375322135	0.0	0.15969567767796178	0.21044528078677183	0.0	0.20976078207531634	0.04677264762073127	0.05036416123300681	0.0	0.5071217325208132	0.06036824369280416	0.17009101247612743	0.0	0.027353100179565288	0.2881896297819896	0.08148880184718946	0.0	0.019836549157502097	0.01665052780877239	0.018452349346341445	0.4720309876074632	0.02071735990604599	0.22807472648281324	0.5628909278473075	0.41937992578195255	0.3393351690840993	0.014334164498277699	0.6637009831275147	0.10523139602036108	0.044751298740575436	0.0	0.10070211563185352	0.16119140547757918
ENSG00000158525.14	0.27228549608373237	0.026657840618668004	0.0	0.17545574395102698	0.06466153141211017	0.17848629852078807	0.03281337674225226	0.13476565288030623	0.057217852739194476	0.12657939449989544	0.0	0.08595362263988587	0.030356468590994983	0.0	0.4949844577423793	0.015214255730939546	0.0	0.14976525750460226	0.07381174933396317	0.05219356066955206	0.029037280458833817	0.06725988125999008	0.047533002459698326	0.17171495612717944	0.0	0.0	0.17672405432406366	0.1669142294259898	0.16388626156059596	0.15929563087141782	0.0	0.03160849688220206	0.025531616243059274	0.0	0.0	0.18573158364570588	0.8688924321169249	0.20711801587821885	0.1286477795807532	0.139958940050379	0.20167271377056634	0.14382085394306496	0.0	0.03842304995900274	0.0	0.28235093266465167	0.030353942563517814	0.0	0.53067589512715
ENSG00000012223.11	5.295129780306585	6.692305386660611	4.265324742976532	9.563880879425673	9.919412658431847	6.7268488578761865	7.8993413403103565	10.179020066744995	7.512437752883229	10.049373638226516	0.7107782725994196	7.296492528164179	0.763615803469311	0.7035827806523938	5.670997516869036	6.996826786562698	5.436320514264284	9.616860648586274	9.33150060372088	8.09511963055626	10.780013843907412	4.507184778010121	5.692383826307981	10.120410812606796	1.0359059001597029	6.318225031574737	6.666627861867267	12.067312572024328	9.302313020298765	9.293298755762523	7.718007376131899	7.157645613308714	8.14311692195202	2.7095999525420718	3.5239952274504063	6.820793756130849	7.919340911777809	10.335033455603252	5.484878565160255	1.2581942136810762	5.175868234606346	1.6084090371116817	6.091684275927365	1.6544964008783325	2.341333675057102	3.413988109539063	8.569648200449246	9.66420366109782	9.537300053646144
ENSG00000169575.4	0.0	0.0	0.0	0.17244383766493568	0.0	0.0	0.0	0.0	0.0	0.0	0.0	0.0	0.11571061868444768	0.0	0.0	0.0	0.0	0.0	0.0	0.0	0.0	0.0	0.0	0.0	0.0	0.0	0.0	0.0	0.0	0.0	0.0	0.0	0.0	0.0	0.0	0.0	0.0	0.0	0.0	0.08018466035845613	0.0	0.0	0.0	0.0	0.0	0.0	0.0	0.0	0.0
ENSG00000175294.5	0.2187462077764825	0.24514443251156706	0.1419906328305129	0.050571583192810805	0.0	0.10119377965083497	0.3836323174840608	0.2563834921844218	0.209454853045704	0.7025486412399843	0.3337189294869706	0.18330356556733626	0.3312568894060505	0.0887010704119721	0.12476564301082983	0.2332450281926321	0.2762936884062828	0.22526128418071348	0.24532478942451666	0.33826563587990344	0.6002629776489168	0.36697247479503164	0.05236274008452151	0.3549571472329333	0.20037317119166856	0.40667031821351723	0.25305628647999645	0.537195290329458	0.10548447125879058	0.402776583741159	0.664125085117779	0.3154844645890885	0.3735413189543674	0.158945229323333	0.027905827881910556	0.030912760491512283	0.6050180309238394	0.2857266034080824	0.45470819300486515	0.3841856152998408	0.41262605110438005	0.1363858603622996	0.2649652522637473	0.5028034028258738	0.2521365717662649	0.4271330137629779	0.09813314998375657	0.16560966237353142	0.1626436391576724
ENSG00000175121.10	0.32518808924766396	0.1452611232682788	9.564643072540663	0.1267339292632675	0.8327816791306831	0.4584043602253771	0.6066150837793561	5.438942325089736	0.9405087839878067	0.7460018908241612	0.48738742330258344	0.5508282634175666	0.4460978835580353	0.6766543083061339	0.38955020680786856	2.0360488204759943	0.26750595457326504	0.9500996647033126	4.349150945912189	1.2388825487266002	0.5478709760678876	1.0118909291154337	4.191103354402778	0.3870202095178671	4.159711843519425	2.789898455469171	1.2369670044740073	1.9356314234869652	0.9096212039972713	1.7671228298083974	0.0	3.1376444175652716	0.8570471948793797	0.0	0.20264368889418188	1.2923844075725017	0.15282390507835333	1.249729489927642	0.7099319221935987	0.0	0.0	0.06008964211658874	1.0269944562786746	1.2508295426253084	0.11359132006540404	0.26861224280198776	0.7348757991858186	1.067466365523353	0.6908957263064726
ENSG00000175315.2	1.4535521065762242	1.7041914659466875	1.9194292078506774	0.4635076601634517	0.6203147026156594	0.5988074178522691	0.44304774124417884	2.877641552762162	1.276440800902078	2.366105929329583	0.08600109824343743	1.6591596162838527	1.9352066031055344	1.4833285632737558	1.3779202257021428	1.0828328498326463	1.5663566232980777	1.4379158569718262	0.9277332105843306	1.4087203960076016	3.0816266272188653	0.9502253521545561	2.7977890517298194	2.3479997599671227	0.2940286390178418	5.610984710277614	0.747392759661997	1.2209229413710188	1.3847448920388805	5.432434854016876	1.2122758038072676	2.8712277966366404	1.6924055374784857	0.11432108380175889	1.1213110701197535	0.7570837424262179	0.999325670439102	0.7563672715799425	1.4588423795692613	0.7983228759458575	1.6290886496987034	0.15963024265961917	1.1692971663935592	0.39650339665372836	0.5367609865834084	3.8868574702613374	0.9363478670692895	0.0	0.7287304795722982
ENSG00000187116.12	0.765427141910518	1.786853186395169	1.4525533278091152	0.6272843919557286	1.0028191351388214	0.8878944005432537	1.5355701294079442	1.2937131311876042	0.991517867155284	2.7072232511590624	0.5363662778965277	1.4636932396326365	1.570599482262725	0.33132127335273126	1.681012625509145	1.2908135153602582	0.4030016182060409	1.5979427395434869	1.558537726066324	2.1007568067028872	2.437854789056024	1.2429382787406853	0.48027311583524274	1.9931648939571653	0.4409055294816218	0.9086499826498484	1.8024274198086117	2.5806538698864823	0.3005551915774067	1.7272115821186589	2.1663782613495832	1.0320164590304934	0.7585741723410415	0.8623163131744147	0.34296959478531036	0.179209945188018	1.9198870604395148	0.9477390336903497	1.4970542488124652	1.2012747166956492	0.9551559871903555	1.617637624155307	1.190600260635766	0.6700346513814093	1.715384333569044	1.272776417412464	0.7793911396953268	1.8847030378006244	1.0087556712877264
ENSG00000227507.2	3.7666051334030706	2.1680864442145573	1.6490889398621855	3.8692675647272408	2.5962142156918544	2.377768678608694	2.269493980641553	3.608403509568031	3.3699706836133574	4.274324544209653	1.5576801128070992	3.4120259086380855	4.420476332731682	1.492131054664571	3.229664798770832	2.8733555853051125	5.9937043591860135	2.487032349709958	4.445352498359056	4.770497248938041	4.014240846754631	2.776894018192492	2.2189712694254187	4.111708472081124	1.8512588418380398	2.0302303302152587	3.6815155281858036	4.696503623979998	1.9089193892383738	4.153772191356419	2.2104617796792456	3.914273348012834	3.617954348664787	1.013928494920284	2.2615263906735743	1.4158443881737106	6.687453964395451	3.4440280890422015	5.349743806833908	5.244510465209459	6.31577921935866	5.259833327043489	1.640373702808805	3.9438543074143215	1.7872073142855447	4.826476043652078	2.398177549531084	2.8214009887145073	5.888398789663019
ENSG00000122025.13	0.6518555724846795	0.21355977915748275	0.24743892757801358	0.6136432417372072	0.6374268494932576	0.5398186001787578	0.3361799084927483	1.1470437145039665	1.4183889849083728	0.49090766168862554	0.6828608879659614	0.1779752883659724	0.43153955894644713	0.20190822965930458	0.6090341897224614	0.2769410983193407	1.6543701999443035	0.42560162920366623	0.6769670525703523	0.4517442499428285	0.5497329735572939	0.6584636383646324	0.3089414013682338	0.49766840757758807	0.07725189309786994	0.16832092596575057	1.2776915030365918	0.9506279767475883	0.3303195110538978	0.6238412006076429	0.0	0.4962960887655873	0.2520910832922406	0.12472210765760344	0.10529023238012807	0.4476451304476535	1.7286292902349927	0.8112172931395286	1.2688149560484931	0.9668188254374344	1.0599560130342922	0.6070372184865116	0.23102615694599846	0.48962664221701735	0.14119239684762125	0.34934278845992567	0.08492627630300467	0.5182658292356224	0.9954681982246695
ENSG00000147381.10	0.08013097341596838	0.0	0.0	0.0	0.0	0.0	0.0	0.0	0.20881289023969524	0.0	0.0	0.0	0.0	0.0	0.0	0.0	0.0	0.0	0.0	0.0	0.0	0.0	0.0	0.0	0.0	0.0	0.0	0.0	0.0	0.0	0.0	0.0	0.0	0.0	0.0	0.0	0.0	0.0	0.0	0.0	0.0	0.0	0.0	0.0	0.0	0.0	0.0	0.0	0.0
ENSG00000082074.14	3.589052407488427	2.107249327513169	2.7032304388343746	2.791692016679193	3.1517745275954567	2.5122123970912735	3.010032556027754	3.390944971030976	1.016195171414772	2.042690381271603	2.5900737034760355	1.3847755834026705	2.174472234034589	1.2942506736368264	2.383421381081421	1.9193959269582879	4.031494415073571	2.1454035628591472	3.617982364116913	1.784197299028104	1.6797529371839035	2.7430752557651865	1.8270187490957992	2.153562854947947	0.5360958834017339	1.7958210888070893	3.4395666310354303	3.687496467147307	1.491954723031333	2.90362013836923	0.9180777137223317	2.800097012696151	1.2243461965603002	1.2290797502973185	0.533435964932737	1.7551188321301425	4.156206857488532	2.4316559800043724	3.7357334660094415	3.576422874134896	3.3250766171748336	3.498221304472627	1.5147694260819184	2.145391123280674	1.4007296305981878	2.964683880581984	0.8194991024629871	2.759879042523268	3.0359122748416723
ENSG00000173585.14	0.08765884769036794	0.05571006840079613	0.028267786885220067	0.09525133009608146	0.06816897846323385	0.06534693804864786	0.16531814989104648	0.11460926422167676	0.11823804424485924	0.05480401165507117	0.09273214337146997	0.06101431309213253	0.032023691957646296	0.028879503659184017	0.11956508382563855	0.0	0.13875676405426313	0.18720616317519156	0.10778521060497992	0.10805219987728473	0.17473950551725273	0.0	0.07455292696591254	0.053971772179359494	0.02907908167673582	0.15047416612653539	0.32443933127158714	0.33220117266351257	0.12525611363525757	0.12752603412784846	0.0	0.09780501786514323	0.07934561422129384	0.03179373440762717	0.0	0.32032556514968524	0.19579841381857926	0.1588478718960478	0.16109819862482827	0.04365696977233655	0.06384335208588779	0.04490318156738877	0.06793158541706898	0.0	0.0	0.07136006441632427	0.09400694981803374	0.12070711185627252	0.18842736456163867
ENSG00000167613.14	2.7421048335047633	2.2862218581523868	2.688688490233559	1.9494810374341125	2.058623664782145	1.6677188104333431	2.128309679634471	2.2819095159791183	1.6846082389700412	2.8273226409033376	2.431835629992858	2.005211796035916	2.674082437570458	1.2632627520583715	2.8124161805438224	2.0149657737235684	3.019047704450022	2.013652533549137	2.7722218336476336	2.220603577685725	2.644001803576085	2.390349385731094	1.6227424621578506	1.9945873682524904	0.7547717213450357	1.4878199208148464	2.784161446682515	3.5532442137658586	1.5012641663087414	2.7814623741336577	1.162557440627578	2.6208378691187995	1.5305913660071295	1.0224934554361134	0.5918523871045528	1.4605603837649803	2.8895614278627724	2.3617957586051097	3.2905979814326742	3.2325374509379525	2.994261839363491	1.9834054259073737	1.995231389966829	2.3547060661465715	1.8965600541629344	2.954249124737444	1.1291471540812617	2.425892008150104	2.0352377444177305
ENSG00000047457.12	3.253675835809289	2.2134681151139586	0.7662664380146358	4.669646665461531	4.84114085323372	2.5556183310321363	4.041990615174776	4.104585477254906	1.8271736595212331	3.1454079166862723	0.8923903217687755	1.752763852362594	1.1828910745523167	4.516170230938717	3.379005076145147	1.9601007696673873	1.1533910650867598	5.25177623485419	3.8296267421383967	1.7281706838431294	3.34991600400716	2.6674267947703676	4.959968955226605	3.6197856383806832	0.41908025822576983	2.0785336052811907	4.008365699760295	6.3107838896455135	1.709217414486931	4.43861598538609	0.6841530822990983	4.755722255498979	0.9091699718982936	0.5235836107534904	0.16643419642613097	1.8059611895865495	3.6051072421767882	3.556311571895915	5.425135082447999	4.481099747247676	4.188128350349493	0.607272738101015	1.8499556625173148	0.5357694449873046	0.6000424226355039	4.024698543244406	1.8133160873956962	2.9443537202275682	2.9738230287521157
ENSG00000240505.7	0.9756929232082423	0.04425786097180296	0.022412855904502097	0.24977085829467427	0.10644393134170803	0.15055179324098164	0.2993256999505116	0.6827231084245667	0.11699843513214334	0.1268525364618832	0.07386207716677794	0.24853551596219575	0.14608384445447792	0.0	0.24162492231040042	0.08675903799901828	1.388263818607937	0.12613081912700333	0.9870242046119313	0.6641339848221394	0.1837665117673598	0.08377908937009707	0.09753130309076948	0.6945025305612088	0.0	0.08132820567801113	0.4465738547679821	0.6810198125999491	0.0	0.06867349350996338	0.11163588943364364	0.3533385413325409	0.16259600780800307	0.0	0.021171460902324184	0.0	1.5871643759669558	0.05219322892572004	0.4251964349821071	0.9439527376861045	1.4803205795374141	1.0879244093080909	0.07157807346991966	0.09441004940986533	0.10067164170161774	0.5071986936298721	0.0503520371695601	0.15715600813222877	1.3872688856166235
ENSG00000137078.7	2.545997619994964	0.9386524549288265	0.7757211867639917	2.2716019431244474	0.7798523833624024	1.787489617424574	1.5111952657762493	2.1840199561747586	1.290627789739227	2.2907270525838483	1.0384190308480579	1.0042358994597014	1.7753177051717957	0.6382193506482687	2.142175941254176	1.158182677118216	4.0107411639029715	1.3307708414297799	2.998285260237516	2.087942532389821	1.8437146483611448	1.7424204645338333	1.060198845829989	1.8244600313185098	0.6014050356608971	0.9492267606263418	2.6859772310102215	3.1761544268089623	0.9988345188828682	2.5584670757618264	0.28122654616326315	2.324520775648089	1.5630591488092882	0.6029726876139117	0.5603001776404193	0.8394721582078083	4.177839221540149	1.6180707773161696	3.31629341050529	3.413826233078123	4.033193435010068	3.637311751410266	0.7192803931289927	2.4654582934860745	0.599874260820912	1.859866779478429	0.9635997452172925	2.092051237127537	3.3326999857157604
ENSG00000111537.4	0.6579985218625031	0.1842128105572043	0.0	0.704533125177091	1.0030928859896011	0.2794433870714055	1.860795537224474	1.4666674830505106	0.4791736167995509	0.7395867725057003	0.20552540575377798	0.0	0.4460978835580353	0.4573803780475991	0.41373134489071706	0.33121847638357854	0.5515479818447246	1.8304012772416323	2.593304261925387	0.1820833231486967	0.19972116368421813	0.43138997023734366	0.11308764410224131	0.06206047028765003	0.0	0.2253035072477512	1.8228577716577445	0.614294892095212	0.059127896653732366	1.095415696151781	0.0	0.4043995573998385	0.0	0.0	0.0	0.06733571595739136	1.6576633227052002	0.0	0.825341200481404	0.2780627295727046	0.3344236054992346	2.2158246111901754	0.0	1.2901212460546605	0.27577796621251793	0.15955433431999866	0.3320493910989348	0.2645485488349761	0.23328701824975442
ENSG00000186407.6	0.5776807543190184	1.3152817079969845	0.4853991622671557	0.4137401239237885	0.659551521171666	0.16532336420346902	1.0640404549910152	0.5803473675761307	0.3468218255458992	1.0412584201410173	0.26160257057480424	0.31331818096359093	0.6049510905943528	0.04302978752935775	0.3320048509037435	0.9733908266201441	0.7965387325933255	0.48299562314192723	0.8715751576695097	0.5659484378663272	0.47050608817027006	1.0265475878244548	0.3387975778826036	1.4088349163314604	0.06451039892232505	0.2862636035595885	1.1496496044683766	1.3988937039681413	0.038663841258742865	0.4531417487240585	0.29673798575356286	0.2957970949707519	0.26006657504452574	0.5028937022699405	0.05930237201011818	0.0	0.8042408396609103	0.41265912663401655	0.46807870655399997	0.7372916020387035	0.5093744126821668	0.6380332569927202	0.29701951745129923	0.5339762755990847	0.5191225865363802	0.5787096687107317	0.24467972458275097	0.8699264471046818	0.5036731495720139
ENSG00000105246.5	3.357645157481626	2.4194311074068833	1.1168760016141783	2.4141597768491425	1.907720184800455	1.6455980787625843	2.047629849016961	2.276125399444574	1.7379448061630496	2.543020842832907	2.153598416450008	1.9392952938115324	3.064458099117826	1.2723125523625392	3.632848024472042	1.9773602890272248	3.4586385293956754	1.5949298131782137	3.4674239560683295	2.72567111587669	2.556455886940058	2.1247492385392257	1.8288426896648369	2.1300737238638927	0.7382423785672063	1.6619882189408524	2.5146077581262922	3.439650705240859	1.577377653735407	2.778910804674447	1.0006918922506092	3.0287768383340117	1.5136637515683264	1.1810551730219405	0.9861838699031761	1.2386152398438137	4.154494431568776	2.0379356511137954	3.8943458698029065	2.864814864783959	3.3858634536170675	3.3551700007188376	1.9174324510603287	2.5512638697618897	2.046316042430989	2.746946023892248	1.682338413147906	2.306138752986114	3.0381736764136034
ENSG00000125730.15	6.260902310065279	5.118385236513794	6.127829847620156	5.713870291178591	6.120205914483522	5.475853141383774	5.241864477636653	6.66813913557871	5.161016060862245	6.427204002113925	4.78025449875973	4.836695980213513	6.883173614461247	3.4393528093980565	4.851608279778586	3.713668431589709	6.9686364744979405	7.015383403243776	6.462773214778954	5.815000239410179	6.506798112115495	4.214829720466019	4.176593499676862	5.975027606761262	3.0650352655420696	4.159095411836568	6.374035333239294	8.211957192689004	3.9825014436436343	6.497464244941963	4.52033872324007	6.372212135763723	4.25147995460993	2.4098119853392426	2.8965808402412363	3.869831304253921	6.837365187421823	5.745008089900129	6.6155203075430435	5.204411591494012	6.66235968785265	5.368505262572163	3.2682995517345232	6.389617161102651	3.792557579710216	7.158137364301575	4.3323335415679844	6.138868607587578	6.033370402770039
ENSG00000133321.9	5.069494511353766	5.236250300479962	4.349287843905	7.394193663107013	7.260600576695018	7.602404374121232	7.034732143228829	6.490332978093935	7.8827541400471555	9.13453332985553	5.7570501610324385	9.215672814721044	7.6917190296321465	7.830463562524087	7.092400844630301	6.31155223875299	6.2331513874267515	6.908077475483552	7.956666572525841	7.26322907705992	8.597420069011557	5.203161424602673	6.472643991424708	7.093343088389386	4.320215231963977	5.082589899427881	8.576223560136775	7.734666418829005	6.007028807215897	7.882375967649129	6.469510784281129	7.333849658223278	6.711491482747143	3.5716327632253915	4.889664653890632	5.793831788014611	8.100946364984237	6.288548308718143	8.813854568615337	6.9222467505393706	9.092325993483335	6.366126345022767	5.330390228807518	7.042113056987092	5.052868335591274	6.3724949952232555	6.365230317948734	6.418565662287716	7.13044896149752
ENSG00000054967.11	1.5734867842160474	1.1704131966875004	1.6968379839147383	0.7242140598722137	1.1816865561545251	0.7121451328421323	1.3525672148555665	1.3412924071200898	0.8682023627807527	1.4392092292813488	0.6555367281418413	0.7982390122530951	1.3926420894890559	0.7431215968572961	1.2049855407632206	1.1461284495221515	1.6771647554518914	1.2035760768321608	2.0620899586848753	1.2884805791645442	1.0008610321229454	1.3536648304898418	0.873899805565468	1.5175655922836968	0.6507090679021913	1.0242560364318927	1.6219837651020435	1.7172994728248885	0.3217705501774123	1.4093822600927093	0.4688459968237923	1.7698602354786102	0.41678747885249073	0.7929729449884113	0.2215975934434208	0.36217767626990566	1.7611441737214697	0.941527843328687	2.0437739312899192	2.4336129461743803	1.7537219317980746	1.3908884403451134	1.0503957165368885	0.9056897946978646	0.7100009984523625	1.5874514638544155	0.4212122023882225	1.2050304501968738	1.2238229023993314
ENSG00000176177.9	0.15667101956652496	0.0	0.0513485276652353	0.0	0.0625369882589268	0.05994330937851046	0.0931520447098346	0.1794833262499481	0.027931974282466784	0.09882227367639781	0.0	0.02825244004791253	0.08631038057051807	0.02646366848858599	0.1446778450746346	0.08606882523992997	0.24472472158933023	0.0	0.1916234403173712	0.09923687434954782	0.0556078055008615	0.03289255680057543	0.04596241549355095	0.07361646725678761	0.0	0.0	0.2239404171638989	0.14452413145543117	0.04714438603192508	0.07917159263362429	0.12841509854214816	0.08979974972637524	0.024681805869268342	0.0	0.0	0.0	0.46492758356417196	0.08941879870656923	0.2391225598111869	0.292825158399789	0.29613161706836777	0.1580532081517755	0.08250755334307343	0.03714960394233826	0.03966575783765488	0.0	0.029345198933303156	0.037921244381392424	0.49206184523374646
ENSG00000135604.9	2.2186516211623974	2.671024737030865	1.8117539127851152	1.5317200759960972	2.1333236431480174	0.9606024561289906	2.4495189584240826	2.262593403584958	0.3564498208961629	1.3034524547257997	1.206097123114735	0.8123328383163363	1.7043252050385118	0.5862289981653988	1.6899197217719202	2.4986055282553576	1.911024633283189	1.8041848973016361	2.6813167047027813	0.9529148590397568	0.8589898602167026	2.0306041662037924	1.1784715574557598	1.9907131212334601	0.375125229489694	1.1737402601493414	1.6507093965440636	2.6133361369867822	0.7092607535597871	2.1569129171951844	0.8002902954798546	1.506624774701618	0.46968988037454507	0.9087731959180012	0.3782132157246882	0.8844397842317305	2.430662847690256	1.3183875154216664	2.198362004960717	2.0945864304717206	1.7968644563673812	2.4090053845005324	1.2527130680387142	1.245608410559208	1.3528423704089418	1.8433366455567561	0.6382694061868044	1.582074660716007	1.5015024151636762
ENSG00000205649.6	0.0	0.0	0.0	0.0	0.0	0.0	0.0	0.0	0.0	0.0	0.0	0.0	0.0	0.0	0.0	0.16488038717150721	0.0	0.0	0.0	0.0	0.0	0.0	0.0	0.0	0.0	0.0	0.0	0.0	0.0	0.0	0.09593072802676954	0.0	0.0	0.0	0.0	0.0	0.0	0.0	0.0	0.0	0.0	0.0	0.0	0.0	0.0	0.0	0.0	0.0	0.0
ENSG00000148408.11	0.06274332622394097	0.8471637540514603	2.3392401466716533	1.9584098732248907	1.0214551379178518	0.25180425626209024	0.506308912974961	1.8499351478708537	0.5465390171762096	0.3870250756168446	0.03358582709793953	1.034430074442814	0.04523690083096768	0.016464185731946576	4.853436634759629	0.479057883252227	1.5458674518104631	0.09158840524988457	2.2590964235375672	0.18644949028580163	0.227179934937257	0.778110826772108	0.31131663486531697	0.030884142958052856	0.24479235961043846	0.10836365151563672	0.5543273558037384	0.2182400972156055	1.1372619773493866	0.4419987448416276	0.17614498946069196	1.5049862402387741	0.2923792115542505	0.13075184598317757	1.8767739696705055	0.9912216662664899	0.0906241795497221	1.031344479686068	0.1815747988690713	0.12061710533203247	0.2924703498083998	0.5830276602493267	0.13196777081441124	0.7268031342265014	0.2405786742972869	0.24743298762718105	0.9862128670865441	1.005224990886323	0.892806355762831
ENSG00000204421.2	0.4842307818432868	0.5862342676624334	0.2649142980837082	0.0	0.1676435493226873	0.23512328974783014	0.08656712039973785	0.14441505953123068	1.27131141695333	0.2596708641921426	0.1722339880608058	0.07725287119189249	0.7037874289267829	0.20724032550777718	0.19749028306780655	0.3293928840102753	0.0	0.304792191425381	0.32653468309213823	0.13623188661575455	0.07676732899393987	0.7702760353632603	0.6231659345148601	1.324634899914064	0.27191420420334333	0.9854203571298302	0.1593282793405633	0.8527655101981686	0.3529686846530489	0.30493405989278977	1.7357082660166867	0.44070812545172117	0.06763261476046434	0.29511842684094536	0.2513471793608099	0.0	0.2768329329312582	0.3745362093844265	0.4866090673248215	0.3041930992851675	0.36521389515868075	0.5685828823850837	0.1670790554988326	0.0	0.30171526952756433	0.8276623229563991	0.29704639378582426	0.45460365732001173	0.13343794691593272
ENSG00000206073.9	0.8373318836278315	0.039095423548172324	0.11481178216805416	0.5145825974482416	0.684966013517196	0.5386533524779076	0.34605282424204564	1.1068616180411381	0.08350724499751093	0.4907876029474847	0.12781757038792557	0.20251516004869094	0.0	0.07919650065881524	1.003454603679605	1.0656212396226767	0.04993626961746389	0.826505428859757	0.48754947173395796	1.1154663163245737	1.354562283385343	0.049836421053244304	1.2062942042311386	1.4898188125538865	0.19163729466170523	0.3284641548163853	0.4349843488144742	1.359369412354396	0.0	0.8951161209088007	0.7123456311821491	0.2579304594316844	0.17822777614788177	0.08703788035425221	0.0	0.041116850759375864	0.33432812261840317	0.8049939789766394	1.0119211198607494	0.0	0.2502524376542721	0.03147641018811863	0.48919860684722527	0.05624393511613839	0.0	0.14552966303113057	0.3930680545844218	1.3230256145595682	1.3745837006653767
ENSG00000105383.13	0.9687534396407236	0.959001240063174	0.794839519811349	0.7569085000043881	0.47165735521547303	0.564863990226942	0.7130718107502504	0.6977143161480308	0.5075190787777446	1.0649788745570612	0.8257551913085246	0.7660929142915045	0.8495686976023304	0.3186316205877556	0.8686762911074221	0.5847519785972566	1.1596367093112363	0.4982991070939021	1.136364736887953	0.8144895674557568	1.0632306475028597	1.0046914457265026	0.567581415475237	0.4419226569267571	0.19355814580854966	0.5762682005605577	1.0016796363388107	1.4918208090920644	0.520988836200531	0.8217829334022296	0.41641008460186024	0.832236984041757	0.537907507216805	0.42834892614330367	0.20077560692140156	0.2684801783581798	1.118680051210635	0.7377635105584406	1.3741418917864163	1.2851988592996506	1.2461137128050268	1.234189143467608	0.75491868801376	1.0965752245027047	0.8144357814080418	1.140024180847938	0.33774697022307243	1.0756847871908917	0.4971706191398989
ENSG00000257743.7	0.21623238329748745	0.10369600620217502	0.0	0.23409497907220866	0.1804236652139828	0.04529473543205712	0.30333859358211784	0.10869497373037353	0.0	0.009580060175853068	0.05656081986301744	0.010684658792963524	0.0	0.0	0.028321752489269453	0.0383778343153069	0.10859177270671996	0.022751309823725484	0.3150883232533936	0.0	0.010616030275287876	0.03703830620768891	0.04323292562860818	0.009432272198693461	0.0	0.00906863224183843	0.19158458720723343	0.4659289171760862	0.008978904339051755	0.10328284529687681	0.02502327751416861	0.03441361751719583	0.0	0.07543736554649234	0.009246533353055114	0.07026674000149509	0.02047457166281523	0.05666417274619856	0.009743207354748307	0.007607167420064392	0.44164612395620645	0.03105668124459535	0.01587116533975441	0.0	0.0	0.0	0.0	0.07046640681849847	0.04952121310895808
ENSG00000183347.14	0.3052646609153723	0.10305948744195656	0.29077049550458806	0.13261158863016825	0.2957343284144388	0.14917899013861305	0.18524975551418735	0.27956084995215025	0.028681921197374803	0.05159580040524571	0.24767838864317215	0.029010816964962844	0.19881415125812654	0.15586187969524545	0.0	0.15802438431252558	0.1920802623599719	0.20416140590591128	0.4264336877685615	0.026140609465822345	0.19063868818074278	0.1917140935054268	0.9861269156548577	0.12382287195483786	0.0	0.02464663984246874	0.1193380579895877	0.11258999602530584	0.04840156027979915	0.3670408851721424	0.0	0.3871774945706298	0.025345234906541638	0.029918726210125153	0.025127393381810064	0.13410978845882096	0.3486761575576656	0.12110471847344945	0.3535996862406463	0.04109211229872563	0.08926134620908835	0.08332917945716806	0.12522694239390716	1.3527186040423937	0.040726334744391524	0.1314185019338631	0.0	0.07684837274994039	0.3224880992834438
ENSG00000113327.13	0.0	0.12040638268488804	0.05310573354400867	0.03076815196532301	0.0	0.041620052630295695	0.0	0.018715001343878292	0.13015497077530064	0.0	0.0	0.019550347989489802	0.0	0.0	0.0	0.010161838890050828	0.0	0.0	0.0	0.13520841993495525	0.0	0.04519156488287607	0.0	0.3795967695385178	0.018436218544310302	0.0	0.0	0.02598285336924694	0.01643715052997259	0.0	0.045600037032341285	0.0	0.0	0.0	0.0	0.0	0.0	0.0	0.052849269116903505	0.013931560861244162	0.0	0.6862224428415401	0.0	0.0	0.0	0.022921438007885445	0.07957511480671586	0.22078924225746088	0.011512553095895255
ENSG00000146285.12	0.9279654512472079	0.14898480730067873	0.06607489785861691	0.18232281632055639	0.3199617504899093	0.30775988901708584	0.32102951532427304	0.51849048163007	0.21430385190334011	0.4668543986409922	0.2745892994401245	0.30886809715011065	0.32992153936485424	0.16314106231214928	0.22717920031043853	0.19074627986169	0.9234651386542018	0.16157124571693424	0.7542836275172669	0.4031054084021588	0.34605485380866835	0.4201328069681427	0.2742333900541626	0.624521951599057	0.12222166913640126	0.20399762728492896	0.5740325216139707	0.7101611122818454	0.39514381611159827	0.4096202496955521	0.11139439850828907	0.38358380484235277	0.21867925882996717	0.13324053595742708	0.03157148017486008	0.32598941874042103	1.4224433791640907	0.5086380535657207	1.1507308929621132	0.7684290810830662	0.843828489839639	1.4381237985945978	0.08873729684061638	0.37005159390496356	0.08418911230092534	0.46499038196355896	0.24616258024344578	0.2710556086016206	0.628301129192576
ENSG00000123901.7	0.16772347335283255	0.03678768725455472	0.14253371086506045	0.1237273770966639	0.045080552465406654	0.08514419061330081	0.345738342225512	0.2992651831959188	0.1349428073339944	0.10594254762507994	0.20467516493419668	0.06005829813434234	0.12213618168254128	0.07458199780706681	0.1302354274241211	0.0722925914031669	0.1147457088488808	0.18439474215809384	0.12066551024156599	0.1063859407986251	0.09813572075369431	0.06979752068935895	0.01663454685889674	0.01792622241978096	0.21447209733816322	0.4819643254616312	0.0	0.11760220392328186	0.207519021628261	0.08491719582573039	0.04732863821924856	0.1270114516722271	0.03523875141459767	0.061917138208192016	0.06904766541718195	0.0	0.07654357893486854	0.1465219090537438	0.4453671496523408	0.5886730089263109	0.5893715830031123	0.424589583412608	0.030103170222800454	0.24718928368213844	0.11088469928398857	0.09292114634878468	0.0825553048996834	0.3197029881383195	0.11530691808582808
ENSG00000184293.6	1.1215774651851782	0.36644361846584783	0.13341630986052555	0.4159731683778068	0.774642304201338	0.42259415497832686	0.397333860524409	0.8824104867546408	0.23174414210307598	0.8651563142604606	0.21727586743244254	0.3584363116258071	0.597308327738645	0.17888379457155182	0.1903408856127318	0.17357924313763337	1.7433454722088404	0.2025961644459852	0.8876180640179095	1.1204753613543146	0.3163645428881249	0.36488286264443415	0.3657398656196036	0.6699924958020308	0.22176823499474096	0.12395323985335797	0.8365589426660562	1.006915674752335	0.16147944734152936	0.38038615353951055	0.11500267893927846	0.5439448965307684	0.48531206103952457	0.1493991978317469	0.383983589978179	0.3065031494334868	1.500918447192237	0.38290709435603015	0.6876054948627053	0.9279961848514173	0.8578705424550827	1.3198495982789393	0.037355247497573546	0.5959862138736224	0.261559818507823	1.1908226741250787	0.10200515589192118	0.30730699956500473	1.1105808003833264
ENSG00000126467.9	0.3722658155658817	0.37922935319393447	0.09725785791769494	0.263585418999969	0.0	0.0	0.26266752019289413	0.3958233090322555	0.3229082005869174	0.5408879864640342	0.34820810314634565	0.13947235043199302	0.2443818380329783	0.0	0.26666846195568966	0.07393887274892669	0.3412594190714965	0.038618633161198734	0.17656747863237535	0.15602195347518516	0.20322730491195892	0.12270321175646565	0.11513321110783256	0.12375342177577496	0.09998227775865604	0.0	0.5169523956937516	0.26639667259171496	0.14607902640296908	0.4456408236185215	0.08369048184647833	0.3809046414268563	0.23527100808061566	0.0	0.1784843229228752	0.0	0.525188981166733	0.14977316374089586	0.18750310323180244	0.051155326718050315	0.24616287025297628	0.2457438906952897	0.026984834955525172	2.0044375440042455	0.23737117942618907	0.40886743119181174	0.17866439515592225	0.18484977341225609	0.255457684618317
ENSG00000104918.6	0.22552195878131923	0.14579255655174475	0.5135408732926338	0.45279498260770373	0.0	0.17012158332768215	0.0	0.15271576827901806	0.0	1.3010384032062252	0.4421439464146103	0.3025908168644358	0.8865396315760236	0.0	0.0	0.08467556927632384	0.8623796953037591	0.0	0.5645293448791002	0.1440853040958039	1.0309238706750596	0.0	0.0	0.8668382083166319	0.0	0.13615990138172093	1.0803598611175116	1.1656351151650202	0.13486809497825047	0.22207878916878634	0.0	0.32493561737632687	0.492851809252236	0.16397253424038719	0.3815828196672964	0.29140399489468977	0.2920117915764505	0.4617956616460206	0.0	0.1150096663618349	0.5741858178461051	0.11821110754318374	0.0	0.20651674531904882	0.0	0.18517790608377924	0.0	0.5572023756855919	0.4250104480770312
ENSG00000054938.14	2.4271111409725425	3.942530702378624	2.5060287078993433	1.6368311370481978	2.701756345522706	2.1184299140808283	1.4197192595001509	2.7006022722763103	1.7619116250207425	3.5530063877402234	4.264317026732768	2.9693347852884084	6.738572667735691	1.1346887382063022	3.2582241238777465	1.1197678570331557	2.010900936769281	3.8896559282352072	2.6581555753874264	2.6343478834476395	4.21975376143101	1.1930783231723743	1.8970329788076423	3.551476636363783	0.44876084840909114	0.5617860028909701	4.282931739274957	4.308764381978771	2.125836577520057	3.1348768664405973	2.6620938658246356	4.136879435726553	1.462677124111946	0.13727620731716642	2.0694815636204296	2.2136302289543344	4.327057120472461	3.70203652649035	2.0558725489090226	0.4558953273537223	2.6944574705615914	1.6038386576406094	2.3269767788970173	3.7612127689303096	2.8076812590796085	4.829955917155387	2.0556174032980854	3.174375614027862	4.505768676375273
ENSG00000188820.11	3.12718625393497	2.1463455492710257	1.540312771003067	2.967933781039651	2.5870202381387783	2.130716188093639	2.734570296247433	2.6885099683105405	2.7818324320119148	4.047056163013436	2.350447175658369	2.697774225018543	3.3784095677850052	2.0327802576794194	3.4895225239503023	2.15339833293903	4.397082995364002	2.5713971393641915	4.204886317290673	3.1780018921113644	3.8357290240722524	2.8042369986175717	2.0854238315137734	1.7362320048717705	1.2851117770783655	1.422825613309138	3.0020542454170682	3.671670309206354	0.37710949518993747	3.6548885913215168	1.7103571565595719	3.693374438239584	2.8845227897460077	1.0709748673040842	1.4169607456349018	2.188415441405374	4.264689133489405	3.050311346074821	4.824251990660663	3.9055497003985433	4.043346750579983	3.440244791422823	2.0223600235162853	3.647110775467257	1.5171750896144154	3.679195288258857	2.279303099206061	3.3655786239925534	2.630428892929494
ENSG00000162989.4	1.583459162634993	0.9630497847857976	0.7390940284657793	2.419867363483344	1.1767697000146176	0.42951797146405046	3.6772131551847034	0.7840211246177655	1.7516357887659864	1.6137949714189874	2.141931559793309	0.050915947391428386	1.7923249268801695	0.7127423468229928	1.0825034927636448	0.8874410618596286	1.3202653719358046	1.0264177387368636	0.8713427781682379	0.5387408438226904	1.1070155645869038	1.3345681818326136	0.5172385384704358	0.1856866742646427	0.03220618521235532	0.19181979816888275	0.5929845871390739	0.524674897483818	1.3723499187644561	1.8599813434347252	0.45035848639840653	0.6270482193961268	0.6834480712409253	0.3041628734941981	1.1248090193206992	1.126302419224341	2.101771503237729	1.547391155919508	6.20159868655	6.714919191655783	4.273215086833347	0.25433376151112425	0.5579643661105774	3.8894351701615584	3.0457378348782047	2.299068940506609	0.4178495539651744	2.106307338325105	1.3246601680855676
ENSG00000213023.8	0.922543300666959	0.15761338928884108	0.506532892585156	1.4730581329031551	0.19140205394113968	0.4034653646575184	1.287950601805579	0.7758125974412794	0.55538159826801	1.1322697089728462	0.24183146296347618	2.305232926504333	0.15726751393793567	1.534640813020407	0.1720773822133184	0.25926656687069866	0.12764079814235185	0.5261937898683263	0.9876337094387561	0.4090455374451479	1.5455678436646063	0.24444237843739175	0.19225322675525935	0.2407745943153044	0.6887882522779821	0.2155815810613336	1.4844691556753957	1.1039266269089985	0.538155770362852	0.9953865921909281	0.10370865048549571	1.511496185521484	4.5641713581978545	0.04637616537981425	0.6680245135924671	1.3585341022834165	0.16578291647663523	1.272827664069723	1.2279214234037608	2.598372530811776	0.13685065498512822	0.6272280525557183	0.7103063873269382	0.5861308216248478	1.1698017801655165	0.6733030362513622	0.8263880784132958	0.9387827323345784	1.3255116114991103
ENSG00000172005.9	2.22762269992116	1.678617223517693	0.3414565216321189	1.6946281385076618	1.145799396429706	0.8864889308999286	0.7271936091032103	1.502411068654809	2.6764207010224665	2.3520569001192344	2.303264585988457	1.543767235318532	3.142812260955716	0.4748946848203418	1.2220015255263863	0.8291764964350078	3.2576148689058093	0.43953898565617017	1.609301739470634	2.889457823091925	4.1367524207391435	1.6492216349345106	0.7203365383517972	1.5950242047553913	1.0965075063834846	2.465064266262808	1.3979886990009414	2.1681400171641134	2.3382524402460576	1.3131362991781093	2.5121202671979193	0.9609799317536885	2.516887852498499	0.7175486224496006	1.0061486731569944	2.2613870757794756	3.727976214803965	2.7916522767062473	1.6265884572580251	2.018088768230146	2.4459525743989845	2.4541231726356254	1.546456001212707	6.059434081149777	2.8985465883122505	0.8725959807281279	1.7195281564747986	2.8862300040678917	3.0761866812256047
ENSG00000111796.3	2.810542903776498	1.4016711940012623	0.8528653084427543	2.2945078712762754	1.782596757666809	1.8507129735775372	2.119207905730444	3.094000021062708	2.867114687658885	2.9490341751255005	1.798733717814239	2.6017067572039734	2.745026047579057	0.7027315632476457	2.262871070397322	1.583597229917016	4.260382347685019	1.9512436219936962	2.729536523479756	2.3956447394321088	3.474603360058368	2.2217667602190523	1.8228429933202779	2.8576956417609254	1.1012733025093393	1.4171439091521003	2.6938074510325007	3.1935432571604103	2.729117735658096	1.9739119928980842	1.9112676263470827	2.5603849665650973	2.379736624939252	0.9641938373419434	1.1348956622517614	2.102869405889477	5.024219168830198	2.463607686472218	3.6302304580766664	2.5865118054867895	3.0039561910226182	3.0366963136628096	1.0206378478648994	3.0034177153736334	2.1650083245626397	2.6239293670964643	1.763249148862839	2.5491856043112504	4.063746271475486
ENSG00000182472.7	5.786912695525221	0.3643748825038611	0.36603667394358963	0.5036105569657416	0.564047123734346	0.21862797353988686	0.3104515000443207	0.40181400271036677	0.31182826212518117	0.4192702263840491	0.1699644422577831	0.2300631062471471	0.1990631683481382	0.3836516957192192	0.45011818553997235	0.4858678706786058	0.5257537719384131	0.5426652708267391	0.7736653281557904	0.1622202796199574	0.2035926544688206	0.25065522111975796	0.5763650897510665	0.4801095081980134	0.22965775847445064	0.18653729557259388	0.6625482114021092	0.33816537324479423	0.9105256238466558	0.6992854381274101	0.06746308301584046	0.8596892774012684	0.5118995656469937	0.14393323950706213	0.3774932059647582	0.5347706921860904	0.5357998144675444	0.839284246697358	0.7615345952065817	0.5416789617176112	0.4571361076706126	0.7840185277818936	0.33029365785703685	0.6322404317121254	0.2809857954611176	0.7590374439102395	0.6513410174138768	0.5380167198370615	0.35691104651076394
ENSG00000104972.13	2.1030722974292964	1.235427330495966	1.6926360388748414	1.2092623685768538	1.1531641969065216	0.8736173960810655	1.3141547632921868	1.3313740359736288	0.8301045147782025	1.625851507592729	1.366621437195199	0.7742727099562811	1.1982387903843372	0.5259536121333482	1.597205217991485	1.2790202147121805	2.1572178540487763	1.093096419642908	2.1837986111319747	1.459956976873677	1.3642097470991075	1.4903546476347804	0.9080674857459298	1.1535866657897742	0.34236648217815857	0.6803747627100679	1.8518984605437847	2.5369308594841913	0.431636343376169	1.5133707539351404	0.5987672170280679	1.508644097760094	0.5530870349651212	0.5702366281183868	0.28381183483089384	0.46189680563736446	1.8585910842786624	1.278059183725978	2.079853396326424	2.0737808654764045	2.0681428950283913	2.022553394185085	1.1920013752803753	1.0869901150188894	0.692567190283601	1.9391717897870175	0.3982891254759882	1.3394914870467702	1.3191661631673819
ENSG00000146192.13	2.0531165083622986	1.2452329451575535	1.1641261850800577	0.8415635799473322	1.2079434419451813	0.8064687919088529	1.1642446738523964	1.4611426752220213	0.586346755377775	1.234624646951523	1.2704307895232743	0.5276756533189608	0.930090312176103	0.5329723577662122	1.5090317194975469	1.1372349243862188	1.876066483689588	0.7452825614471912	2.011185616356074	0.9798814920340803	1.1281781312091874	1.180489074457831	0.9361035791079519	1.376043626225915	0.2524907551679977	0.5664844914474136	1.5518097472935153	1.8729698699748953	0.90849258415013	1.4522336982169068	0.2247188947708576	1.4080295834944012	0.6628241611075799	0.3871596101778473	0.14174185508354376	0.5037074773095761	1.9918996205321586	1.3721855608650888	2.0736784047695442	1.6307017240636787	1.894901746206384	1.8871197251379903	1.0120669476155364	1.0222885612462018	0.9002685354850422	1.8248650515017752	0.45633235415579554	1.7736250885037825	1.4402180463224659
ENSG00000134516.14	2.4281797059377186	1.477454302245869	1.9056328772917164	1.661787664222143	2.13939209499271	1.4683739621111906	1.8599600232881706	2.275709634459891	0.5963036317176956	1.318132057203651	1.6057337138417813	0.6971695084116764	1.6960920139845577	0.6614051742044504	1.7511632879378218	1.472645478680409	2.7114077731442694	1.3980929809610243	2.68075729965241	1.2127068412398156	0.9629935861650315	1.7949395405858186	1.222154574294243	1.3826045026115696	0.3098725127771086	0.9577716011420352	2.4818739379179533	2.869950537671773	0.7819657656427438	1.963532543975605	0.3017646613578875	1.9346248351155722	0.5213934054915149	0.7934601319956175	0.25260364819257364	0.9753886441742996	2.9082868774549833	1.6696556392875954	2.605158233710534	2.5860898077426366	2.8748284856248567	2.4841878728293993	1.238082806556185	1.3161667447446874	1.246957422454783	1.9900358212676423	0.6617657047763317	1.8501551641681624	2.247334178028729
ENSG00000102445.17	1.6139502811285278	1.5098102742582686	1.7515087140267103	1.2988126945919958	1.3924176606129417	0.7319861273701465	1.0669062616670837	1.4743142047622433	0.7381720638075386	1.516841216139611	1.0701532173402164	0.7618608123807543	1.1156993489854503	0.8179228323811499	1.0051732389633095	0.6331286044583	1.9473880437419175	1.172352423298736	1.6467814949206745	1.0582953405373545	1.5870979758970087	1.1025442715530094	1.161158337728943	2.3266659272824324	0.40913309289420335	0.6537632979028227	1.4819193786852247	2.1788196799103154	0.7378843768261922	1.584285532857654	1.0699692359636805	1.2621642552260985	0.6921341243604687	0.3525513207632514	0.28084551594654095	1.341834497689517	2.0706463944814244	1.651778072524195	1.5100189773000707	1.5576452928924909	1.8655085381999048	1.4183498633202594	0.9663461429981086	0.7610727338238915	0.8011225871550555	1.8010531984985594	0.2708656112634743	1.059448439689994	1.111937019898104
ENSG00000119535.16	1.6744760212963439	1.4908856333102256	1.5224158272696167	1.0957590175175251	1.1645248948405968	0.780768922851383	1.4412545314859633	1.5434992864952752	0.8960766240866842	1.8837234653028723	1.3466167986074824	1.04636600627629	0.9355058069465271	0.3288959383287674	1.5122359109776444	1.3062867479862723	1.6872867177924777	1.2999455360470298	1.6086435433828012	1.435149847172141	1.5372185190515353	1.5092673600139512	0.8954079448420186	1.3539740909455336	0.45753067772518285	1.069758357569039	1.748778706707744	2.3088783710717764	0.9628197712376679	1.4242106361285822	0.7609611019013603	1.4973887120631444	0.605294353057523	1.1345754734920623	0.25460682360846243	0.5070687286149353	1.7030887807769162	1.3425848632855972	2.210575483131533	2.007340089641835	1.6443566962871732	1.1208211542374882	0.9933515052312469	1.9370800337401983	1.0177575426711676	2.002842650574104	0.5273545827764611	2.0833260951748698	0.5256658478182415
ENSG00000171564.10	0.0	0.0	0.16754983964836515	0.0	0.0	0.0	0.0358889567891217	0.03060635504819173	0.0625320476426168	0.028683775766075958	0.0	0.03196683680830447	0.06566182985349964	0.0	0.0	0.0	0.0	0.06751231984434446	0.0164893501187826	0.0	0.0	0.0	0.0	0.0	0.0	0.48452029211945574	0.27979518037258244	0.0	0.0	1.7776190297962764	0.0	0.0	0.0	0.03296618531207529	0.0276915782345497	0.0	2.7551339131483887	0.034423189425344586	3.216012668566211	2.436661478186042	0.03346467587651727	0.0	0.0	0.0	0.8138980062765241	0.03745110391413941	0.0	0.0	0.0
ENSG00000178789.7	0.9303348984227309	0.9524464856701674	0.9861188411663374	0.3974538581570458	1.2321379226262046	0.36414253852508166	1.3532035081832663	1.3671826296838854	0.6334493747134926	1.2506452468642193	0.22823403282454952	1.1549991513718834	1.6997464350482936	0.0	0.408378983406838	1.4868735566676525	0.7009332503819701	0.9307289470406354	0.7928077662365671	1.031479943874949	1.4481919413227375	0.6765119533257737	0.4099283607197242	1.1507882125705808	0.0882509135074249	0.48270359133139745	1.5680590927440756	1.4453437832950602	0.1777735399994649	0.7922125092523831	1.2735369585790397	0.5206838962146949	0.3911149432301998	0.24378137778113584	0.15803332438844606	0.2013441235633481	1.3592262277018474	0.2825783064329384	0.8586625970404144	0.8552542146710428	0.6422161118875582	0.33478242822498305	0.5829440768972338	0.2701733988498755	0.5574167225222079	0.47793078487859375	0.2733376114667615	0.6788116922588467	0.6445443964805389
ENSG00000162892.14	2.1158368015563758	1.1746366560469745	0.5902821939620618	1.6907110842387338	1.513143133703704	0.7575251124520384	1.1640199666652609	2.1192655415126938	0.8136741513592993	1.9477545480435583	0.6893012509901645	0.8700892388144083	1.5574835679108503	0.39582461619527515	2.0944334070449115	1.078507545691537	3.5409974465139022	1.6003816368176464	1.8835256624644732	1.4388499627100966	1.7022499561541857	1.1934883633422189	0.8096415592574221	1.9615040102233654	0.46016514138797304	0.47519151814959143	2.164077681687422	2.4626940964353983	0.9463126947739563	1.153379158100722	1.487479306138846	1.3181378510338784	0.8922074178283765	0.25067849411451365	0.4273284471359974	0.7453282161344019	2.93201663688436	1.130618320722603	2.1314761229773693	2.2212988852722364	2.49982764350434	2.491062462749569	0.7521777737179518	1.4321084409890315	0.9640147890243407	1.328515789397004	0.8953972197854273	0.9632187203617797	2.4213718396360417
ENSG00000163817.14	0.11019239194005158	0.14806332338768363	0.2637129184575224	0.13866943884356503	0.08584003132282957	0.0	0.12736969479408816	0.04951921895440554	0.12456514864847522	0.0802931669577997	0.13505463369334003	0.3176561939564259	1.089549403344868	0.14074491091011396	0.3695479600237227	0.09881328024242131	0.06023843425858592	0.06869186004008733	0.22464736537677027	0.1247620151149048	0.08874489780617162	0.07476441213057869	0.14342961540972274	0.09003631864761036	0.07257914995251087	0.09713196890827343	0.0814675092535655	0.4864367242801769	0.021938480455555045	0.07319394653263697	0.09005796987621771	0.17424560876099496	0.0	0.05331044133205684	0.0	0.037382061122832565	0.025085815543621215	0.05564950581104864	0.14809467499332066	0.09068910580021455	0.09340257277523437	0.06589171005648252	0.0575883970787038	0.0	0.07235883859173471	0.7252411132996612	0.027094210426733944	0.10260930428250373	0.07528441947011826
ENSG00000110427.13	0.06054042522535134	0.08793314725091796	0.33537849582908635	0.10811682523819828	0.04698175185851052	0.08149822900201362	0.1297923887622767	0.0468344164373668	0.07527331923050579	0.031498453521699436	0.04303396074438418	0.09620474660930528	0.014693585755603767	0.013243093601720737	0.09177594428695074	0.018291203025252306	0.1270892491686141	0.1306535097552375	0.10542740131369631	0.050286266501905784	0.0348760192397025	0.032771179224860385	0.03448061954062567	0.04931098081151325	0.01995681474458695	0.11578537741641522	0.06633165021898609	0.2710249655620402	0.10915665607548969	0.14453720086171531	0.0970153952152435	0.06762079906013525	0.054750365318245	0.17252883714562994	0.08358271737762196	0.09877939376439014	0.0270710869828439	0.13166074602463199	3.0993285457092665	3.307617742340793	0.1416687411859583	0.299474814698801	0.057017666314784485	0.9233818953821944	0.6565057145956985	0.08895237252773497	0.05078179792075102	0.3012047882407608	0.08900007294111173
ENSG00000137462.6	2.8772381624956513	2.382119880666778	1.9578929034228758	2.2596405530056125	2.5887762728476287	1.7662775606184302	2.339172036628379	2.328536744017935	2.0200677419548225	2.630391674585916	2.5622519751413284	1.689152991875847	1.6945406816776192	2.0007537749920314	2.48644188014008	1.6714671006768755	2.932415002625311	2.47809772652825	2.4177072938750857	1.784375948271011	2.479881881481923	2.1105661453593276	1.7605696115308496	2.5811425287540795	0.7723954272982129	1.4016633827251948	2.5992617001539933	3.5267313277865404	1.8219832558049236	2.3446860070744977	1.1750655279676363	2.524527726578736	1.3363692608438213	1.0517159364249282	0.7863676517024637	1.8049264497797923	2.712649264879374	2.9292101807205095	3.024567344069185	2.3030332006609524	2.3333917828166975	1.0844843475040649	1.66501641090242	2.147223560825514	1.1908287011137357	2.761753095836688	1.7143921639139788	2.7146129961476646	1.751358232437131
ENSG00000105697.6	0.6372681864357913	0.5987278100481966	0.8579699881959288	0.5941192033058914	0.5375865732725266	0.357355075237623	0.5392559761844002	0.40918140154030486	0.9973388674038625	2.2226345525889677	0.12820346622846743	1.0484642572032645	1.0039134839816475	0.2262900276792833	0.37369835473046825	0.4713363484286229	1.3396983444339183	0.5386025600749521	0.48885464096458575	0.7872548503089634	1.8967286437173272	0.19034178996459353	0.37513265536413515	0.7449319468582801	0.29632447835098674	0.530640417310881	0.5773154122750078	1.3621454299476004	0.1615683242505871	1.6449794457528373	1.0643240516538257	0.6280736915860877	0.4534834077184163	0.3452011014266469	0.2102860790762755	0.18312376852307302	1.1883995940198409	0.2311820608525146	1.0337686268819537	0.6928200091752806	0.8996513012533003	0.2351354175399097	0.14402569419675526	1.3758623263057035	0.26169897327110536	1.7811572726149107	0.4394221844224258	0.1836244786488025	0.4257441372862055
ENSG00000110934.9	2.667584232878744	1.6495570468170921	1.8335910020178197	2.256103853769459	2.167056998082356	1.5986839727770712	1.8625696358147374	2.3982105664698516	1.0852785871214201	2.2291509135499283	1.7334538750488757	1.1443283873723205	2.3063959262953855	0.8079108594088031	1.8889262210300968	1.7107248910954609	3.050347220732516	1.991488197902751	2.976377775390843	1.832091117648298	1.9471900391797885	2.2234013609275154	1.3066383143303506	1.8169530672203822	0.6247825180015915	1.215358508238245	2.5913201994051307	3.0610800910665152	1.3791285915219043	2.696273739734736	0.6829341650368506	2.3489833834501774	1.2305599565124794	1.0760290831139538	0.3503093083890948	1.0724257369864425	3.6826367484422913	2.096834164715361	3.1830816561198563	2.9794604343932876	3.4193664227892513	3.2883051152624887	1.691094405886239	2.3536426225535387	1.458823234645927	2.6206819569336597	1.2435364750869287	2.2600602560143934	2.6108967626385815
ENSG00000081041.8	1.9095173818389943	4.793186140562225	1.0528154462293553	3.5130740813989294	4.87135857213539	2.451225955332875	5.455537057196287	5.216950812270638	4.3584581776019835	6.51835636679789	0.9032356264786877	3.941036409054345	1.6330280233623264	0.10531389415262679	2.7007978209493464	3.7848176332061993	0.7326592287909764	6.83616258724784	3.879454339387962	3.2454362134815296	3.7632760001793035	2.755848857813177	2.9047076545803425	3.6916604660050827	1.4813229932932745	3.112951837720958	3.562999080461261	6.767428690763276	1.5706085148116409	3.6078434257774004	5.048026818675302	0.7283838117358452	1.5034617066632192	1.347052784055967	0.14399472097920696	0.2557867110505127	3.438071244750942	4.194306140174598	2.4493055991780666	1.9970355010518395	1.383996373893061	1.5911445103994184	0.7588963844239984	2.210359959178866	5.075816477846777	0.6935159898726712	3.403629187836351	4.4647725694644755	4.106253496354579
ENSG00000110848.7	3.9578905128925026	3.8217702846238906	1.2590984354847536	2.8400491963148498	3.788053560038342	1.7013502508658913	3.9697538027669026	4.788312097007221	2.010262763693074	3.713291166817192	1.573112517600042	1.2841655305880897	2.487603197627507	0.8007796582136948	1.7285957664586344	2.978497592629153	3.2267183686600376	2.9933468402435643	4.304732182016463	2.009980122291415	2.1669960320798474	3.7188276868779035	1.4520313007513126	2.3132399773742316	0.42580239125400543	2.240492059270521	4.7531766493620236	3.159174732700835	1.5034914294259027	4.04902458349911	1.2701698335596634	1.8562425675576653	0.8952146042152773	1.6009042562611173	0.530817321508711	1.273760888863584	4.4841024198455735	3.4067322015526	3.6509495041963653	2.804897901501094	3.360017855533	3.5063432991312853	1.5659229950532516	4.377177558997967	2.7062768912008286	2.459799051863938	0.8130166702655665	3.411004808579726	4.508721461211692
ENSG00000019582.13	10.29158933960396	9.871452674272177	8.376598384369652	9.631145519857045	9.886016631298244	9.507665091757993	9.67035337255055	9.667745226435928	9.02916419734823	10.318682091418365	9.589747369663668	9.062453654266434	10.355982669605892	8.60354224876643	10.284938584980777	9.438771932190868	10.88302777280449	9.902747989378517	10.984213996499204	9.804393488232337	10.15695487490091	9.739859084831114	9.06561236549296	9.658099992819071	7.165964580954474	8.962130393264985	10.056427690438856	11.177175122513747	9.315344597377724	10.465218376982317	8.901764488202062	10.369643136875233	9.024624491568343	7.657958084079019	7.394584108741613	8.644320275659949	11.44918958601499	9.557833520745078	10.846796120944372	10.0035117357988	10.621767288445406	10.173208347714112	9.397410508694847	10.34132159344775	9.204017036843782	10.379152261890926	9.008796525860253	9.73191146850917	10.075432632133056
ENSG00000072315.3	0.021576793525342086	0.013598186786407016	0.013668036482327806	0.02349244802643564	0.0	0.015990911494749602	0.04969402936640804	0.0	0.04378677812544064	0.026624917619138214	0.0	0.0	0.0	0.0	0.0	0.04586279131538339	0.0	0.01593903405408738	0.03044167732693585	0.0	0.044004823196167435	0.0	0.012217535545420141	0.013167769896182537	0.014062368272964493	2.8259449701724986	0.0	0.06824755401112648	0.0	0.0	0.0	0.032095682837278386	0.0	0.0	0.0	0.0	0.0	0.03195691215904962	0.0	0.021167223964993744	0.015616671754559197	0.0	0.0	0.0	0.020977565905837877	0.0	0.0	0.03982369788996193	0.0087763551280338
ENSG00000136099.12	0.11825531515955597	0.7818915484430811	1.6243138885537762	1.5809358175075352	1.9548034256268303	0.5534223524789377	0.674469879111174	0.7646981016029266	1.709738869631798	1.690628397845074	0.013001430316787119	1.1990763521704708	0.6998791045428189	0.1793083683382257	2.4029424362428267	1.250607517534721	0.3352079627518987	3.3081756883726787	1.271662919119768	1.2307128329219108	2.1623466089728582	0.2201555524543058	0.7688336860855713	2.2738216314292456	0.36596261103715605	0.13742084463015397	2.0750527658814124	4.037185639772345	1.0961627541846128	0.5059639163518223	0.44411038669831854	0.4131382491490372	0.9979104461443284	0.4225584834853022	0.31564490819795255	0.593122999967798	0.45813560081957433	2.310788881145971	0.860922527078998	0.3138090365898093	0.3324284736028187	0.22950711723448436	1.47023237355709	0.08699723944044366	0.0	0.35227664857748003	1.161173102956876	1.498061059250328	1.1713272395742444
ENSG00000122223.11	0.24461411352905374	0.4103706050957294	0.2564609519420782	0.7114911676636424	0.9289384847311609	0.65028286594442	0.7590421185562392	0.8583206505293327	0.7413923022074355	0.8475300510023348	0.40747485397909516	0.65387413969712	0.4362598871942266	0.16256865748358654	0.5107373709095628	0.5261613067048613	0.9397181948215567	0.6897730188977511	1.3427164185560772	0.6363347617698882	1.2198789916580424	0.9568367887878274	0.35399992693861754	0.24779687312792195	0.02859542820876982	0.34507627157272297	1.1633083164960898	1.629115448976717	0.38206247523472164	1.0213487232094642	0.20157266395803566	0.6759979381620292	0.5307806567410083	0.1499619703939365	0.17451246506298912	0.3154912364715643	1.6985826983897978	0.7927839408175097	0.8737585608060555	0.7991480996717716	0.8125136192287822	1.913175578306259	0.5284967962971154	1.43758445948024	0.23830545522204205	0.6538223271372815	0.6338129685330616	0.8713818867232733	0.7955728114833421
ENSG00000173432.9	1.251047776177636	1.8775253871803528	1.112691957088505	5.395762916809377	4.46872744338686	3.9975261455385267	3.6023419569839614	5.68362400830917	2.4092965327837117	4.547914384977164	0.5125767589928227	3.9554907255994265	0.5796647778340828	3.8956460020800914	3.1067986932505094	2.1000267265599066	1.9875385617559567	5.855415913710997	4.001359054505144	5.6737365082378135	7.3941368669697445	0.45411827659191983	3.228621873884312	6.195619566627594	0.9238297927628167	2.6276989644574864	2.7127762410109795	7.954751785069004	4.2817534815572875	4.910309134545323	6.287162810957041	2.5165100305892376	5.015615821099118	1.1552833358104857	0.9711641829777835	1.4592655051032541	5.930915151026818	5.608287200626288	3.114970917501127	3.029204983672474	1.8380160933457308	2.624265243213839	1.8465820952563017	2.1202025915714646	1.0826631461372613	3.5143297624494076	4.734956194822007	5.515840695536345	4.531213313041248
ENSG00000110446.8	3.775736254856724	3.42635331904924	3.5904149267272465	2.3824207269545647	2.228715368791936	1.97262322830529	2.5646071411501272	2.5736813922252466	2.963946020101106	4.177802124000416	2.975400277751852	3.5111332400318975	3.7224340040731168	1.8326149122476336	3.22798662325579	2.529150752434108	3.520294116885844	2.6110993382046725	3.9616261471217857	3.819727024723245	3.7613578634337497	3.1115206410614302	2.158748813213623	2.596564226204975	1.5394041373693506	2.310814392989713	3.373850595414908	3.9871632873829563	2.192983543088847	3.459219595354081	2.712459094597561	3.4429179393958154	2.5934081067855765	1.6544778265419215	1.8301847085684577	1.8389114270219302	3.6685252548209974	2.8216994494157284	3.9665938123559212	3.611128950815485	3.5143787677419036	3.2530075076759575	2.7239809483913606	3.4445808217251837	3.596623709312373	3.653127268682801	2.1102129461145864	2.9825628060121274	2.260182179688018
ENSG00000128815.16	1.9196254222047477	0.9205080567057707	1.3716665878578036	1.0060859938446507	1.6113587375276344	0.8316658957495494	1.057522790228863	1.753274601149341	0.38111106002518585	0.9061301860681618	0.9459240408525995	0.5248898285005982	0.9070204710603985	0.47081238834515904	0.9863608825496042	0.8997602603985866	2.321505918904411	0.7984953350117513	2.1019849651809857	0.7122916778246103	0.6611319981717937	1.2510216187977548	0.811137606329817	0.9781992299637186	0.2177950344055534	0.6963572707033516	1.7712417050535174	2.2521384490375507	0.3636154506204047	1.171043754211053	0.3928478835332069	1.177557621271161	0.291978640523812	0.3077562764695345	0.0806719813380828	0.6228872071986613	2.184434394752999	1.1400355742731358	2.111500105509405	2.1493165463492	2.117055524930377	1.4500717319886063	0.6237488990293933	0.8627606862001466	0.6086499723108237	1.1922720423448527	0.2041287113857846	1.3449145995057534	1.8502021971240081
ENSG00000090104.10	6.936814936900669	5.453464945127623	4.220726077660371	3.856118680430995	5.314340804398623	2.3622116612402846	5.442832916650574	6.090851731616793	3.747048908334466	5.626321643392559	5.078706401025834	3.738740257475986	5.807586343005797	4.202417261210902	5.576877686760006	4.553216553413915	5.512620881288786	4.991808299510082	5.620635202363258	4.706655362148391	4.385333051482324	6.21219578647589	5.068438315665297	6.838057174094377	2.6149720762747024	3.7483241071768107	5.696742384621089	4.963038756971633	3.7694434076888585	5.7635429662713635	3.2102863763880936	5.34039861239476	2.4426084426485324	4.028990252640928	2.5437895326473425	3.0397097619415074	6.557837493011191	6.048418856254972	6.14356040332658	3.742943314215575	6.030829094694578	4.292290876380616	4.791811329370823	6.403648169319546	3.3030623349521417	5.357341113306774	2.329791822566597	5.784083147654729	5.279297714147443
ENSG00000161640.14	0.03945994135815035	0.39362075720453565	0.4519173925482886	0.08463826761257327	0.17441127579321455	0.1935488216226458	0.3062240188765662	0.1263066735129195	0.053535834931734805	0.4794148013397037	0.45135576655836335	0.13173185727311948	0.11033897344891139	0.0	0.10634152773211998	0.14922349961500658	0.3926589890242086	0.2436600936833171	0.12206933676175953	0.31147532524331134	0.5973667571135123	0.29040266554445193	0.14997654065213506	0.16106343677172716	0.0	0.13398801492281784	0.2907173515587946	0.8999289372603976	0.13271575246824982	0.2520591683003559	0.0	0.11476190979850916	0.07046182085220742	0.05582374049590646	0.06986552107143958	0.0	0.07744782469486278	0.11427929762844363	0.4500090362061931	3.216550495800752	0.21440331919658034	0.7770941477646283	0.09914230707095234	0.35324982207325983	0.21626154776434794	0.44267133432095185	0.0562194546926064	0.20728441998099095	0.15352868415711463
ENSG00000158485.9	0.32456183945022093	0.30781532659302774	0.0	0.0	0.6640979515339315	0.30247772441703696	0.0688717412834563	0.2727543523188556	0.0	0.10830813125072154	0.047426663442339326	0.06142113227374455	0.293937879717351	0.0	0.23142203788614332	0.4911807856405545	0.38397291466349426	0.30158815452751864	0.937266946688044	0.30440062333012613	0.2822172914353009	0.20433471927501817	0.192053766417389	0.05433238541823401	0.0	0.052268864545420596	0.2444619773045443	0.3342204921950621	0.051758578987513924	0.5813579459996024	0.0	0.5566123483677728	0.053735842261692236	0.0	0.0	0.11561268047117015	1.0323417366880723	0.18982516199713254	1.0220727982241566	0.6947906049852515	0.7513099074566169	0.32726672785322547	0.1336715437337122	0.0	0.08584132770785634	0.20558804624989568	0.239728748805988	0.3705807258176592	0.8206531547928679
ENSG00000213886.3	3.260004963320085	1.905732481278906	1.3119992260207636	3.9004842333035814	5.238810114952034	4.060582148116612	4.563952195810581	3.921746978297036	1.8230043801211049	3.5305343358170127	0.9901979901516305	3.650085280268783	2.271480125884074	2.3874431043063735	3.279230966094356	2.1971737899788892	3.523655511585584	5.307802405243168	5.712395489008616	3.0151478845892616	3.9774155814045136	2.08897727395724	3.176373903850639	3.386338662035183	0.961310583569559	2.5433777433223748	5.264592644070809	5.628615744031552	1.9658453936192233	5.456450175787144	2.6450006723605104	4.225237009035682	2.7645883695837075	1.1054328366438282	1.2337872935410752	2.3416728690601336	5.488486444109642	3.873388067818065	5.8334108163759115	3.584494861438234	4.9619327243511195	4.172618409275852	1.9034182410296003	2.7997920729986863	2.6667743371351724	3.8246711492888448	2.636871507736343	4.119972342598413	4.831223245860765
ENSG00000128322.6	0.4743686733749106	0.08565317764704948	0.08608243506609718	0.0	0.0	0.19406396777077503	0.0	0.08980896112739156	0.0	0.08427412027821034	0.0	0.18171582087900479	0.0	0.0	0.34311630004425964	0.0	0.0	0.09997682185475346	0.3115516844360576	0.24030964120642517	0.0	0.0	0.0	0.3067217431311849	0.17188976861791255	0.07988415046354194	0.09927588756663407	0.06308726701529059	0.07911151856827091	0.1318848993950717	0.21159603480901676	0.10118319764969638	0.1597866659118348	0.1871043497169607	0.08141224456717205	0.0	0.0	0.10075568403312218	0.08567165341646453	0.6533336234850394	0.8264129070724885	0.13518571322207065	0.0	0.0	0.0	0.0	0.0	0.0	0.055767815606220184
ENSG00000168505.6	0.0	0.03405504503604261	0.3919001489083635	0.16892899281552165	0.0	0.0	0.0	0.0	0.03690202183615245	0.03349710708970402	0.0	0.39451764623722646	0.038766307702115615	0.10245937219910309	0.0	0.07630315572240542	0.0	0.0	0.05705469711145739	0.0	0.0	0.0	0.0	0.06523187692562338	0.16803470616354138	0.03172290615502979	0.0	0.04950476125146529	0.03141111955982745	0.1533386426848713	0.0863573584654445	0.0	0.03261986323775155	0.038488526397767564	0.06397119234772168	0.0	0.07092935060893361	0.0	0.5866122465885194	0.8190353512433766	0.07710859515858151	0.08071247557361533	0.13422293303426241	0.18685069117481856	0.10284025890451363	0.043713532945587705	0.0	0.0	0.0
ENSG00000141096.4	0.1773424306706038	0.0	0.15078232579680725	0.0	0.0	0.17504343998814628	0.2252799684080991	0.29887127309386574	0.30774613349920915	0.43329431416764114	0.09667687613980984	0.7060956832454585	0.20941156859115478	0.0	0.40134386528956834	0.10820059454585364	0.09796668287834544	0.08988992196403647	0.5487004601746654	0.1482920813338189	0.40989651699902413	0.14428325977046397	0.10275585744537077	0.07458836718279442	0.0	0.07177428618229292	0.13189745597672184	0.378906547197333	0.13881846651708926	0.11870919673139696	0.09864175187764745	0.0909784927518854	0.1439598558583893	0.0	0.03703914432512491	0.08089899458556862	0.33358859833947174	0.21663367605423606	0.03900838088139406	0.030523850155086872	0.2496830575853242	0.4584335239311154	0.06314471969083776	0.16217171210737624	0.0	0.1905072768118289	0.04438111115748895	0.36001557751196794	0.14526298938003362
ENSG00000134339.7	0.16159584730413468	0.43041043773391857	0.035564813603664834	2.80387402312541	2.4314018307778533	1.4612048890379292	1.4732480628812779	3.162224429299963	0.18226158260905073	1.5138880376684773	0.0	0.7018749797291601	0.07945988077835801	0.41310182644173427	1.112732198707375	0.37452228008093685	0.045212232918260944	2.2053449262610725	1.2949608707614935	1.5784385728219434	4.724886946238892	0.04512155804693493	1.049849546300601	3.3101939390488737	0.10707832023924689	0.5930532251439365	0.832480963333445	5.685378242938569	0.6940221014784744	1.9687485186838085	2.3696179788494645	0.30560200465759957	1.3876169075741298	0.25910935743480645	0.19079510033087557	0.39350855776348986	2.970148117822096	2.847103332884342	1.0824226036399887	0.15866946892776257	0.19241894603083712	0.028481445123274572	0.21681718847646275	0.0	0.0	0.5337714850794764	1.401582403338072	2.8109324390987394	1.56939857623319
ENSG00000167083.5	1.2669333394036446	1.3808420364757434	1.19118876799741	0.8436383657112456	1.5113745703431278	0.8242627722161303	0.886029008339369	1.5485006890159532	1.4911153238132764	1.9979243968628482	1.394270085717115	1.3876422795221406	1.9677869404534953	0.7989198682822124	1.1974550372731312	0.8482080093678793	1.780129219033305	0.883566586200339	1.707935693611096	1.539940206978263	2.3314295303269486	1.2523954677354385	0.6936932554631592	1.2013955782237105	0.45678766896541	1.1695149365307074	1.3363358875932605	2.013771782593585	0.8354415480305993	1.3719850374732265	1.010486275898156	1.4388131683569525	1.3601805237355005	0.6029461909242784	0.6408907498694587	0.9228470470834856	1.9249952154628556	1.5726481903515461	1.8427558387490661	1.7876920684001558	1.7847686192385945	1.9308903432593432	1.710111072048451	1.6028391801110267	1.2736834988456145	1.4257944534891225	0.9785458590815383	1.2354840114491004	1.2960275425001597
ENSG00000149781.11	4.522411756267443	3.7431033072027438	3.825713661724905	3.224629850437295	3.1522888659091404	2.713977239098567	3.5594811890434195	3.6585322815691947	3.840156122409006	4.610559786851024	2.954448647892704	3.5564523786417968	3.88335356498409	2.182117582203705	3.6074577622576562	3.4152086978496676	4.3040054662826135	3.131696537554706	4.650954980638363	4.103688163489747	4.195471186220161	3.6133164629683496	2.9058804516487453	3.755173958600667	2.9477442943230634	2.7275922873242004	4.157438226046082	4.725158821951182	2.3752249451855483	4.254865276702474	3.1185460375971976	4.184281226795873	2.690688708233928	2.530327508052167	1.8140064968842493	1.971988935335684	4.765383838869514	3.4286926734492518	4.969193006695293	4.693136289617762	4.952853555295522	4.389305337680411	2.9935586500330484	3.3151071237655674	3.5871336949351345	4.363268007229387	2.528679924360327	3.728944458673543	3.922714506108407
ENSG00000180061.8	0.9054768937295268	0.8011119273792768	1.408597185824938	0.5337415480670519	0.3080444181931975	0.4645810218039457	1.1339394280179582	0.6564748366919313	0.09764719219673718	1.4405470653140868	0.4370217982348049	0.47468009531164335	0.634214810451599	0.1796691957860929	0.8120383108197304	0.7156746569568472	0.8032024993776958	0.7498528594399302	1.6938412613941136	0.9915875831724057	0.8832871817045457	0.36638772042917933	0.3344547042732389	0.1292985837477807	0.04738156268137496	0.20191779901590595	0.9276953289385304	1.7378194073094753	0.23692716449454265	1.1122864561652699	0.41517284327634013	0.7895037954692821	0.3187328362657703	0.28597502785083995	0.126853008981022	0.0481986497015057	0.528739531345424	0.5440694586758018	1.5060835665048675	1.479491157759908	0.890059944987871	1.4386938974510024	0.4805747611548657	0.06587232200416429	0.26267669490465984	0.7356931871220036	0.24368812791971306	0.737956974221654	0.584167951429652
ENSG00000219073.6	0.0	0.05086132615453216	0.0	0.08706346249372669	0.0	0.0	0.5287062709514412	0.0	0.055086780977983446	0.0	0.12533495187686244	0.0	0.05785129031541609	0.0	0.0	2.255096879372674	0.0	0.0	0.08488233274810379	0.19126754889339523	0.10867407891048828	0.06476299015362018	0.0	0.14303702475508157	0.0	0.0	0.0	0.03734267843917935	0.0	0.0	0.0	0.11801540522825235	0.1415128356401354	0.11267970941648299	0.18424701908209726	0.0	0.05360079478512728	0.0	0.19353784306844532	0.18904527175122174	0.6574950942340022	0.040981619806247954	0.0	0.20888714342087839	0.0	0.5929882357530732	0.0	0.0	0.0
ENSG00000166927.11	4.077660678618032	4.166112501796535	3.395542633703971	2.293450880310397	2.845848543866535	2.208577010595106	3.1775640080635315	3.0469429633141947	1.9261005951173897	3.46505180711839	3.9123645638358497	2.097354477918173	3.163640156512284	2.083905175310113	3.929303925641079	2.5663883300811636	3.6357729116011317	2.7471640810177056	4.0481432601345455	2.8984769332637725	3.1062530170401796	3.549322407332218	2.3950626007239295	3.108006242303782	1.1527084969873758	2.0730814714210783	3.086482247429647	3.795974927974284	2.0701835236866106	3.3525781251057176	2.076785918909763	3.1853090475071295	1.7803526319539733	2.083714175966431	1.0013028680371747	1.965117641481551	3.343306370994161	3.1868460073636835	4.093040308706907	3.7816440635042796	3.550071420690629	4.499452261069872	3.1806599440115817	2.367274896144281	2.6533053020244	3.171452468600572	1.0210982448749564	3.0085127421767193	1.6762928520029656
ENSG00000066405.11	0.3727202865173448	0.13718957435047122	0.1378651423053979	0.06958120900438902	0.14416171945002854	0.09368513041151226	0.07414881427417544	0.2921591359785454	0.16821363845789913	0.11648706353775813	0.26815474852911053	0.0	0.1554230907738169	0.1597658823031886	0.8418758420684823	0.057286944495271365	0.07699234871764182	0.07060283264818179	0.05674221993672203	0.020165941037218887	0.08698185712260983	0.05167860240731789	0.14063196467344466	0.11475444467765442	0.0	0.019011212702555617	0.22153269421092167	0.11545313964789404	0.10942466705385265	0.15252608387173644	0.05214462763011513	0.11721219310305053	0.05787623872453102	0.11191123846034418	0.0	0.04264145878338795	3.296409766077504	0.22469858431578738	0.21014157828159646	0.03173771139790071	0.13523457136145312	0.03264760569017666	0.17374574904889797	0.19456525420075294	0.062237556351748685	0.12667611850176064	0.0	0.27571858454099707	0.05204095045299977
ENSG00000169495.4	1.0057105459865099	0.27638215650251485	0.9475302870020307	0.4500097915932812	0.1760049441345294	0.20829435068878693	0.8591445044071289	0.5295139598299788	0.2635202323399873	1.3692504086699504	0.06282186851631566	0.9676902109442241	0.6524220276787636	0.2174323767492751	1.280297290012089	0.9032219248576143	0.26668990554417166	1.0156270497105584	0.885138334801281	0.8955291509308055	1.352641699243227	0.30614904636269463	0.3875180447429202	0.6197959350519636	0.18459617209984525	0.3169202215921551	0.7971975293989613	1.043223745805714	0.47421590847076334	1.1893294654626207	0.26842477907877743	1.11099745051832	0.23497307201597	0.2378808328914897	0.5859281467011633	0.1520068770584075	0.531548755538925	0.1697343556324745	1.536454975226764	0.9767749158987717	0.34823471810372925	0.172698821084712	0.2294458001321678	0.05408326214960152	0.26796851081238143	0.6580059335166191	0.6797387650685282	0.1083655659694222	0.2679283751495225
ENSG00000181631.6	2.0086498542754945	1.2018684563407789	1.0039282343475502	2.6567811860776986	1.963920892176834	1.935632322635374	1.4475587463898907	1.9236924463043168	1.2028785980768262	1.9161169986973594	2.2046332292332544	1.252730967065419	1.4746907389115458	0.6556821503572966	1.9841914795339937	1.1034123610011946	2.8130583711778856	1.2105447171993717	2.062104785025604	1.524645966614933	2.2810391575478364	2.016541377796959	1.0043919363951064	0.6431385822648623	0.3899870603933702	1.2942020056748915	2.482797003637662	2.9685028888813436	0.8715302263645502	1.540908555184822	0.33150771086770164	2.1446109474353814	1.2734128856688707	0.7672319650427696	0.34007066735133423	1.123718695432475	2.485571383630326	2.388132146701681	2.8038583594409103	2.3696982433987244	2.6097874415080944	1.9483959294245046	1.8269569935569285	2.34552070868459	0.9928633275017247	2.427673076957124	0.7521204904151938	2.0577002688807866	1.4878106000574272
ENSG00000108688.10	0.7770807999661623	0.08959853866276053	0.826077781123295	0.28942554854960034	0.39504167492355363	0.1048880827829501	0.6353067319329361	0.7422713965943267	0.2732159406995502	0.6481054096175983	0.0	0.09802147774319353	0.5958907473207595	0.09195377720476892	0.12928270246237059	0.5592540765433318	0.0	0.2933655578161082	0.10049455939045064	0.0	0.4321631244631408	0.21905091185425785	0.1571504557506751	1.5778213344924599	0.17956776015129403	0.0	0.20067998435195647	0.3571977271979379	0.0	0.3794172377254913	0.2209161534143709	0.2966789005211377	0.16695467176716391	0.10101483719083618	0.0	0.0	0.8019768896988503	0.203568460016314	0.2537049743358118	0.13750590023551676	0.10250646792943861	0.07238092031193942	0.07355926666423875	0.0	0.26086671397857186	0.11439813878031928	0.2858822087319392	0.2501932973767815	0.1684540676981952
ENSG00000164485.13	0.04316349133640651	0.0	0.027417224751638925	0.13654232091276272	0.1899781948164455	0.18242163356158497	0.16056575824357286	0.44441905589404473	0.0	0.15396835869148034	0.0	0.0	0.20457248746223114	1.5848336226318458	0.0	0.06129454929594012	0.10221057230130419	0.06320282852243396	0.7272293471335458	0.38032947184564675	0.2476528943767789	0.0	0.04863021627815485	0.3737183977963999	0.0	0.050371634919986044	0.415145242386283	0.7514302571522825	0.025155280284830193	0.2008212461324768	0.0	0.15491434854037311	0.15009511228196726	0.0	0.025901097171098456	0.05682869526143	0.5087607457512677	0.4448268479463913	0.42615532159066705	0.308384029213621	0.4801092616012863	0.021944239607651753	0.04427587383452661	0.07758277707377771	0.0	0.0692437307851602	0.0	0.04012882122219105	0.2591518947679428
ENSG00000182162.8	2.312110466362625	2.4856222353652333	2.688674085518162	1.9563248388604728	2.1618295414614033	1.5347426753661206	1.6998548585949758	2.5405207736296616	0.9869022033198394	2.026179961349799	2.2521618425209944	1.469307442279447	2.238403281458163	0.5940690733688406	1.9099480027562734	2.1755842697458423	3.0304633996976675	1.394694262291545	3.043765255440177	2.4741494246885334	1.9407303759721235	2.691161620504288	1.470260926713717	1.63281630330125	0.812915839135362	2.465875374191817	2.621947334029933	3.1289683428269552	1.0040596088601978	1.6923285890629003	1.0404402347419692	2.079200407761003	1.5299278189921932	0.9353917804591874	0.6569131755537424	1.793565407874751	3.3257000362960234	2.501679527264505	2.9304711628093245	3.14064912558295	3.059992308577298	2.764566806868147	3.2547011002071997	2.565007801088435	1.9114560846928719	1.9422171991997799	0.8527154180190791	2.5767885575493663	2.8608358797320084
ENSG00000163600.11	1.39503565869977	0.2986161106843112	0.3720526790286522	0.8746463429693699	1.7719323973254644	0.5041440839756862	2.2368032595050926	2.6226356810450824	0.5395516917330704	0.9449858056232079	0.23420727379464884	0.18603442084970004	1.1784685180421792	0.3792030394729634	0.984644620160266	1.3408791196492993	1.677134101447931	1.5424663153195177	2.7709603365278115	0.9167741460252603	0.3995209765829642	0.9532484301386931	0.33667258148368956	0.7204701460842007	0.1196777918899945	0.6091665614546614	1.5596071008663726	1.1420144795718299	0.15780718510147576	1.5184512210137269	0.7206111514498715	0.8031711572532109	0.23894958680661033	0.2785511221408835	0.028344687259734175	0.12169049036445519	2.873655035100878	0.7798487773374909	1.9581549523646766	1.6343699318261466	1.5469961670261358	2.0725627954025034	0.1406533377749908	0.41447879145832445	0.5387084051608705	0.7882563302396248	0.19283850246200113	1.2000649453535104	1.4949127001933953
ENSG00000145423.4	6.854781181334914	7.381086365305466	7.217915998616547	5.936455078267799	5.187849506398857	4.635778999391583	4.580561638517016	5.974810695920785	5.981667178760345	6.69567688859015	7.595806881739678	6.400622803131129	6.437434861269994	5.458139106155021	5.748358711322179	4.157533365762849	5.5017643098612785	5.144907762609914	5.788988595269706	6.046530708165693	5.978006282691317	6.051378235825019	5.138047230426064	5.269461877597337	4.207796025882332	3.499362232614911	5.838463012114339	6.280200847530999	5.354813255008757	6.096213112770126	3.6223037825915325	7.274750659704673	4.336343652051079	2.8213335418617875	4.77584403735758	4.251192428041085	7.677945083831458	5.635793277926582	6.577063883319596	4.0611826261880815	7.229017828075099	5.650504966839669	5.110462281575277	7.122206815857382	6.326455958277624	8.228289675779273	4.184923908573028	6.434487867060054	5.207274439255394
ENSG00000140030.5	1.251833865921295	1.2520440048215096	1.256359447138689	1.3846463591277818	1.5771074602205322	0.9633695547335657	1.4750419336636094	1.7605502220287303	0.663207578384456	1.7210993973685853	0.947015826207673	0.6448026918713845	1.3648680385162333	0.4212851522522667	0.6855512714624549	1.0402552678998926	2.0698158729154845	0.6673388644981737	1.7069904331654324	0.874492882595801	1.2945744771484968	1.5481804565800665	0.5899041470804666	0.9788071506826328	0.33982391224359737	0.7799239009944242	1.4971399129075464	1.8588315010414858	0.5917572171871879	1.2262298968890704	0.36088967142528167	1.0428284572980013	0.459037317984445	0.2216891848925442	0.2874782043773019	0.4439743591607755	2.4117576764115545	1.0894488646832943	1.985458055936933	2.1239742301935376	1.693528113108401	1.9028530356659579	0.7474690802635502	1.4323953468017974	1.144309714053101	1.5544153070861217	0.41640480115474526	1.3425163684218084	1.4465141618734518
ENSG00000169385.2	0.7648651131037285	0.7304500279295999	1.2622758202695041	0.8170461976523821	0.7824717811651234	0.42738420730155996	1.0594474494504287	0.6213697898348195	0.482544813455691	1.0568513466408411	0.518279518303258	0.5677098713271937	1.6650396224999175	0.8698682893122958	0.5146438731651386	0.22223035543889735	1.023558267196476	0.6793532730853078	0.8346095396659191	1.0091593799301004	1.2852087386361994	0.9539082384271648	0.09189923550064132	1.0939526468207657	0.0	0.347864901843806	0.6754169753094782	1.321102892550324	0.0	1.502763591598374	0.24992315887765887	0.5210054957658002	0.0	0.5003044548692744	0.18779364054572806	0.47030661058892237	0.7615619856790904	0.4291516847864012	1.538366689400955	1.3786750768888698	0.6682955219944214	0.16043065543421814	0.37735869372182307	0.5099350407593997	0.42204435675200447	1.706585282426224	0.32251079200457555	0.8998085611434675	0.6032087584291301
ENSG00000029153.13	1.1437696393349246	1.5204477152228364	1.253964598587948	1.1247027056095942	1.3545012150895388	0.8417134818774203	1.3187542092406628	1.1893514866296881	0.8607407036978073	0.7463162604115358	1.5374229393796057	0.6618774553100172	1.2627240010861824	0.9525972952119005	0.7112642896794555	0.8124924672694775	1.961075433689199	1.8030408534486158	1.7399972811823525	0.4680507318412115	1.0499387615897473	0.8071662201802651	1.0172274235514402	1.8930069652198738	0.486792067207874	0.9197743381782608	1.1666933084461286	2.0011714140821613	0.49430359361103765	1.7461064832225086	0.778844348910706	1.1214664863937822	0.44773226591384957	0.41320980030071464	0.28445164429632364	0.424053491827666	1.5872479441252116	1.315521364053211	1.6860367740700775	1.0532622091571915	1.4957466003762434	0.9709586231160159	0.7803813696972342	0.5780145522622515	0.45145387194428277	1.482835646749376	0.366142223695509	1.2725500562322798	1.0219352620958406
ENSG00000163687.12	0.8564093803475282	1.8548917756827283	0.8149300486203942	0.8895696899300857	1.1148460882749054	0.7853975885714328	0.6040957449985852	1.7087053468354445	1.5196280951253636	1.4291495133537842	1.5917346219680668	1.10863069327977	1.0714571250680247	0.17158379468248028	2.16014779104187	2.0514963985388537	1.5206732269428642	0.7126269117258204	3.3845284532845334	2.1319542731426075	1.8029729370422238	1.2317482430119095	0.813258538355022	0.8199252946228173	0.1254398000632482	1.0672272153026898	1.4318304027364417	2.1630378434435564	1.0371303285940037	0.889203699959348	0.7488466642460423	0.7378001221437652	1.593597082972187	0.4413686513913938	0.2830001538703105	1.0766954131164674	2.1999620889564437	1.5821371567127784	2.045212399594762	2.237165166487137	1.294821803413505	2.767901955278787	1.8633878534746644	1.5519074718358388	2.072359002161275	0.32060569914721887	0.8961897346302086	1.8566368644250688	1.1447046032617896
ENSG00000100450.11	2.6912053988646285	1.3617208084439318	1.0370411558049848	2.359727043769608	3.402647010403321	2.1220807148393397	2.3267026790015213	2.4154622338986376	2.8313993555999097	2.964320418411053	2.327653921042518	2.5481231765205026	2.625553679374915	1.9732121277254067	2.321498762314463	1.8392138817159034	2.072317782050593	1.8985552603610174	3.6235770036892405	2.0954131205303956	3.256603046669918	2.930052131319284	1.4995707494191626	2.54633953530593	0.8333497199380381	1.478164522472477	3.4081052767089033	3.2921053408628147	2.8828779993399447	3.12671612946636	2.955548104062879	3.415314579715652	3.0125113328789075	0.7857425968093085	1.7774116484565559	1.8605116872707457	4.473921970032875	1.959000178421629	3.3653113610124388	2.1679387256345763	2.695882024302397	3.4147783841475357	1.6920038279248153	3.7134437837157956	1.4846959369160797	2.7899559492269255	3.333711969691863	2.9770494592604457	2.23541038421158
ENSG00000167286.8	4.127571846372437	2.301134021112312	1.48278617353531	3.564922585873543	3.683744999440828	2.783350686174661	3.2393451937754962	4.09277568720812	3.901629351637468	4.513094086420646	2.2521107229363326	3.1328859437612917	4.272340604915829	1.9306631744821459	4.111509179394019	2.873286205465476	5.118155806503022	2.5405084764119263	4.569968105943174	4.238177585892511	4.164778213193062	3.580983301632212	2.736832129455871	3.7919628154482696	1.4778620022633433	2.3187143587290566	4.046785467781291	4.454282849876353	2.7451172691362338	4.381324711127135	3.699325581320471	3.9925167506661277	3.5000743987713343	1.0076432644670914	1.9138227472897391	2.557338420663134	6.260393403501034	3.4771507681975478	5.076575545353699	4.740525950533066	5.430882681452378	5.447360989394696	2.215523075922029	4.584982221263672	2.3364504431607935	3.5429790570418684	2.7442481213007373	3.34304945744642	4.803369645876303
ENSG00000203747.8	4.763099582952071	4.001616075399202	4.784844385545093	3.999609202492367	3.4771354477329317	2.9624852288561385	4.617128096496116	3.5989863774195836	3.4603172762719474	4.853791445788126	3.945637258891903	3.4589598712799017	5.4806201196055575	3.743252597436147	4.604099931341437	3.1946400940216075	5.027872595966365	3.78450665077989	5.500114527476307	4.231770504885035	4.043849175413632	3.823141836327494	3.143577685128726	2.955976552371963	1.8789729041709746	2.9604730737786995	4.438551013150448	4.985538575205126	2.2470240863743154	5.1734540460919245	2.3813670942658565	5.007405623232129	2.1781093662485156	2.3937605688002974	2.0716891930369536	2.542117575175419	4.485806342958551	3.747331700273645	5.330265341919365	5.260346308008215	4.85768747984338	5.081121582489374	2.7575129048618683	3.7569188808106424	3.4745102821444123	5.575553672567985	2.1554420840498074	3.796583981904963	2.8313271551401153
ENSG00000169896.15	2.4926962222610474	2.423081790790717	2.5207728437021677	1.9548003201472397	1.9195545953559177	1.6439882664046914	2.175000024698043	2.423921585069654	1.2742459045382666	2.779282218984866	2.3241852172414244	1.6368665305892676	1.8227469304366104	0.7499686266154942	1.876049710413153	1.6362279861324767	2.932220700408259	2.040738874358341	2.476716913729455	1.8721901434801147	2.420126894473187	1.9486218381350757	1.4518696138035099	1.720940075604172	0.7366706137654726	1.6609621070529013	2.411333444524097	3.351709626623373	1.1527055575186502	2.2174808941484874	1.3577764203275744	2.409485721767761	1.218459916457207	0.9798733825152505	0.8228579661085443	1.1916338310880945	2.5175588645171927	2.057543943392994	2.7674585963820677	2.3882173011635994	2.944300721125353	1.5538356198956975	1.7132884394955399	2.1755346272533607	1.5371365057700923	2.5114049750988383	0.9100900501703134	2.2868928820321277	1.906274353365924
ENSG00000137673.7	6.914203900604004	5.283293564801216	4.15351832452671	7.527529146156452	8.33237793502371	7.411196101652841	5.135414486589948	6.1489520790250385	6.4663657785739925	6.470709881831396	2.2055374866325743	6.986548115546989	2.6660328157026028	6.184577710120394	7.513600627173162	5.18954936039283	5.072777025315363	9.221547296792778	6.886869003038153	5.483929900053153	7.481640307909617	5.011185616356074	6.4542184538703795	7.598503612684449	2.6982915644948022	5.525585803538459	9.330170951446432	7.98248029260539	6.31975962220491	8.218830739315145	6.216031769085797	8.052842637240666	6.4946360097010025	3.702336418422942	3.672155108314146	5.810303718351099	7.241337170617829	6.8557537026077675	7.765627654469291	3.7045291148182415	7.480788598972429	0.5634999227454444	5.465336098009331	5.723756755194007	2.3979688597771505	5.750154018827284	6.479874482394443	6.497927954511923	5.64614446754267
ENSG00000159217.8	0.0	0.01741026868984612	0.11826054392781958	0.015102954698724198	0.02136719384124033	0.0	0.06340528577067979	0.08914930845512245	0.028220396674505092	0.0	0.007365071465995632	0.019092002493809435	0.03940019888171744	0.01787968033037342	0.0	0.01977785455368001	0.055078338434384956	0.0	0.04847855903756837	0.01719717370162505	0.028361719463641497	0.0	0.01564474310274859	0.01685996389548517	0.0	0.11736630753891411	0.01016337586892613	0.006385665395103963	0.024010460148201573	0.053806095091226205	0.022441980624578424	0.0907075171902205	0.016672458824165275	0.0	0.01652879611214926	0.009187918983637203	0.0	0.08056171416439138	0.0	0.006818110133167117	0.010029994163092429	0.007015286556165353	0.0	0.0	0.013481990288084429	0.011235617222170686	0.0	0.0	0.01683021630392172
ENSG00000164411.9	0.04522440025224185	0.028587503640562624	0.0845391702474811	0.04920394169086738	0.0	0.0	0.10307566003212536	0.22418439908176532	0.03098245022798316	0.028118359086155245	0.04788241821251629	0.0	0.03255092513701733	0.029355310083974524	0.04163826554740528	0.03245810571020343	0.0	0.0	0.07906267602107518	0.08311147786717243	0.0	0.0	0.10015701623832719	0.0	0.0	0.05277034781244169	0.09750397697994753	0.08201938980218522	0.052255263695696094	0.12955659083340576	0.07270163963771657	0.0	0.0	0.15479957101358213	0.0	0.0	0.0	0.06672055204606124	0.0	0.022356975434857058	0.0648826924269048	0.0	0.023380937746617945	0.0	0.0	0.0	0.06437833004165776	0.08290283664320959	0.054757650740303844
ENSG00000135114.11	1.460048122870994	1.038018403278492	4.912943410558265	1.4128432246118359	0.946714628098881	0.6370349698242213	3.8921569159482026	1.4766444889693755	1.3802056628258457	2.8449382609838807	0.995802337997993	0.7717202682849874	1.9110189626515028	1.0354059031526757	1.345559554888993	0.9212547521922743	1.2816869885071054	1.0235146136863977	4.331689067941382	1.56396569084727	1.245617984519776	1.5315749308143491	0.7343209678324399	1.0465501913719883	1.0964848257327466	0.6379251702041477	1.434481122282318	1.6546645423722424	0.3832296658738051	1.673475146689491	0.9814808790424395	1.5008533041921917	0.7461885111705719	0.27924726367465474	0.29140076274386933	0.4824655410615761	2.6107552018499525	0.920258345279319	4.223113045189967	3.250177969672118	2.1305718196129755	2.7236595905163568	0.5731388743259304	1.361800041353857	0.8105040719389115	2.034984294522882	0.46093552635323515	0.9481022397763034	1.2310273292186849
ENSG00000143556.7	0.0	0.0	0.0	0.0	0.3260440230472881	0.0	0.17281721817079312	0.5193487854300517	0.29136661392540686	0.13940942679822374	2.1632306048424597	0.0	0.0	0.0	0.0	0.3040192575123563	0.0	0.4468543656760192	0.0	0.0	0.5359148805262877	0.0	2.3172364927805953	0.4849499633222996	0.0	0.2534363582984249	0.0	0.10485705744082532	0.0	0.4036943218840996	1.2216436111302007	0.0	0.0	0.30281585979982956	0.0	0.0	0.7250416709228702	0.0	0.38908327831979317	0.0	0.30698826582262473	0.11481908816658282	0.11666060759208723	0.0	0.0	0.0	0.30478898913017916	0.0	0.0
ENSG00000186732.12	0.0846898409621436	0.19218247794233964	0.04074556210788204	0.579213720960179	0.5756297226500424	0.3301496101357039	0.08214335512660771	0.13717299777474298	1.1207681675671535	0.858178915790601	0.3565019411391008	0.663293588889914	0.046133326569719295	0.08207966785004128	3.918518161856346	0.6579176451620584	0.27148539772027686	0.16681955314844304	1.1290746572025752	0.2135057900374362	0.715509393446596	0.2854414480125353	0.1845896650356873	0.16293968650840324	0.0	0.06240984434785087	1.1413369539612295	0.1963258163480806	1.441350793045269	0.7389568790806683	0.03496566168094004	0.04802532150963111	0.22995151498347013	0.6407495648822035	1.7259639518587329	0.4113400397567012	0.2514364680884013	0.3945592510767459	0.09289824798886841	0.05250602948261229	1.6253539038449274	0.22380935371582258	0.21767716587679495	1.1349304338568729	0.19776562057326247	2.080636690254097	1.1102647285894356	0.7063601612204572	0.6998276475918244
ENSG00000126264.8	3.953876098635753	3.413049386460909	2.5374385807856585	3.114780651846596	2.4421195150888395	1.783169911178516	2.738745822852928	3.051968952637799	4.171910072975215	5.466037491266961	2.6607805559544	4.039174761711713	3.726779752254734	2.34390055400797	4.050857673596839	3.3547474901390926	4.400805707776447	2.387582595577192	4.078480834123616	4.573400912596625	5.076673560416334	3.608297579690778	2.2893625041707524	3.852998330292531	1.9947983918916936	1.9465977363038673	3.5503249984241645	4.2375517813011285	2.6018546479868294	4.04686371823954	3.859133885593631	3.352509160161637	3.7846485229882214	1.6527103134887176	2.657170902007277	2.345471168105	4.966214017681082	3.1177768818989797	4.3630965941735855	4.085694180569574	4.664602552683811	4.859563126771735	2.0588885158061556	3.9411567977199793	3.206545212599914	3.8671983188226142	3.3291705801599556	3.7000857608873092	3.6909681702877974
ENSG00000136929.11	0.10232736780911729	0.0	0.033112086420992254	0.0	0.07966527738786047	0.0	0.07995379232967904	0.03457314102905894	0.0	0.03240395828663631	0.0	0.03610769550271903	0.0	0.0	0.1393202672729233	0.05573770130611785	0.12279529953267083	0.07613741327233013	0.0	0.0	0.0	0.04201934733808681	0.08709373950303295	0.06312578854619282	0.03406092399201962	0.0607351766929119	0.0	0.0	0.030385433389945718	0.5907711430315683	0.0	0.03904637899911156	0.0	0.037234747617138284	0.0	0.0	0.16584822634027607	0.0	0.15770897997573763	0.2390871508505781	0.0746288692217913	0.05254699038698895	0.0	0.0	0.0	0.23694015274058586	0.0	0.09526775144508609	0.06301598300822274
ENSG00000043462.10	3.320178590113299	2.365282789512856	2.6749745286732955	2.4901302235695475	2.7122976610785177	2.0820964022792063	2.6981231314960956	2.9115967951772617	1.0597984467956667	2.396125493609553	2.660471464052642	1.3922449589353665	2.429380944135137	1.0954971478060485	2.5669119138656034	2.2828194983867727	3.3614857609015942	1.9836927125537331	3.595866396080358	1.863460641303704	2.0134163913576697	2.742901386336911	1.887874975991713	3.0091140922492885	0.9847769802503142	1.659867668032192	3.1089200124938388	3.511365279873294	1.672492460854937	2.7591096959855443	1.086553515145158	2.9380835647062087	1.188336806476526	1.7292859085653172	0.6857608455911878	1.4217158408782666	4.068175376214854	2.455851692624841	3.7424414356149653	3.1794319953119903	3.544423269741496	3.4518029723852868	2.244608016775204	3.6940154041017887	2.0456478595414382	2.8702015826109073	1.2947724537127214	3.0547404305925103	2.6858909586984305
ENSG00000130208.8	6.965862563537619	5.401938444352377	6.099012728594747	3.901003213277491	3.7641226242240933	4.572030320171596	5.537184979501338	5.582909516980846	5.00821676129158	8.105232515212636	4.433129876599454	7.646862778626109	8.292932973719388	4.048639361764336	5.672873964831482	3.683499366126045	5.302749354482387	5.109112328224333	5.99121950336112	7.262405012707851	7.519708950468029	4.435203016327484	4.455247065343005	5.76458097958134	5.007870603783269	4.960914198718917	5.296198148019923	7.037982890785177	3.0287748152985396	7.432995230180553	7.269071447410876	7.018909370385282	5.199166538269504	5.150737399626848	3.3756062411113055	3.8315838514716907	6.312308821379168	3.9933802723219705	7.336087947846095	7.321634318610858	6.175771555795127	6.313314443897361	4.477012878158698	5.069102094261312	5.926406579806119	6.782824786887556	3.1599657004525175	2.815661507520026	4.45834978621369
ENSG00000007171.15	0.19847261930209295	0.6501932269892061	0.9498571602356489	1.5835514384924008	0.5090417501089338	0.8185453167283314	0.9371138972285286	0.8968924107593877	0.9512651470304367	0.6534850627873542	0.18137992319212803	0.5650662746472496	0.36385603186909377	0.3776394870322199	1.317189836441217	0.4687264491868683	0.26750595457326504	0.14891330048625326	2.292356882506057	0.12637694624247578	0.31660747151548846	0.45705404859710597	0.45273315902412725	0.6214841545660132	0.1139322508550795	0.41442175599893516	1.963140738982252	1.6633321399143288	0.3291171892818686	0.67891579209987	0.1408948162223165	0.2494216488796035	0.07136170124367168	0.3615196283131446	0.15458822053630333	0.6131177965610952	0.5330385625242197	0.6304573337627605	1.0789664513653994	0.6008904219879787	1.3257001735228868	0.2654606735277404	0.1480900188573441	0.4680857933951242	0.6539104292427708	0.4233962739976819	0.708461716851829	1.2085085461900371	0.8427391531573735
ENSG00000128218.7	3.713238192916471	0.7867571891072964	0.9344570170836368	2.5918423454910693	1.2245720054709592	1.5979233089988791	0.7406413363316604	2.6838279742186066	1.057673830242143	0.9859468351439523	0.10625125955268654	1.6270182635835486	1.02402889673375	1.651453797313719	1.7601751717010639	0.984829382104394	5.0679217410471225	2.138451337056755	2.176683124126778	2.251086505570811	1.7534882354141976	0.9470268879742242	1.1512751824535237	2.3575689175445147	1.2668673032739783	1.0089718967821877	2.1303389773273147	3.264763858248868	0.808846566970245	1.6451967562524497	2.096753753475626	1.3261740772436825	0.5199716390712322	1.560502519856375	0.6800828289839163	0.5626856600637425	4.775680502127498	1.3829284606852719	2.581787190219315	3.2245349128217278	3.9907288726381345	2.7075315454945095	0.602206578413566	1.569435663342463	0.9865248537983242	2.561573819159379	1.16363079048782	1.3826349757089949	4.047571941547702
ENSG00000051523.9	4.995510379660761	4.701587787815063	4.223634682119466	3.7647672365874985	3.561934431387284	2.985664079018662	3.564365249600808	4.215128881991243	6.311690118474394	6.167964443531753	3.7724704366529034	4.763969401634314	4.825055335797072	2.5949769528077864	4.668920140979286	3.898625003879067	5.0851516484074635	3.892843682718688	5.095392354414985	5.588427913353598	6.183211019086932	4.013786091816565	3.8045639431291094	4.822896855741707	2.3229891815039334	3.647225094464781	4.571076392985096	5.3709945029203965	4.805970731521319	5.003942641536099	4.415059469895197	4.847078092913323	4.887066255051772	2.417997850002892	3.2906872639067752	3.585945333356333	5.2163034428956205	5.087350501855753	5.431098782516827	5.053635759209624	5.369478337175503	5.006690067955133	4.225763173222885	6.040935146910692	4.2312919454009785	5.114637221331483	4.2082039890532545	4.881595055444761	5.0936051881714945
ENSG00000134061.5	1.532964988287463	0.9534942728574661	1.8938718782300323	1.2652722274286108	1.3002598236477214	1.0238768301463508	0.8909763363379565	1.4167211295561608	0.5514942383727911	1.4165022196541681	1.175343655238164	0.8924744460895028	1.0788609387823358	0.26352768239305974	0.9681795077479153	0.7970889550486248	2.3298792595377886	1.1609263807738888	1.9325945917451743	0.8934267099917138	1.3339169284159516	0.7433570811350471	0.5502507737060456	1.3175441383755686	0.11199812961397464	0.6103803421602769	1.6225345891315366	2.699674959992469	0.35467096241668783	1.55529663180732	0.46249253720063943	1.312203829593069	0.47744923769204295	0.3764672332014492	0.09060043713150895	0.7375873494341928	1.8820489281185904	1.0676391789966106	1.5898326166406447	2.0431180901846218	2.0336777339286347	1.639287156897388	0.6018839976879565	0.9394109851584648	0.7605008842146644	1.5284367023359715	0.37886038836894337	0.7709549948323382	1.6667228774745244
ENSG00000196126.9	8.780173483776613	9.332211691586197	7.556151685781544	8.57830312095768	8.45875015626299	8.35049074545084	8.781951862711324	8.46946196990907	7.854191550421259	10.10996468308199	8.276984532531664	8.597225795056616	9.428517870927914	7.515843702586505	9.103860213205405	8.827438461601922	9.713706603568337	8.720394471348916	9.929672163194953	8.615092675835568	9.496170990635234	8.996170112777602	7.817648569232441	8.649877254570598	6.201393035449297	7.840275624316675	8.846965368107517	9.836326054911819	7.099539801128631	9.526450285630682	8.492212120853424	8.546955908807844	8.467750560120889	6.634461445614478	7.293805167278125	7.6198339873299386	10.513310388066456	8.705860047239966	9.486929762076624	8.762861218236269	9.760615698620935	9.248050756378031	8.528424540158321	9.06913881617679	7.99811512926742	9.30095478468986	7.996062592546113	8.909684372554029	8.929191214244263
ENSG00000126882.11	1.9320619768133087	1.614193551082303	1.8225246389564786	1.9740138220914405	1.666766970391065	1.296124753700892	1.399082827341076	1.9212629255518183	1.4964547014999083	1.9329514508826129	1.3751090515594622	1.6560485886317788	1.4556293607116848	0.8191020283116757	1.795668223985393	1.413282897632273	2.525408734592761	0.9588061503110378	2.329077623997587	1.7500884747170138	1.8947745675565064	1.8057346238750258	1.2628604635607419	1.2642226604379472	0.9138389958220249	1.2427414895618847	2.214752808593836	2.619121011882971	1.4649918771302282	1.8275374106660278	0.7443282016906916	1.9149202984976859	1.1522706048535774	0.808370539715741	0.9092049547576007	0.9013453210726727	2.851185817109011	1.796354057120449	3.3279788090142226	3.255993250602112	2.7285695073529053	3.3466254546873797	1.39706902085276	1.7598820894292253	1.370913778486825	2.185416583654132	1.022767392450985	1.995206283424515	2.0970792305284
ENSG00000181718.5	0.0	0.0	0.0	0.0	0.0	0.0	0.0	0.0	0.0	0.0	0.0	0.0	0.0	0.0	0.0	0.0	0.0	0.0	0.0	0.0	0.0	0.0	0.0	0.0	0.0	0.0	0.0	0.0	0.0	0.0	0.0	0.0	0.0	0.0	0.0	0.0	0.0	0.0	0.0	0.0	0.0	0.0	0.0	0.0	0.0	0.0	0.0	0.0	0.0
ENSG00000167941.2	0.0	0.10047322463770482	0.03444938590185008	0.05890931875221503	0.3061135756338881	0.0	0.0	0.03596863922507683	0.03713954727098992	0.0	0.0	0.0	0.0	0.19932906874697853	0.0980868753415239	0.0	0.04379879064736777	0.040125643186728024	0.0	1.1753849280462054	0.07370863715435136	0.0	0.0	0.03319730063463994	0.0	0.0	0.11635950962483563	0.04982213267353544	0.0	0.0	0.16886917676901705	0.0	0.06492971560279066	0.0	0.0	0.0	0.32608737574876107	0.0	0.0	0.026815860558896575	0.11488642867172884	0.18286516684696427	0.028042121334690837	0.14324119768638718	0.3337512716237006	0.043994313745927625	0.0	0.0	0.736474190448959
ENSG00000139053.2	0.0	0.0	0.0	0.597700236689971	0.0	0.12051317165674141	0.24199143892184927	0.0	0.21485091126329625	0.0	0.0	0.2171615072625219	0.0	0.2964253105878826	0.0	0.17151339928092332	0.0	0.0	0.05890073344574965	0.0	0.3127744052700566	0.1305551668240978	5.160570528157091	0.09986160118297312	0.0	0.633377310180006	0.0	0.14820145158793918	0.0	0.0	0.0	0.0	0.0	0.0	0.09795398816991324	0.0	0.10847197369751557	0.0	0.0	0.0	0.22668618135849583	0.0	0.08465302621223308	0.0	0.15638109008396892	0.0	0.0	0.0	0.0
ENSG00000196154.10	5.9348117965067795	7.527277734784299	5.958070145788297	5.311712843113316	5.405004049049496	5.1794426261295685	4.878495050139821	5.8176456419165605	7.7219757176466715	8.053556383773069	6.614957814766215	7.028720023675657	7.359756261609449	4.384917440150151	5.583909926983685	5.569584002246373	6.9263259494997405	5.4206072699546874	5.8026351804034855	7.249493551845869	8.251806133965843	6.671244747819947	4.664984087588459	6.324302939413604	4.465429520559248	5.129022916421457	6.488219798178243	6.4497880685038735	5.7333232230563596	6.962103114976639	6.970545747971456	6.036788525517598	6.469150661805179	3.9798112080230963	6.558983152028403	5.25507209231348	8.135805713019115	6.2723959964267495	6.390279447362024	5.5818801475776425	7.182605912666023	6.668407633586877	5.905167722848391	10.618560817634675	7.049806681126917	7.148093588562937	5.991254542028893	6.8692657759226625	6.606705664555389
ENSG00000260861.5	0.0	0.0	0.0	0.0	0.0	0.0	0.0	0.0	0.0	0.0	0.0	0.0	0.0	0.0	0.0	0.0	0.0	0.0	0.034585566330559904	0.0	0.0	0.0	0.0	0.0	0.0	0.0	0.0	0.0	0.0	0.0	0.0	0.0	0.0	0.0	0.0	0.0	0.0	0.0	0.0	0.09391912941063081	0.0	0.0	0.0	0.0	0.0	0.07793851493230082	0.0	0.0	0.0
ENSG00000160185.12	1.037867301617169	0.23743318181058848	0.3030642865104301	1.0167872087014096	1.0698904264335483	0.9771045014509292	0.9127972590612253	1.6855303123750678	0.7477259795447287	1.2779960661960137	0.42964681380856706	0.4572780400570153	0.8927403133980814	0.3511998173305987	0.8982207029095045	0.7926024576295794	1.86301998243761	0.5267752580609265	1.8752926484523802	0.8860599039486068	0.6996153417928613	1.2880930092166774	0.5675081893610552	1.0033111629232407	0.1518827349655941	0.26280513474343725	1.4918699734617618	1.8274884700084943	0.5955456951364043	1.4370891259232896	1.0444606594750425	1.2124999474698936	0.6929329972333743	0.3138198288320298	0.16201493239688808	0.27154894320322664	2.972719890540993	0.851118795077344	2.059049648249876	1.8798420635721202	2.4761654794401293	2.458436027226023	0.40196226407034513	1.0069998831185187	0.4432749296246636	1.5075294828427699	0.759974712299196	1.0774370670779396	1.754660212371941
ENSG00000103522.14	0.9269447237145259	0.46920930118783427	0.4712761827174997	1.0121975831217114	0.8243085200822317	0.5734405551772085	0.9341753268549704	1.2254022190741285	0.45734405327612315	0.7875327601965153	0.3188117078658924	0.3781195289096755	0.8165217969007385	0.14259556360081407	0.6841531893361217	0.5516149823650937	1.7373619597227876	0.46434395103381426	1.8327998320923429	0.7818065240476901	0.44770805514009077	0.8290372905870874	0.3269179594461426	0.7615396675555394	0.7028256042417161	0.431169576003371	1.1307342527733755	1.372459391728879	0.2802141600925457	0.98649942168123	0.6309096453963784	0.7628055738637748	0.3014721924371356	0.2001730339848221	0.1572938854201889	0.15975125662132375	2.1732103305500616	0.5286287796040287	1.5269273324300074	1.4892795929413676	1.5100645063015374	1.76725217436541	0.28059096793173777	0.8752932109833824	0.2857074160952306	1.2435578294673482	0.20152345903866004	0.7160622921219009	1.1581541641172952
ENSG00000101197.11	0.6956429088447345	0.23511861394534025	0.8626859714875872	0.1670226858752898	0.3346126429617992	0.22238087388367675	0.726853949738408	0.3756002758522979	0.15729573603242153	1.1941609318065933	0.12372011607200809	0.9209724704289302	0.6085590623511323	0.10127698995490426	0.602138147926151	0.08457031123311266	0.06403880983614132	0.3209715543142439	0.48395916715877413	1.383162546345025	1.083506920376596	0.626251896017388	0.25186838568357683	0.3878892711819135	1.1429378090165585	0.5143466194945934	0.6191355682100147	0.4730489640915173	0.13470315022930163	1.6601985464633715	0.9367680390646133	0.9130310943502308	0.492317145537066	0.5268540427022633	0.30472897958805734	0.052773829725732274	0.2916732216869725	0.37077226709810646	1.2079666697692242	1.1476424940638972	0.3615323451200744	0.8673916796469412	0.3662623088390058	0.14073648704844577	0.6299577600661671	0.2962747598623093	0.21591923524896076	0.07356269876374759	0.29642306994806894
ENSG00000205436.6	0.8950034810548056	0.6814995503962936	0.13202411438288497	0.6072657385517917	0.5545099277781568	0.29209003065902334	0.4359598918721247	0.46858501725707324	1.1640954869197206	1.6582917981169119	0.387501873714932	0.6396136260964048	0.24022301002573893	0.3159274722012157	0.6610397678316368	0.492077619406748	0.9076737066764461	0.176936598795056	1.0766877484011244	1.0256039318009096	1.1343755544558982	1.2150684323602785	0.6383179130980716	0.4370606708307554	0.19901312865330428	0.10292369458280723	0.5666953736444459	0.5730655829398488	0.7925445727956607	0.8445644096318075	0.6167920124491549	0.629770153023919	0.6992920051641703	0.10022953692236336	0.22142634165661157	0.04746294273603589	1.0861187273082054	1.0105547398593255	0.9183997818838303	0.5810968892746714	1.4800546393875376	0.5069590842182505	0.24075465419234454	2.004510238866792	0.3170197626903809	1.0020025513710031	0.6430218464633101	1.1663673805758845	0.6538240761147949
ENSG00000166741.6	4.763577612518115	4.6710062662627765	4.335825521238373	3.6544849285223164	3.9653632317100285	4.39682294279552	4.05394211737858	3.844695804908074	4.584519978826985	6.149562781083316	4.53409029948389	5.450031068167136	5.979536492008755	3.7498313821755596	4.452770605332172	4.005875844149179	4.359483225971412	5.442595788057164	3.985917224769264	5.653073898143062	6.597270131381814	4.650607185312825	3.991185155989224	6.26724261126078	4.5589738129217405	3.375759208438495	4.887109775202456	6.3111954917717545	4.008990868381863	5.466722987810964	6.3689594546089285	4.979811731241783	4.446390982259012	3.291532572412202	3.2265324366690065	2.7993258954694187	5.236820481330007	4.30707236944048	5.383271861228439	4.4924222848262625	4.347254098871331	3.912195141459807	3.5974217740504115	4.1045771595048	4.028848485677622	5.843183077588757	3.6175350604460914	4.320431620308191	3.352664326650063
ENSG00000111713.2	0.03996940902264689	0.050063188599129935	0.0	0.1267339292632675	0.0	0.11518751663336683	0.03108243397021435	0.0	0.027366600326335786	0.07325475791166793	0.06302800111307773	0.05483994033933726	0.0	0.10102718429208397	0.0	0.02867180532612879	0.06387872729453714	0.08696550311008908	0.014268093435074722	0.02494079077815262	0.054492702643607886	0.0	0.045037712056091576	0.048498182253914605	0.02610716796539225	0.04665259877117312	0.08635298472601474	0.0367539886768776	0.0	0.15123151056700926	0.0	0.0	0.0	0.0285472056947113	0.023973755418652112	0.05264151111265744	0.05276056524917763	0.05901828166433845	0.025254316686881745	0.05843044477178523	0.028979464681591155	0.04033654919796149	0.0	0.10655543277816398	0.11359132006540404	0.06416202674447738	0.0	0.07337947860736829	0.07980929798054653
ENSG00000156886.11	1.462205687955753	0.4866106629975602	0.33869653623315094	0.20429471424741574	0.0862744171482241	0.16096099210320533	0.5345049853708539	0.43872815712485214	0.2010960983252385	0.41452498594692144	0.1990838429249408	0.13262209947908069	0.4856539246703084	0.054679330525056115	0.3506424875521653	0.1278186721950854	0.4367989592876642	0.10236165166372804	0.7462961657750602	0.3475483816669714	0.16735198812243066	0.41882478428533215	0.16843111310368186	0.24130428936931406	0.07294805933875609	0.1287473537107782	0.31983306404606127	0.49797691120484205	0.230547936779011	0.5176234978339957	0.13372562619514872	0.2552775814578431	0.034220318553708697	0.2783979854704474	0.0	0.10990906503061969	0.509098548641004	0.2896781206079357	0.5621528521479779	0.8807237761241301	0.6299039700202849	1.4654927953300303	0.014689840472311765	0.02593977991669111	0.32429236266837236	0.19573729892625666	0.08020678530494303	0.24518535214744608	0.1753460920419166
ENSG00000117983.16	0.08610560387960604	0.021289412242552493	0.12782559782082217	0.43348382082026904	0.410189167994126	0.3282021185001413	0.14582147036010903	0.6519856054382145	0.09453939763033263	0.17460237126079034	0.003611926004387069	0.08232384129183742	0.004882571155230191	0.017516634474704612	0.17697082815522527	0.1635004275394419	0.0	1.533025012785109	0.06838107341536384	0.18652822814841827	0.08621917428942137	0.0	0.3595530647469168	0.21204420159051152	0.026377042404182274	0.08149611602439198	0.4326604067496343	1.4497685512112224	0.035143587105272205	0.5327450752289075	0.15727214054863656	0.08411172472955442	0.024431736506509906	0.014493029180076946	0.23260273526372002	0.048823090613872376	0.013510955100280513	0.1583739308432831	0.06296198261663569	0.042871864201208684	0.02444002212220809	0.03739898696719758	0.038015388100754416	0.0	0.0	0.0542139578456155	0.04809402317857509	0.3325310478160882	0.2009137172224061
ENSG00000168995.12	1.7885890068293475	1.5863500771830878	1.7859781088343196	0.768766360737894	0.9496283282614593	0.7111419078057258	0.901546311856479	1.0954681734362388	0.9986774493335198	1.74085612902292	0.9527895833936805	1.1490096244555021	1.0351125356637227	0.322163485535607	1.5166583822651196	1.0000648360024595	1.7483500091743909	0.9176476010303235	1.729442547988534	1.80164235306656	1.6021415468680253	0.9779616654178467	0.906915911232612	0.857880031848335	0.1889997110770456	0.7046981734337155	1.6377929794428727	2.0920331655861	0.262474264268671	1.3601952621227706	0.5052747660031149	1.4855729804511923	0.6268232571989241	0.5754976999162378	0.14110740235469904	0.3932417053693285	1.0989900872948142	0.9943809754022995	2.0115214250854767	1.9844002913427186	1.6678441738841652	1.9191134631224398	1.3978810157251103	0.7019871551522652	0.844276389929761	1.2805016248049814	0.4544928387134487	0.782346593847744	0.8072652917433809
ENSG00000160219.10	1.3230841804867746	1.4982594148880564	1.1795947901042922	1.0641671262829233	1.1618610565266123	0.8499082398458123	0.9006118308847735	1.3014696805197656	1.0252291357206655	1.360557511145663	1.4829257279463752	0.7476045009767919	1.1030510007627055	0.2815071589713691	1.0310799092135177	0.832744213785515	1.7855436634372621	0.8078122251478511	1.6277063108013372	0.9580768738407157	1.2109747862168123	1.3081498520115953	0.7387803483227574	1.0611555919116595	0.2573389223536626	0.9684362672210874	1.6719585527604506	1.933791851762655	0.880403742292035	1.488280732650214	0.3762446463567903	1.1988868231415624	0.6982866888001709	0.334788973762824	0.33206906485774274	0.7616577467993845	2.0034012440114797	1.5834957752797496	2.1406333687555263	1.6971791612635982	1.7953823639259563	1.6191128378810848	1.1755148306909873	1.7056571691276743	1.1377858916279755	1.6167463653670242	0.49219121281529377	1.531518058474517	1.1438471610440932
ENSG00000204257.13	5.747041120525791	5.492306508926372	5.444683179795113	5.506186980808067	5.785879958558716	5.246303952976843	5.903101087477843	5.458975135741258	5.520445676944477	6.627900641405127	5.345763784799539	6.195456467493525	6.212389661264615	4.971339451607775	6.131848013804433	5.4024275157577915	6.622921604347419	5.784401610431174	6.6588491964913645	5.86939079860807	6.512969231266284	5.743499154496354	4.815630141760245	5.337161546625394	3.2629231001013324	4.5942086353450495	5.867475483284966	6.538077482064686	4.897046185220033	6.362396022442727	5.805966009747054	5.797295308602892	5.480341783595834	3.4696051788905304	3.8270605319563464	4.440645401571996	7.215713690268459	5.439565236097791	6.246187520849995	5.502802067711048	5.978289408685858	5.755965876137778	4.995086525244623	5.562755638352174	5.055934260233681	5.737668934924089	5.189924974406028	5.354757980441961	5.66479382092238
ENSG00000198049.6	0.1584985942792519	0.034676737904567746	0.8920812988188308	0.11682509031828103	0.0	0.0	0.34491866183988334	0.49438124153674806	0.03757510451473887	0.0	0.086148052069095	0.0	0.07789435801516717	0.03560609054016761	0.05045915721704333	0.4134846063919101	0.20908295111800493	0.1924361038874057	0.5515221664530552	0.0	0.0	0.08712919679705132	0.45564741940440157	0.03358700327352503	0.03585171422568584	0.15473221413518057	0.11768685088299857	0.07496019199480318	0.031985171997688924	0.05390484092633016	0.3941080754470682	0.04109562251153489	0.0	0.03919016017457672	0.0	0.07204589610481699	0.0	0.0	0.13399851574850533	0.22756453417294287	0.35567168897647927	0.05529137339893748	0.11028639701192572	0.0	0.24868910501413583	0.46046402060559827	0.03946964718513611	0.0	0.04453319971453402
ENSG00000172322.12	1.2513694298195945	0.6740035354704299	0.424427226236095	1.0020435976254962	0.11588489099165399	0.5661707819868226	0.6085184555555265	0.47824057471766473	0.43364452536996506	1.556271221914693	0.8734217699991914	0.7576528790308308	0.4730011366428259	0.1208548432576558	0.9604959639873917	0.48186408607230324	0.8004834536272767	0.3778334024153944	0.6638128009753067	0.5889419599743516	0.8900295061321212	1.0624622184559656	0.26138937149951647	0.42861191936102694	0.2764061541357695	0.21208577395704117	1.0769762071668725	1.141445791075164	0.35864154363521594	0.6892098441142342	0.12151818270490394	0.7017433395751622	0.2963638317708294	0.15775939380308568	0.0902993429133686	0.2593882702723834	1.2191717708151768	0.5684079976916314	1.2292283821311865	0.5893152294225892	0.7353647172959992	0.7155584089338869	0.3058347870738489	1.0068910274714156	0.39591350050220947	0.9899318261812999	0.3466143640756536	0.6583411620589298	0.3243964784214391
ENSG00000120280.5	1.0641292905684177	1.4948538758669827	1.7124599342565487	1.5673960800583564	1.0184688195581126	0.8252441390280839	0.9679386168526508	1.9904436763459474	0.601536295686927	1.5093657134390692	1.0570682527904376	0.2974312863531404	1.3771059197649473	0.28015538562351305	1.033344186693837	1.3745452301949355	2.175094165672066	1.1531032596335662	1.7866095421821615	1.0007493057718577	1.2614461894064746	1.441672969223234	0.6435490648648637	0.8544911994065044	0.24487581417187199	1.0771147903581746	1.8769916166971907	2.213440080772634	0.25373151584778864	1.5190283765360328	0.8236111690308461	1.2514679634408625	0.42488247208765917	0.4194520682015553	0.19087540942214368	0.21021739840453307	2.6585923144565506	0.9647910333269639	1.8810454198570954	2.2605339629185925	1.6114024165059977	1.5195575529352288	0.7496687582267263	1.1142462491513583	0.9768622127217685	1.406465059289535	0.22642130697914317	0.7318269678280112	1.4783140304664295
ENSG00000133048.11	4.353333291027502	3.2032035524941818	4.237141090817376	1.4709508722618352	3.2711510966902524	2.4050762645114263	4.59914204056329	3.2584868180505184	0.9241454134204831	5.286883860036598	0.45349684632640097	3.887270825537951	0.6708487690564473	1.302507009378544	2.211705936168088	3.3936085819579724	0.5641020301722994	2.5679803222729807	3.1730780846746076	3.597626023125621	4.559971821381137	2.4165589152234257	2.3406536895943075	2.6575975818334667	1.2383834543218433	4.534167973094829	3.8571475518648133	4.056504096653908	1.1151978376278102	3.7783375606285845	2.9219474162919354	3.9097587980434696	1.2335434675773207	2.112448415672863	0.4042290639344042	2.6341907651454997	2.776850154592254	2.155018304691112	4.122978509873748	1.0627429968971513	2.3772804431334977	1.4640800362240347	0.49634327208517226	0.30430313253014	0.9661326766915614	1.8444877887867324	2.1204432455492643	1.7232246124539798	2.837374138888538
ENSG00000134242.14	1.5530458913773402	0.894981100003679	0.9079422873885731	1.0457176742257375	1.42774020305689	1.1466628260008394	1.5992179926304861	1.6390814334242978	0.262786500208128	0.5567721834403697	0.7513067402237824	0.47585549097232244	0.9230346338924071	0.338992433650872	0.7963095928456119	0.7990396720237831	1.5771387010510702	0.9533417806998982	1.7353705023172323	0.5706064303822949	0.6060545311017279	1.3085629005433863	0.6232688802658646	1.2719274510119538	0.22047117746297523	0.4854645154474513	1.5010654942699162	1.6405085257690704	0.40943392711321486	1.193802508227445	0.21233889412119047	1.066197612460784	0.4606953563570338	0.28971484188831154	0.09751233560996893	0.44558589092319795	2.4236755576392057	0.9589579775374723	1.4755867474296276	1.6271511112045143	1.7287730288662526	2.1120288426343907	0.7062729910947433	0.5480146086890549	0.3828084358431007	1.107379605165558	0.3561526458069072	0.9451942062096387	1.2247556883453408
ENSG00000204866.7	0.1954339385394813	0.0	0.2704651523379366	0.109730403431485	0.0	0.0	0.1168288968324528	0.2234673545865959	0.10322120518597132	0.031981303123913236	0.027461435296632586	0.0	0.6038599324529156	0.0	0.30269581338295554	0.09056183467870467	0.4021317241545106	0.18102938402778543	0.17416772191688557	0.0	0.06997169357211593	0.0	0.24393983062290006	0.06231085538482647	0.033616911416210725	1.885302305453931	0.24587486207221126	0.047276377568531834	0.029988632423686094	0.09941571639773443	0.08251697384333347	0.07607362345592782	0.12073178753241108	0.0	0.06110531340406863	0.06760684984491089	0.4185807168251176	0.07574941013006911	0.21361094829922328	1.4274704011150317	0.5827515182479045	0.02616611231132063	0.0	0.337881144538838	0.09829156512461386	0.16017672639879646	0.0	0.0	0.30448543496744684
ENSG00000123454.9	0.5317184104784723	1.124553001359979	0.587582511701011	0.18741988764033993	1.2785899708963944	0.9919780516820212	0.4014275924701971	0.9443390629977791	0.030971340495549206	0.16097837436870466	0.2455428417277689	0.06198666428262631	0.03253932303524163	0.08630244277512929	0.08207950537890378	0.2549961432654796	0.2996539556178792	0.06617527162364238	0.5806650246524254	1.7103284611258696	0.2049750965085201	0.1737523052071106	0.5529837635083867	0.27865958411518105	3.0928716402831524	0.45671536459569495	0.9500497249355206	0.40231365683367093	0.5285258885060483	0.1702215454899279	1.8619324606998973	0.5375229466577699	0.15693821536970123	0.29449062335969795	0.02713573042496543	0.11665743512759723	0.6698411579329144	0.9431067870748093	0.5852080710453569	0.32168289558453345	0.5683472237763741	1.8164362500418192	0.6671856234450527	0.43022269673826946	0.043962618114924405	0.27038459092240846	1.2159365601086618	0.9384342228892153	0.3309074436069212
ENSG00000102245.6	2.285051931467286	0.5120300610262088	0.544826744322226	1.3391084099704786	1.0336663089009024	0.748912264796897	1.427228943137745	1.84334153415618	0.17892192776991925	0.649509354884771	1.0901476412812359	0.617551314197677	0.571233244674617	0.4263626615029537	0.8844168660430319	1.1781599842497013	2.6115037286327625	0.5500192667100015	1.6825852085703514	0.5954915171789327	0.6143061268024304	1.8515626269819816	0.9065453048524817	1.3234957246628511	0.17108683046839085	0.621229812058193	1.8710961630280394	2.223237247536175	0.2920188150067612	1.7777375057055822	0.10915059695317562	1.3732007726882907	0.19620062636737126	0.38959825667540715	0.08102012958864671	0.6567388596225784	2.9223864125537875	1.0311569964592449	2.880062051643693	2.1593912641580544	2.721576631345343	1.7529105134270422	0.20046597034750177	1.2149395239524026	0.4610507237861235	1.7782519254029827	0.3920641110450609	1.1757974389465793	2.905042180741343
ENSG00000166428.11	2.1680887402389124	1.7813160855569103	0.6321108261456871	1.527371049670799	1.5351237049828592	0.9540355475820149	0.9727085858632648	1.5066028639509068	2.248505838530006	2.7035187825091564	1.6271015592474543	1.6968460474944225	2.3163456206354724	0.8089088080975227	1.7099895385408561	1.6654344878344458	2.932005549567614	1.2666744661925926	1.5051621981365835	2.3481739217955906	2.6034852008954648	1.688504419157981	1.33999159073932	1.4849831419885318	0.3593934091407602	0.8247187291099406	2.1315630997032695	2.948408584812243	1.3709190981931318	1.957103016014965	0.680287403443239	2.2142168309272754	1.5749480138947436	0.4576743245323792	0.9033033970129386	1.401861776032705	2.308678988389776	2.1268159945130494	3.015877799264649	2.4547178555848985	3.190012116149887	0.904593831866636	1.3688826116366843	2.3400127869574217	1.3106502219322185	2.257482081611068	1.35565166242947	1.9007306661355026	1.549969342777707
ENSG00000100346.16	0.10215337269810759	0.02926936304438845	0.10735805268961189	0.02540437937116691	0.01805581893973561	0.034386916595646876	0.08841882891426975	0.19568248852838468	0.039543108137474255	0.08469892287052203	0.024716463855054115	0.0241297017878375	0.008404000623817937	0.022599955053972828	0.11432092492126278	0.05361852566553585	0.2985726237125256	0.05945916724171573	0.1349709996703165	0.07815634680632258	0.031879362972400724	0.07374867366189897	0.026312196083092567	0.29070793166044917	0.022756557858642758	0.4811241433643742	0.06727646018149483	0.08393892617598635	0.11768130301338296	0.04554604734702283	0.037684015169499215	0.07693169468209159	0.04870736910672082	0.008343129132420588	0.006998685066475217	0.015476136672420244	0.3634083849680102	0.10938672444405023	0.29938747194104676	0.3916310323665707	0.19813295535191383	0.19926810323919575	0.01201953389256612	0.04217051586485067	0.022686300324412947	0.06515017795725131	0.04153533447998763	0.1052958281046063	0.3229725457272806
ENSG00000100448.3	0.7692510936737419	2.3289649459799437	0.5708780756276218	0.43171144565980923	1.0621943987747018	0.8895300501423565	0.761291913195704	2.0152898130063504	1.2346350249205187	4.442186352137668	1.356602683694061	2.528333678292851	3.16002988885368	0.31963973724621725	1.4680661490833566	0.9025309737455147	2.105109558755323	0.6475719494088332	1.2244613134720488	2.670421884624061	3.8722856006564728	3.9173566902377686	0.48290406959293636	0.6280839292744279	0.0	0.8066654508683199	3.055100355160192	1.0417488748394834	2.0409679121294046	0.5886526525968304	1.3555749138262536	1.4938664408224627	1.8559835705323067	0.348600117489685	0.0	0.5094947468302389	2.627427902739908	0.7772611353474767	0.6448238110847129	1.8124651455297158	0.7990999655230142	1.7755480933182084	1.7224099257666616	0.8603010130960157	2.9137162144578403	0.39066150833891905	2.4219424336879607	3.7975280518670984	3.539967649896699
ENSG00000131355.13	0.24619941098738923	0.20905140942450648	0.16033909223754117	0.2663171706003022	0.4680742306364061	0.21484261280633657	0.2826024839981658	0.43074501814736366	0.030182667584256265	0.46817530839127763	0.04665343132186508	0.1741733616143237	0.0	0.056638541921576274	0.04056732298580187	0.1515974153310801	0.3503714986807992	0.6311106519562409	0.286229332925564	0.15769942119205888	0.4672475641077383	0.10409112768887531	0.1210401978789786	0.10498787111178957	0.0	0.24051637023154784	0.470805066692852	0.7758164144644646	0.050916113410272676	0.20478067036331624	0.07085108473242424	0.40502093428344915	0.12869088202248216	0.15096573398986715	0.0	0.1408650235867474	0.38781145825495617	0.42839915158375486	0.3032768511628529	0.22318789201221098	0.368712530400202	0.022404727970706126	0.34540673573515096	0.3263946486957777	0.042847990566062255	0.104751982125007	0.15200145960894162	0.42827684382984926	0.3087245322662404
ENSG00000028137.15	4.629933754838943	4.900462858453569	4.079798720686088	3.7464720868668366	4.376930448206047	3.571305471747692	4.299512405394083	4.398442316283042	4.020187479493083	5.109723549780527	4.212695413878894	4.044262697781103	4.96974186012634	2.6947743485355917	4.643673684000931	4.321112529056984	5.070627070221485	3.936741175441141	5.300827183823645	4.526283950699225	4.635177401549632	4.691337897534234	3.716356456752218	4.492432064835733	2.187032743663814	3.536687720498673	4.962583896479406	5.683617476640827	3.2880325828629586	4.67989218155003	3.909781500257587	4.604926552567258	3.525407778696021	2.625002222787226	2.5414159423247407	3.125402749319088	5.701408316714887	4.378120852212134	5.1739279381694265	4.777268962416201	5.060993540477132	5.134253333249884	3.8214853658349446	4.8959062022412025	4.059121293576859	4.450122717513683	2.9995348839448384	4.628582594782273	4.476247571333
ENSG00000131686.13	0.0	0.0	0.0	0.0	0.0	0.0	0.17391802889261632	0.0	0.0	0.057770659393933506	0.04966827440995463	0.0643095770721741	0.0	0.0	0.0	0.0	0.0	0.0	0.0	0.0	0.0	0.0	0.026664762794773186	0.0	0.0	0.0	0.0	0.0	0.13186606431768108	0.0	0.07538921458182961	0.0	0.28541012122292225	0.06629699213944086	0.0	0.0	0.0918505012277994	0.03501081653148791	0.029667709719088862	0.046029716228707766	0.09979034591193559	0.023865496399574367	0.04811997259453386	0.0	0.0	0.038089760645637745	0.0	0.20599037202613674	0.11143833790116989
ENSG00000115919.13	0.6275147370888843	0.5415772334880725	0.45030839030757186	0.2713883643519383	0.25466650400580965	0.19435273603576253	0.29252623760022994	0.4113232283199515	0.10886626794296135	0.37475030575766377	0.2835790037176123	0.24629322363467787	0.37155997925251033	0.0413040469814872	0.30922361559964695	0.16306334164850478	0.5372051270278296	0.26186249882767276	0.538819096132574	0.22733875247302332	0.3376896769822554	0.3757125511461463	0.13215625417597307	0.38987195285822734	0.03702623726262323	0.15959267391973161	0.4027058142037263	0.734235574315343	0.08120953507997451	0.410799389263457	0.24685597144906565	0.36020732069127487	0.10863212885459904	0.1738024664548573	0.01710574052443724	0.10574725162224378	0.7393901277531417	0.30342374639849823	0.6292842396259294	0.5076180353359484	0.41379654084684564	0.49694444998115	0.09660433749143013	0.2955472734860984	0.27953832162457526	0.2609608694582831	0.11421605997700192	0.4210670622874481	0.2924317326070265
ENSG00000165583.12	0.0	0.0	0.0	0.0	0.0	0.0	0.05782221083049304	0.09709868606978375	0.0	0.0	0.0	0.0	0.0	0.0	0.0	0.0	0.0	0.0	0.0	0.0	0.0	0.0	0.0	0.0	0.0	0.0	0.0	0.0	0.0	0.0	0.0	0.0	0.0	0.0	0.0	0.0	0.04958901272373535	0.0	0.0	0.0	2.487989400927313	0.0	0.0	0.0	0.07213669404147567	0.0	0.0	0.0	0.0
ENSG00000172724.10	6.509941924947291	3.7423155017477416	3.5433071727816916	5.577658052793265	3.8015944994036635	4.433252283109913	4.446612344648164	6.184645806414181	4.397111466379293	5.399922626871565	3.9165011910506897	5.2543291475575495	6.925764308167741	3.152908212124244	4.622734420340874	4.521497285755817	7.861561378768552	4.94895266149281	6.743170916118429	5.99796443984261	5.489015176751283	4.624982484182073	4.3525224954372215	6.297452557420661	2.132886884855482	3.839355088846927	5.521064461890155	6.632056228534686	3.1273849673588545	5.127962372117188	5.21033112111817	6.3025887252226935	4.408399846228753	2.234358740849572	2.0847513049047883	3.0206514109964164	8.637620980688537	5.924866404651081	6.897638963977873	7.1947772902774165	7.558089475892698	7.261213594865927	2.3411189059712054	5.133047646103301	4.139159735006872	5.655445449654075	2.9051568864330775	4.903029168799108	7.303399218443017
ENSG00000124203.5	0.8813063057968121	0.11412787219186883	0.1535429092000474	0.4183345489886254	0.4140430969311287	0.29675002652307386	0.30959403342194686	0.8049559818874316	0.10639552617316086	0.22366340276385985	0.14934554468810823	0.12475886041538045	0.28835623576116676	0.05135483447656271	0.3013429625683174	0.2796792949942927	0.9007063471598797	0.15103528049291748	0.7529239846769741	0.18825469556577856	0.08091915735877075	0.3543095191752779	0.20556194637370956	0.4239401732436985	0.05170714227665342	0.15695549191688846	0.6492659370178464	0.8508130092618074	0.2173007207074935	0.341251952536061	0.06427059366980134	0.4246205919396469	0.055759211584618835	0.11085746567312622	0.05528508377296172	0.09500981808133087	1.3332278403766253	0.3461763519954881	0.8525944658542026	0.9115022582619752	0.9903121814339522	1.158553294858754	0.08733447578247265	0.3666299740771911	0.07664893496205462	0.2864325472966384	0.10264902726621232	0.4303507104137475	1.0616691565571403
ENSG00000163599.13	2.387692233348829	0.7468779767639792	0.21077031880075703	1.6850942729162066	1.957904059178911	0.7963912911827382	2.1409430134765826	2.5613295536672016	0.9513055278445556	2.0725634495880634	1.070079005057907	0.48611727054708803	1.8783753981759088	0.5936153182065507	1.8763410129548996	1.3290496949083206	2.2260718394620618	1.2857591930384829	2.7308416933310884	2.0143266720555926	1.0958470478573625	1.2233881029086413	1.054839774771416	1.8074061228411005	0.6722099361683421	0.44800990417890507	2.0026011270897555	1.3470341248466975	0.6348950046834474	2.1862445401140156	1.3114586947561215	1.8364750573230397	0.867146839559272	0.586799824812864	0.06971542439133759	0.2535737020698274	3.3451436972820976	0.968044473134348	2.6424352712968706	1.88234881825887	2.4505915739737287	2.4099387162498007	0.42299007498717384	1.2835973716148117	0.5695786715812202	1.655337240042188	0.1999870925689405	1.6767020796187933	2.0029760118867057
ENSG00000104921.13	2.0310987606235167	0.15419788234629797	0.03235064967632012	0.9550494470954818	0.15173567003571256	0.3696902570764667	0.32246499360063996	0.7133615509117504	0.10220480437690407	0.15177205065076746	0.05386524399544681	0.29017567779415493	0.10724773090034018	0.15816063738857114	0.2999080963380302	0.2065152548700211	3.763685800704848	0.14517279121732138	0.6286520071030203	0.7385417449919964	0.3172418761072778	0.1576470009297679	0.057305621842048696	0.40887494448160694	0.0	0.08813588502750738	0.30622012429645973	1.0040795026520468	0.1426740831531362	0.23453767371360762	0.15901778098171368	0.24801918633557574	0.11955004486471474	0.03637956296499768	0.030564598059338983	0.033854642295835034	1.8068764361219711	0.11108184892404731	0.31987384814439324	2.365936454579728	1.8554708549385701	2.0220375685438743	0.19830084867609712	0.09126217126787213	0.31527700846064804	0.5791435003920291	0.10723910916053375	0.26306857264918204	1.7648960840205552
ENSG00000160856.19	1.5547640145215456	0.09445354263367456	0.09492560138550213	0.5975693091148377	0.14266395686359895	0.2619296250058442	0.49250088977739864	0.759334558684196	0.28708275375559916	0.25253810779354	0.08003823671845964	0.11572633262482739	0.36659249145367734	0.037116919504140325	0.46844469015517176	0.18830858137807313	2.6384632030848993	0.17502150400486277	1.3597683238478206	0.5035294008808381	0.15139380225329543	0.29543502888659257	0.2871932540790296	0.3998394640668093	0.061760774676830964	0.06658162364901195	0.9156879419671633	0.9183763049164831	0.05515282976094524	0.29278921816934966	0.03117231243023949	0.716261409402386	0.07953849482086409	0.054214786044213294	0.022976958088160093	0.0628207159349725	2.2361637172192723	0.27504859563588996	1.064383593291867	1.4931349516311434	1.075923029145677	1.4098464199669711	0.04896673198632882	0.27272289118241055	0.03725804392820153	1.024904278749858	0.14544181389094948	0.13748197885334512	1.5068643186058701
ENSG00000064886.12	1.4935222424432912	0.4355400479267697	0.5580871396749801	2.738336401160403	3.0675533492511855	2.5111515825530586	1.63761479011971	2.790953369744592	0.3687619452613276	2.2316814553313553	0.35949797148387264	2.5958221303897715	0.6368289249230502	0.351395296974168	1.0568503546170727	1.0012095627380115	2.6035626224593833	2.251009045744736	1.8771879765650354	1.5554759215629321	3.785349492380451	0.44893611329406674	0.7978154656882219	3.469094256421244	0.2520916609326477	2.29883226762571	3.1014847542698534	4.669775537222806	1.32196909496873	2.0072613769561904	2.0275439467739167	1.4405328718985881	1.47683827266807	0.10565582738758161	0.17302225405697383	0.7255147944986431	2.7593787548673347	3.326205628709803	2.999919939854657	1.2479661818666565	3.5771761660996373	1.2879924380818824	0.5381576653370759	2.18459057299989	0.07301198750100735	0.9318967451173952	2.468468182534453	2.4886569490757475	4.140866583425861
ENSG00000152034.9	0.10240987196826165	0.03297122822330965	0.033139483255617504	0.0	0.0	0.0	0.0	0.0	0.0	0.0	0.13415727265067653	0.0	0.037534386573867005	0.0	0.09443501790235452	0.0	0.0	0.0	0.0	0.0	0.0	0.04205392540382813	0.0	0.0	0.0	0.03071259419549833	0.0	0.0	0.0	0.0	0.0	0.039078684981638696	0.0	0.0	0.03131031714317531	0.0	0.0	0.0	0.0	0.0	0.0	0.0	0.0	0.0	0.0	0.0	0.0	0.0	0.0
ENSG00000137077.6	4.095276606016493	3.5125891760595485	5.277096944421178	4.456558964238643	5.170253794801552	3.625229030089261	2.035784608080971	4.068034619125011	4.427069568965524	6.354100709801393	5.127489824107962	5.195945259167386	6.639052389046474	3.3092985673075495	3.3742041247069228	3.2330757388072895	5.6796659697364085	6.24481979129455	5.035738470795755	4.267856242415037	6.720396872125623	5.5074149130139975	2.0226607358907027	5.319644560396657	2.2557203067683402	2.3408925628588984	3.1498106790166633	5.830073267981226	5.175076495666286	2.7060865115570634	3.789477925402111	5.2192056036003756	5.353189371379974	1.150112160996023	3.3745476180470995	3.541523589930323	5.956699713549478	3.974531174971642	4.298329156356684	7.703498082832115	5.757420429011335	5.138093334930476	5.369999694733153	5.726989864642794	4.007803038653378	5.34126335595644	4.910043190713628	5.9422287453438365	5.4554143947455245
ENSG00000188282.11	0.9924005726166832	0.2968309490876368	0.7117950862337389	0.38738104541942525	0.3917066732127787	0.5636249025177982	1.4775228572618904	0.9802665109170631	0.8244759584985668	1.3206072139816354	0.21475058564639077	0.3386610407843457	0.2661452826150594	0.42107708127685506	0.9612751633685267	0.44437583101524114	0.23755163542828486	0.44075589514290575	2.307702087170727	0.27869488566553874	0.7935074624412661	0.19679375654767725	0.4724969934218994	0.6235522222822428	0.3212435791575894	0.08278851768347174	0.9604584026431473	0.3645741955343835	0.8252840320758001	1.1056403230529468	0.5448406552264238	1.2459521629639692	0.8299491447636378	0.08060692797770205	0.03434258189859174	0.19777206847989076	0.9439203753404857	0.7444801368795497	1.5380993937411607	0.8418146232912832	0.6088813946417705	0.8356820950875015	0.4018414693097016	0.5451662263876794	0.2820441758203892	1.9548745836419696	0.2661251180400533	1.1620621218079261	0.8686145978638461
ENSG00000153233.11	1.3153604920619304	0.318851142049057	1.0192634112277723	0.29126022744524666	0.21237392661003218	0.3966115747357395	0.5370668145200785	4.028851688652246	0.20368554544907963	0.35045661813993606	1.4688448784406607	0.3193740256474645	0.9034791074102381	0.5498307213901937	0.10925599016290995	0.9342167288667066	0.019755631407050094	0.35336344636539246	1.2511279795517047	1.051557799498707	0.4595858319283455	0.3507153180921374	0.4712333829008526	0.39216043502572284	0.596119105541378	0.8959194189720733	0.23306856880970678	1.3179380884110488	0.13631967244229418	0.20346570374647077	0.15197297896858486	1.1873173340567535	0.10039638483108566	0.017455296696552915	0.04351046251155021	0.12504559441975574	0.32142554285464225	0.2823676192715259	4.065833873739915	5.858123318576839	1.3821915352768663	0.7868896696705646	0.6989570481704362	0.18912401892784195	0.7212888494664453	0.7353568661586507	0.18252211102440857	0.1521667600499423	0.09665226809359347
ENSG00000185862.6	4.541840696015543	2.8355319506271432	3.0524864607048294	3.613788228216416	3.5715409948527665	3.077920102802722	3.195999008635958	3.821986077048583	1.3741120349548148	3.442025456951547	3.334877881043922	2.4072160195881005	3.2463633978863315	1.7822449961546694	3.4589223350323093	2.5307591098032125	5.28846311822356	2.9506467524733027	4.22595199833622	2.982950764654326	3.0934212719670806	3.4556031501235935	2.273397518097901	2.9721934718103595	0.8483822490994449	2.4187086097211616	4.2985748610163705	4.503735618167156	2.3101717453197215	3.6029986176638173	1.4082201050649883	3.542322365415979	1.6652697658884017	1.8711806919895229	0.8764350717178874	2.4052545796561495	5.224965688105832	3.2558888322789734	4.3955130857558435	4.247425164239987	4.49380952794954	4.165967953412046	2.4505877985571196	3.1441310604152766	2.172617646334001	3.9124518259589536	2.058094312409478	3.2204877097042717	3.8214214265322117
ENSG00000197766.6	5.4374951849953845	6.569626994499645	3.8035307622891392	4.177990186523831	4.423913508753883	2.8857316508038893	3.571019204436947	5.030887004736944	7.0970615434449185	7.971560656187911	5.648953709930543	6.378018557352461	4.637404294972729	3.470635789659085	3.8586192535217596	4.2405630985331	5.899969398339831	3.1116949426978553	4.4671276351135525	7.533845018199233	7.718725173538671	6.673710309524807	3.8611653960023693	4.544980817784944	3.25775080856701	2.9677277603511514	4.608686853502197	4.571869042812947	6.4495625332327355	5.241204186087742	5.799364930523742	5.059847615908903	6.323827458716733	3.604788362888723	5.423425128117792	3.8366282816324673	4.805772010160493	6.474422025863154	4.876678340693483	4.977703277204681	6.451780715980668	5.77739398906487	4.872711510734344	10.64684267781167	7.061268341276044	5.467392983300566	6.769274200962402	6.354775598599507	5.832368540947175
ENSG00000148848.13	0.8069921404690904	0.40628637461791756	3.3472601824949444	0.33627744849095703	0.15091740571502402	0.3530022139755037	0.3287913251978418	0.33239965317058057	0.4680382984614071	0.36377450605114103	0.38663244703401645	0.0944899470647956	1.236105164716741	0.4588207320227936	0.26919732131458585	0.2640480880014086	0.46580290122010354	0.5529667657951	1.2847936070681827	0.10031601146844714	0.22796841458465208	0.29821391107021994	0.22803038186439015	0.3403469938434435	0.21712422359181263	0.32256497802824324	0.497189871126848	0.6238270265048133	0.17529963976177954	0.48019865015322566	0.28362167339633954	0.8421084113587044	0.1260137285580512	0.1642868792898943	0.045352401054464184	0.25673721040586284	0.5820061877292472	0.26178116869663354	0.9410569224164969	3.340429039307184	0.5178526945083631	0.7638367238535978	0.5347438625305477	0.5565511924455601	0.3824781181336901	1.7242582000111888	0.07197014498531229	0.4130386657375452	0.3127821591133709
ENSG00000161270.18	0.0	0.014540021167313365	0.0290827897908057	0.09793357998678141	0.0	0.017097412679479347	0.13745070847459454	0.04531540198948514	0.0	0.0	0.0	0.015946007851360803	0.0	0.0	0.04214195374363827	0.008283452059177458	0.4056399663742782	0.0	0.0954890994283602	0.04266400006767123	0.015843778814084254	0.018578163412652605	0.0	0.041834415787839974	0.0	0.04023887728908044	0.033642114425854276	0.05243024045129318	0.01340412317467341	0.06702644295086978	0.10899655913939414	0.10055663691399298	0.01392321467335653	0.0	0.0	0.0	0.11833437845040898	0.03415531994741116	0.014543256066645202	0.10975542695038795	0.3019647228311813	0.04619029242935102	0.023665534164733923	0.0	0.022426571688947634	0.0553868730348228	0.016565690741856022	0.02143463505744099	0.018709908353177557
ENSG00000174255.6	0.30889989053544353	0.0	0.0	0.0	0.0	0.062331444330905046	0.2729066657667235	0.28291901719494156	0.0	0.026369781112102968	0.0	0.0	0.08971652124381989	0.027530617018457947	0.11414471568081501	0.06025591880203596	0.13250553458669775	0.12169950038228552	0.18557598254826171	0.07803431938932977	0.0	0.1940871194661501	0.11666203519883175	0.10117021054221519	0.10782495093073768	0.024969864510192265	0.12085247081719619	0.07700718574137588	0.02472390253371925	0.23403824351907943	0.0	0.12315711755810785	0.604803177636646	0.030310325791571946	0.0	0.028202519535838123	0.9186793832130509	0.15173830185566956	0.3148665693143939	0.1970767281872953	0.22952970708894455	0.522847886863864	0.06479932939361119	0.0	0.08136786874246739	0.394024184143511	0.030527217794107244	0.07783814153411056	0.10099655687287272
ENSG00000177575.11	4.229143724019894	3.362351740443044	4.719607218704894	2.6538505291411294	2.630079113712337	2.4477979608102065	3.2056383058242255	3.3404926077497787	1.058927810008002	3.762651299006609	4.145502298208882	2.3212193523048357	2.6685788142109295	2.323638926598006	4.129851803761176	2.2405415542082756	3.796115181714768	2.695793263153866	4.215723908974359	3.526426644074501	3.1235600485506265	3.338615480211955	2.365049122836804	2.860532525669945	0.9520999283525763	2.3045031208382643	3.255847206868171	4.342685904226848	1.7513721268465001	2.8613969592446233	1.46924470728816	3.329138272069795	1.3076249681206664	1.9052375147594602	0.7767087180204234	2.1583136755559655	2.69348823365988	2.968678305345244	4.229141963313199	4.498812937347509	3.024801668241513	3.6166624696658003	2.8505439747583763	1.6730803190265273	2.4867009997450706	3.0703682967168	1.3010702300158272	3.2162149139436287	2.097299818479837
ENSG00000121552.3	2.177754838458323	2.4194226201273286	2.9180129091787608	3.4295395524013	2.620003531605037	2.8403531415632846	2.130341334218875	3.7702496165250747	4.711806636816961	4.090899692235037	1.9956945316077295	2.836411875245091	2.3979717312606375	2.1212451356759767	3.1242238813482173	2.9463510724622735	3.2509545612487654	3.5572753086090207	2.6668976161824585	2.5093997851749252	4.267868240981328	1.7529306182007953	2.5114143859647924	3.5512945016364683	0.9998063345370131	1.385086148539672	3.1580957492366593	4.348032324017178	5.110616800136364	4.093530721858212	2.2142162379213572	2.89874981421965	5.069567770390298	2.4266344620273195	2.1629493642494753	4.339368744892181	3.9046883632269984	5.0896942184269705	3.943072527250047	2.820817512898404	2.68151735114383	2.72130595735185	3.10351513280411	6.323636315557508	3.3531464215754703	2.676830215125199	3.0848189284336653	4.70349142930142	4.52388231668626
ENSG00000132872.10	0.11012068903863353	7.329625143989832	0.4337612859894243	1.679721157094884	0.5454544876713303	0.9659782570448561	3.8789925424654528	2.722657569158451	2.4129629725804165	0.9125922566392971	0.05939562596463598	0.11376171606008502	0.0404290303729469	0.1238042470076175	6.883659242943557	0.1911690344414975	1.972345123941966	0.1968551267967432	0.4561059592066965	1.6795725544160065	0.2178918953102949	3.1186808432162647	0.8164308787798329	0.10083988184124108	0.03672129527463535	0.7016643497167917	0.04128115017598288	0.24140162151045988	0.18626237616759472	0.05520397824462354	1.1732577652746106	4.720086616922391	0.1930467305030517	0.2600177454559191	0.11476016264602674	0.14395300725350554	0.29099851423690903	0.19833862198153349	5.598577894697811	9.10379379644435	1.9178364112590276	2.968070935991208	0.5638320146144559	0.0	1.3459577020169424	2.6546157079731882	0.7862959541930289	0.5644415428526319	0.23469407560488412
ENSG00000260548.1	0.0	0.2587396896938424	0.2599623075079173	0.22683535389959683	0.5683447881271769	0.0	0.0	0.0	0.0	0.0	0.22109233481511614	0.0	0.0	0.0	0.0	0.0	0.0	0.0	0.0	0.0	0.27993910328605043	0.1707835890470842	0.0	0.0	0.0	0.12620188831012008	0.42561571418731803	0.09999864534656784	0.0	0.0	0.0	0.0	0.0	0.0	0.0	0.3896801740711331	0.0	0.15852725455984384	0.13519135078413702	0.0	0.0	0.0	0.0	0.0	0.0	0.0	0.0	0.0	0.0
ENSG00000157765.10	2.4229572354637128	2.1758470723968073	0.19148714864259317	2.559731834922849	3.6911676920350662	0.8942791576415533	2.1316541527511883	2.099912793675918	1.3901340486822173	1.4335818756460408	0.17501830497943355	0.6129535135199295	0.0	0.1331625990156717	1.4353910006432042	0.5671934256102015	1.0713441870946805	4.01412368016473	1.5399649292858542	0.9996828291299753	2.2349473522368335	1.3594707591933035	1.6867196865622043	2.480312566294661	0.0	6.967524084862893	0.655887703454341	5.448553552245118	1.1039779954117324	2.5238678433752044	0.6008723918755144	2.711250948983648	0.7737939869116924	0.4432286346722525	0.031870447072052985	0.24582583984834921	1.9789095075373457	3.0946453804295078	0.6242692598636661	0.02625612868516602	0.2664670196212883	0.0	0.7419963515226944	0.0	0.48584269498258964	1.6493788792434552	0.8626708389227017	1.9777437980509511	1.744362901812614
ENSG00000187569.2	0.0	0.0	0.0	0.0	0.0	0.16430959297793793	0.2505346581060143	0.07561771335175344	0.0	0.0	0.0	0.0	0.0	0.0	0.0	0.0	0.0	0.0	0.0	0.0	0.0	0.0	0.0	0.0	0.0	0.0	0.0	0.0	0.0	0.0	0.48237764701084984	0.0	0.0	0.0	0.0	0.0	0.0	0.0	0.3291741394815761	0.2629831540934885	0.0	0.0	0.0	0.0	0.2122853046427606	0.0	0.0	0.0	0.0
ENSG00000162894.10	4.5233121258877	2.560334583650796	1.532938243895161	3.0473659185456423	2.7507405111731544	2.5069538801379814	2.519842459831273	3.901789709837577	1.7441954506210453	2.9039580417325506	1.7411241890772822	2.2071540692463176	3.1659291696739786	1.1594035836052352	3.3059734925076536	2.599421193000708	5.369454507551264	2.754110593883674	3.868122558698575	2.5455165871200656	2.6349937945009434	2.781551720940184	2.3393169535414216	3.262460213496154	1.327806028695193	1.6941285111811253	3.6237581629368587	4.296830809087119	1.5516233132105441	2.6054817787817783	2.099038580992091	3.165431786959243	1.6722022733454747	1.4919535001292223	0.9043413504074562	1.8289931446201217	4.851660125879158	2.659758700991645	4.1068272812494	4.45618594110434	4.18692759415731	4.381082799722775	2.0872025372014087	2.3379682286945456	1.8276770520093748	2.6709819622602597	1.666687775516113	2.6923561547347292	4.455499557206197
ENSG00000131042.12	1.7053141938448155	2.147294685567414	2.019223191403036	1.432360171725693	1.6358304678659845	1.00662912410344	1.9069526914746189	1.5569459123808644	0.9974984085444388	1.8727702114611302	1.4732288603993615	1.1350447670102912	1.7665521606238466	0.5881236304012187	1.9714088338559652	1.6625123557941948	1.79319795075542	1.1232464920593122	2.351390039592429	1.589023710241421	1.5800462073297978	1.855010348510584	1.008690540894877	1.8229885339032188	0.516806358082735	1.026842870782376	2.00365224030547	2.8050185879564133	0.5708544563322906	2.037590184941949	0.5602605222377276	1.7842449343317968	0.5890861345988523	1.1234103835603595	0.36810049828025865	0.3889234427120285	2.1327651649119757	1.4760223019793477	2.3483368501341713	1.8746208299065745	1.861008790470171	2.4736013429388715	1.6229993299488987	1.1641485943246443	1.6424520181580007	2.1192694999297212	0.7992634371855785	2.0017668992295374	1.1424879038554054
ENSG00000117091.8	3.927528420868092	2.3516638023797123	2.4943173898528235	2.912496962619515	2.732441866478992	2.250019332824858	2.6342364176428594	3.5542457237839793	2.3200964869487826	3.6921598841906085	2.2289994856743958	2.4007651945729878	2.8824917433344353	1.146875340633729	3.182807137959213	2.2693889653632904	5.024602681103525	2.5832461251794845	3.859990913709165	3.418460018764349	3.463966202606263	3.105479675551969	2.121678002702844	3.124058504123937	0.6883230995271006	1.9723013831422014	3.5435841246417805	4.069142422743081	2.266979076942432	3.6496510007932015	1.8721055796819326	3.227316715931766	2.393029157086356	1.4235010437572277	0.9483797089764842	1.7653867729951191	5.559541637425329	2.8179814638776324	4.257491289358473	4.234129194796329	4.525474570456715	4.425735046894449	1.530574935828639	3.6481476608946477	2.219414344677235	3.065933935675527	1.9591700311323226	2.731280389850255	4.286196753913736
ENSG00000145649.7	4.187675409187861	2.3972018385403646	1.1657077911461509	3.2916708331524047	3.9056106605335597	2.8887054441490196	3.3869352474150483	5.177984713749026	2.946536520486058	3.556600772206651	2.4960085663518186	2.8967263344044616	3.722548552936584	2.4622275344433677	2.744470076800897	2.6084048632541483	4.439485088324836	3.058047231108556	4.4523204312964095	2.5119792874247637	3.5919591890320146	3.9452012625392663	2.2049198899061566	2.441366118306107	1.4809262518526614	1.6724973166015846	4.158303966668117	4.028785941958528	2.1987648521646124	4.141494593590301	2.8854612302598874	4.219689813030492	3.0399019922682076	1.6324449140780641	2.080196373607686	1.5935839762551198	6.019612445063423	2.6476317814135144	4.509496196578062	3.691755124938111	3.914044733879211	5.3286515096805855	2.081246762934801	5.002795962619618	1.3930140954838943	3.2990198756630726	2.9966338151333054	4.063572168188105	3.2155880979426508
ENSG00000169429.9	2.248855993335492	3.7932168071659924	3.24138008970408	2.56853580012997	4.124031675878726	2.6736424925395026	6.005866252234564	4.884915673604447	1.3238940986522933	3.018336203545908	0.29339236197223395	1.6234590091243573	3.219990774081576	0.6317847633955047	2.5100491691060896	3.8363224909940863	0.5535118823158205	5.1538771573381	2.113177326553678	1.9657297775148475	2.1525624445605405	1.878042116547608	2.370424414610173	2.728335541493276	2.4400339860239644	3.9143499096785823	3.756694557345426	5.024969526446908	1.2565893704810926	2.75406542022611	3.7274507161937858	1.3230104915160903	0.9142937891888707	2.2034343377293957	0.8168748681578695	1.156015470600647	2.6517007873443434	3.2143879029563918	1.2400287625546482	0.9198047013314252	1.6940627103030637	0.32634897342114716	1.3039500214225348	1.1352323790445018	1.9895389844300122	1.130992474424358	2.167740008806277	2.9816945250811417	2.9341659662354624
ENSG00000178562.16	1.9090793055661057	1.835735576663247	1.5304430113808731	1.210858290892014	1.355058535564287	2.4104614444872716	1.3103954702248217	2.2388875038217373	0.3167949916206782	2.2313703245980316	0.687773024823599	0.5082140505839482	1.2671312867461888	0.23192398529336	1.0192415195634914	1.0528316945782226	2.400908223244848	0.8874101028433192	1.9370858723293776	0.938685025383178	0.44133812741757683	1.4531349649689613	0.749391539304041	2.536136920214177	0.1896595968837387	0.7067738049473458	2.304977633962006	1.8469361098479904	0.5956228610673272	1.1288637507741504	0.7164444851107762	1.1085305185307517	0.9173476751634831	0.48254038219456136	0.33094285687493175	0.5028010967176709	2.740657084079098	0.9031102839812912	2.1511785450158567	2.6913099928774162	1.9049242512110656	2.0608110253583893	0.6619271315131399	0.9016952645132372	0.9729829402759979	0.8954207038572213	0.2237592813901112	1.65891466250344	2.571668635781613
ENSG00000215182.8	0.1051949418544445	0.018173685612806405	0.004588416046201966	0.03136130822753223	0.11860750165092354	0.07853995723481728	0.17005157512076555	0.08392854137827613	0.3070670870434953	0.08723621101673616	0.007689282615501385	0.019928827174408022	0.0	0.014020299995548866	0.16422195914223953	0.023204263452172632	0.005850151377379326	0.3421898541473223	0.04809352414677083	0.0444666629436457	0.029600652284700806	0.0	0.35812639620723163	0.09838442108611926	0.0	0.04194049956697622	0.11263008142146014	0.24239682581962985	0.012584985975923186	0.035339447551935	0.08037336224288773	0.04280374816979117	0.03460000641136798	0.035780413843283995	0.01725376419617816	0.056617871570029885	0.01439699731572044	0.032081890470309626	0.0	0.007118314210203636	0.0	0.0	0.018543697222492554	0.013173905005736914	0.0	0.08573145494246223	0.11997724862977704	0.05306296501008439	0.07183073944196393
ENSG00000163606.9	0.5589079705042149	0.6604464378751971	0.42395645372353175	0.8163803879396574	0.9297415019779555	0.48540383044964225	0.6725523472547477	0.8621878375698612	0.18679690197669682	0.5036211105606244	0.6203462523470474	0.08698606703642328	0.3680673180276185	0.1959083240142015	0.4572628828953091	0.4544712513125161	0.8900946519239212	0.41384159534051274	1.0259492392949026	0.5336166850189769	0.421817009657817	0.9843263152621199	0.2671938810477248	0.2861263750955607	0.0	0.32241080382146753	1.0042823693665939	1.0753320842341534	0.14325147565128513	0.4140273495823004	0.15018035383762438	0.5233552031414695	0.14854888641861358	0.1944106029940868	0.07554214954943217	0.06310093075293968	1.9234421066826592	0.680626078913398	1.1584788707446712	1.2246991730286538	0.7653389156496491	1.5964343329598565	0.429547086498636	0.4530002882652611	0.40981094969860987	1.4405967411687228	0.1119952651538663	0.7752154102845257	0.621342510886328
ENSG00000089012.13	2.167575258233524	0.45412831974057927	0.34789368524690845	1.763132213152009	1.1055543269141448	0.9693130889717214	1.0460238858436852	1.8229352582257372	0.5408060633040715	1.405628411463745	0.7537861891178098	0.5985340528710994	1.5421489924056937	0.46466115836969546	2.2043462130516858	0.9024680432259684	2.74922681943988	1.2028765061791102	2.665732436043762	1.3138093133149773	1.1084612854197329	1.1161183321052632	0.9815291328908677	1.0192192881536053	0.1401755655911574	0.7945988071058064	1.898667531009782	2.2907188981033912	1.0951796857495741	1.903191670481736	0.466933289165719	1.6228869838378726	0.9593976201066386	0.3233799983191666	0.09791188593225968	0.6517362558445933	3.652779340365801	1.0149412635902728	2.8011452882669268	2.490358687682669	2.905145958101302	3.5330195453104856	0.2402741157716368	1.3006977565367004	0.25184426526715825	1.659941578053435	0.8825122666604858	1.4398652434523957	2.3369432961131538
ENSG00000081237.17	4.093448353125591	2.5480785976520086	2.8746656650622744	3.584155905961744	3.90335010809228	3.046371002565652	3.61313185139406	4.204588008944273	0.911724967832401	2.5101340650783426	3.0259941704944286	1.5427378798009967	2.3217563771897423	1.6803644601724124	2.719489093747428	2.5283024357519124	5.076845763766343	2.8937008254630956	4.359686432669955	2.234453180404415	2.003642118948556	3.46921327665293	2.3128439114493347	2.7965889325093833	0.7394705812557288	2.026501829596597	4.17985534502851	4.4532730206666065	1.5173695130785978	3.2847338894364673	0.7794624798067182	3.4381310341187925	1.3785110411584864	1.6973950076209419	0.6454580133962132	2.0431661619479002	4.825977373679608	3.1797604513930575	4.393208967378248	4.388103629346394	4.326965536203676	4.3420517382101185	2.084430820330401	2.419493731698962	1.5513556460772495	3.2295963010950164	1.2034513650804235	3.3317370342366797	4.134289217216141
ENSG00000255071.2	0.13718238076552913	0.2486335195355475	0.0	1.3343251216254344	1.2551259892123914	0.7973161897401317	0.38884266448989296	1.2524514859581826	0.0	0.6929153367832833	0.0	0.1859683554482196	0.0	0.09003357182672495	0.12661641503861007	0.09933288028782875	0.21507302543585893	1.3473637353531964	0.8290018577469153	1.1220263521032725	2.208627463805525	0.0	0.5364644612494517	1.0653051883590652	0.0	0.3693449394649055	0.10166684406502621	4.010654100726841	0.5481270579926748	0.372212268636986	1.8442010949536747	0.0	1.0568538266972776	0.0	0.0	0.0	1.3713985891424036	0.9736560310385728	0.4607389698007616	0.0	0.0	0.32390151816602003	0.07201350194436648	0.1252993175252223	0.0	0.21597846467833684	0.5852964523749777	1.8079219602530396	0.4894934919880063
ENSG00000186074.17	2.183379446222463	1.4269708146569944	2.160995294956968	1.3009074592082221	1.0490732900142574	1.235849462475584	1.751595849278341	1.5264744043948315	1.429237134451536	2.622607644108211	1.3027659462427266	1.6861772303675213	2.2955946350043397	0.36637157763368816	1.648020574096287	1.6092661141334557	1.8708115112970654	1.2514470147738246	2.6849575623306934	2.1821378947105523	2.2185533331888383	1.4167106937580556	1.1341683990834823	1.3842443857824998	0.48232126397420266	1.083640658009719	2.2034377730883294	2.8792266851532835	0.5340784224163585	2.1647272769154053	1.0863740433496445	1.8655815022812519	1.0206941340272733	0.5493486146777808	0.3415720285931783	0.8543176959603538	2.3589026692190305	1.4300358248794365	2.619262202058557	2.3710870578327126	1.9010554325532718	2.2633874143604427	1.47282369038922	1.2894037366320064	1.2778160596910826	2.337304487581897	0.5810601007340348	1.4736111275156856	1.1718583191996585
ENSG00000173762.6	2.6199173630772403	1.4428215292952817	0.5127507087424273	2.114254511341604	2.097553806558111	1.7260153168159962	2.067735013443231	2.8478122618091914	3.1635845736407493	3.2851695031575816	1.4078766296053755	1.696248371685201	2.6129865740337848	1.126767480495723	3.059402557876316	1.918892891895665	3.5523350121919672	2.038086745617031	3.6472702265604533	2.7930271401458153	3.1945715661427805	2.2560721714370553	1.9450740646686215	3.6291418029679505	0.9411862663315566	1.247151318957412	2.4892661159944254	3.2650548471036407	1.9998576773365373	3.1451339109596295	2.775660812360565	2.817934246686219	2.892633046003874	0.8116478982094701	0.9844851288054747	1.3034583078098008	4.215186366055426	2.3807205170020764	3.4149883973964448	3.3345254924038668	4.190923020205977	3.868356305291871	1.4678606137568702	2.9284393087223233	1.3928797128359351	2.4050385986243787	1.9987715209860277	2.7519446440381143	3.7330709888294566
ENSG00000115956.9	3.631058792723391	3.0163820583616503	3.7344857444244774	3.3296536093467397	3.651387225390409	2.614820245733036	3.874473182954889	3.9067909798180622	1.527187636040217	3.7071509867893737	2.8260659460198063	2.4066438515725745	3.528555576262011	1.7652636357668168	2.7469019575940967	3.124471280578864	4.2857668112874805	2.7517054503924134	4.514615101590749	3.0589581879851413	3.0987919206120345	3.2603981416819616	2.214496406069477	3.3146859888716818	0.8430734035662303	2.720480688042666	4.086815879577117	4.678389951965596	1.2717788803735097	3.738867843499842	1.6963194860103783	3.2270275653279556	1.598720768918275	2.0805439860595056	0.8285986752988762	1.5078545115978879	4.890183735424405	3.0871313015405297	4.391887696985604	4.640689226146208	4.376451202796541	4.10645655156428	1.9386127951458854	2.764597784189427	3.0446759349153796	3.6656807223726546	1.256233456066488	3.1157272849793496	3.7586842610922635
ENSG00000135077.7	2.9332185194438196	2.386824762893742	3.2462824942127178	2.1047209538558507	2.0757503892432503	1.6342736477363087	2.5769876782209096	2.299474115977721	1.5936841541390045	3.107589206157787	2.4524231215487924	2.167678765437184	3.1000522398741257	1.6553600619172355	2.629836729642532	1.7534194759752624	3.1810955242878336	2.0898449981486893	3.0213673632954827	2.435020096031868	2.818338762071595	2.3534540432095836	1.5961710983503432	2.791858117916079	0.9944401081158781	1.6372193124875154	2.512529139153877	3.348861041109801	1.3220912627990586	2.8038101851567223	1.597974327823547	2.7876042966379044	1.4168414578735389	1.4124357228720625	0.7089539859029707	1.472301138073107	3.354874041138349	2.172092341400938	3.5804806724549914	3.369568193949861	2.8102544837933143	2.7382896999145663	2.071821085272982	2.1808898120608644	2.0908296078312776	2.8989857528279455	1.0887963245635994	2.0482868028849683	1.9010674049603773
ENSG00000078589.11	1.9002302022117241	0.662395003937379	0.5483458149984617	1.4336689733047274	1.9502914849932456	0.8139349859574179	1.8521458066665815	2.628726310181304	0.26254666659032033	0.8594401880100176	0.4457301005715635	0.1821892810442457	0.984866574968643	0.044745296456309244	0.6215022642784858	0.9700238907948316	2.5834727059786395	1.521470687369411	2.5530495251887424	0.6558444775131552	0.34195350232614324	1.4880518165890413	0.7079351671759894	0.8493860102811256	0.04505288137373611	0.6516007264431981	1.836568188054129	2.279403711078837	0.29407001887493	1.3148949125842455	0.10996659541239023	1.0401125964414646	0.12179133612618517	0.1875908444189763	0.04139312379710358	0.4383464330165219	3.1788046383804693	0.8169061092405854	2.370692062281736	1.9441090858648618	2.120479474657009	2.282849467841158	0.1701674383904247	0.438383746940978	0.5128855867308579	0.7748330968160543	0.2324522548410756	1.1232127009377169	2.2190076188344388
ENSG00000255833.1	0.2183486066627306	0.12876575765528311	0.04005355008056441	0.2946405190929973	0.2980348710064331	0.10690218231418104	0.14227645605149442	0.4874080330459713	0.0988023595686503	0.24320754864698402	0.055689550212525786	0.14069499101194605	0.18698485324411576	0.027406425023301307	0.25245812714964677	0.17295970899589777	0.4925902472805697	0.061855352747370786	0.6677790035706527	0.23290320999878938	0.242688145477833	0.0836919424541685	0.0936569254898245	0.19487375562652123	0.027595914771019983	0.12021176911947853	0.5850863229159814	0.738616886107625	0.012358558911707956	0.3200448256835664	0.0	0.20819431243059897	0.038174346380133985	0.015165754043164248	0.03784770079642132	0.04191059642504753	0.8618671662853394	0.179488034025606	0.667470866178744	0.7146684347176394	0.4711872321106263	0.750334070861681	0.03261582792750222	0.21677826803407976	0.020682266645608845	0.224453953330569	0.0	0.22100808324495133	0.4445794316273381
ENSG00000106952.6	2.346915268131879	0.9785160091333339	1.5797353182490586	0.7593431948264147	0.8440590200657959	0.5993974688465985	0.9198674255823027	1.1882433747611418	0.5604277673345573	0.6600133074284013	1.524578538701825	0.34644123127808485	0.8502052499200772	0.4760083296699571	1.5046250472921088	0.5295595926133306	2.212595531923254	0.48727578207566896	1.4573536982184214	0.5371043865816081	0.5216732780363829	1.3413331320655946	0.8229062863198179	1.562116043285967	0.16103113518401643	0.4562032406807518	1.1923715351030626	1.6449925336981115	0.576254589414925	0.8748232336354558	0.31696205454083204	1.6540162321051703	0.1962764321495329	0.559590064320947	0.14842072234408268	0.7831978933119569	1.9298362957029371	0.9764272491175641	2.0025671354646777	1.6362366169957032	1.4124987807636649	1.3026517520294676	0.5365501883505797	0.993777165062731	0.7955519050975306	1.038300127083896	0.25731129601757696	1.028834325073013	1.2980604695018296
ENSG00000010030.12	1.9872925537937272	1.1599467666376715	2.439616721084132	2.7514181000412594	2.1302118566049906	2.3845148836138774	4.111958504077635	2.7173032386306493	2.5043528807894035	3.212437903239661	1.7720909197478814	1.7000126087730134	2.5768534736770308	2.452554835920892	3.1822117146218813	2.094395390287143	2.705928791563126	2.461657170284884	4.7563883463369345	1.8009991065909077	2.2192451972933758	1.5976961453830967	2.2009461854386774	3.1780769880371538	1.549576469246305	1.1466956062499913	3.033577593841992	3.1227584967183475	1.653711590681573	3.3171535317960466	2.7729105471984177	2.3799469112743576	1.5883048351970566	1.0933638840226267	0.8797346740330274	1.5661388381004404	3.796955131116059	1.9605791257430076	3.5331972276303367	2.18984883414475	2.9129476121948605	3.1435102693598282	1.1972774453615234	3.0673760938452945	1.1301494706452238	2.5134522016829344	1.7269903841706147	2.4973867627752178	2.4718034467087975
ENSG00000179344.15	5.696648901272469	5.053745783907636	3.8612284500197047	5.852121798038464	5.57758464490703	4.756873387900228	3.249801232913818	5.011565442996148	4.2323001482689815	5.471095546456744	4.836879992593103	4.387603498385111	6.525968900619831	4.122900490383158	5.60718659612447	6.056568426887641	6.698100340121153	3.5871852112210445	6.990493535667184	4.935552386152244	5.396776961774123	4.0935719850520895	3.361130439816071	4.829593743087435	2.588536455913905	3.2966493569974675	6.089349127287747	5.4162157441066325	3.7028845616487724	4.04686371823954	5.18855624910033	5.504101763168333	4.150070003808967	3.0774165295865186	4.214216237921358	4.469044061229574	7.417605578966144	5.7112185946578125	5.47243823960902	4.871425788573698	6.836640511909959	5.949088514988742	3.7451141908875076	4.868646998919176	5.019841807806029	6.227257068671542	4.091171923310902	5.391943139984015	5.335995163830923
ENSG00000125245.11	1.3077919847154333	0.39921689427346474	0.33591381963125305	0.9292853216422916	0.5836510530666854	0.7207760403174434	0.8079644963256355	1.4188550164418647	0.08796534773150297	0.3934252862595381	0.2867743228714131	0.08895350442021868	0.4818512785723796	0.3424490910928981	0.46637386965760574	0.3562213024516352	1.7562011061916447	1.1965523015487423	1.2648852419450074	0.5439825258124596	0.5596489912424155	0.4154731945236594	0.30361870094161064	0.44866508002287825	0.5652127387651554	0.34454000314381444	1.033005351459471	1.2869479995608395	0.4860426147434397	0.8966359911841927	0.20124390136939652	0.6329759003005553	0.4734669531120841	0.33621178681536773	0.11438844755566523	0.3149961142528362	2.6805766132151585	0.5316037230688095	1.342748152773843	1.783456002899303	1.3961696658100484	2.033897144113113	0.3868985517089041	0.6664865728144589	0.39370401742711003	0.8349882931202158	0.4472721917213938	0.470336031231876	1.4325668767320867
ENSG00000106066.12	4.177623312642484	4.514341562401719	3.8206760375231243	3.969554628749095	3.982967036099669	3.1555690083045915	3.7349337712968866	4.1132336137553915	3.4714641147096166	5.145108249415549	4.161048362787463	3.923065654118858	3.7545175009300946	2.496291943387282	4.506422238896724	3.6972310309772807	3.786549123216002	3.949493416141675	4.879020503194901	4.205355815333276	4.9640708597203504	4.393565116798757	2.562264554305674	3.4428211497152237	1.650973928967277	3.8284180587231087	4.663989195008027	4.912084192834569	2.632825841908456	3.8859051400815106	2.478931404739999	3.7513631363616	3.3337194753518338	2.071942984867948	2.482355118681933	3.003935094931469	4.726836803600112	3.7328170547084025	4.142307933664325	3.989425165049082	3.5191171861293333	4.059492009557982	3.296589568015575	4.599405868830943	4.198538863939218	3.551552910185168	2.8872819830938825	3.9952894525645917	3.2691017038189476
ENSG00000165509.12	0.1729670314846536	0.0841174032040066	0.05690623755957459	0.04920394169086738	0.0	0.0	0.06952876492338075	0.05939562596463598	0.03098245022798316	0.1093274171895232	0.04788241821251629	0.062008575834451025	0.09552901894075097	0.05812536870730351	0.0	0.03245810571020343	0.0	0.16012793612611842	0.04795561841008828	0.0	0.031137304257615323	0.0	0.0	0.0	0.02955836069195523	0.0	0.03323898149382073	0.020946038557030904	0.10268378397978156	0.0	0.07270163963771657	0.03389244041629683	0.0	0.0	0.0	0.0	0.0	0.03374594618210029	0.11112452397427676	0.0	0.21536739626146395	0.0	0.17722607750716773	0.0	0.04397829919834892	0.0	0.0	0.0	0.0
ENSG00000136541.13	0.3107343896645051	0.13841899394161272	0.15558151483482308	0.09148009922828775	0.1683278129084288	0.021215863257044467	0.12850713711056264	0.2123909972179491	0.03886625570130576	0.103359211340102	0.05997828540756376	0.058571151135061	0.13811333913846466	0.03683060569642601	0.1025482761161255	0.05071339017069039	0.2357555524446221	0.0	0.0698424176866586	0.01782549257548095	0.1502700845065327	0.11173664462498992	0.0	0.10181509563032683	0.19309080960806851	0.0	0.14092647997208924	0.1147457088488808	0.03308636990039	0.10941860905704595	0.04615164916762153	0.08379564182068627	0.0	0.0	0.017132763200473265	0.0925284375253396	0.6393933751403433	0.18137886154047328	0.3094225066809983	0.18588777272807247	0.2660644796057624	0.370850206478635	0.11397960922544695	0.0767656982881416	0.10818543665062302	0.0906454989392468	0.04082497676383879	0.2685595612462163	0.26634591193375806
ENSG00000177409.10	2.843581630270717	2.6958192762571143	2.4207772521731945	1.7330363264552626	3.0018043450720504	1.973759191845606	3.981739288321957	2.9367285071374454	1.3342932015866318	1.7331628659591174	2.4530862214943157	0.7266343598461876	2.158317220054296	1.3427402870926257	2.0420537583620244	1.4909196547754549	2.8138130863847097	1.9868910092279428	3.76274090612248	1.539031456957318	1.2645262143701634	2.398864615897922	1.730144623044411	1.4897287933076893	0.6719017722556958	1.939175108479285	2.7036734926284223	2.915867528719568	1.780444450540907	2.6910196246121036	0.5263886734916696	2.325792935896013	0.9243096321260804	0.825357603221989	0.380250721553753	1.4825438287321717	3.594237571403769	2.3854237694681695	3.79366601308192	3.235495551885769	2.562560715344714	3.076662633942139	1.8557429637728773	2.2192370718106686	1.7335065255948974	2.58032574319052	0.9924890900743562	2.6767181106282423	2.3714356812186077
ENSG00000188822.7	0.8102992068878427	0.0	0.030205741210029766	0.19655665379883308	0.036846029199611045	0.035304876003729495	0.2409309036871644	0.48320455020878444	0.0	0.0869204881380222	0.012745066197948393	0.12747959067675435	0.017209579615629862	0.061071683522672615	0.06515428767381717	0.0756629191771893	1.3591157459353267	0.08641923735801042	0.38091124516625496	0.08728655838027051	0.12669202850640288	0.07569049893092017	0.04033755264216094	0.3735186183706739	0.0	0.0	0.3163023885722474	0.5089340684557369	0.04137691322877883	0.023568080594415248	0.03868895625637692	0.12102106254005097	0.01446374354428579	0.0339707213742552	0.0	0.031611188969323654	1.2489302401302567	0.1851118014473339	0.25033572156238826	0.8518936961420922	0.8754475237051684	0.655050898567373	0.012342871383118448	0.06446221080634451	0.0	0.26702538472319054	0.03421343253513959	0.04419064432269077	0.6994385905910305
ENSG00000117090.13	1.4495557326267283	0.3761977397479236	0.3037585948999891	0.9749354739504522	0.8447367916563092	0.5583521594465272	1.0162050350252942	1.2798398036776983	0.5074046291102494	1.1274046482606028	0.7174967459738273	0.4080446187640432	0.6830498580978535	0.4707464921366957	1.1704582783979514	0.5130529914672322	1.7548174844163396	0.31396634628616277	1.8375461310166303	0.9030066359946534	0.7343732766188723	1.0197400241070804	0.5280970767168057	1.2657997286621505	0.26418714618213707	0.5078849906285255	1.6447591325174855	1.7552382531722945	0.6089954004744597	1.4451934717334178	0.5209166824811525	1.15755695697468	0.5075438790415676	0.3040309590584506	0.24415620465242277	0.42310026151991104	2.254340970784044	0.8695957257647775	1.9303228957109992	1.3712504772241405	2.0238013829316963	1.952584498785676	0.19917942153772542	1.0873064701967468	0.2391543251350821	1.2738229116899946	0.5727321410553133	0.8663539589228778	1.7950935728936182
ENSG00000096264.12	0.0	0.0	0.0	0.0	0.0	0.0	0.0	0.0	0.0	0.0	0.05414720347511507	0.0	0.0	0.0	0.0	0.03673034890635491	0.08155706605906735	0.0	0.0	0.0	0.0	0.0	0.0	0.0	0.0	0.0	0.0	0.26169969052892933	0.0	0.0	0.0	0.0	0.0	0.0	0.0	0.0	0.06743321185425513	0.0	0.0	0.23510531704918539	0.20963526532402982	0.0	0.0	0.0	0.0	0.0	0.0	0.0	0.0
ENSG00000170819.4	0.2265300848065629	0.0750890101236245	0.0	0.06530864015086987	0.0	0.0	0.0	0.0	0.12025211799144503	0.10944188437957501	0.032132013319156875	0.08218640743264025	0.04328633434873263	0.0	0.0	0.0	0.3876326829310602	0.0	0.2756425781176254	0.07418834848163319	0.0	0.04848687399233648	0.034200836074655884	0.10781010828654225	0.03932020368070851	0.07001429145315739	0.08708175830259396	0.15978974493950343	0.0	0.05908431578785984	0.2713798148436485	0.0	0.0364322198326883	0.0	0.0	0.0	0.5646601658006789	0.08838534445389601	0.07510533606140336	0.14303936099322953	0.3519666197466461	0.1469820521843831	0.031124512598018527	0.10744841128585052	0.058406827217927275	0.4265834073602374	0.08530484890921294	0.0	0.1861136348711829
ENSG00000271605.4	2.0695848144649207	2.1606682309801957	1.943511224083337	1.5096993884860987	1.5587126436683107	0.8953680028475125	1.2568549532761972	1.5608928959897248	1.1941352256970579	2.122274286437004	1.9350636792220453	1.1610345191937865	1.9437061576422665	0.6151181643963668	1.9945691557676164	1.3153317432876392	2.727209504324851	1.3013080713103076	2.264655348611165	1.8901416070378738	1.934155075438252	1.7388207472264685	0.9887115537329653	1.5441310280370117	0.49510270346745366	1.20394895293499	1.829112800293898	2.348852938601756	0.5067972648463859	1.912181159112847	0.6326908536563051	2.1840606787526538	0.8138847011859188	0.5341268802375363	0.3662386928836929	0.6570293381183604	2.564224747812564	1.3698071191824444	2.5238500206687142	2.4445060072828224	2.416633260354811	1.6221241167068425	1.302556931894849	1.7940223411690006	1.7257857199913733	2.512483567304508	1.1245495306873368	1.6181387924017756	1.1609282267324141
ENSG00000104951.14	2.5878373628144127	1.6587682585295045	2.028365766690448	1.9835657324744973	1.782135990673657	1.378343149795971	2.304153958854276	2.202277650460636	1.8376075311857756	3.1560694936650284	1.4382159536115628	2.052575015598875	2.5952496264786027	1.0909649290351622	1.6824321853787374	2.027988651304508	2.5461553374699264	1.6443075117180301	3.498168337846418	2.84819348844032	2.3682142914225657	2.0229620626665867	1.9148034473714244	2.145926550074058	1.1696889454977328	1.8032442878178618	2.6614382302158903	3.6099348443596835	0.7954442968214402	2.890444365867573	2.6537817721266004	2.673863721561693	1.5361881552895047	1.0696679014452968	0.6157724037842216	0.8067814670816907	3.2600191816438793	1.5678045523294044	3.7169092402245894	2.8198682034795644	3.6125881106500692	2.186327067799732	1.0154820918265375	1.3743045674891297	1.6332886104276498	2.807758779066036	1.604832467415744	1.94014052373048	2.000952125667389
ENSG00000105352.9	1.068034947246084	0.6485144816615752	0.0	0.18973740580623602	0.0	0.19299858796229852	0.722549699421548	0.467921668142107	0.7685490207458708	1.3532312428424875	0.2691253947143969	0.23624942445275524	1.044843664077274	0.3690216451443145	1.0888137898377936	0.403412053103462	0.20905453386831319	0.3077603058489135	0.6925935808583744	0.604573362285849	0.5715705048653172	0.7435779411394666	0.3275076907295982	1.122687415663941	0.05925879641455016	0.0	0.69042112826022	0.8946135201759359	0.606924525800448	0.2513565708300729	0.0	0.6132138164522252	0.5129128259737286	0.5895416591646067	0.15759442457706602	0.3288296659693745	0.9881002499058642	0.781659870197971	0.5719997783540947	0.464277010751088	0.8415952506669024	0.7791828103865397	0.13657016911185482	0.7184225024658802	0.24865566713133377	0.33463910077487535	0.0	1.420813481621398	0.2737725539106686
ENSG00000154016.12	0.9519566235951976	0.6338619580118815	1.0643553030962234	0.3535197324597273	0.38538874694501635	0.37099689665671937	0.3373617961213437	0.4968546305169525	0.5492261529510554	0.7203507347608736	0.3951803026959173	0.41356466223015115	0.4914439489193318	0.15014455299769125	0.8947735500821021	0.4156092282920783	1.2581654532917872	0.3464323035549068	1.0370222142584982	0.47167719873135	0.730889050795214	0.7705554202572241	0.3100374659766998	0.2916135071364081	0.12702420822942742	0.44829908541242225	0.7869516691863431	1.2262369539331315	0.2981955884592858	0.6127579462097017	0.0648302416917462	0.4871125985866905	0.3478000357315294	0.0846572429272624	0.24586137387495063	0.2476918598633784	0.9410415150276477	0.961314911664177	0.7144365007668492	1.2050769993635673	1.1944439693799613	0.5002270035034673	0.9266293530287734	0.4166695940166349	0.5264818071029564	0.5444199679059969	0.2665272122221056	0.6097398817171209	0.705487273666722
ENSG00000204397.6	2.3407372114633587	2.6112397393751507	1.1707206412775364	1.8975714807388557	2.077487757571288	1.6942789171034798	1.5556308511595365	2.1616187571549736	3.5995005355431804	3.4952705981868535	1.963471689756851	2.3599488432997378	3.126265705768305	1.077485312733067	2.4608561822078165	1.7101108617917078	2.7911948901727204	1.822238021045961	2.5255280972206933	2.7977082239916116	3.3724613844849864	2.2419652622516133	1.5709617820753798	2.3299954234666886	1.0118267930061378	1.4369370625084645	2.3454070064654142	2.465802652165814	2.5509357979861087	2.8279204472149657	1.890320597793372	2.4320786127658747	2.772590242163728	0.9183281668390569	1.503002563843424	1.726792742285834	5.109320880488112	2.9739315187431887	3.940289757090282	2.7221067757392254	3.020654801759372	3.0598618053414115	2.684583306994215	3.459880204720989	2.0849356810227877	2.3483700820135924	2.1247706905030275	2.5098258555629194	2.354976107661476
ENSG00000108244.15	3.7891755097120936	2.3868330495263415	0.911522190157926	2.4832263270840538	4.10080620330766	2.4847287527122117	4.302544521151305	3.195863279864695	3.764125763446097	4.470837703602384	0.04562486494398475	2.407868981485235	0.031008372604296414	5.034059076322722	4.131959609446554	2.9955959463929323	2.244221981733752	4.074512912771443	2.9734914664011733	2.024196506625828	5.382454502269753	1.3563400667016714	2.2314705265658707	4.638622066186731	0.4588590216818278	2.2072622239450244	3.0685772293894056	4.518321785481876	3.747572746882337	4.7227834590964335	3.93267658436136	2.857273439214629	2.8881179034784017	1.0703791071719426	2.7627585430666715	2.093817605580497	4.382580756894652	4.956942399610003	1.7661251734860457	0.08335271718385269	1.0967412089180963	0.0	4.045200398837458	6.421946541557758	2.4226615178024553	2.3360687375486533	3.481162831309647	2.634371372160756	6.05393018901865
ENSG00000136235.14	6.20001434152143	5.752478346140006	6.7060883037306445	4.289615650075403	4.831620670505635	4.575785964716081	5.455032920623753	5.51866239933025	3.7513468920479522	6.015113166160352	5.8899490442349345	5.598435801452184	5.877186478450721	5.545240241730528	5.212530523310003	4.4983379459560355	4.4372418083969425	5.196468555696973	5.4602267723250435	5.517972683905745	5.476736934949981	5.31244053509665	4.290394931109716	4.434333747380198	3.6038577823531575	4.592403655717198	5.906672917944521	6.964277932131698	4.1984099688602035	5.623353174190467	3.918587492887	5.781658369569935	3.967088935579335	3.835197201366604	2.6603889848342654	4.088705113585266	5.330649132899173	5.112979031825622	7.055611446052153	6.480139592682475	5.818914466829138	4.863577188711869	5.043418512429103	3.262931269884403	5.311504150966986	5.322098416450477	2.8120498697333174	5.0530672750748264	3.1961938712033975
ENSG00000170454.5	0.5403315740652266	0.03392469402935916	0.6099045310889892	0.2203176547460314	0.0	0.0	0.33817054299472815	0.9995440879541473	0.20770399488489175	0.09787669266107375	0.0	0.4767513945475662	0.0	2.2069484635782906	0.4677449639489972	1.3070175983849857	0.1661043780402624	0.8555509817323742	1.234406107591005	0.033512062170385576	0.20868193343249125	0.0	0.5972408013499908	0.42820156253369435	0.0	0.6762177300389195	0.039432664287867784	0.27339239553786754	0.0	0.5328889140487816	0.45278920246622406	2.671193771379506	0.0	0.0	0.21172613334502066	0.03568209741904911	0.10473518855702378	0.15386865522323961	0.3079964911829892	0.07820326514866281	0.37938854758193025	0.0	0.08171373646471193	0.0	0.0	0.28037574213555433	0.0	0.3174421491915176	0.12695207707605105
ENSG00000117009.10	0.5299864215742696	0.1883949152346376	0.5160094414980073	0.19546683069424894	0.26989827516548187	0.31126216331416556	0.4266915285142473	0.41360856193290857	0.2283340124285276	0.370340066038598	0.23919789203359965	0.1132096045113805	0.37506807549829285	0.29777662252934173	0.33173881073550865	0.17908143819106634	0.503163353258713	0.2186470394658109	0.5620915811810083	0.46110457105819364	0.3831035999005569	0.13118485406406072	0.3128904316428623	0.4245496044933579	0.25383767701307736	0.29284242623895257	0.4058935019591695	0.7997033547573003	0.129965911420395	0.267533814998467	0.163606530666327	0.30095701830254623	0.08722277396351498	0.10257262362062944	0.062302290296716356	0.16020904712196155	0.676635586684608	0.17883502514784563	0.9347597052720351	1.0824271517431765	0.3657672268555561	0.5191551085602716	0.1457305298143871	0.09395909238728839	0.28184444474490067	0.17855726628246915	0.059924006206900395	0.36579098399563775	0.22376428870088788
ENSG00000170054.13	0.18576681460584887	0.0	0.03097588539643091	0.20128443984159786	0.0	0.0	0.0	0.06397810230943864	0.7677345878994667	0.0	0.0	0.06678804080081209	0.0	0.0	0.0	0.0	0.5010528561015531	0.0	0.08511841228871989	0.0	0.0	0.0	0.0	0.08775530351043558	0.0	0.02870586181008222	0.035828395194275185	0.17149553265635029	0.0	0.0	0.07828308798869194	0.0365321619773088	0.0	0.0	0.0	0.0	0.06426565898679643	0.0	0.0	0.22464795411053776	0.882586707911268	0.0	0.0	0.0	0.0	0.03957155442639903	0.0	0.0	0.15224274856088346
ENSG00000123405.12	0.05051628465703789	0.2649142980837082	0.18278168329808375	0.1078889481102602	0.4117404819945128	0.14461405902227217	0.6600691428496007	0.4358993767804638	0.2852627915227812	0.9448921808151778	0.2722708285204926	0.399948044013712	0.07186215595146474	0.03281152747452098	0.04651721963796844	0.282655927704616	0.19354837045083162	0.3365442874955618	0.5018820012244883	0.6554736199470497	0.7928216642159815	0.33102338805915266	0.11163302425421917	0.40627690124706056	0.03303796108859844	0.22251280416935856	0.4763643958674163	0.9136220902177576	0.11443801510164815	0.3565813268600038	0.9011694426751835	0.2136357164782995	0.30551141389985703	0.2356733213791343	0.14571436200610327	0.12998539998049688	0.5582670173707849	0.3981501435929888	0.343479338197419	0.14386646299062913	0.388315459098679	0.12422040988372428	0.1262064580491071	0.47399923682283784	0.18720299105422566	0.0809162305220798	0.20564874527880514	0.6439627325324091	0.17616097203037917
ENSG00000100365.13	3.4267714945691727	3.1265192144054477	2.6716815377486087	2.5484816393501766	2.2353773676030544	1.8587238637754853	2.518757833623832	2.9695496226986435	3.0702577305928114	4.091265561510436	2.661599041255811	2.8077165316811423	3.528325688852494	1.5061305519081067	3.4015024610281195	2.8265427656364883	4.131343763855114	2.674488628857661	3.666488739928959	3.5839294324447897	3.5809281141244753	2.8629014041645013	2.114781287165993	3.21393216006147	1.2813346656804274	1.594027373048617	2.9379133655912	3.802839460651886	2.0757144879921063	3.4959318596388096	2.6500735535904543	3.113428216988458	2.373888288098798	1.4560648382607346	1.3171665077056958	1.216230162628648	4.016826136586393	2.9432657312843133	3.5665516147861016	3.595528850107075	4.087854665682262	3.716081765371173	3.3811080227295154	2.9425902987591415	2.7728145235489667	3.7560272840459423	2.315657621312708	3.197835046517654	2.9532497624917613
ENSG00000121351.6	0.532685633512393	0.0	0.036537192439158026	0.0	0.17048914709561014	0.0	0.24957919416359978	0.03814721248676634	0.0	0.0	0.22911041695410847	0.18902475453960374	0.4628227551288958	0.07370961765352224	0.0	0.6601284588148095	0.04644411295419671	0.6768865868397496	0.020576812195084837	0.10515480922937347	0.07811219655602064	0.0	0.6322445371776584	0.03521005172843758	0.0375828123083409	0.0	0.0	0.0	0.0335315539529543	0.0	0.0	0.04307619300122709	0.03482095520345771	0.08102289362438957	0.03452276708878386	0.0	0.8103919832723427	0.0	3.5382338175538104	2.245978267395259	0.19739804225123195	6.6353692891309235	0.2976648310897546	0.10280598642165786	0.3519236335241977	2.5274142445439467	0.0	0.15461139644216068	0.0
ENSG00000111536.4	0.0	0.0	0.0	0.12323101771868358	0.0	0.08479800926334113	0.465407473382847	0.07589186411292816	0.0	0.20383577125726354	0.0612483964890505	0.0	0.0	0.0	0.0	0.041580284177292856	0.0	0.0	0.19507688274626098	0.0	0.0	0.25996245113229666	0.0	0.07011832329885846	0.07478319116776123	0.13192335358123	0.23843535419001308	0.05323469454819811	0.06681382034339661	0.11169573854744222	0.0	0.08555512245461432	0.13552345827185586	0.0	0.06876548779995584	0.0	0.2833790610941133	0.165632048587428	0.0	0.056778100385117464	0.16121739773401084	0.1145110923516536	0.0	0.2002383024223969	0.0	0.0	0.0	0.0	0.22121420316149584
ENSG00000156127.6	3.094488014109245	2.3398661734096664	1.6834335070162736	2.011596322976859	1.6866159346139953	1.4818218455214824	2.332542110644402	2.766876841053132	5.135485882759592	3.9525838767342862	1.735973670074128	2.72986010085814	3.3321830034345905	1.804087879440569	3.7948241542612706	2.0282895420122116	3.6103689641863754	2.370181466727349	3.6510096343905256	3.277076790408632	3.5936046050342907	2.5978213795743175	2.3228083774461816	4.1951829421992635	1.5198065946482169	1.2738045611773599	2.7336071665766513	3.355592387597508	2.835018951600388	3.456542420901637	3.3884187345351635	3.4663381440693426	3.25324503625381	1.3766889909401936	1.7468518433541937	1.4758682281489095	4.333823595297477	3.284073301194458	4.200268091393015	3.1650580237987036	3.9804663907531492	3.9456019875597095	1.9811684093779294	2.7121377842060896	1.8895926192398167	3.109438696001425	2.6496360913524604	2.737640365056232	3.487478938128477
ENSG00000188011.5	0.04790421229598459	0.14547322251650507	0.030446560679087666	0.05211543289066605	0.0	0.03558595559672456	0.0	0.09334631253820594	0.1866176909075433	0.19669396805102402	0.0	0.033203855365677715	0.13326782073276905	0.031104988267333742	0.28371152991703186	0.051282968388322483	0.31596657083153223	0.0	0.0836903195566437	0.029922937523692548	0.09679524623498875	0.11296567338212267	0.053960175402470174	0.0862842990788092	0.06197430799763279	0.0	0.13598680913947028	0.0655959317752686	0.18507171363638528	0.09276488200829225	0.0	0.10515241082997287	0.02901368246225673	0.0676887380155389	0.0	0.15271251940855807	0.23764178203370961	0.07064328296552772	0.08905100553972961	0.04700289367315386	0.22737019068923572	0.5956460783272948	0.024777493698744435	0.1271401144942159	0.046585493605406925	0.038897393864278436	0.10107897682522196	0.12969917458733893	0.0
ENSG00000167634.11	0.18253453761500446	0.020239373979398116	0.09896310996289633	0.1022874757565156	0.14296942795968726	0.0702275896166134	0.12053247193119636	0.04218137266318873	0.14700441867039998	0.03954143480889378	0.017082796345571808	0.0	0.0	0.0	0.08680114308672633	0.10068110472780949	0.051340063217226874	0.023714089302587695	0.1625941639822068	0.039710765821753216	0.10702817981002807	0.10071751274129771	0.05389241522821031	0.16749578538509613	0.0	0.055818776835968885	0.21974770639217414	0.029485232064559323	0.037083899089017214	0.031549101432034536	0.0	0.0937241328804633	0.0	0.06760422409519698	0.03817853366390384	0.06295885448323757	0.08353564904476772	0.13782012470321137	0.07932477831792926	0.3132971425386654	0.19676629664220735	0.15502849909604433	0.03290146638650973	0.0	0.031184093835746763	0.05156875182771615	0.0	0.05901398934169244	0.02602896587547001
ENSG00000162654.8	3.5832114577036838	3.904063275665217	4.61069044188651	3.5486138059238	4.5099200645178925	3.5943725607013266	4.324588482228423	5.219094794579224	2.7830959557845723	3.1449979773433787	4.482764020800001	1.776577507894228	3.0877457553191965	3.1184756992300056	3.82428200397989	3.7380759683007274	3.94542624310827	3.840891612963595	5.88896764195636	2.654174593998197	2.4584514223942042	3.540439420857674	6.80007182575602	2.2098555072742596	1.542797381016499	3.0632456267316743	4.247452401034372	4.596624960364781	2.7962644339611584	4.321649318474165	1.1453363878611114	5.415397242128928	2.279047003246749	1.3975318055697517	1.2135471719888324	3.151140445785416	5.3930863897417085	4.035670017123162	4.9823298762787935	3.78034141706961	4.125145102087114	4.487300932776287	3.3340870684329165	3.7394280372608253	2.799128529924122	3.9504438549075376	2.455812821496255	3.2492283466810847	3.634671705911142
ENSG00000203756.6	0.17800645270417345	0.11440862429432731	0.0	0.0	0.0	0.13373957757363283	0.0	0.23060055901796847	0.0	0.11258442852108426	0.09704884076935699	0.0	0.0	0.0	0.0	0.06614537378559787	0.0	0.0	0.06551852644760887	0.31562072533348395	0.0	0.14482967564807556	0.0	0.11090779170913877	0.0	0.0	0.0	0.1642977757659475	0.0	0.17524541815938616	0.2787456389913001	0.0	0.0	0.0	0.0	0.0	0.3347734280619614	0.0	0.31921192856556174	0.17480060224950597	0.0	0.0925747295027597	0.0	0.0	0.0	0.0	0.0	0.0	0.07474791903543634
ENSG00000172543.6	3.0475429869414308	2.065083270124796	1.4573390428910393	0.4754498210919611	2.3976816825623724	2.1766073469419513	1.633684058404654	3.0524005539468493	2.977020277310827	3.277901881196553	1.6766256877980272	2.5962797424823227	2.1169210431319962	1.0173874992759804	3.010756186037166	2.202366889296812	3.332480376246717	2.2888825448131547	3.707125177208662	2.2282074585190443	3.224367395249397	3.312006984031429	1.088565051459971	3.1656038357677376	0.9744273691198198	2.141827123967881	3.357986711260922	2.858530286158859	2.5801444536774927	3.279301115239435	1.7694056733821804	2.481522678061733	2.3838048668941365	0.5590993021158613	1.111111944519783	2.3590308676665948	5.056143695074393	2.712342377243053	3.7183091935060757	3.2417587407541375	4.345858378519764	4.883442692785999	1.1766692775889969	4.131497789150404	0.996408318716387	2.9314477385546405	2.9122840587043797	3.0811519844533195	2.623130538237461
ENSG00000117228.9	3.7143564209200366	4.327287289396176	3.4312054178674245	3.3310764350081956	4.59349986248891	3.336238624002392	5.284868003591002	4.705993210034043	2.7116841959293216	3.838017728901408	3.4828008187679895	2.1144349966138907	3.725288134819984	3.729542850527984	3.7175788480038516	3.1623473773657325	3.3142983421103516	4.099206048345486	5.221518533990392	2.908747821257766	2.917823939985859	3.591560581273767	3.271180454444237	3.245387176350037	1.7287039115718592	2.7599236282719004	4.391091468323583	4.438932302535103	3.7898204671947666	4.764229050166767	2.6987616736501487	3.891500786829451	2.418989316746937	1.4882674915753724	1.8382058054378978	2.7240882947123857	5.407941831424069	4.194083210764427	5.011942611192806	3.853865290331606	4.064748519975198	4.910561671741721	2.7259091536229687	4.855903942879918	3.3887342963565725	3.457654287475211	2.468269417474398	4.549968755427045	4.014289549833755
ENSG00000167244.16	3.8110198813525575	4.185964424688246	3.188308581378073	3.3778179166154745	2.202520241639058	2.4031410439154293	1.4122473080789728	2.3626713162864315	2.899707717675661	2.882397798746992	4.233374944689077	2.1849164952283786	3.744572419429845	1.6546543823314384	2.506776325037428	2.249857207322535	3.427920085604356	2.020751774206814	2.4442733247366593	3.736961225800261	3.463123953789844	3.013679791342602	1.4818523869182132	2.66605145864355	1.26875885586679	1.5664021507685382	3.6155634117143154	3.1599498453236694	2.5497650477949945	3.6910585070973725	1.0018977836698275	2.439115488615508	2.321221141802193	1.320625254160152	2.227946681353737	2.132749164877381	3.3015019164605968	2.7312995551735577	3.6019914193011697	3.168059656993745	2.318549705153531	3.68543695519027	2.0754680507465815	6.352738132629433	5.227142615421696	3.388167628338306	2.368593714696354	3.3706042708042196	3.2134065575117376
ENSG00000163219.10	2.485250018171214	2.3922159985875786	2.2820799604080024	2.35948268976812	2.442918318950408	1.9005436574078671	1.7717273196089534	2.706486638131911	2.040302431679905	2.5028228225382	1.9049340790401192	1.5703439998314164	2.171208872879979	0.8413543437857846	2.072235011128745	2.0841393056818163	3.177807597467907	1.7720056179152015	3.0071874515669235	2.1622354950549565	2.068809105145892	2.3285353744441637	1.2755345994910576	2.0875923282586792	0.6950372980325913	1.4723543191487012	2.985794521930287	3.216229274360155	1.996683719553936	2.4983866452461188	1.1577325683160913	2.4545298628641232	1.6219683434721517	0.8961032391300544	0.5288610027576055	1.7108842941781013	3.808362879577378	2.7435393187594705	3.0163288346084975	3.396333143461346	3.416100003708418	3.32885581926823	2.4605808804162153	3.2093496889025546	1.95840031450549	2.110336105692663	1.2832483415727525	2.4584442880683994	3.046199619958142
ENSG00000165071.13	0.8202955528094379	1.0207087138196802	0.6171060072893008	0.8524301641911499	1.2049536109468069	0.45533675330570056	0.5364175048273656	1.092672308770715	0.9122905467985478	1.054601006057774	0.8902543487492817	0.3890773685263156	0.7331628659591175	0.3479280083665835	0.4985430805933931	0.6814642699524462	1.5329103103338675	0.5338282686582857	0.8357302767757727	0.6390478611630271	1.1096055981273882	1.1020814293609906	0.4724755497970124	1.0429782055949122	0.11878997743415698	0.5794565887017468	0.8104402324797984	1.2302773196874017	0.7157202110599251	0.7884212343005427	0.22827426039987547	0.740008505192971	0.39808945716302296	0.679078856008641	0.21101668657170053	0.3155904616348864	1.640726621016693	0.9428937010163906	1.0787059124713778	0.930948798698841	1.1509660437812788	0.9899491447841976	0.46399338384825994	0.9535966653599792	0.9247432898986483	0.8913835994418187	0.4023421549388991	1.154560408957823	1.2570525612145356
ENSG00000101445.8	1.8194809762741593	2.027095560689377	2.189250880338762	1.9206396194312738	2.831094871319183	1.469549660703815	1.6760465923349026	2.7897705286111516	1.343088912579482	1.1362220279807567	1.3389928415557897	0.9264652171986529	1.5169811206938368	0.6158545556422946	1.47636204710753	1.8174229533435788	2.543449608435703	1.3509167967641003	2.7358589430272153	0.8901488450420246	1.230764423221983	1.717379807882567	0.8720183798192855	1.3058510651323787	0.362851205408374	1.7083148875551282	3.0060036160715895	2.8842427318152764	0.8385291820329426	1.434910434498936	1.1696242679897215	1.5353116899991985	0.5653638369544515	0.32685625814428226	0.1137008399510128	0.8626545712384177	2.944641472261698	2.463637119327273	2.090176399578488	2.819941856477105	2.3647213916363774	3.0921223916215648	1.2524823816761534	1.3788152861960812	1.9781362848434625	1.1817801102099277	0.5293476202853231	2.1775395252058987	2.549519009574092
ENSG00000042832.10	0.3343649524782414	0.9952737508741711	0.45362582547777847	3.7132422840394987	1.287295290228847	0.6957225476128118	5.0202295379129485	0.9317321256030136	1.220832334274161	0.578582764402811	0.5341774741669112	0.23861611443563704	0.05609291074503692	0.5299515223557852	0.5723544400736622	1.95927334841616	0.5255077859592491	4.63655260381992	0.7929721509050375	0.2164905497620371	0.4917361739639575	0.8486560800982624	0.6920669550367944	0.47961253024591916	1.2015337787504905	10.584707943941524	1.143416068840713	1.185289233362218	1.6911820718744581	0.604854858428827	0.813002378126251	0.9546366962823317	0.5330891946335806	0.22487930788275665	0.22033300775290904	0.9174147860318995	0.2869684390298581	1.834709830299867	1.1964712572519431	1.1077767516794805	0.45529485780448004	0.11072845737303362	0.396499868971006	1.094812875360709	0.3081980517310068	0.17370473426667338	0.33400916398684943	1.3414800038196562	1.0058844083047658
ENSG00000105851.9	1.3381233343272654	1.273435652139788	1.5373973439857231	1.0016136703356922	1.7683221567649183	1.127806709672323	1.1723444872207371	1.7186132469879514	0.0986896148397662	0.29778501703121146	1.1342229330342626	0.11350341202344227	0.69302353024236	0.15695765147073998	0.549797003835494	0.7380308053258253	1.4819863673416076	0.8380241748969063	1.7959572962427017	0.19831883608774464	0.3727287873868	1.0101729392562477	0.5873102164270563	0.41581086991897204	0.013847585790244912	0.8043920110654904	1.7562704459139704	2.0875806749038346	0.1967073236032749	0.8960549990024042	0.1326770056539327	0.8459451858161915	0.1351417081610728	0.19883408020075674	0.03780363985970937	0.5472028552753017	1.143968883515154	0.9945373049452347	1.4661182939737685	1.5392800001576963	1.5503928778137648	1.2987132874432157	0.6233989476357783	0.4047812753452532	0.5616210126384272	0.9536443513218154	0.10355707184145146	1.145732084401789	1.1107509152027255
ENSG00000204616.9	0.37703811743603777	0.3401872363080332	0.30550097681117966	0.4923738728030266	0.15748926612316924	0.651419635789427	0.744459913997152	1.2607164256567296	1.9639719410801735	0.5474443463995968	0.4672402243415941	0.7540659300946974	0.05056610325235031	0.23478980858374546	0.27021119038444674	0.7600797183168048	0.40150884095166484	0.26525820387989046	0.7391979895224211	0.4053918400313585	0.52944235038562	0.2632114511090533	0.34130679673217046	0.24091445852620672	0.023154675686144113	0.4933028311401716	0.7589384598063763	0.5878020044830691	0.518476314313742	0.6215691117426606	0.0	0.19992076467089018	0.8308526879397271	0.025321069470417342	0.30746835512949	0.2797878138529749	0.7596078421179515	0.6021218328936839	0.20971408636051386	0.3009177899767863	0.19385528507471414	0.1867121345912498	0.441026517958638	0.46973570652373536	0.1647418522387704	0.05698972727213129	0.7617382867187323	0.7988225945602059	0.539576775657325
ENSG00000170128.3	0.4906555390315256	0.26743765853708423	0.0720097389391799	0.12203409575765099	0.0	0.23851567867576132	0.087881689714647	0.14656463615321902	0.4715509397051734	0.808259169085834	0.17477302524184518	0.0	0.08141614567330288	0.0735442307034859	0.10366431497981601	0.1949971076799455	0.25803185376619703	0.0	1.1586867247554178	0.07078853447309587	0.7364690292025051	0.40680446028936534	0.12624790019353926	0.13566185296816363	0.0	0.06680134113189828	0.30706680902206557	0.6049366166012046	0.3040486505014914	0.3991476453027259	0.33684321387647354	0.3125590810100812	0.4235546439480013	0.0	0.0	0.14688310738846377	0.34318557987417614	0.7845465880692714	0.43988781122056797	0.1103196956444911	0.4341327689116794	0.3165095592125952	0.0	0.10257758917965465	0.0	0.6084533695018249	0.15846977933715942	0.37958064167338856	0.5452765408611804
ENSG00000075673.10	0.5415823141621646	0.2769410983193407	3.4275941838151	3.649087075464308	0.08568980481915851	0.0620566812320167	0.5914288670147212	4.065055158045846	2.1559566603365443	0.11861859024777216	0.47335274288497603	0.332873409868398	0.1551671976299875	0.7574115778765326	3.025000965993509	2.9129497130085693	0.32810951090828394	5.454851368247422	4.345866768507369	0.3171941156357823	0.0386350421900115	0.3275120764841033	2.050105381703815	0.10073018315602626	0.0546770123143635	0.61634108604704	0.30095171346676985	0.35839633493524975	0.09603033328572358	0.5912075280201184	0.08990074871753545	0.39011764448168024	0.3762307335386743	0.0982228028795234	0.5467262271346321	1.070739081824937	0.6090545987627117	0.32222552541858235	1.7402048597658581	0.6713573864058773	0.26338168299658754	0.04262709896679128	0.2173609289500544	0.12443452049414662	1.419552624343461	0.2921446690819449	0.5954420040309323	0.4519676842544698	0.2732673140528795
ENSG00000111912.17	3.2224054919587046	4.442901238894877	3.156163025958954	3.8319971177807335	5.549049846222159	3.350467949036239	6.262348232550593	5.675757980198488	2.880262759157028	3.6245718153352433	3.2543272731346953	2.059118322182406	3.156850286878995	2.214165535013983	2.8707428554630816	4.232228261719509	2.9781679760031747	5.0141243613933355	3.7784855551941163	2.79244537880385	3.085003295910147	3.8709690311708944	3.526473807400586	4.267271334163726	1.8034365581797402	3.619695091661111	5.135444548565708	5.0037182847046395	2.3266619503611707	4.364673040308255	3.935521183645971	2.8988550597811042	1.8829718194067135	2.1679745468659273	1.0411567991346873	2.3328941647481516	4.996271934895408	3.864085614708936	4.100264672845467	4.103666075621544	4.479543951112258	3.1436061762964997	2.9572684862515435	3.279017096437741	3.161172487742063	2.757178681956092	2.247098282592955	3.9220876518632015	3.6449428208716057
ENSG00000163563.7	2.962419652633231	2.6593379957544263	3.017837043740942	2.6781889775519616	2.987508463598162	1.9189411020951639	2.8991585778157654	2.8656307721868233	1.671170982600023	3.722651628716128	2.3110473063535	2.0744786140071176	2.6825615274712997	1.7418661623758007	2.3577930622075214	2.5458351729954263	3.6636393167621106	2.7847821955755885	3.238187209292297	3.1968872363513205	3.1874097685387386	3.0742081151791107	1.360444719981082	2.254074636325439	0.5579836414338714	2.4526884232343242	3.295692716044796	3.6862906329709646	1.0281546212045127	3.0183961454555406	1.487100451107655	2.594524849918614	1.417498706209576	1.6452047837968036	0.958332959140962	1.3530583637462348	3.8926856617499492	2.5584677764429893	3.5865602517258495	3.344584428909326	2.9210583051873034	2.060053678963597	1.9117019305055638	2.820335875113848	1.9815070965863089	3.408113960436765	1.1336467748571113	3.0671960260100137	2.3702255090564783
ENSG00000132185.15	2.4055727129001467	0.0942860059768139	0.07164500807800298	0.9315846192172267	0.11503459848014418	0.3763736979132882	0.6628161223743976	1.336120781875724	0.4884187758776906	0.1150625473489508	0.020392502709864358	0.22247654296911193	0.10702690232409848	0.0491913092210288	0.5552062763067704	0.15727214054863656	3.476529541186217	0.10999926399851342	1.5599917698437702	0.6480058673019217	0.05215590725758718	0.2563260425777253	0.0641769963061286	1.0214026093453465	0.04952902352108232	0.15056883655920186	1.0846105340113856	1.7039450664463853	0.04420965877929255	0.21230415767792793	0.0615745662790378	0.6054135034724424	0.11213036599716114	0.027312430223892754	0.0	0.050382596257522325	2.807809769029407	0.238420192623818	0.5081246881778029	1.887931761864031	2.4901089179977287	1.6764322154874283	0.01975054208865532	0.19738109329721518	0.07344665658494944	1.0312549485453044	0.05450114861498892	0.2322319220173342	2.1985106878589713
ENSG00000092067.5	0.1547589409793347	0.14632783440972705	0.280481518299042	0.0863563865244949	0.23256467749570364	0.0591874880553954	0.061974143246451285	0.2009500755906857	0.25456963022807505	0.7354101704093668	0.042645132201884574	0.30364447923432536	0.26646916429391715	0.0	0.07322124658168772	0.11224667943842745	0.2418247726733248	0.0	0.2634120589655707	0.144614681338845	0.38992917964510104	0.0	0.13207025483074533	0.14189742413877787	0.0	0.09253053440660851	0.45728492962333045	0.3334523862962739	0.17780425257357446	0.2901185736424684	0.0	0.22534381661867467	0.18429984392757442	0.0	0.09429293335879488	0.0530405856207652	0.20181163541215213	0.11657526586701757	0.27922798999459625	0.4149049375606756	0.2683966502798528	0.11864916265194256	0.15859381817605223	0.20725939355347242	0.07728922321608453	0.06464640243092966	0.21695125618288272	0.2753956361554743	0.1565713484135185
ENSG00000129226.12	1.4048719477446125	0.7502136296835299	1.1331616581013173	0.3365667601966385	0.3900602939306617	0.5320226924266803	0.5223020743555119	0.5369734134840621	1.9951502882219079	1.3307707046843835	0.595643802141857	0.9984254998836034	2.2107422319865018	0.14245907897111762	0.9161303049815749	0.4577042543682185	0.506945287313193	0.6443506445850148	0.9443614062763539	1.034144738501776	1.162999748900201	0.5702923419464474	0.6688614017448101	1.0368079730834647	0.6551721255796207	0.4606801100857528	0.8434198453437133	1.253664872646943	0.6827834287700136	1.2290197356713846	0.3345081707737992	1.0357161565975392	0.44653384944355407	0.48574616360818074	0.6557073684843231	0.11070663631003227	0.9703296544086598	0.5341484957014461	2.1076557676572345	2.0883360060308656	0.8582734071635665	0.9808553491815969	0.4769853232824751	0.19690344090191914	0.734808937191795	1.1819547686443614	0.8759430690442563	0.3769862041241114	0.44156406551463134
ENSG00000105374.8	4.362675195173254	2.4266299836200425	1.7043961334482005	3.465618962917765	4.098897109720588	2.9673878454412574	2.8913743278813926	3.4913994188516786	3.8422473210035597	3.8280505576649877	2.545128392237891	3.352546067592545	3.849897552831373	2.2343258463641376	3.9414889789172385	2.8451614339368043	3.9240303948189452	3.284146887449523	4.836251885079223	3.4882777901996405	4.025019220899714	3.197303695542856	2.8293792792495767	3.190758183770367	1.5938679664523843	2.342943831693468	4.399933184815752	4.090303220062321	2.882900382415005	3.7933271618480275	3.209059890041954	4.0887901793242465	4.145898415575477	1.4892602351053965	2.031067117045015	2.5186279453991074	5.831862435148609	3.273837705731791	4.277735340260936	3.621394944145788	4.579225922874285	6.299003100974824	2.3516075983052764	5.044872506192838	1.9394175317557891	3.4565558310454385	3.700652008489001	3.637884386888362	3.966474383648793
ENSG00000139572.3	0.38013404165834275	0.6739659153270291	1.0241921094404591	0.5082129623064777	0.41428057708694427	0.32750316790630074	0.766494333155739	0.39245657460125866	0.12177616229282799	1.0082449769925725	0.24191145316006718	0.27248384955165605	0.9909922937200373	0.07806446063241637	0.16195836455410217	0.3699789345416547	0.6371309592252575	0.530586484596826	1.0994712588774123	0.7384003165299512	1.1630257085973903	0.3914190333339173	0.19640401704651744	0.3055040383650175	0.1889997110770456	0.5642813921499222	0.8127029937871874	1.3351171671352977	0.10410216841192307	0.7464913589693943	0.2746454577030719	0.629020481656687	0.3906117884098887	0.4190065536202802	0.07227819655000887	0.040521505619985465	1.2624377032998537	0.3652058839737416	1.020583085424654	0.7449200427310773	0.8549902859504167	0.33434367311835095	0.3888522530357585	0.47686372956148626	0.274179775637834	0.821225503535832	0.3535782849052998	0.526023603408575	0.5904732932944007
ENSG00000183813.6	2.29954873747728	0.5327210610702879	0.6048260214536165	1.4348153962427819	1.6958247973452185	1.3539020975864131	1.8482281664658504	2.780727979890755	0.08152651009688662	0.610797097182007	0.6938499796607448	0.1349013009473602	0.998694405061653	0.37140922496069906	0.7255426694117125	1.5507470201968703	2.141793453493186	1.3391349214189576	2.535445780503358	0.9525256693103298	0.3256183839976801	1.4884886506289883	0.7431911570772164	1.5460192939185693	0.10288205741945518	0.7356698455084711	1.9605648091829972	2.4673793003399918	0.26010736084589814	1.261818176626322	0.7588158889687935	1.3855837299576066	0.30971877994895014	0.6473184317893947	0.024257896698752536	0.17839283457916288	2.8518708267949466	0.9949500164059656	2.5554634000909298	1.6540155763262017	2.4585574318153793	1.150193217125932	0.14025640165932002	0.696499166738995	0.5555731640620616	1.0415836261062899	0.21779695689897924	1.482992546840124	1.9638201997527542
ENSG00000134962.6	0.7233259732285389	0.6533161276676613	1.4522521765709528	1.2646811168102294	0.619485435725996	1.1983344249964352	2.6994147608815533	1.1013872883170226	0.7488466642460423	1.3436121672691974	0.7634538142091115	0.5048586209815389	0.5318271409516325	0.4480537767270897	0.3851090629115176	0.3667276110721387	0.30233073282091893	0.5551117012759723	1.1526682721587138	1.133775004063297	0.8018693650034423	1.3155818937144974	0.8611429571962216	0.35804320411201185	0.3264204346986723	0.4296998031084157	1.1282078722733617	0.5960537990083181	0.3426701721427421	1.366985276983674	0.0	0.7943678715464387	0.44028598551264925	0.2944381772083717	0.1974743850712794	0.3640757276942921	0.6380785670412107	0.3556253183603726	3.714913009706189	2.9025727419022287	3.188814888950289	0.5240956914634886	0.8131860115495768	0.0	0.9259549558299698	0.7577619192633329	0.284132904937496	0.8635694380815958	0.7680477924926492
ENSG00000167618.8	0.0	0.20649915792240575	0.2705159108488773	0.4390303683367851	0.0	0.3120647521917956	0.3965684612549614	0.8966925256408997	0.35410420814549337	0.6368144354194633	0.561421857321274	0.9263984355353271	1.9937965966150546	0.07407611424672815	1.0361363773376875	0.4636949855626777	0.9902274262217282	0.6243971173727034	0.5191864298164467	0.5913321852048561	0.0	0.2593003344870458	0.6770305183630515	1.0653051883590652	0.0	0.3634081175948249	0.5635484496970382	0.5358632798720377	0.06663204011034392	0.4017330317774352	0.733227735138103	0.9817179519309878	0.37256407412401	0.15849844019018305	0.0	0.40480595750842274	1.200773212693423	0.5707304486873235	0.0	0.11110764518740109	0.7211165075007002	0.5794397849518375	0.059184681867330634	0.8010501386089969	0.11014204094187445	0.6731781462743495	0.1595831276086352	0.6140924276768435	1.3145673410244174
ENSG00000007306.13	0.0	0.02980518456282984	0.08806841679956824	0.14868789898273038	0.140929755492747	0.035015180865933186	0.07244716344474474	0.09187825737307252	0.0948107817940823	0.05804855270989179	0.09814680714657649	0.0	0.0	0.08993468279163325	0.0	0.05046496970529762	0.0	0.19777176857789588	0.24855737553399787	0.29489007706287845	0.12568446874739986	0.03802728126523603	0.15377404649160803	0.13888422750276136	0.030816805345902133	0.0	0.10155560531951134	0.18559518786755097	0.1324843542209844	0.09130575949358354	0.0	0.035333405981889124	0.05654064451649553	0.0	0.0	0.3624390990959047	0.5264624644629764	0.06952368430174378	0.029811754723682554	0.046252086183953725	0.03420117198169611	0.02398170537017706	0.09513637541914356	0.0	0.0	0.0	0.06708538065936065	0.0	0.41818487179408537
ENSG00000231389.6	5.813198833692778	6.598168614624025	4.798245045063535	6.327909206108948	6.446445127053019	5.513044555408228	5.708737231430126	6.846316288149513	5.452262232718604	6.521207432750372	6.705031378290442	5.5691200447568985	6.865026486108175	4.811167501651314	7.271402613419833	6.157690633222154	7.5890772169988745	5.962761798861394	7.042296449702855	6.171754958758215	6.70503929070655	6.621683348901396	5.074649446435045	5.537130105693642	3.4264075812233057	5.382762797403744	6.788949577059411	7.550826267612914	5.557594113103336	6.207702356739525	4.198964285840217	5.599543326490839	5.278589687332626	5.52645446465335	4.949595558688782	6.5734871309282425	7.825797010779318	5.98067940271144	7.426308653605736	6.860794684905808	7.293073065444112	6.636934550113128	6.411313787965734	6.80275240846505	5.775745295636822	7.053566989512145	5.54104543609844	6.437590300861368	6.37749757475449
ENSG00000150337.12	1.8410019330171097	1.2304681935722048	1.7854313148194925	1.2283105229827418	0.6684409623803106	0.8848718078112467	1.3096828418443005	1.0863121625185823	0.9413152404061481	2.074000633038571	1.2720883971417074	0.9341018803629644	1.9007009121812524	0.7501866363933916	1.4185539530944604	0.6853765317988614	1.5669484844749808	1.1868689730018032	1.6310603474170047	1.390305166180821	1.8615762390226744	1.155222642422315	0.896322147716074	1.1234160673246183	0.5055810418488312	1.2045881581884819	0.9112540007962485	1.8646289976966381	0.38508878239402866	1.892675842759876	0.7371338521796675	1.6438616932090553	0.5097417869935853	0.8086708243720578	0.23272304975707248	0.2792070154031368	1.3541732314307802	0.954489915919871	2.1050946881483497	1.79727442716342	1.2105249493701842	0.9286086413535343	0.7202645103004229	0.7604621031023903	1.1362666260306973	2.080892653009939	0.37228401841164327	0.986369823759815	0.6941880376613027
ENSG00000172578.10	1.8723876276235412	0.8497798950193939	1.3884690556377732	0.8980261699693561	0.9944760181868005	0.7892550256066873	1.1181488343016388	1.730273386143527	0.4174338061179693	0.9120710319702723	0.8796552249301671	0.5799258636936782	0.7852537941526084	0.3742959432182049	1.17024049777936	0.6718757561067997	1.9625239730298356	0.7295734481565376	1.8146799539526388	0.6972887325166097	0.6096379948025793	0.98513541262613	0.8408171013486291	1.1724394120610984	0.3087341129596539	0.5252934249786798	1.3018868779401247	1.7034563657438275	0.49146339980878223	2.2676975377030204	0.23392871419422667	1.1387897244323526	0.30559922161609554	0.5252627140247139	0.09043616765724953	0.5764047663035327	1.7982136939538647	0.8871146106937166	1.840073214546342	1.6337198617710325	1.6669103984686062	1.387779122594847	0.5650386075331045	0.5413211679706957	0.5239752534140891	1.0428049168543088	0.16293123763375522	0.8086462776125761	1.123705909613724
ENSG00000104938.15	0.0	0.0	0.0	0.06647027421180453	0.0	0.04545922636309018	0.07083880413630185	0.04062651553042904	0.062471770761236785	0.07518582023420671	0.0	0.0	0.04406220678055879	0.02001295786956386	0.0	0.022135803007286806	0.0	0.0	0.043517471170381426	0.0	0.14245284648797996	0.0	0.03481575087181567	0.10969948205063607	0.0	0.0181470220929694	0.0	0.014266731113273708	0.035714646601733596	0.0	0.04980003524951718	0.0	0.0	0.0	0.01850175941757996	0.0	0.04081059885547211	0.06797883745777471	0.03872445137408579	2.1080657634646665	0.02237390913907628	0.06168102110201787	0.06268882161688841	0.028119371064612	0.0	0.0	0.0	0.0844574219619143	0.061862931906283086
ENSG00000104321.9	0.019768863550855595	0.07317155029827797	0.061540617733116115	0.0	0.030425343235834623	0.0	0.06044180268550452	0.05160940747338006	0.0	0.036443287592288584	0.05179508134722598	0.013661392388502164	0.0	0.01279245608291166	0.0	0.007093841530087303	0.16644875451503865	0.029055990024642694	0.05526704232526579	0.0365995687088701	0.01357365340778624	0.0472377633875427	0.0	0.02402314589748666	0.012881265308242629	0.0	0.0710645866562435	0.08863686330135158	0.0	0.0	0.03195068819163258	0.04390122670170006	0.0	0.01409132143544298	0.0	0.0	0.12627169343433806	0.0	0.049201780881500165	0.009729370456651286	0.028470990602440238	0.049371477671297466	0.0	0.08779802684640563	0.038186405724490224	0.09357021204849343	0.0	0.07211117303665071	0.02398069048518763
ENSG00000070190.11	1.797529536078653	0.8596559163241555	0.9385346388530061	1.5026965897352433	1.5860461576095621	0.9908509834628956	1.3043858608608216	2.2834278129101766	1.5355767737042516	1.2767091431660826	2.1945741209686074	0.5787948794952503	1.3598138913937656	1.4387626697514573	2.1656602608554096	0.8270795325785066	3.273096109868029	1.3205444158756954	1.9100943516457312	0.7315985012562185	0.9666691432867321	1.1664191784541624	1.3993355618053311	1.1533281270474507	0.10494373481762238	0.6153001643348378	1.5557373263564873	2.3543513581407347	0.5996856511747721	2.6397937763137493	0.35906318367829254	1.4351228802487161	0.5742308678995696	0.20337190238953817	1.9054761592172977	0.4004272362608527	3.5208465628678924	1.3520903158992197	2.1431458894333986	1.9001441329305855	2.046118168608298	1.3952877954405736	0.562127924730148	0.7079328508592387	0.4801546346894535	1.2306240112080844	0.6492351230890747	1.6164266831642433	3.032749995942055
ENSG00000175426.9	0.17967785089176025	0.38091058479367534	0.2618213322973306	0.482725868069576	0.29923681072560565	0.24360198990442056	0.41594674294700856	0.7657186953720497	0.21191398324694577	0.19339872401480843	0.15601099431313076	0.08019800044033555	0.06697965224772863	0.08978682134504719	1.4530952667996258	0.18425488995533934	0.07510272392377383	0.18199721715310363	0.2338494501374889	0.10035676019992007	0.12548031829843218	1.4853225036362105	0.23607596058537664	0.1386595968515368	0.13355302551144133	0.18367414640385332	0.285009586374847	0.2968064487902608	0.20617643584806497	0.2578185578375816	0.83215864306381	0.08661911072636289	0.05644670968017785	0.0986414306443494	0.014196569801377134	0.19226556980972062	0.1646609956928572	0.3599678722451462	0.28552865143910466	0.19705587480182948	1.8806047759208233	0.3230812934897352	0.2577903653216788	0.0	0.09012195220512098	0.24838191055745215	0.17718166310611833	0.6362558702737611	0.17319980623578643
ENSG00000140465.12	0.3581192848124099	0.1540445615028014	2.4202576063709667	0.4167094053826841	0.6359348380812141	0.2955497957363248	0.5815287395870871	0.5423993609164207	0.5225800945968655	0.04497036502762575	0.33098701969388905	0.16818241491683739	0.12667470077006074	0.023659274324209077	0.22017400764125464	0.7141956189034333	0.5604275340912983	0.10505743100833279	1.5862876488733972	1.1114846638552685	0.5766449937505961	0.08650136048064552	0.0	0.1493923749993613	0.5189396814994862	0.06343375918602229	0.07894023676814305	0.26301124531757325	0.2363546899135865	0.07091707067901552	0.0	1.900799844010113	0.0	0.12579417782666358	0.5443294003288207	0.686983894440146	0.7623273897672517	0.027205940386128485	0.25485590804605185	0.1707210996450086	0.12763576068170623	0.03682339682861015	0.5969760082975122	0.18876268184061065	0.20086134759186958	0.32053725451454235	0.22055309876642906	0.16213236507555753	0.24695510365431927
ENSG00000104814.11	3.113799543784219	1.4063321833280866	1.3000063036556226	1.9760771379494437	2.1160677114409947	1.5490355056607028	1.8293538240692644	2.5621640344010803	2.0124120998442376	2.4590051637184698	1.2580166091157488	1.8206955119012898	1.9467265844355928	1.1791130343531757	1.9883087568491893	1.6970695816881272	3.3146204433651465	1.624818877550571	3.1290748144665583	2.275277833643032	2.1722935121405356	2.2559673267581584	1.5282312431598732	2.3438727748998165	1.175516658077356	1.02046304159593	2.5930706691662735	2.9090942338490104	1.797000664320709	2.409394043962022	1.7277126585972724	2.477434538032689	1.8036142204145034	0.9398771541737352	0.7686122172640536	1.1422189530943962	3.7324494229564222	2.050674369734264	3.290813234188896	3.0649303732587185	3.769328789200611	3.624513919695156	1.4029828883527968	2.4256899781907912	1.3177698966344322	2.7809931375312336	1.6712578156428008	2.3128947236089448	3.0118936582483293
ENSG00000116824.4	4.3899394172254	2.124080281979656	2.028096095380512	4.21604020876971	4.117013500714988	3.454383266761787	3.7255498460745367	4.201224604058101	3.6767676012114157	4.6174199338050235	2.760336514178965	2.814502866969247	3.8027385072331064	2.2697821626473975	3.842759386809776	3.1749774786986533	5.134141758185632	2.7889166297386696	4.795553985841448	3.886757391649481	3.7733442850904657	4.134285299795976	2.8081644874681757	3.5063004373879934	1.2813575905054484	2.5841334208192297	4.543635095927302	4.847844751213158	3.0289883984661583	4.45450714646398	2.6295237150001474	4.008929167040367	3.3647672036925296	1.6945395127168903	1.3752329009282303	2.4700431635792093	6.184678188857326	3.6426049344506013	5.560211651286206	4.536367582308539	5.622278308939337	5.275662041826145	2.276447332576281	4.606158931054735	2.253780270179022	4.009020778054827	2.934717599065215	3.880102326200621	4.5064867677356295
ENSG00000113532.11	1.7038707371699497	1.8942401097025727	2.70321237582897	1.322211219340775	1.847319001901681	1.1927599577791885	1.5742777646659034	1.7135291582238588	0.8420765600247885	1.293508414012252	1.4794933780799977	0.8115555945177345	1.6672363085065234	0.5232920227290864	1.2576111285859188	1.2529826846927843	2.260972638461194	1.2213465352153492	2.587941830750179	0.9964233184255169	1.15187530467609	1.9347741002745353	0.7770206831627684	0.9971291628502861	0.4891259482826649	1.4868437350047845	1.798554266984725	2.2908809949025386	0.7200573835176889	1.408336479333106	0.6986241327667643	1.4608825474394422	0.676015914563045	0.419311895133109	0.2573351813182861	0.6066068386133551	2.359282403899025	1.4211449002986685	1.8181422248751649	2.206417478050022	1.9493100401029455	1.8652746129414381	2.1897003113782367	1.3154696768984957	1.0984051441787368	1.6372685181537654	0.4648475864060619	1.6111001263808946	1.4011331585979883
ENSG00000242515.4	0.0	0.18918903490891695	0.3580501816978504	0.0	0.0	0.0	0.061032282811446396	0.0	0.0	0.02463886262464045	0.0	0.0	0.0	0.0	0.0	0.0	0.0	0.0	0.02817384819053459	0.0	0.0	0.0	0.0	0.02426077165190878	0.0	0.0	0.029132174219483338	0.0	0.0	0.039012733139460215	0.0	0.05881240088343033	0.0	0.0	0.0	0.0	0.02641250400321915	0.0	0.0	0.0	0.0	0.0	0.040680355227402445	0.0	0.0	0.09447383902273943	0.0	0.0	0.0
ENSG00000186844.5	0.0	0.0	0.0	0.0	0.0	0.0	0.0	0.0	0.0	0.0	0.0	0.0	0.0	0.0	0.0	0.0	0.0	0.0	0.0	0.0	0.0	0.0	0.0	0.0	0.0	0.0	0.0	0.0	0.0	0.0	0.0	0.0	0.0	0.0	0.0	0.0	0.0	0.0	0.0	0.0	0.0	0.0	0.0	0.0	0.0	0.0	0.0	0.0	0.0
ENSG00000234511.7	0.07744146793092177	0.07311563993313426	0.04940272230873204	0.2390839450581555	0.060176081991631866	0.11313916448979368	0.030513747190859638	0.12562440895051322	0.07913984648799802	0.024378470697908057	0.303063728922617	0.0	0.13591825511439723	0.02545253807281103	0.13936180286868596	0.04201684164894544	0.06272290782081778	0.029033403671607748	0.15970968808436223	0.0722381192135973	0.0	0.12259247750445842	0.06582845146636103	0.16020350647798615	0.02562876831745687	0.0	0.11199717479457046	0.2198593513152301	0.022855928336112007	0.0761989163836648	0.0	0.0864399710529783	0.07007376254481736	0.028024410660905753	0.023534071809481884	0.026074232396703728	0.3903951784361934	0.14072806313759056	0.31342696687135263	0.07599889931665776	0.26201223755318326	0.2734807571492981	0.17290143286467516	0.2333402721740669	0.9744137145058853	0.2370085944876117	0.0	0.2378675614296557	0.13814334493037905
ENSG00000104974.9	0.5899941835508518	0.7872545513451571	0.6009870323369693	0.39456945585414605	0.6732378963687319	0.45808214339868786	0.5521782034605197	0.9055445590645551	0.15679320762179047	0.6598590685349196	0.9202070891163558	0.2619408123985613	0.44578313376954554	0.08695141584177103	0.5285437727695478	0.7402332759381928	0.812352425641607	0.49361923212723674	0.820559575255081	0.39355320292705903	0.595502899271589	0.7123330352480917	0.2510888177405004	0.5252631920212236	0.10862016568737552	0.18996628447018737	1.2362854871329658	1.6216645708116222	0.2903552739020833	0.8132858450737934	0.20938791777352844	0.6550832267666638	0.3829417815081785	0.2898359732781664	0.09997248921048552	0.32724753681540886	0.8587470040944563	0.7784108579376321	0.7227539676542016	0.8116095860352145	0.8886852874036123	0.5352956695037548	0.6487773326274285	0.6089985577778215	0.7266636681441044	0.7160282656522197	0.31190848190537873	0.9714330423001851	0.46462638737385753
ENSG00000198821.9	2.405092109866596	1.0103160409448018	0.696012607930998	2.048477727539456	1.4780321622519843	1.1012659275899346	1.5745027555349864	2.1411889659742487	1.3399466156810416	2.1409453531081417	0.9617508344310592	1.1975340766428144	2.033729817467492	0.5643290786767912	1.488023368135098	1.377064867954207	2.910773732239025	1.3650552654166423	2.5626128837007114	1.8092818059035811	1.7616827004541127	1.6586860087080106	1.1497012308968884	1.970769970069336	0.6084082474638854	0.7669888247012776	2.051310022324385	2.5430283971970216	1.2943344011300009	1.9619693644482823	1.2297107065277117	2.0333070464370473	1.3272109360570123	0.3899180232248754	0.4203435844366007	0.7591266660607543	4.075719710047797	1.6281115261593921	2.8168739894926373	2.7536408410955744	3.2369540164697033	3.0698112848808394	0.7792205904692505	2.1735636894063077	0.5934116403430606	1.6490074524592546	1.022513096656414	2.020987566372549	2.7642262149437298
ENSG00000172061.8	0.6846369155596543	0.26879325852699343	2.3233291417641686	0.15440882643108547	0.6314752796639678	0.03127144154135198	0.3769154824740562	0.5835414537030459	0.7798145196512872	0.20868118932575952	1.1886075582415838	0.05777214648040575	0.8190388606395888	0.05414919124292405	0.16682460883485534	0.059818741632745004	0.19310931340439436	0.07669916391977467	0.30547384002724276	0.0	0.09901064111387907	0.8368401300502472	0.059078042676052225	0.20567186094512496	0.0	0.10833190311996607	0.33364114163221037	0.3777541186611054	0.2904714298774161	0.1962060304757772	0.2825809928490839	0.1512994956614434	0.05053538198857341	0.0	0.0	1.0952407044177113	0.08259249804438941	0.12176936562821777	0.5696659297744264	0.6675924616333974	0.11847617450075107	0.15332008562594124	0.11583029428193935	0.019307193559796786	0.5466872564976631	2.196878833920094	0.08906491063514153	0.38143363724258145	0.38504637675437603
ENSG00000121594.10	0.6320156118984195	0.20848130836026454	0.8045842270041175	0.08391896782666662	0.17297359118260391	0.21741492191998335	0.7861825671311067	0.4465550511416714	0.07889936709800394	0.20526034669635612	0.3022095301923555	0.07978846877283632	0.8060954594622484	0.07482042192746202	0.13894686166392994	0.3167230519583509	0.5510108091675262	0.49087400708602036	1.2632505718305196	0.2890154293112782	0.24892416158891362	0.36439358596966265	0.4402147506833706	0.2231184967628565	0.07532947250704115	0.11155613981468335	0.44585384166778397	0.5404702834231435	0.0673032158608983	0.7679730578119401	0.06296741567431205	0.4960640511776916	0.023664519057304774	0.30409531586550775	0.023461144796799553	0.07661615473167632	0.8925503205369766	0.3628858431918006	0.9379143530912325	0.6596120560295644	0.4407931468017477	0.623846446106457	0.059782441722797744	0.07039139168173217	0.21450366896460676	0.4628122731816298	0.08281839737690053	0.1064565515642799	0.5423553133800311
ENSG00000164076.15	0.2666847591120039	0.02031144655825939	0.060400240666217485	0.06923274789463969	0.09720576724609965	0.0932199205093993	0.07377808753088264	0.08345449314033224	0.04370569098613695	0.07830068100027043	0.0	0.16922880058940115	0.023136735664929853	0.6622293911878373	1.723650946396327	0.011581309588131498	0.025990623345341416	0.09292582272971056	0.14243009769603676	0.0	0.022128859066642786	0.0	0.9765078369620032	0.019670128475162283	0.04170526705265579	0.17883335389227237	0.0	0.04416045418817048	0.0	0.0	0.0	0.4723141546014693	0.019451597957397284	0.0	0.03831386013186216	0.021368888382771584	0.04252223457783296	0.0	0.40727321094273317	0.047109596844359496	0.2964561190324395	0.032481983741970255	0.01660360451658438	0.0	0.3370218592088244	0.07694604317883363	0.21617627335021283	0.4395473554140614	0.08942849747719957
ENSG00000167077.11	1.3035203211697628	0.49582917113629094	0.49799432574726366	0.4388197660341493	0.6363980488838367	0.36694446961130933	0.649987628104821	0.9211412285217614	0.9434207230384978	0.8452560159174581	0.33266884909357386	0.5135025620429814	0.5419557537915545	0.15813844319470136	0.678145984737541	0.45122570374939197	1.0551758385265393	0.41876985019224583	1.4829084997371371	1.0378879073210785	1.0203065287791007	0.794667317158061	0.34144905611670257	0.8670798006221051	0.22611462694930254	0.3632293675307423	0.8287576766458802	0.6976762488651507	0.5581965874120842	0.9370494930425126	0.27719373653013923	0.9269125203448447	0.6945899897039499	0.17334027662601142	0.2208621437517245	0.1337202964194384	1.585413598010737	0.8384547406611167	1.0756015564135013	1.062240191887145	1.5977811512642979	1.0782589786984524	0.3135365749093911	0.712007602162749	0.2704152475665082	0.7654463648065518	0.3031068019465066	0.49476209536399635	0.7990224730883281
ENSG00000226979.7	0.6389374205810151	0.17291836674752975	0.36511775800323903	1.0729516563949633	0.30420674943481063	0.6433953677842971	0.5179888979237868	0.9777508716164871	0.5349444792869937	0.8084728674070124	0.1816742738912331	0.43220799140671284	1.2939032297612592	0.5110359725027924	0.5968003244313791	0.5020446157000626	2.1063638941955016	0.6758287121987916	1.6473615845346181	0.6470509218508659	0.5712987584862763	0.4929537322456866	0.3303242986321053	0.6928219243008344	0.866439237845464	0.16159184957476144	1.200114649164782	1.4566627317529988	0.3380203406049552	1.5326184614252192	0.4101793319500093	1.0680016425764853	0.31477600537866324	0.19425924217538598	0.08464426838009922	0.2234455534438416	2.716866339584987	0.24881329607976094	1.603045720841687	1.6260839759655297	2.420525676515284	1.7667486758144222	0.24113754371486312	0.757947126367136	0.3734140052171687	1.5084378555389777	0.19557256112572266	0.645703173828189	1.8581711361046336
ENSG00000124772.10	1.7194758288908878	2.3598744671970198	1.3855088206278212	1.123335387351638	0.9775693057880913	0.8351906463298949	0.7113365583912362	1.4093071518506701	1.0542012035271708	1.768400811023593	1.309614570855548	0.9108726160592532	1.760177304098167	0.432028387783019	0.9523226803156546	0.9233828021975262	2.1655645822312213	0.610077950456397	2.8571181196029594	1.3165007205394943	1.778554333408878	1.516740486075687	0.7092205702886121	1.1702973531538747	0.6822998308031747	0.9998114946999588	1.9027633512658035	1.9675803711199347	1.2422528887083746	1.0892930320763237	0.7373771243459755	1.4732132504515343	0.7569271243388693	0.3700647680130014	0.8480308822830168	0.7171394169930332	2.2973212875392424	1.4352607624247107	1.8360301234341319	2.2006250621077688	2.5962263884283643	2.043494943217256	1.420121881686744	2.815763026285063	1.6910928080362932	1.6571217161290805	0.8152174377406901	2.1556573237038656	2.289721735817584
ENSG00000110079.15	3.8445865331436972	3.5284279980427895	3.215439535357423	2.22319157531857	2.581517361638897	2.2118963130335536	2.8262180488079163	2.9984973792551424	1.3797797156481026	3.942554326463622	3.911995903071096	2.649339953552579	3.3787950492790335	1.645576860942894	4.2722639931002755	1.8657340258793618	3.3959323223587305	2.3757385309610184	3.330647628572198	3.364372744949473	3.4306213779031047	3.329925096834242	2.4735203389567655	2.7021032332592365	0.8094466794598792	1.8003652510217762	3.2241802766159613	3.5058598804716357	1.9951795371427765	3.4282085923626067	1.2076441269096914	3.3750558752811286	1.9207767117440722	1.8361409121833054	0.9416361924960268	1.731363161502982	2.8452934449281035	3.048644516467364	3.8532136911343566	3.718539460591152	3.083186159220926	3.313327039155987	2.9872982794205565	1.867277231270034	3.0105436424303966	3.1012784328658207	1.424483226789738	2.989070569646131	2.0691320948246457
ENSG00000163993.6	2.057251737865559	2.781399738022749	6.873362626374339	2.025202771285059	3.538326781762959	2.530892433756087	3.7401797377560677	5.078809807995662	7.64558499630961	5.9543574103009185	4.167751491648555	3.1253727927026027	4.942572849623332	3.5144312629653194	3.7565065425296282	3.9416825741977144	1.319311311674687	6.787434018139145	2.848286438956588	4.758642889850637	2.6277083143431677	2.0533465729701885	2.5673060149291262	8.326121398475518	1.2808520277092421	3.1042538497915606	3.5627533096783703	5.576570842354449	6.24945535836231	5.4504380323956525	3.730333305792987	1.7485944683629329	1.976900922235065	2.521866976510316	2.787437206686548	1.4715303502502992	9.753459977109685	4.760500681174906	3.5397237208296275	3.173663565840575	0.8029893989321082	3.226513474668902	2.7164121423784917	1.5238837520480377	2.9538733462998907	2.274732463150393	4.458234372903602	4.7573207234338994	5.173914674968126
ENSG00000163519.12	1.7513179787604667	0.3110464745869614	0.4348618347271003	0.8751651357654272	0.9765422733448448	0.7168493882489378	0.9592981151587471	1.6594674649626613	0.13080179696311708	0.35573915892108027	0.37302854383479733	0.19408982548421633	0.9432010644813942	0.12415287245789414	0.6563332044820434	0.7624031271738635	2.3647340802524015	0.7373849644968158	1.521889854452007	0.28219353169843675	0.22270382373804662	1.3122759949530753	0.49825917137422077	0.9179865132354188	0.21209200970869962	0.5541044672259363	1.232719244342817	1.5607462258284182	0.3811170025416997	1.1585306444478511	0.07927740807412975	0.9525503744275012	0.19734674480629794	0.19982029380753336	0.05868938671646116	0.2438695383843593	2.592168548074375	0.6734955268291068	2.204739483872029	1.6320379178975946	1.3694344051599434	1.7756126918502944	0.12338322748871675	0.6505946959842407	0.3455565771681805	0.6957928384462483	0.34972774664532014	0.8284229012855523	1.334628872296424
ENSG00000184344.3	0.09897483231790775	0.23697357139797012	0.12395734325214536	0.0	0.6308561129603714	0.1441142521400202	0.15069619025457098	0.0	0.06820096693762441	0.286229332925564	0.1543025082859986	0.31596767607776644	0.4395795658474791	0.12655119523939545	0.0	0.10582604443490051	0.08027641159894779	0.2743144478551594	0.48747231392578366	0.28735588839385046	0.523942839868453	0.22812597071834687	0.0	0.17585285777988668	0.06510431272599945	0.05871762311046061	0.07310043586262792	0.4072254867943197	0.05814568709357486	0.09739836473298125	0.15737638957599404	0.27743270859005437	0.060361811225879775	0.0	0.0	0.0	0.3049684459291121	0.21204806193214368	0.440543390246685	0.2737697087859302	0.14088436547256505	0.14732030825065862	0.1496568911933841	0.0	0.18656510198471105	0.8970077662301025	0.07160180369852474	0.2604459533641846	0.0806737702640511
ENSG00000188389.9	2.3085567903979696	0.6070487356800705	0.5065746579089755	1.2110144578600623	0.8764102460464432	0.7193913278471566	1.1957473597867925	1.9878071621751128	1.074849650666447	1.7402093899177904	0.7132981948915328	0.8960903013230768	1.1905854921305192	0.3433139624663903	2.293870543007484	1.4223543177912	2.8353571157563424	0.6344316433353403	2.982959465984825	1.435692640114073	1.0190273370768825	1.4366335229396565	1.1515251088821707	1.5231019861760162	0.5189078747791785	0.5242933698622932	1.7811383579993192	1.936942775175329	1.0430503196308794	1.5679541031651154	1.3139015981979962	2.0915854999783843	0.9830529149659691	0.5881675609265735	1.1482368351114158	0.41180176040922933	2.986530929664388	1.417025409391562	2.111926198116139	1.5752912170654936	2.632394101307551	3.4618908121170073	0.424030290444047	1.8827480773840892	0.4901113669300337	1.4246158510096645	1.4168578186576837	1.39144315848049	1.8257436446517554
ENSG00000165606.7	0.0	0.0	0.02748286511146047	0.5502801352061288	0.0	0.0	0.0336550517997916	0.08443617313713726	0.0	0.0	0.0	0.0	0.0	0.0	0.0	0.015606974252793579	0.0	0.0	0.03074912787895606	0.027009816503696393	0.0	0.0	0.02457884138109265	0.0	0.02827200302073003	0.0	0.0	0.039789568241461834	0.0	0.0	0.0	0.06412682298735216	0.0	0.0	0.0	0.0	0.0	0.0	0.08053959466041043	0.0	0.0	0.1672443222160901	0.0	0.0	0.0	0.0	0.0	0.0	0.0
ENSG00000183484.10	1.475411721841469	1.153422455760722	0.8109116560795243	1.33867137671397	1.4062029289518096	0.6958217182794584	1.309108820898229	1.819627441059423	1.0896066199692676	1.4852723784827582	0.8113178510234311	0.7963838642523557	1.8647519673221877	0.36062448509917905	0.9006066719235136	1.2939195027187744	2.112825402257039	0.7077294216286405	1.92660456193416	1.3416645903640914	1.1317711003905755	1.4156109044575669	0.9691539141122789	1.579447956662884	0.28436960070879425	0.6784819394693146	1.618193359023724	2.271762783115322	0.6840281646802623	1.3123480182006821	0.5617043257528346	1.3405573957802654	0.6010179871013637	0.2910617682887623	0.3783860175331987	0.5015009573606942	2.72178990128207	1.1770307656120063	2.1280191870865384	1.7802841396934292	2.1586354188766745	1.7473983942068567	0.8784300332982696	1.5100762204276068	0.6694921555333962	1.5271615003848034	0.5512186836254809	1.4496977830712765	1.5818344165231562
ENSG00000115607.8	0.43932592092300493	0.22378004688904118	0.22485002278312743	0.5060450567085918	0.2976262127596463	0.31192275196890823	0.6125301820290218	0.7360368641545353	0.44783730065962657	0.7627332025619595	0.3770126907411532	0.31669446840957394	0.27807095590354747	0.22939372255609958	0.5225032313099771	0.37489301902410044	0.5162716020559477	0.4093160873464562	0.8711515446312202	0.33089568456892915	0.6311062101249241	0.5627550561840748	0.32323951990402866	1.1900401571833574	0.20697185642500351	0.2308486931816568	0.563312665561412	0.39324589577855595	0.5997000644546959	0.49411690405852077	0.06784085059707005	0.28857942663617764	0.21491788991846036	0.41969740259020105	0.09865636791704305	0.350151459820051	1.1243109808141605	0.6537179312016287	1.3805510330786266	0.9602532562585369	0.8929974262513379	0.9472224174599735	0.2420142704075385	0.18257530214242298	0.1943034345622362	0.3652853262576706	0.3277630016705217	1.1090770882054206	0.3921200714737978
ENSG00000178363.4	0.682600102818141	0.6784234808004571	0.7518540574296403	0.8182498115802612	1.3078507555070242	0.7101356718758812	0.42826815281117514	1.5317244777119934	4.408133790246219	2.2144482328803368	0.09422671911470759	0.8225812361004364	0.0643835932918669	0.9753611780626273	1.4933819989771708	1.921158847981053	0.20658709276168086	1.5485028056299572	1.2680086453587005	0.7416346517060314	3.332855522199578	0.2688603484919587	1.2313956687357197	1.5355172112414195	0.29595287873001264	0.5331227106862614	1.1902231643057086	1.6552703010727374	2.0543727976378654	1.1514995607693466	1.882674390673307	0.6728916565726574	3.177471700958494	0.3974169067395763	0.8613507631682188	3.0250685756007494	1.0542704399005356	3.115696491864674	1.9717914727040715	0.022356975434857058	0.7957652152740949	0.022999977982643444	1.9049129537173832	1.742471452514384	0.04397829919834892	1.1945756238052156	1.8756249723060463	2.3618502288682923	1.890612001792765
ENSG00000125999.9	0.9320081636581	0.19238748943047013	0.30218261039006383	1.5442709057467447	1.0674520865612558	1.540914111053352	1.1148972282715934	1.060735836263712	2.4095711788826484	1.7212537985310368	1.5181485061974553	1.4854448606669235	0.0	0.05190242611706254	1.1880373205941281	0.3258641502979767	0.0	0.826987144550586	0.6891536318759892	0.526375061152588	2.2543623100207495	0.29649700922458194	0.5968727610833703	2.90858493645774	0.393457757480566	0.7630524603981502	1.3547283922123912	3.6141686079675104	0.9898130149601921	2.1112815190780863	0.7576736298592742	1.660074258267461	1.3811352261063798	0.08481633382436649	0.8712587287918739	0.33655286802273976	1.2694855625790589	1.2707266251214566	0.32158023524002816	0.11568680935774127	0.057950750940851524	0.04073402572053783	0.7141667900501707	0.0	0.039249409248833536	0.4270597194221754	1.6199642528235332	1.6602471922548985	1.0958895322422422
ENSG00000168961.15	4.034090990278029	2.898157676371192	3.454267159106619	2.4317206259764057	2.9595959019468236	2.317978650187067	3.184839938870037	2.9036342039343612	4.125016261214361	4.509354597663219	2.7692231424413247	3.3558496307822883	4.189535184364161	1.9606957739002582	3.5646029549105016	2.7475377141349964	3.912427064154628	3.2327801297664283	4.1679515846404716	4.006591632084183	4.2170002336616355	3.1855455862054423	2.613240687385013	3.3453237545152827	1.3958915413592419	2.426944845756468	3.5240230949551785	4.008822849950995	2.383523557252816	3.75749021881579	2.827415879718444	3.5682845914903645	2.8023586855837155	1.6132285449334334	1.7486394042175544	1.9146668810169747	4.387262047925786	3.0333023408159074	4.533326999148459	4.282181793112593	3.940916816616589	3.5388557939384295	2.363938755817819	3.801269644541621	3.218284300277987	3.7375876588695456	2.2314708195438766	3.0984249031293616	3.17190686704306
ENSG00000198883.10	0.0364459706727383	0.06796521984089289	0.13352747070341553	0.0	0.0	0.0	0.05612367931437353	7.092675373136706	0.0	0.0	0.09461783853591456	0.02523099473319732	0.1505612445604992	0.0	0.03354785291378876	0.013126868499068124	2.7059614755985106	0.026959177780095763	2.056252701653282	0.04511089004032918	0.2113349112487895	0.0	0.0206831143189651	0.0	0.023795631188449483	0.0	0.02676538384824147	0.09828401429059633	0.021219761108431445	0.0	0.0	0.027292854234832947	0.0	0.0	0.0	0.09449204109705296	0.11743796831518416	0.05384668773753204	0.02301775044403521	0.017989578398429556	0.0523571010903064	0.6370853982321025	0.03738742378808261	0.09735672855653699	0.035438794186213006	0.029571334738686228	0.026207996801212958	0.06697850298329372	0.029587510010161962
ENSG00000171587.13	0.02929919230297875	0.199475704958142	0.018577993630482702	0.4878435903624001	0.0	0.03247206263591571	0.02276603813139199	0.03854663215519408	0.020037381991188874	0.04502454295868891	0.053874522034901985	0.0	0.021055872791362496	0.009521971909734464	0.07942586219396013	0.005277597726535839	0.011876089364956368	0.0	0.03619441018364917	0.027299942123617495	0.03010266492895064	0.058309875585577806	0.05731553891904931	0.08735487257211448	0.056596043357294165	0.0	0.03213520901221163	0.09851100401540043	0.02548667063524012	0.09845221180263689	0.04725806924949343	0.02192730085938452	0.0	0.0	0.0	0.1219523902079283	0.057699112200480546	0.0539730975193542	0.07256884660761419	0.1116935101674929	0.0524799929995736	0.10094524246197131	0.02260198676676277	0.0	0.05642339040171706	0.058685919051026075	0.0314671552530199	0.08019507214024572	0.017867619908974952
ENSG00000164691.15	3.3967274521609085	1.8681040910092643	1.8133974155437633	2.317692761936016	2.817520054471811	1.2441312289044353	3.0484226812984043	3.554503604311555	0.9220135873959371	1.7853446028438622	1.5605492819451199	0.7633179480282051	1.9968656535221483	0.4883204551455953	1.667433616722632	1.7150783415435593	3.037862945902239	2.439898968189035	3.8240107930016194	1.2645080315697665	1.2365202375270443	2.374992220300759	1.4330686057569217	1.2237340972988684	0.46220930825371187	1.6214433509856663	3.2909923292474383	3.0276203795761316	1.0508214795707784	2.427795435905281	0.6723847669841584	1.7762671539765311	0.5519654229995227	0.8199642633891094	0.45649078441753144	1.0577323250802666	3.6186738371481506	1.751378256690446	2.9312653911749376	2.8927243812669983	2.7942738605687873	2.516922468202476	0.9383481593206964	3.4126039572617572	1.5480446038688231	1.9341532752985637	0.578574011970086	2.274049499947261	2.786362665899141
ENSG00000148734.7	0.04206678756463365	0.0783168077390865	0.03551363527424124	0.21559180070301173	0.242235150009831	0.0917418921079846	0.16650484009491723	0.3486421223566401	0.10293458410421491	0.13426116825317824	0.0663078331448031	0.029139590165174138	0.05991575690949174	0.03628011338325701	0.05140927107042366	0.04995902947111232	0.4495010747401923	0.13030818025706542	0.23200906615682018	0.17448914949003416	0.06667572200405475	0.08874894085664053	0.093285858548803	0.10032659983218468	0.00921970433082256	0.041027422562237965	0.3578615066308695	0.42192536022878424	0.15605791746438727	0.20814518396049025	0.06767003050643396	0.2074009063292211	0.1541295700314545	0.010086866488078999	0.07442994102765672	0.07339222795309913	0.5436896048927249	0.3210271749010503	0.40314611605196343	0.11400567155803831	0.31289666191202203	0.056330771106219216	0.028910352403313508	0.08786291858416535	0.01376479827844467	0.12143281165350782	0.0696585605442318	0.26484659494239166	0.14773936864283227
ENSG00000130475.13	1.33899746447013	0.8682577613658631	2.2053049492364583	0.854463425038307	0.7384240263502246	0.6095261814119063	0.8596447326086062	1.969535834013725	0.6973114306514417	1.1706236168847128	0.6078759265085204	0.7317449477276206	0.6356561317389191	0.3665524733430373	1.1882809594904227	0.7476183291543104	2.2320358633931776	0.6712013315585827	1.6446150252824234	1.0658902313159078	1.0855635506007186	0.8441815521038091	0.5988859992792478	0.8245703525663018	0.3799899957028847	0.8223691312486459	1.1949047073156325	1.5369884671054697	0.5065069853708882	0.8523742497347252	0.37957191668759394	1.2604416460703693	0.7711237022276436	0.20651197587674	0.2663590669799469	0.29260838029930536	2.007919180301085	0.9826956183142496	1.6404019482693044	1.7274323306624058	2.01281887782488	1.6311801648346542	0.5613919058989494	1.1614440795745353	0.41189793900138844	1.4859830592352234	0.4017253510188744	0.8736774678650996	1.4373440534323971
ENSG00000204482.9	2.802968796896644	2.5117058511102908	1.90823134536401	2.206067305169943	2.4194664705342626	1.7881363247955364	2.3495885958457947	2.760929437456277	3.6935177977300766	4.634603136505109	2.4259689462153475	3.3880982412113436	4.052197873332426	1.4687822476015566	3.2227038237380468	2.5621572784668616	3.8965935888877596	2.4651073740723137	3.3424828657892918	3.872621247836979	4.534359407626184	2.8672347114792203	2.0402460691106303	3.1477760054101065	1.0021232824171105	2.056203079042291	2.937858962272285	3.6718634495492664	2.403036736025492	3.8047279783340113	3.368523246500476	3.193549272794319	3.2819177204046417	1.5051286320673805	1.9198786974774467	1.5553330298983303	4.710864645573798	2.9463986415287433	3.758717601180461	3.1853412638182945	4.135595475268298	3.532318110441769	2.2207412787389904	3.8931981943408163	2.8452731510581937	4.148532750164071	2.4240907927175197	3.2354724709201172	2.8293027187771247
ENSG00000143297.17	1.4888139527216266	0.044278875956448645	0.01924151956349152	0.10726944468341547	0.09175302774310282	0.21065068598152686	0.20637693449818498	0.5395409244431207	0.02075262183933115	0.006303304731976155	0.021502411997917473	0.05531222827834649	0.007305696148778845	0.013135900990693783	0.0643350719765725	0.021744857934219295	0.6979946470389434	0.04451935898489381	1.3371332290218658	0.3577831307861341	0.0882793860891923	0.11830158117829112	0.011491567211071793	0.21886443232413572	0.006628781714978254	0.0982207142553727	0.3266324659478296	0.39215977978227395	0.011790629900231345	0.07825930450235724	0.0	0.19256056749214231	0.02439199870862304	0.014469532612456237	0.0	0.006744675567904935	0.8580234089840671	0.10261170691340091	0.1230971103694253	0.8694371145031936	0.9457488713498369	1.3062795155007578	0.031127037276659258	0.00926686839419895	0.07736795562591016	0.3955034106324595	0.007305182806851315	0.10080973157185547	0.5758714637349849
ENSG00000115523.15	1.4940469350399115	0.9845446685126604	0.6290288221284012	1.1941986633366357	1.7488965045623723	1.0171162777287555	1.5800196313483843	1.1979293584852533	1.0437362243328117	2.9249904147036303	1.0493769621513007	1.935024280470163	1.1766844935573588	1.4096851138288495	1.1675767894592923	0.6476824994448916	2.1350798482434543	1.3274218917254428	2.9165175916729362	1.3747201962298465	2.0908728861600916	0.946799391033735	0.9710632052460034	1.8538386458290963	0.5171748492725347	0.6694057568346596	1.546325756614118	1.365162355758071	0.96493888399824	1.256875247836724	1.6567492231735566	1.7426181357075006	2.114855935247486	0.24444281397066556	0.5160399892627604	0.5993260670049297	3.0701825407880676	1.6022177943593525	2.603077650486715	1.8825263529562213	3.269627378973519	3.0964497584929016	0.6299014138318236	1.6315189089013191	0.7178357919342819	2.2503941331016297	1.5670655041957928	1.8894631149137513	1.2211060565839083
ENSG00000169900.6	0.5954474676341208	0.08980039614240047	0.0	0.41576329844360815	0.21145612123615798	0.0	0.0	0.0941509959379688	0.0	0.1716128069720767	0.07607656013345106	0.0	0.0	0.09216079100162002	0.0	0.10167229358145079	0.0	1.36856560775677	0.4064152322381473	0.8675995301279708	0.3562037019402556	0.11393288654819685	0.0	0.45742321505110817	0.0	0.16292278870962768	0.0	0.644480255491744	1.08709973006594	0.5873889687243592	0.4132859970839162	0.0	0.45303144593395034	0.0	0.0	0.0	0.42086975108811264	0.7514878743355813	0.08981978848847863	0.0	0.10273631788378874	0.0	0.0737257957936345	0.8020492917218929	0.0	0.0	0.5253966663499415	0.4642631735454978	0.05849716640133981
ENSG00000177494.5	1.020015162841968	0.3094935623035459	0.06777866195440302	0.8384365625333328	0.23442233472810656	0.5083400433818241	0.6693059431355264	0.4613935129245018	0.14249616168909923	0.4108074099617938	0.11195786751395177	0.14406709454457697	1.1904631186994115	0.22901636069162476	0.7656895629082303	0.3776658292864627	1.1551735298728256	0.6937832091534285	1.688191711265142	0.4627073247255136	0.03714960394233826	0.1666657292496427	0.28081040854558986	0.27321679456524806	0.10332238964360864	4.58262083470997	0.5319146903878029	0.6730957431676116	0.03146479944187869	1.0606683935884416	0.31866030368075554	0.7256590517560663	0.18579629908286135	0.11270309124557142	0.06407960912336948	0.03588023339201654	1.7752853494200198	0.5387644028315354	0.8397789156082806	0.47727357313981633	1.2310770033984046	1.080226957754556	0.055290214785686485	0.23038067619313912	0.10301208949978431	0.38754815129589715	0.11348656104555699	0.3190441609613265	0.8244396365019473
ENSG00000130487.5	1.807512842625515	1.012074281253681	0.37554141730778073	1.269132387735676	1.0639071913675362	0.454064921192344	3.1336521049044403	0.9786594054343632	0.8814455999419488	1.051497560202887	0.3212270608930237	0.6301251187449036	0.8318319993831826	0.2508291090158544	1.9713626086330225	0.9288878973809108	1.143304888744369	0.7787897185770931	3.3297726650889743	1.5264569720611403	1.0342314032950501	0.6267330397309359	1.177465617910538	1.2058168100998161	0.3638163387266478	0.7407907786180038	0.7744168991710285	1.7560535572779	0.4045680818240788	2.2773660160946183	0.19311984391422551	1.3801633776956126	0.5461521573774991	0.11597376493709546	0.25460177805105966	0.30273945510591954	2.2813621188228614	0.7084200377961732	2.7150055266241946	1.1639570300999065	1.5315456620659045	1.2513243506113743	0.31207057043943986	0.8285711726792329	0.39454302794869883	1.2515789140673736	0.3493784270523845	1.3075653543543564	1.123851598096929
ENSG00000150782.10	3.0986827085372237	2.7804059014641864	1.91479870380028	2.205121905950354	1.8423300081018044	1.5758531182186264	1.6924898248086808	2.867267426374009	3.743379168657052	3.1342726072815768	2.3895314327909523	2.3068148995907833	2.4239564537235316	2.9925982598885046	2.9001610891694187	1.6457312052144828	3.5329528642243857	2.233424976976119	2.8011403532729933	2.3190902059438665	3.38866493647909	2.0530833548181193	1.9671503411880265	2.512471390455546	1.2322319220173343	0.9560913570301168	2.560919826648614	2.721772799134482	2.7147582427760364	3.099874600075817	1.7846154772951472	2.5845635604730006	2.1256810007956504	1.000229406616019	1.63078358555795	1.6944807446522174	3.5399894145987614	2.3660719025322554	3.39116766201939	2.8753828381214914	3.028163391440447	2.641004459919101	2.062774117946668	2.6053645557737424	2.3959158532477036	3.147124011357408	1.7445687241352785	2.3949804652150877	2.1070110933421042
ENSG00000134668.11	0.48273202180401836	0.15971923355804765	0.8544181478671373	0.07603854601226973	0.08072597339954987	0.15085435966659388	0.24235291925330618	0.16726622361331614	0.10593216020550801	0.3777748996324041	0.1529799852495772	0.3200150679551189	0.698597004511235	0.2826690762495688	0.3623113369493607	0.10490407496674926	0.11110127578254363	0.9099192620809015	0.3820143056959306	0.1276376497315096	0.4940563377057481	0.08395142028666243	0.15334173550481994	0.5691195810724881	0.24569674969292732	0.1492131090238713	0.2629893170109152	0.5079662648956763	0.10984611364641317	0.4885721281319261	0.6268646885160619	0.7215061254005521	0.09389544115594538	0.07451372939874996	0.021216032729062886	0.17813915964141755	0.5057664961271089	0.1634770868754437	0.5618780443380965	0.41021518141917646	0.2598192505265327	0.026872412635296276	0.11480876446221261	0.07926080370300125	0.06802920511652191	0.8987602376546042	0.06280013397023806	0.28584948081008166	0.6164004324257591
ENSG00000254521.5	1.2382586537379163	0.434799746772967	1.3013904133250613	0.0	0.16800301951793567	1.0662787593557972	0.9012886003298166	0.10988372543665265	0.3164395388644375	0.13596395815972762	0.6908803847613265	0.0774237014421407	0.15650330269603815	0.27075399575896003	0.41232523569960916	1.2367946485155419	0.2549154340128615	0.08262595481386487	0.6337365992629188	0.23106088512045814	1.781380526402243	0.17451078879253762	0.06367304533720054	0.3963975624196096	0.0	0.03334721165001935	0.08204327385824997	0.3509306861578863	0.2730524161028906	0.21071860297322376	0.5401943888639542	1.695108472078442	0.9899702731982006	0.5689469641964688	0.2804742968799225	0.03765033752205781	1.3730061007815229	0.9193693744388907	1.9409341066232288	1.5172673779371013	1.4501485243148489	2.4051621130824237	0.3409996966885892	0.0	0.0	1.3883816823663628	0.5442793970429074	0.8905398288901835	0.5231211345698211
ENSG00000196664.4	1.875285898063246	1.5674770874463348	1.6232595015644846	1.7145419394400947	1.7985723613860034	1.5230879837521705	1.6721117194408113	1.6197842953311852	0.5351159904280322	1.71644385710346	1.6503342578945464	0.9147374008622949	1.6793796917009534	0.2845969389609997	1.2334476518564723	1.1101092162436896	2.051021199505326	1.1180814874400147	1.6199582098391525	1.2017090530161139	1.5292341742950493	1.6284137220181143	0.7781962698086224	0.4862935804316949	0.26018663135862524	0.7414664720604172	2.227761935671129	2.8753339001441427	0.44566873115214484	1.6748481673717737	0.41031638341676185	1.3862044456660032	0.6311530707564015	0.3383979936537526	0.1646562392843237	0.7687971470813407	1.7828908596418345	1.3683399331427486	2.1574999056701083	2.014422708601053	1.817770925723365	0.8490077720950026	1.2391672933460776	1.2893322475195124	1.199776120349221	2.134440421505306	0.4210264718235463	1.1830839284032029	1.0039272052571484
ENSG00000205359.8	0.0	0.0	0.0	0.0	0.0	0.0	0.0	0.0	0.0	0.0	0.0	0.0	0.0	0.0	0.0	0.0	0.0	0.0	0.0	0.0	3.570966412995718	0.0	0.02406695316063944	0.0	0.0	0.0	0.0	0.07690544308571635	0.0	0.0	0.19550572958066667	0.0	0.0	0.0	0.0	0.0	0.0	0.0	0.026780071233852756	0.0	0.0	0.0	0.0	0.0	0.0	0.0	0.0	0.0	0.0
ENSG00000180251.4	0.1351938563602064	0.6489477871620498	0.017796614257194733	0.03055735781332489	0.0	0.02081602333983387	0.0	0.018586312933310783	0.21502916837545646	0.0	0.0	0.0	0.0	0.0	0.07615176967082897	0.010091648443254842	0.0	0.06137185193990178	0.039568040503424794	0.01748927916728879	0.05711751503910519	0.0	0.031647363402742205	0.034091158244347185	0.0	0.01648696972260806	0.040908566416166324	0.07606905527900992	0.0	0.05470797667834133	0.0	0.021006211125384713	0.0	0.0	0.0	0.0	0.12589095448513396	0.020914849534062346	0.05249010914115671	0.0	0.0	0.04228943510973747	0.014471065008965951	0.0	0.0	0.02276400664961868	0.0	0.0	0.04519889873577534
ENSG00000125538.10	0.6492682398117159	2.8439256504608412	1.0915425658396931	2.668226800640147	2.607009102598398	1.006468706209841	2.1351661381827385	2.6570602041565787	1.6195948008987153	3.245436793792633	0.47666043261602536	0.37179073308788996	1.5829108948006658	0.10216122375831181	0.5039789166584342	3.3787405536857467	0.8120283191418339	0.8280033782398035	1.6329181191312445	1.016609725032551	1.7633698238742805	2.3987498231703652	0.46983033477824576	1.2530280007471883	0.24456054831044877	1.6679962625822773	2.1411746185972	3.387147511786425	0.2797240635543593	1.2782682319594951	1.5084321731847097	0.5525792808439319	0.46067148712328576	1.1460100177060262	0.1173690028095221	0.15417222696932842	2.9844886056442514	0.7984551886986231	1.4691449468226254	2.1783042282110254	1.272800190393717	1.3170343964475308	0.6360636579249447	2.2860810995320593	2.1547601768907865	1.1500174605903304	0.38454123237224086	1.4271388976149149	1.613493744296238
ENSG00000123610.4	1.6659084871395815	1.6490149104479075	3.35863644672316	0.6844491163422888	0.6803539429226677	0.4111292360313883	1.5577392346298167	0.7644069492687293	0.42423832046365195	1.2070731713820957	0.7220831090091	0.29930249983193846	2.3427905995892244	0.5176662647565587	0.8225931970683096	0.46282537560381287	0.48964121817474754	1.2361486777758488	1.3546930200325156	0.816354604701411	0.7546184197685686	0.7798313480900222	0.39450417019862277	1.1287684317131557	0.8161009472971577	0.6953752903783499	0.8605006049085687	1.8418408191048212	0.5054071946700563	0.6304386695291695	0.4454691993607736	1.6421633279501184	0.4529083189638561	0.48171063489181865	0.047170352534252696	0.45266102816135384	1.3720987904125668	0.7689406734279275	0.9341103413013764	2.425585239231401	0.8837545035316224	1.0681125457842209	0.6784185374955729	0.32586017116592647	0.8141605610495771	1.7993638434858927	0.3098261726565645	0.6968729964995115	0.491752563234786
ENSG00000186810.7	2.440278253788533	0.6437930088446612	1.1310499554367088	2.307827969952375	1.7347833076615655	1.706884546490476	1.2774406547243853	1.9012301277491765	1.4844264996107408	2.1677834900201653	0.9622823124194488	0.9574868105998772	1.5969963612266742	0.5718981990220023	1.948064800077075	1.6494226282734494	2.6409734690287556	0.7608717901437151	3.0207041364588623	1.3990593513046072	1.4211935790325945	1.9555221199718862	1.0634523571250105	1.6811644049699108	0.4514424266596773	0.9329858618158501	2.6962898731576166	3.117566695105714	1.2902796128012841	2.3438586818794596	0.6884744320219481	2.106015257468052	1.1860564923691261	0.45267811872662717	0.44914007918695437	0.7530838951331412	3.6283352862450413	1.6961595269239231	3.5323358288425806	2.896252569989363	3.6437015346859503	3.7034856206384243	0.7865944875279449	2.1323974330193183	0.5884328316862825	2.0842799603370454	1.211774843020239	1.6523252995330286	2.3013122583058236
ENSG00000268861.4	0.09734242086714945	0.015735928683107994	0.0	0.027171173380500926	0.0	0.018502438582026815	0.0	0.03285103404226509	0.0	0.0	0.0	0.0	0.0	0.0	0.06783051335674475	0.01787730222709181	0.04001189836106862	0.0	0.05247634453766346	0.0	0.0	0.020103867783030464	0.0	0.0	0.0	0.0	0.07188408165170988	0.10047755577844728	0.014507160989351871	0.0	0.0	0.0	0.0	0.0	0.0	0.0	0.0	0.0	0.015739501135164834	0.1184696791203469	0.07096013184054953	0.037620010211586015	0.01285961749808357	0.0	0.0	0.0	0.0	0.0	0.08895188743068438
ENSG00000015413.8	0.29280901348515914	0.5898379872600686	1.7465974534348534	0.6091422077716988	0.06991942753049944	0.1310771246263338	0.13709151957237845	1.028212807350244	0.9248345172171413	0.7950401491361493	0.674618361806482	1.400760635138032	2.7860037425118755	0.14242199529994543	1.0660717764675494	0.2982992270337549	0.4464056230098199	0.19181723846084414	1.2961855423910065	1.0409552073370085	0.2068587626502787	0.3317076533618563	0.2625244444820256	0.3711825321094615	0.14336873270422648	0.2935499491123536	0.5563718023769939	0.12244934760493464	0.3126967260754791	0.7884212343005427	0.7469814809130629	0.4178659033211327	0.08137518353280086	0.21422439173136526	0.13207904332017367	0.11776261679567777	0.5546937645983432	0.16279927515187273	0.3365107820912134	2.107956772446232	0.43111613043125635	0.556268999709027	0.5957939088806261	0.041578111919293545	2.4261455938012517	1.7179958750870339	0.0963990864342196	0.04244040834324365	0.07323007403193098
ENSG00000197540.6	3.4666692253848725	0.9962015827007046	1.4973857881302668	2.248904623246848	1.9547514301446847	1.4075256817310462	1.629108665804026	2.455573678319437	2.6911603422840265	3.1417653941639814	1.2517849013271383	1.9110311270437108	2.341937219489187	0.6789905588677493	1.9029135579873335	1.7057074695315537	3.343799327071329	1.3666935989345483	2.819885155693077	2.0630474274270285	2.8326525740858637	2.4175024404514174	1.9598275794736362	2.525801912902481	1.1832991731517277	1.0629924404030864	2.4941233757160166	2.522638996400319	1.9068936224999986	2.6368125550915362	2.9064941096560073	2.7735875640169767	2.6603627602425672	0.9953130047798068	1.5576361788163366	1.344587814963394	3.5908129375762914	1.9400028389044826	5.27612696171086	3.563395764663949	3.825835918293511	3.6613554800252524	1.2541990856707035	3.293847816158525	1.7059786607781606	2.68394562962546	2.360702572803054	2.5031541311049934	2.3531924680249245
ENSG00000163131.9	5.766587442328621	4.852820171542175	5.256617298560326	4.906798960342014	5.256456776708028	4.565184493271117	5.520358028250715	5.366856183045389	3.5161217674965752	5.554391650943425	4.6002275822021295	4.311520919512417	4.383913737721109	4.108891146975047	5.122343965854658	4.415062436547695	5.726965758346173	5.06918209437723	6.008467947120955	4.6000103122781075	5.240277901310428	4.861951669943337	4.05186741965863	4.28448327431286	2.109080596300182	4.34299901838533	5.662151033649007	6.335478134524197	3.0847986579243427	5.598816389069755	3.052336866870802	5.049828280017033	3.0178237938668775	3.168988653409366	2.027971108654664	3.6478426557218215	5.750215061131784	4.769612090168528	6.160841464128356	5.628724530511586	5.021871570974048	5.152248010346263	4.29039844676701	3.788082244390734	3.6472879056583323	4.8203872016343166	3.3033500219116707	4.685809492374537	4.498655679196354
ENSG00000237412.5	0.0	0.06525899930266016	0.03316687956998567	0.0	0.0	0.0	0.0	0.0	0.0	0.0	0.0	0.0	0.0	0.0	0.0	0.12705869761563518	0.0	0.0	0.07326963342332286	0.0	0.0	0.0	0.029668383647333214	0.0	0.06744634211135289	0.0	0.0	0.0	0.0	0.0	0.5041149809750088	0.03911082285786266	0.0	0.0	0.0	0.0	0.06875581309717052	0.0	0.0	0.05117640746033087	0.0	0.02655670552670994	0.0	0.0	0.0	0.0	0.037562369808999574	0.04849984522608256	0.0
ENSG00000109072.12	0.367390620876639	0.8088877995629787	0.29750013630479183	2.0006389460203486	0.5340689206919322	0.3427240131332679	0.6434808060050016	0.9147053799884965	2.777566760870329	1.0377922474594092	0.4488752580942464	5.079969900600367	0.8931907864206721	0.06599094651554316	4.758549673147481	4.003317854854623	0.8151649495112857	0.18095929631481628	0.703522795677476	0.4436626863816922	0.9025168054176897	2.5385602909078213	0.2928613785074434	0.26127085017840485	0.2491690197044422	0.11746222436453191	1.1680504726892544	0.5683532548900223	0.846255161849495	2.93203087900361	0.7200463164313347	0.28272661739678073	0.3844653466453504	0.1749790020880897	1.5693633425962792	1.0222458854062901	2.0101567156153073	0.48969315148250375	0.8999270017361309	0.9445085057838447	1.8553559322310311	0.761462160117745	0.3338882741534731	1.8499706427957967	0.47261015594331535	0.9333169575426151	0.699039894235376	0.8810330933699742	0.304372351676357
ENSG00000171657.5	0.9987921763372847	0.3192335701308038	0.20084054883975697	0.4861741193328818	0.3144078839685911	0.3905809585694991	0.534141607292062	0.3726595835404992	0.25942548331255394	0.6933424250129924	1.031439053540804	0.3873452814585341	0.49996239729879854	0.0715946028428199	0.7863858995956882	0.10445430714929271	1.371673366941613	0.30150694017871066	0.7630903612400699	0.4248878526881943	0.6229255130624318	0.7267578248168854	0.2897355235773006	0.3826551588347676	0.11821110754318374	0.2441763882258886	0.5474394040040031	1.2482219177009461	0.3492241218005277	0.7635416492923529	0.0	0.8668480161301481	0.28842242214569536	0.20102712836312253	0.12964242574059848	0.44881603835469214	0.6064560454170685	0.8327033677258947	1.1411607389336222	0.8157363526527525	0.6325364391168352	0.5499532492830828	0.6347454780785502	0.6971451108057182	0.2681875947121006	0.8373930041633998	0.24883413828788273	0.6199048290444421	0.20030326853110209
ENSG00000135426.13	1.4037428129881029	1.1371451612096741	0.5720973016664815	1.0878098402728373	0.9610055526899208	0.7868191943165384	0.8267831525481505	1.2688510702784483	0.5157064544320524	0.9491036585203781	1.159593597752937	0.4586975976032136	1.0903356907757502	0.34626591314972865	0.8520272840010973	0.8635127248857348	2.109544386982373	0.5882770382119651	1.4512989126917346	0.9110161273273014	0.7619537139761423	1.2508650981570502	0.540604368283559	1.329361949688731	0.32238632147706264	0.4848596397537899	1.3866624405243453	1.760555906935934	0.5721564140121624	1.083625726752864	0.1916802121665625	0.9951892003727449	0.6400310722297401	0.2471250908350689	0.11576648969487767	0.3538325230202648	2.957440491399991	1.020083006499639	2.2151161403679405	1.8861163890898192	2.170914823258697	2.155408729838159	1.1633397992749834	1.3920073620704239	0.5951049279963313	1.0741414627525057	0.6106367170672629	1.356739682280347	1.8545165953642329
ENSG00000162896.5	2.0413964661596755	2.7574707878828346	1.9945200413330157	7.759589760278154	6.526526461343101	5.831581435491731	6.972032860958507	7.618184731584309	6.485812729191259	6.098860655737628	0.5013082714355839	4.856266317708723	0.24768794887692208	1.0365405460706463	4.491996178799698	5.606166387905155	1.1786773108657191	7.560593243923063	6.426377634898475	4.816111692258119	6.033350740757549	3.2062702041127684	6.026682490167501	5.540675425842631	0.4907348522679487	4.254663332645839	4.2092402029512455	8.17952038058489	6.337309796544648	5.465592684102922	4.4258450239859295	5.1669289358630435	5.322024126803387	1.6532883526217956	1.9993445972511106	4.485293509887238	5.303623717294126	5.8394721582078075	5.428786071670253	0.9164543571363472	2.2291630916517127	2.624020206425167	3.2896852961040137	1.7559184181528502	1.8710245116874527	2.9087829059587222	7.17022353243518	6.199056726209317	6.309985304514439
ENSG00000023445.12	3.7012609793192666	3.033153097440056	1.1884066876329813	3.8493649148006917	4.329768149360772	3.7941291629271654	4.859733726046835	4.805784603217465	2.170666552893327	3.0029245224934176	2.683938028883627	2.6372666384175716	2.8889309575639475	2.386986803962881	3.6811177465528764	2.793479282656466	5.70170823350537	4.3875963993522324	4.231413834202104	2.7726247724933533	2.8151171513059148	3.2245920233298833	3.733239011938604	3.619929225543696	1.2211394014136048	2.801082908701721	4.602300381820644	4.287795219425362	2.881899052995469	3.5145485275053847	2.676842264226372	3.4061289528635315	2.3279116724110076	1.8470206320899623	1.5002508351358126	2.965688213330477	4.736501235078512	4.057990070692241	4.397069543266831	3.306078660456964	4.332406482708944	3.277052378129056	1.7483924956337669	3.139675623417548	1.8131270869530574	2.826011813735117	2.4712014993136444	3.6133355748756926	3.853427306468493
ENSG00000237353.5	0.04338480149337944	2.496505292977525	0.10720957132796659	0.0	0.0	0.0	0.0	0.02877683833401145	1.7715091155314342	0.026968124083867593	0.04593659383359308	0.0	0.0	0.028154958522265332	0.07880899379650305	0.0	0.0	0.03211199802796333	0.06102189667070016	0.05366906576431684	0.0	0.06915111125212052	0.0	0.0	0.0	0.0	0.06307360314823125	0.02008724662231415	0.07456354279041279	0.0	0.0	0.0954078082967656	0.0	0.061342184037549714	0.0	0.05711867218580007	0.0	0.03236797098655901	0.0	0.0	0.0	0.04378294077096814	0.06624984924452343	0.0	0.848972539916158	0.06959546690930798	0.06177626349620726	0.0	0.0
ENSG00000112486.13	0.16982012643186284	0.0	0.0	0.06400870317064858	0.13288515951566426	0.022047900414263553	0.11196996217590112	0.2866832470301025	0.0	0.0	0.0469739276438368	0.0	0.04241819756445284	0.0	0.0	0.05268114164451388	0.3043559176525472	0.06495043162050532	0.20750129750271448	0.018525529982986254	0.020433876897775004	0.09351734330371843	0.11403952010425181	0.12258141940911481	0.019393905807294994	0.017464132215948027	0.2046200960940537	0.22910938985175233	0.017291659893004654	0.08600968581374076	0.04794547042263696	0.10796538989826529	0.017960363654761738	0.0	0.0	0.0	0.18653427310420082	0.10751019031942181	0.2585962238999623	0.25580889314486555	0.25760033914728847	0.08819720233472927	0.07506876570419617	0.02706467311523146	0.0	0.0	0.0	0.0547386092187048	0.27592484721550825
ENSG00000164530.12	0.5008215823753932	8.086845028235647	2.7688309608326627	1.591772622815512	1.8800913933114256	2.166203239512328	0.19691919515161618	4.077690664702124	5.14620040531332	5.71327186566079	3.3945265429704277	4.164900483603941	4.0270327721395525	0.9633649681898233	1.7481101163629447	0.865708165958961	5.3286768445454005	0.6381444298422743	2.5038558171161736	5.1410617059979495	4.7045497997075065	4.812154091687212	0.25295814992926013	0.9398428175677322	1.6702741581639844	1.2029742244480854	4.879849446893387	2.9937977193189687	0.7272875234288956	1.81693285888004	3.1437645022070333	0.4200421888961265	1.1095337066466946	4.087187318969308	4.000939063550114	0.43229185825822175	1.7009544100824643	2.0400210986435474	1.0477260235282406	2.543368538665006	1.118880256396678	3.691443333922118	2.4872903818040486	6.034532002442841	5.777069358897758	3.7074179045146187	2.157165878980006	6.1913219247844475	3.403182530867596
ENSG00000060718.17	0.8804779187415254	1.0592444359867597	3.563205933221708	0.3278720740516795	0.1139974079425816	0.08813216384055339	0.18941211851722795	0.10738950323180761	0.7810921212283162	0.10963301477728367	0.5147004515750465	0.41179775282874037	1.180351423252424	1.125630083998916	0.8023702236952324	0.0379058323688514	1.0452050658104934	0.5720216435846468	1.1260685716227532	0.2368505460570592	0.020892813404828396	0.573321277415423	0.4568176172010744	0.33240101908083963	0.31289347755559077	0.13702426922115044	0.5223830194547676	0.3435750305766735	0.008867292131089116	0.2990578975676839	0.09641356434688117	0.5931902633516866	0.0	0.2953606147315666	0.027223492342553102	0.04007178278418118	0.059832601357421925	0.05597148428719647	0.0934501262789523	1.214677967479641	0.05442413939898943	1.2835643092314764	0.3043531322062291	0.06820769262917822	0.9261797899259863	3.4325960577289436	0.05399960406357008	0.5110812280622576	0.07276345291361923
ENSG00000166603.4	0.0	0.0	0.0	0.0	0.0	0.055283759637683325	0.0	0.049424327247403047	0.0	0.0	0.07856536476966051	0.0	0.05359035500595211	0.09515859426408349	0.0	0.0	0.1178409146250728	0.0	0.05292984397789034	0.09161842604614173	0.0	0.0	0.0	0.0	0.0	0.0	0.0	0.0	0.0	0.0	0.0	0.0	0.0	0.0	0.0	0.0	0.04964750394887221	0.0	0.04711708741015782	0.0	0.0	0.037946874863758584	0.14846168643396868	0.1323415747538824	0.07222110645663284	0.11835370789443422	0.0	0.198041205386796	0.0
ENSG00000179583.16	2.17596049212352	2.100955826208621	1.3266209462924015	2.0196553685276126	2.519722146013714	2.0721880618746433	2.3192735441429093	2.2640337661092396	1.3725628785557786	1.5635710252285122	1.8034279849062498	1.146190303744932	1.637717483799989	1.140118915222487	1.9522969935954382	1.7141850309188067	2.548270312296677	1.862189919003673	3.062723072486515	1.4277848242026818	1.473132472467577	1.8558722996450498	1.7385237064187526	1.5013148324136247	0.6205840837903995	1.2277212531970363	2.550853386840003	3.184574683543844	1.169550871560692	2.433643761365328	1.0633615047409357	2.162224121916668	0.802738605823875	0.6058633375761068	0.5161821361009784	0.7751872728943096	3.0255383748599662	2.1617903388341233	2.74459202486214	2.380660810206344	2.623870106417269	2.597260923180224	1.6228377319394356	1.4310631931276647	1.1431508730274687	2.373474410945757	0.8916632017097635	2.3552303684799996	2.1444930133448756
ENSG00000189377.7	1.5109413536264424	2.900019719648061	2.2729795427753867	3.2178568486803085	3.609087072220538	2.7187345787356696	3.090032279203322	3.806300233846741	5.682103687928783	3.3814909356798957	0.1089195340645322	2.7799488411836006	0.0	1.610714093688386	3.895426621043363	3.6099073483343016	0.08355626191746039	3.6451727833198793	3.3892094794642884	2.2804975185694962	5.261732253658546	2.3181341264314033	2.8937017511278844	3.7947216469848755	0.9365405359726509	2.2787257915345975	2.6194743532243794	4.550281544543103	4.0679040210119375	5.1818201379688045	1.4230158586204091	3.061202077366281	3.1434314838920177	0.3959971513183585	0.8076414658337236	2.68547609536402	3.589531830039876	3.6683754943782807	4.303502483892127	2.1293245280458835	0.6671382941196854	0.0	3.7820975867807882	2.313559270482651	0.5175970682030858	1.6305917535514047	3.575631338238041	2.912397367703352	4.839347975952377
ENSG00000125735.9	0.5998924168864791	0.2591113693639555	0.4193778681912265	1.0166345468588969	0.6497688457298938	0.6274461606523402	0.5142744940411785	0.6293330495779046	0.15442350637330074	0.34840142194648255	0.14708704740360015	0.28199212392660555	0.5477943896852794	0.06701659240263613	0.24642443511052564	0.3066559738290538	0.7633177453845238	0.5204896791373231	1.0621288363209385	0.22830685272229032	0.2191082398608126	0.4387070938661519	0.1695618812630923	0.8263166936378347	0.11608580178829118	0.3440268405758812	0.9883251413568569	1.5120236691984528	0.3040714958235175	0.7555043675800301	0.23796293823251824	0.5800051351521771	0.16591491293902075	0.07368265368350875	0.015759744863059807	0.39690445100470184	1.519960124956716	0.5102130392073355	1.2564507297959095	0.9688657383451817	1.1442597617361472	1.287124051423068	0.2381933332405566	0.20256463006444947	0.14717044792352155	0.727558739442155	0.2919665598661011	0.4426880374834405	0.6681976877722512
ENSG00000167895.13	3.400200236005017	1.774378188697946	1.7005005722571707	1.9754448868413454	2.0744191608839095	1.5158944606473743	2.0085525778326936	2.6176061272236555	1.9798498384926233	3.037746341876031	1.7690655156068462	1.6833568282323563	2.3040427998120543	1.0288633204476592	2.0190113824337503	2.1385036782431244	3.890564783682611	1.5068140890969697	3.1112106664051447	2.4520916458237134	2.410788134337378	2.6255717380761783	1.7623041709440326	2.3364011349827623	0.8533691460685187	2.06904848514392	2.8395090648052586	2.886625400039289	1.9367029905001203	2.5407559377492146	1.822709981470407	2.7956427614531187	1.8475768828941899	1.0064651107271696	0.7088425613361318	1.0394157622861422	4.456379985335659	2.207118015878219	3.749716524520646	3.9181459737873623	4.116374423226699	3.775755742689933	1.6052887005163121	2.643435224903483	1.2018259903843382	3.05183689200627	1.3293334785765405	2.537247435917645	3.343443824679779
ENSG00000086548.8	0.6301615661349732	1.405301460022841	2.1333451247940824	1.5125357698585566	2.4352954852866846	2.1131956121848927	2.143864283751533	3.260044601934173	2.7691396891499296	2.035718673253703	0.14656215024755584	1.1967215793934154	0.9170917692574698	1.8575610591309972	2.5421773381917623	1.8828890043952455	0.2738920440833749	2.1024536052693263	3.1023919297176445	0.962315412959834	2.2487703080745467	0.8935493787063765	2.4655172076886664	1.618214983417875	0.2926335136266266	1.5134860565683987	1.7224192027375165	3.4864427394482727	1.352036958075308	2.423964017033552	1.2368994363869965	2.5196273753245153	1.557150011312858	0.5774401230196617	0.18594613139516103	1.8143435581177692	3.520223247503018	1.9843084943702276	1.5464270328160667	2.083289732612761	0.7001384789246037	0.36845397384157236	2.098850377796236	1.0712780569889604	0.2584015591203087	0.30257952196300275	1.3617105024922582	1.4113907315184977	2.9005878784086283
ENSG00000197888.2	0.17259430011827964	0.0	0.2148243856708092	0.0	0.09144636290508094	0.1703532893196011	1.2703185699837631	0.03977768959595939	0.26560617656723284	0.0	0.0	0.041539846222873385	0.043142627013931775	0.07681999979997492	0.0	0.36462682454073747	0.5964677741951072	0.16982960524473306	0.31010543952020936	0.24375160239006163	0.08140314194517702	0.26829926614092753	0.0	0.0367166007765609	0.11451236322760228	0.06978392022831655	0.0440510305056023	0.208691309144428	0.13505400723927957	0.22237600918441333	0.0	0.0	0.173052305231678	0.0	0.07112368704979195	0.1164416911744654	0.18956398870191302	0.21090821861164363	4.023110163714161	5.849891350509904	3.4480085173812043	0.03051677808755651	0.061388663480423135	0.10709939786121661	1.3354331548435885	0.8109383210309524	0.16531784316619946	0.0	0.14133227596427347
ENSG00000187608.7	6.154571224635385	5.71853914704317	9.55220693932029	5.790265759362508	5.309894294894355	5.559184044922549	10.057016343768753	7.590637872012306	8.422504204665346	9.579907799776652	6.199766836263944	6.694920862470734	8.764140953133493	6.277473715849142	9.848848313363632	5.981086513188126	5.885132189031181	5.8669503340546205	11.515570275962029	10.485761392905523	7.408351511404742	7.164710860322233	7.843152496247682	5.9669764104964065	10.48703198158556	5.75773404968942	7.081080611984428	5.9279578581382495	5.5506311350273	6.785508642737416	8.06832432097705	7.137429600585771	7.198608252684148	4.2783789840462845	6.071267908041072	5.301099124800673	7.559828907661473	6.806432898755981	11.39337264990517	9.84022576901679	9.720291651727514	6.88770823008765	4.67177492560341	6.22218170263225	7.009323770809647	7.231847393580954	6.666599366799527	6.1194957449956755	7.4718086551306895
ENSG00000130775.14	4.052572362347708	3.3286157662228	2.960474399476369	1.9573396113614099	2.5272685461634268	1.8331697937556144	2.7720015893686307	2.9653741536903686	1.804077438550946	3.372321752046523	2.399908549492459	2.048943457734861	3.1111394917898876	1.903375302022974	3.3860532399171794	2.664445114364768	3.2004947069401615	2.1593968079223043	3.274479535713274	3.0476558067831796	2.785840756430114	3.2933432440288084	2.6149287298355937	3.0428419803579043	1.0967080778955478	2.3874580927051072	2.8000181909242383	3.3978225370756627	1.3217433048932137	2.6765404684869227	2.1673764913314657	2.6973762350430723	1.3995739106066076	1.4146940090376416	0.9830886745668952	1.2991753118301412	3.73140097175419	2.4256198116112877	3.8533003214861536	3.0090200944120844	3.3794114204153076	3.035081987106891	2.4629271960863868	2.2292110694379863	2.06463045105069	2.463528988050397	1.587606659830632	3.1940414170609537	2.460145263911672
ENSG00000006116.3	0.0	0.0	0.0	0.0	0.0	0.0	0.03152049651847925	0.07916801105215492	0.0	0.0	0.0	0.0	0.0	0.0	0.0	0.0	0.0	0.0	0.0	0.0	0.055254462833741226	0.0	0.0	0.0	0.02647582611928797	0.0	0.05895075864764706	0.0	0.0	0.03987238143245311	0.12761923139041567	0.03036269943986195	0.0	0.0	0.0	0.0	0.0	0.0	0.025611027992124204	0.0	0.05818979187413958	0.060927923427087444	0.0	0.0	0.0	0.0	0.0	0.14514790797310703	0.0
ENSG00000177272.8	1.0438339934341885	0.2554628712562633	0.5403688246911221	0.37685773713264326	0.884783885942556	0.5166767748864894	0.6636875209768724	1.2773274181781733	0.06583946030347373	0.14513966530383096	0.5752945644239369	0.13023149898100903	0.2879214424712988	0.0	0.32417202956197966	0.4118219274194988	0.7332021809612381	0.5405259762671496	1.8403390216315794	0.17319995876262856	0.09814295101958458	0.7790983277359498	0.27813605572943567	0.16997651888100412	0.09327376744692832	0.5066178746668482	1.139609430136894	1.1550136708468746	0.13642090900037093	0.5239583888926649	0.07804572425806901	0.41397713762551386	0.11427040003600951	0.13416354107407874	0.0	0.29458443270944257	1.226271650564342	0.5187515915736838	0.8624358854898291	1.0056183818962199	1.079398842076869	1.1774140630492786	0.18976545217958812	0.5834409133522217	0.09299274169281448	0.2889793940467569	0.16697366702096453	0.5313638493853737	1.1050731015106408
ENSG00000141968.6	2.6908308432411125	2.069805222098393	2.1189990358988653	2.0953310201894237	2.2307675009940713	1.5972735418119324	2.015112315207977	2.6708376420603397	2.8054669884885253	2.9766642799032828	1.7063573153624005	1.7335463484054767	2.304407865240972	0.8412374270638924	2.584740052677375	1.9575994583557432	3.13578755519656	1.8140793737304741	2.9575578363887445	2.268627661430011	2.472711907871391	2.2570154308338504	1.642672683966522	2.12359493657526	0.3550051529411043	1.276604083886322	2.580442603034298	3.430350965663967	1.7566525182600696	2.71544916914693	1.410654750308923	2.355915748579614	1.8109005782158276	0.9160119111957729	0.7296947950726793	1.7037848947603433	3.4396755588188204	2.482134125439132	3.063776383617936	3.054339672951337	3.435159641637465	3.087172100576676	1.743693493947636	2.637754292564497	1.8489698664365715	2.630989718216311	1.416543195311554	2.4439957249297453	3.021023838670105
ENSG00000152578.11	0.08553599686351022	0.5681278828775052	0.0	0.08003286756920808	0.07576279128602542	0.009281735007611584	0.019388306152250224	1.2168970978808424	0.07523952826949633	0.06094028867728854	0.045954419157931456	0.008655153858140004	0.05313640012311114	0.024175873562997812	0.1639625563473069	0.013430022549754578	0.020146607031312457	0.009251659861036902	0.008880624518158886	0.038552660284223404	0.025646170519879902	0.0787951523404973	0.007087680510242191	0.045244901144509256	0.04034691808770021	0.02915964673641869	0.09795270262359014	0.14299590634443082	0.03600151743182103	0.02455297230044997	0.020289231629576906	0.04623792881892243	0.0373845748746505	0.0	0.08032065833861078	0.3914064461407703	1.4998111024600929	0.0	5.2365735182117765	5.879102137942969	0.08817649387862204	0.09822842608336146	0.0507695113308334	0.0888131429795567	0.059921861394111826	0.04019472206404185	0.017928940159625782	0.09062466408480094	0.045165729422261325
ENSG00000164483.15	0.426678989434839	0.16370003621523987	0.17482635047140638	0.4447218465094168	0.3059936642032447	0.2942717111524864	0.2601754303547682	0.58945548060469	0.10862255832875635	0.31522683304493826	0.19985323584517045	0.25503635208306064	0.27509293961701203	0.17842064643362535	0.30381989873440235	0.19050365981589878	0.8239755279433167	0.27110819909200873	0.5592407707969712	0.2980056350107345	0.24292011247435394	0.6066531464690599	0.2297709857408565	0.19831748703965024	0.1037555454040605	0.17216621919577182	0.7888107154293168	0.5367816142272733	0.15150281237246876	0.5248197821981717	0.05848874379155027	0.523726930328853	0.19624310811810572	0.12521811206401134	0.043218571697979526	0.08272128611054069	1.1918110650286544	0.36085257505865576	0.868099662497605	0.6206688702807691	0.7416057488318122	0.8917997384294938	0.15208473129954836	0.5835234350002543	0.13634032715462183	0.5399721448077236	0.1618573669935828	0.5121118256830955	0.35469019560053516
ENSG00000165168.7	4.323163226970588	3.774990496806389	4.071128107203525	3.8838447249814694	4.262399134057902	3.702799294513778	4.380747991865528	4.130477556008418	2.5988579511975454	4.472231218711076	4.147945671188096	2.9437684771732506	3.7926298602744137	2.3089047497247512	3.638174818543802	3.3439226414049212	5.406092612343071	3.6688133700961965	5.031170124444338	3.685547207989715	3.9593861221078064	4.014764233596181	2.8786511721431074	2.8081400303143678	1.0962020115077449	3.1369054004680232	4.64267962398119	5.584807134694375	1.4899276854705166	4.0005543655433415	2.196547499050646	4.094382341931729	2.2684723254969454	1.963852118777568	1.1899521125376733	2.476558217189516	4.3030497891572494	3.547083624722712	4.723669588470109	4.3713755889172194	4.565134045210433	3.6490032847429212	3.417641244377213	3.1132892627846287	2.9894257714166077	4.498789812223841	1.890714225098196	3.727749422281632	3.349236137412666
ENSG00000158488.14	1.8463886988970009	1.0028905384871594	0.4092426592398858	1.4771772079715573	1.768123836106089	1.1639745298107222	0.6100950771641087	1.4116741587519432	0.9453622089397574	1.0436407846214817	1.335537832661747	0.7320390385924276	1.1940128523224858	0.17492629187852413	1.3252377821497623	1.295953018815751	2.328467578917404	1.6278890668903754	1.3287968025133023	1.3571915510716226	2.222398563560904	1.1919724690110318	0.9610509624728066	1.1314667028006473	0.176076338504895	0.9519602686196702	1.6070131675799602	2.1592018394138246	1.4017672692376895	2.155969009147273	1.0265570432182796	2.24988439824123	0.7831748080910468	0.11800827387337263	0.1927406971274734	1.0769020189292333	3.385774342836881	2.072354585777177	2.968790785641668	1.7694487549840283	2.4819682659341686	0.9763253278915607	1.0321545512138282	1.397635598350435	0.30208594602720057	1.706168843821594	0.8717645493582964	1.475277500557044	2.09318638607168
ENSG00000140511.10	2.6364794771701274	3.7588677236783115	2.6074936580338095	1.8525481775397474	2.1099830094773973	1.6432883426681983	2.000057097110214	2.162386564859625	2.6998685168427867	3.0689337188685	2.32439180848265	2.5454725168189127	3.1079724114877907	1.584244810618547	2.722880474393034	2.110426437276248	3.0253727796302985	2.937998377891099	3.858601138011037	2.7213366258581133	3.0568182788142955	2.975703854718582	2.1362009021074755	3.253706272573299	0.8178601984331539	1.6404849161115709	2.6468227964027684	3.703581196574203	1.8663649964125604	3.3551570932528083	2.79844490473424	3.0443851136933553	2.044278208818784	0.8615792678455008	1.2539752710296226	1.2553143243281228	3.5290425351758357	2.951546455071041	3.417332844616498	3.04206611940326	3.3977392531215465	3.11867545756941	1.7690608733263247	2.5283063709183566	2.5312980437301986	3.6320430227046323	2.058835846688901	2.89647247219707	2.3258966690002905
ENSG00000198223.13	2.9803365112368914	2.0010872085233937	1.5147797779920649	1.8188016647362308	2.0185842755574623	1.3863964238645308	1.5651269544429938	2.0595167645785986	1.4114093525346965	2.546367327822324	2.156073815422789	1.5522108098209297	2.725414003471564	0.9517724045110236	2.524306403965153	1.7251848311021536	3.166418565472394	1.7015859900420278	2.1312911622556063	2.6032484960483693	2.2225732374778393	1.9635776097209405	1.3391013401686036	2.337366424265088	0.6620986480108347	1.1783464802969172	2.2477713809552338	2.97217497441916	1.4765351033865857	1.9266254624837127	1.2506974302493852	2.2599614457613417	1.1837368343609083	0.9618885784197504	0.53821960593664	1.5507708535811924	3.30435926018103	2.2906365071464463	2.7879098308929695	2.238161546750217	2.687575809386266	1.339307301929325	1.7422477499195386	2.3373130635889376	1.3325167069864585	2.7218110701230014	1.0147492531382805	2.2623019177877297	1.6675669090313205
ENSG00000249861.3	0.0	0.0	0.0	0.0	0.0	0.0	0.0	0.0	0.0	0.0	0.0	0.0	0.0	0.0	0.0	0.0	0.0	0.0	0.0	0.0	0.23579980630011504	0.0	0.0	0.0	0.0	0.0	0.0	0.0	0.0	0.0	0.0	0.0	0.0	0.0	0.0	0.0	0.0	0.0	0.0	6.193641459246409	0.0	0.0	0.0	0.0	0.0	0.0	0.0	0.0	0.0
ENSG00000170956.15	0.08015619025898128	0.0	0.10055214560657827	0.044216664042237064	0.12201797626705023	0.05971462444394439	0.12245329729598844	0.29421855577124145	0.027824180587443622	0.21275729863440707	0.0	0.2594111154571343	0.14058531716967984	0.0	0.07387008370558236	0.16667507559195593	0.0	0.17167510507507197	0.24113448798639936	0.2355103059804727	0.23406836628130387	0.15685892570494578	0.06814568384582627	0.3342674195012436	0.0	0.13784638514186587	0.11587552716788527	0.32108458301033593	0.046963606274464983	0.11674689595081118	0.12793640331135045	0.060252454899882325	0.27053644187412573	0.08537779581155741	0.0	0.1549314948700996	0.48305973177874356	0.17297999830064573	0.050904824085340236	0.039868366357085384	0.08664551008154037	0.0	0.10203239687950363	0.14265087047645714	0.0	0.0	0.029231949204079948	0.11048251329753253	0.032997114890155305
ENSG00000090659.16	1.5528368732080677	1.8454932094396883	0.6006429702043866	0.9516223979493916	1.4783603241850884	1.0846035599809996	1.6757434457963198	1.4524727672136941	0.29989049375099636	1.4785941156312836	1.3521776244454713	0.5800994728662323	1.3943660008326775	0.15811994777232355	2.1879938416692206	2.0843854017770993	0.7439406945198856	1.6125363686917251	2.753148384953705	1.1049893103160406	1.111763861644891	1.8597123074674742	0.6748154171978448	0.9150448015781342	0.302502825849009	0.6305428750773364	2.283041709912564	2.60668973991827	0.501499985491221	1.2701418813790768	0.4733368865204702	0.9542872918881397	0.4178042382463496	0.32803347508342795	0.08333031577003693	0.260400295395421	1.1479809057688057	1.2225573187055845	1.5134341293547793	3.0298688633230335	1.455462181664257	2.3290198485192275	2.3654727660064427	0.19544295016331603	0.9915820475323909	2.0006121283571887	0.8707263023348275	1.4149204173385042	0.8538794688126984
ENSG00000153563.14	3.343676679834551	1.817991609518714	1.3902566149652307	3.2787107639928896	3.9759863836611378	2.467505178682492	2.326759450339377	3.201101633732409	2.256883595870951	2.6023664257298194	2.0462444245683615	1.6417215862332462	2.947545268547864	1.5624955022468192	3.221351550907286	2.105760996722958	2.887332191027755	2.411358014845438	4.072225196079989	1.8359098839297867	2.330824034405793	3.32399879270527	2.178088236887794	2.8484767156824993	0.7724966134962766	1.4552404169223987	3.4423367241772036	3.5314968794989223	2.5102980462825517	3.0996977408977053	1.7642984101377475	3.193935273652649	2.111512363199656	1.5588995648729165	1.2635271093134202	2.363929401166496	5.020606652178501	3.075806034417006	3.6072059023095298	3.370859915355686	3.9243080915297206	5.2413211665639325	1.6831110216986431	3.7416043088158184	1.4916571603891446	2.221800384730105	2.401912411423939	3.0738463907578653	2.9714698804576427
ENSG00000134594.4	1.6636310654287703	0.805079419553073	0.4366513127045768	0.4657117444781104	0.5181923383363036	0.14204128720255485	0.07617738243608076	1.011077076089186	1.0348510056544784	1.2788693959010884	0.567324933715283	0.3666751920315735	1.3239770851138957	0.2936536413221425	2.03105499804391	0.4592264756547892	1.4279772290967534	0.7401358761493653	1.2544142149545972	1.0299470260010377	1.25679046937365	0.4194851161978681	0.4385747435835113	0.9212221491084596	0.3479835452282499	0.5762285202520733	1.2829258023182442	1.2320901885034534	0.4906275090826813	0.8682532391121233	0.749403815807912	1.1033870671295625	0.6682528826734204	0.13685972723732753	0.6251050375950415	0.7603579371535181	2.304867234482249	0.6993386090823674	1.4172061176302373	1.3272557615771607	1.7107055555752462	1.7952224161175356	0.44238507279938116	1.4757142615368355	0.6887145250579811	0.6984232020216403	0.433813997066189	0.8314257412117892	1.2210198876142144
ENSG00000173572.10	0.3170326017494512	0.0	0.0	0.40197528014350403	0.0	0.36833140637315975	0.22832960818657436	0.06854196920309617	0.6034672031823635	0.06428868736307913	0.10853849448218793	0.2466211574722866	0.025186884789953026	0.15192917340800385	0.09463926005414762	0.04979986910218995	0.0	0.0	0.037151112436994184	0.0	0.5238610253188591	0.028234057357568232	0.019874037813723756	0.10403304249347617	3.500839934929151	0.04089636262885583	0.12424865473868418	0.0	0.7141433072130492	0.660035620087916	0.11073546552762531	0.7155466788833781	0.14210253765228467	0.02500552974171508	0.0	0.0	0.0	0.10173399990476292	0.0	0.0	0.05033044611935647	0.0	0.17133273766208024	0.03189483949877251	0.09985662626706777	0.16267313907597292	0.12174470769245709	0.0	0.16275825525076218
ENSG00000073754.5	0.0	0.0	0.06386424824422722	0.0	0.0777074501184124	0.037731095537990415	0.039521354714541754	0.06665108951984944	0.0	0.0	0.0	0.0	0.0	0.0	0.6107714195421686	0.0	0.0	0.0	2.3124185143974514	0.0	0.03498278376087864	0.0	0.028878997936571657	0.06156566722289807	0.0	0.059233046580319165	0.10924132167512231	0.0	0.0	0.04995703592163681	0.08153707473147553	0.038073680420256294	0.030766973489385407	0.07172159448014748	0.0	0.0	0.1309309075212758	0.07484769121643028	0.0	2.6766849725061994	0.03685491440376385	6.3213638814797966	0.0	0.0	0.0	0.04123936674756158	0.0365656980583218	0.0	0.0
ENSG00000221946.6	0.37194596605319785	0.3530405899544835	0.12815326783845674	0.27930947622316554	0.10530014479151718	0.05138055934244753	0.10567820448399204	0.3320237055100413	0.48642395730968524	0.5404480529827214	0.3331101616280201	0.13934275285667846	0.14453502263555656	0.08852542402604584	0.444226303390424	0.0976741941463406	0.7747876627182887	0.0	0.5020322289838902	0.34918213387563857	0.5559747026539782	0.25952059490655754	0.11502538793885224	0.4093507928051714	0.045250568006425684	0.0	0.28125867152558826	0.34498325141574865	0.11791207637491874	0.3115543174395861	0.4831388484915007	0.3704056561271381	0.27076540003799743	0.0	0.12129478443425239	0.0	1.318929455692431	0.19625181447086776	0.387499244262354	1.6170127131014576	0.6145200189385104	0.899774087112892	0.13828711402437777	0.5319027953958624	0.1313125171660672	0.4820799492271452	0.23340873861700095	0.4953841844774835	0.3759920746924919
ENSG00000138378.16	1.7305917196448255	0.9439341428359098	0.77079624674121	1.2755864586558736	1.4130256199305746	1.2591044713094777	1.2989499798419155	1.646745245305201	0.9496655493188498	1.1224439760077485	0.7857549668854101	0.514278226832588	1.0688732169711856	0.7382852668259141	1.149487271498587	0.7551790533622189	2.1439502055421373	1.5015952255879395	1.6366527182597062	0.8245989026418774	0.8772322638667317	1.2620681704463659	0.7363909889058342	1.9054222633620714	0.5435392872999875	0.8857312784868683	1.3479650331785715	1.6591282505804785	1.0222685782719756	1.449268818598901	0.8531333392130542	1.057802714029416	0.7948685652105666	0.5714371842474317	0.44158989923111397	0.5514598555819001	2.952116818174092	1.2631147194962071	2.002222023628176	1.7377818680328527	2.188633061224048	1.885750825000578	0.7754039166446876	1.653801339241737	0.7171529125819865	1.2473701095748158	0.8248566046273116	1.2880452599301697	1.6381033211983134
ENSG00000129450.7	1.7469175346718961	1.2853363171331276	1.8412272515972128	0.9017712999281076	0.9335880103666437	0.9811343446126113	1.1078163326397963	1.2600150166948554	0.7728839752557729	1.8446011861920792	1.1572035109676067	1.0698627355765769	1.3304237398786753	0.5773735043882537	1.1856213490328897	0.9099664916779187	1.0819651211573014	0.921586553371845	1.867192001869027	1.4440580504835	1.4252958231121295	1.0804148408136203	1.026149560847047	1.5137892693537889	0.3954588257795328	0.7034505569396544	1.3344470660399745	2.0970933800390625	0.3796652448596931	1.3412462507920708	0.7440992420959047	1.276631201270767	0.4153325053525344	0.7145320876439175	0.16866492681889408	0.6535376527901415	1.1187950458764682	0.7616031718551699	1.9298167957883627	2.002936536849553	1.4205888957717034	1.3737320693968569	1.1434156017153747	0.7052126144815436	0.9831839421701004	1.4086689625420354	0.3762479589127566	1.1314288644710828	0.6937038885793746
ENSG00000134571.9	0.16779742210373155	0.054860636179883834	0.05513859393804595	0.031955566438640025	0.04510138878053107	0.06435398725966879	0.045266568437566386	0.14864725160527217	0.20683000353087488	0.17255752524753123	0.031092364637019712	0.040333873343350854	0.06238876240914586	0.037790237026488226	0.0	0.06221268324931355	0.023701908376265346	0.22245325277445208	0.0815915220060275	0.08923127632415603	0.5226763475174799	0.06982930921872549	0.04936183823167543	0.17003888768034658	0.03805073228821944	0.0	0.021545109835589275	0.10504607778298311	0.03394972368008103	0.33667108342439467	0.34132824513283233	0.08594325233428095	0.0	0.0	0.0	0.0	0.18432496910653323	0.021875128265092303	0.20798007026682855	0.09838409979551833	0.18095064889348567	0.1287794424874671	0.0	0.026726385581540505	0.05653336809278417	0.30212026052520813	0.04188737512193568	0.18096324073540274	0.011959838140510414
ENSG00000117215.13	3.434624410213297	0.2949896078062736	0.43556179329955824	1.5687746745111149	0.7737726619377673	1.0817644394248913	1.9823178631875733	2.3789336598607465	0.8522991856942167	1.588825214848712	0.18791322102857322	1.5023748889060637	1.4909842688746755	0.32678687530618017	2.299562571376131	0.6867722542173262	3.7500833619467073	1.0792819661033624	3.341669611873917	2.9337710547770244	1.9965558952803748	0.6361661301016348	1.3221018556933408	1.442211035492088	0.44642127330328096	0.5655277024869085	2.3112884984175808	3.345359763265407	0.10571208914069523	1.8408317927319349	0.5649978033838758	1.9044790813970824	1.0331865440884018	0.43316656143021987	0.05540358895876075	0.4300808856775065	3.8848002785617357	1.271812641296242	3.77693557195204	2.409654559430774	3.6705211889359006	2.914919933637705	0.16074900390845226	0.5632529569485949	0.1732528846032297	1.5423064225825904	0.16037171710175754	1.1890828355957601	2.2227552590990998
ENSG00000165935.8	0.18071305209482144	0.11618688139618034	0.07888259554374229	0.0	0.0958744053698378	0.13580446076282848	0.14202523385561666	0.04174001972505797	0.0	0.07722140883510142	0.12998037069986693	0.08589739524558078	0.2524771843119435	0.0805594371722873	0.05783559407533502	0.045139893498982654	0.36371997473602746	0.13538207532058294	0.10927719543052354	0.0775478992869776	0.16594894491180737	0.05070292947638059	0.0	0.11263373995373893	0.0	0.0	0.0	0.11331994833115844	0.07248003853687662	0.061774286209375806	0.0	0.17991531458738033	0.07522859092899588	0.0	0.0	0.0	0.19842765514572655	0.13642403830165042	0.1887915016058509	0.061611315503551894	0.1327524590166563	0.09402451325803117	0.03255596949999159	0.05721967098569426	0.06106673788575993	0.23881681923680903	0.04526473506383325	0.05839989052026283	0.07592580296413265
ENSG00000170909.12	2.4304886665731766	1.8158569174557204	2.0428039151247805	1.1647464549418722	1.465130671687508	0.9767861013723442	1.3986335862271373	1.4026274953380917	2.4792476419187426	2.9263269449630953	1.268652073920712	2.360123444560479	2.328767635569011	0.7956379066780567	1.4980759155590175	1.8089318778648071	1.5883930270242301	1.439334545582802	1.8476152074541916	2.3471840677566176	2.952280994715032	2.0674015346170926	1.3765650015670767	1.8250988258266068	0.844684121556291	1.4351272051665998	1.9421811280924548	2.3425011770411235	1.3588848331766636	2.317954782341311	1.929592166656685	2.042654649651752	1.4608902944775253	0.7318374271267915	0.769863261377518	0.7874771625737498	2.620601086230107	1.83712010741319	2.3839875437783866	1.970674142423176	1.8690617434997867	1.5964941626498936	1.2283764392707315	1.6018129454540768	1.0185932739457522	2.514993660722259	0.9544130588180897	1.9048239484170946	1.8057259658602296
ENSG00000105392.14	0.0	0.03940438260908447	0.0	0.0	0.0	0.0	0.06425052585366452	0.05487206015669456	0.0	0.013036029165553787	0.02228060195912627	0.01453712677755227	0.0	0.0	0.019352671474542456	0.007549684002205507	0.03374729023351194	0.0	0.014914880689786254	0.026066969580374213	0.01444382216160121	0.0	0.02372034890527589	0.01283524201595793	0.0	0.012340995688935083	0.0	0.0	0.02433501110515187	0.020689387086321693	0.13138584375388304	0.0	0.01269221952637179	0.0	0.0	0.0	0.04153583578544948	0.0	0.026394604447889755	0.03084138393857016	0.015222594453340744	0.010653076422909413	0.010830270183812352	0.019143766683652214	0.0	0.01704880429873072	0.0	0.01954407026768068	0.0
ENSG00000088827.11	2.8441798277219936	1.3932858350056625	2.64405154883847	1.0409197670616122	1.250227856415257	1.0049058815827194	2.595184963647589	1.472197745476628	0.7193848516668057	2.254577126645463	1.4088846598845381	0.8481171556347318	1.8696179393623913	0.23002102225084203	2.1987486685082778	1.5026157463885712	1.5872708386662788	0.6179270050589029	2.419534236723501	2.4975094409509255	1.3814286202203638	1.631995303151469	1.291785759333183	1.1071046672185936	0.3429431537111538	0.6784623818695144	1.318679057702467	2.2466043421655892	0.3464025440786359	1.5835797857361604	1.1579343639089905	1.9689974453272627	0.4674294290987234	0.4150606307599443	0.13727120338845272	0.3314621971870546	1.8845525066086821	1.0202071521324212	3.5296039134128034	3.834276601923169	1.603494029880182	2.5876317231016817	1.6746746045262189	0.6017435896595141	1.518694211462891	1.7276639504652829	0.49335414412247997	1.3875887744261572	0.5512441523491344
ENSG00000161929.13	2.1806509913135623	1.451312749016001	1.3921237409342744	1.7717608632924557	1.6320054020722992	1.3130764974178293	1.5503804295835355	1.9523516550981994	0.8234895012424966	1.516465666387649	1.2539210426695553	0.9858325583213156	1.5225032313099771	0.41946402729151927	1.2766621513798846	1.3313625541167704	2.2086164505708985	1.3192046227409435	2.0432602978446672	1.24839580955167	1.2739442468024686	1.4587098614617604	1.0605188211988117	1.3004955642477392	0.34690553199437363	0.7631228903130485	2.1565856977809097	2.564755744787569	0.6499723933328186	1.5009180825940787	0.5608194461829981	1.7062657178957708	0.4082719433149013	0.6869252451105823	0.3777531921140132	0.9356632529994284	2.042253192501957	1.3527389407032016	1.9652243215695702	1.9642191368141324	2.146698247280298	2.101700662790329	1.1101079414830641	0.9067551127803131	0.8256265233390349	1.5835547667401626	0.7041982218098087	1.518103711978336	1.643940279960966
ENSG00000165949.11	4.334822110092427	4.463860963977365	5.309383507869439	3.0856562569583836	3.0939057544574924	2.8757905900553378	5.813755165803201	3.4899194804863503	4.787976169200901	5.263457478443046	4.453533519273891	3.978399745553024	4.090829123365025	2.333494971002213	4.174034191829135	3.0169830274137515	4.01928139947848	2.9843689106483997	8.648289111359132	6.010164742070997	5.176440562249942	4.254342989374005	3.1149764758032803	3.604925421772539	2.804357641889883	3.551260583545144	2.963754596003806	3.8700636450342514	3.9913784250134685	4.195306868650691	4.5830618729170265	3.6617970131916886	4.426373027716404	2.2133320915523846	3.1074029134067853	3.05508015937934	5.4220075163746895	4.124846558492509	6.9224250690459215	6.050111527840507	3.7422032314322573	5.1553066549829385	4.19614358176626	4.801242997670836	4.419262895646299	3.7877756508466742	3.693071081732843	3.7914880396581268	3.22244322903064
ENSG00000204897.6	0.0	0.0	0.0	0.0	0.0	0.0	0.0	0.049307989142730366	0.0	0.0	0.0	0.0	0.0	0.0	0.0	0.0	0.0	0.0	0.0	0.046426626751893574	0.0	0.0	0.0	0.04552505081263088	0.0	0.0	0.0	0.03449237396073917	0.0	0.0	0.0	0.0	0.13106283338228036	0.0	0.0	0.0	0.0	0.0	0.0	0.0	0.0538803207792617	0.0	0.0	0.0	0.0	0.0	0.0	0.0	0.0
ENSG00000110876.9	4.747333134584219	3.1051501723202684	3.2363596536985293	3.281691940222838	3.631076782647026	3.0221547716504027	3.3720582603120204	3.8582883961901397	3.551619089125905	4.522214897630819	3.5030104520440615	3.22033330300144	4.65641046013838	1.9939592932098953	3.7880501736535455	3.3053285451783974	4.8720714708805035	3.146469547209906	4.832723549493269	4.078823323634576	4.033201670458641	3.5302244998605508	2.7082462568380152	3.5967322056429625	1.8898640300194904	2.887004785251876	4.384187591924487	4.903849950680398	2.3696103914222526	4.124863435028784	2.761953815393829	4.311466039911601	2.9462818133811775	1.7372535331808723	1.6632926115266098	2.6222044551509684	5.456716116479536	3.3360101513740315	5.132795282142785	4.63370101800475	4.923802505827409	4.788371247258442	2.9204002898996677	4.312354389314869	2.828602258348045	4.490173568416873	2.5800971720197694	3.5420183583774354	4.175638021806924
ENSG00000140107.10	0.1346342218604732	0.0860691492849022	0.08650055061074055	0.4002191323374844	0.0	0.10077717498834048	0.25044950621382717	0.21583586570701216	0.6781752199907412	0.08468367820604088	0.07290113328384284	0.13904728931904883	0.18927018763724235	0.044843163919894805	0.12425607089385929	0.18875860779593856	0.055763182677887956	0.05110420048885041	0.0730114970143826	0.043146799902566056	0.22347383594388442	0.1092362195574541	2.4736633933716354	0.0	0.1727001943024862	0.08027283275921465	0.09975567991293355	0.0	0.04029574187587074	0.2538760431211501	0.3081723546746668	0.10167213330184977	0.12205100522579641	0.04934122955850893	0.12103608617466743	0.09044440580497978	0.36939659593000285	0.0	0.20629241541621038	0.3378205907385155	0.4735996089563114	0.31824613619843967	0.03575541593376228	0.06279091315479697	0.1310334652166119	0.598971048630528	0.0	0.06408339286976923	0.18730222982029845
ENSG00000183019.6	0.0	0.04125908867656894	0.30251258739905273	0.0	0.3620315585369403	0.14069218296635988	0.47887562727785543	0.12616706327202604	0.0	1.3930028319218983	0.13466805983486982	0.13158649146582882	0.1792776877678896	0.12352863282012214	0.059975480757259995	0.22022981469024192	0.0	0.42259235859329336	0.11324712871698718	0.22888282254748804	0.2506744466641333	0.10331822713183737	0.14302020372873522	0.5631741564196305	0.0	0.18271077151666865	0.7735877652232618	1.4308357319587874	0.0	0.18422158981353154	0.0	0.048875960282236196	0.11546599881570722	0.17805342597114332	0.15073755454707935	0.0	0.08570584917246293	0.18552607776741725	0.08138867515990585	0.2122284471471906	0.13753544963059777	0.09745896813967692	0.1614671456078726	0.11633031659621901	0.12398448851936994	0.24710726703229768	0.046947125225118125	0.3302420868689234	0.078717149182025
ENSG00000188505.4	1.3032744817622888	1.1750429829918965	0.3572684822368084	0.47269740773059143	1.2886374365285596	0.5787229112575419	0.49959045598309254	2.7493489799484707	2.2961978678960326	1.4057351285784203	0.3053249265375541	0.6901733247669692	1.0369456074142755	0.19354476107123872	0.8623993715775089	1.531619189745118	1.6880598840461856	1.326853378685748	1.3550246506017183	0.892162475874821	1.3003261645004551	0.402640765611168	1.382243261623269	1.2995987624638425	0.7355522021594489	0.8942628723736749	1.6547733486455543	1.837543917482108	0.94666350025767	0.9726706400570008	1.2891962958508414	0.9483928992447705	1.174985247967961	0.21190774672575552	0.2776939148278968	0.5273951530467895	3.0243972407786743	1.2560936290927665	1.4058509245950348	1.0181516075741426	1.271200833504697	0.512488751476339	0.8099472692805132	1.6711898832719827	0.47418371931260683	1.3896883130455249	1.3207771407637756	0.963574082120426	2.1448159866615946
ENSG00000182578.12	4.780073936270158	4.787785811910522	4.215491378475904	4.169185209962529	4.450968185050421	3.762477542653935	4.1627061721227445	4.237754530296115	3.2620202690763076	5.038777357570105	4.809614772205315	3.3251858928368017	4.33575111747121	2.7701672310108667	4.6365920973071235	4.228499748960786	5.090597045325582	3.910869871918859	4.824752616637954	4.126501884593356	4.43041388346541	4.7283012842122885	3.673713112702014	3.543984413148703	1.7835492227695735	3.1592184728264634	4.794621115367148	5.955111722111302	2.955414365248697	4.360220317035588	2.1766033905940594	4.526428315712414	3.11894519040297	2.3071869092921227	2.0274663287469608	3.5145075943545545	4.5087313731041165	4.259539846339276	5.029652883218065	4.630778698434937	4.92948426362201	3.9612980408546763	4.253994163942242	4.422619175823031	3.8428674546405994	4.680207444686591	3.043618425454609	4.521717003217513	3.5261297782291137
ENSG00000181617.5	2.0387795340492776	0.0	0.0	3.6651674965209806	0.0	0.15702012287924608	0.0	1.0897953864106293	0.1453102634060381	0.565971092048286	0.49758167853190227	0.0	0.1523702640741424	0.26386819471342016	0.36276413919934186	0.0	5.668258293824581	0.1565352429222851	2.0669087244987865	0.4709016102412845	0.0	0.0	0.0	4.209388959012652	0.0	0.44755622414990437	0.933727479168313	1.2366140977968063	0.0	0.3849082205439555	0.0	0.30109409966227063	0.0	0.0	0.1279253861009856	0.0	4.194836793030701	0.0	0.0	4.750658843854417	2.6240410741116995	1.0142336944157455	0.0	0.0	0.38095086696787767	3.256435468428815	0.0	0.0	0.5884052659309241
ENSG00000239961.2	1.2740792254583795	0.43997782521059176	0.8633490948205947	0.1794641912617378	0.8590611635828902	0.34459160733451527	0.784613380715067	0.5927838991575223	0.3203605504403118	0.7452792783578215	0.5790936532259966	0.614467447550222	1.8650368727903126	0.14358344568343784	0.8339841088553407	0.4760488860881529	1.1214256971711867	0.4734533276380689	1.0633124552423712	1.355988447781852	1.2047875346642178	0.8597630102270319	0.1855371174585464	0.5299604556832292	0.36713036051584585	0.13070346413996678	1.0061332604638178	1.368527109685456	0.30417485245485176	0.6023357264499765	0.8915056076257258	1.4932121737442474	0.5730770277391377	0.265214128982172	0.16461435152558704	0.2151647357227332	1.2932896333933188	0.5075990429776535	1.8975984374865476	2.5434634146238997	1.3346410100828212	1.2450698455086298	0.522727105178011	0.33117076625904046	1.045174230173276	0.9885013714126701	0.1955935861401533	0.6106328875488339	1.1890768013091626
ENSG00000167664.7	0.8212183980290465	0.1781706244444728	0.06218023226567753	0.46444965301405633	0.14756393393983852	0.44464691301339326	0.8990105619563715	0.5460567513449884	0.8917864839035433	1.169672738167512	0.28883369542204	0.5187275834368007	0.37824245852699034	0.12434143282881951	0.7146580597975806	0.5589998455309485	1.26570345654956	0.4433993873771623	0.6254180089404402	0.7590971969402195	1.1019176607703316	0.2919025025954033	0.10929026919959695	0.8528296942125773	0.3470032960591572	0.407363986215517	1.3684106767406075	1.0625661375507642	0.7880923036986883	0.630924083265148	0.6468839775422799	0.6044789147539934	0.7766310173667503	0.0	0.11525960326680457	0.9770204520547975	1.5103609531232836	0.39054842253406336	1.1832959924286284	1.4012127306868734	1.1756145721455256	0.6763783011723258	0.2805132354765567	0.9643593777583807	0.2669992295852541	0.48029284119979826	0.4326260026797798	0.6624146719051546	1.6662339733173859
ENSG00000185873.7	0.0	0.0	0.0	0.0	0.0	0.0	0.0	0.0	0.0	0.0	0.03928254750048414	0.0	0.0	0.02405528262978319	0.0	0.0	0.0	0.0	0.0	0.0	0.0	0.0	0.0	0.0	0.0	0.0	0.0	0.017155196735682436	0.0	0.0	0.0	0.0	0.0	0.0	0.0	0.0	0.024699219497905364	0.0	0.0	0.0	0.0	0.0	0.0	0.0	0.0	0.0	0.0	0.0	0.0
ENSG00000127951.5	4.132543972233969	4.926301605682091	2.8524174955178165	4.132182774837627	4.7219312990763225	3.69928215459782	4.221630631931263	4.343079557336246	2.910198955918796	3.9044389303583693	4.454879600075591	2.7153437967597083	3.7377405118198483	2.3818567206802084	4.237817099592038	4.067359023656591	5.218722857282624	3.8027368311890006	4.4763210050017985	3.7518344483055333	4.1600866862803105	4.657792179205853	3.052322934948142	3.317762307535754	1.463799488098383	2.7234581586469786	4.691023566172039	4.879245572004545	2.8706989328254626	4.000724037228144	2.0763377373759817	3.32438919880439	2.610299905845403	2.5222214839684285	1.745208587527531	3.5118805089569642	4.351303896686025	4.0670118312802135	4.758998013684752	4.1975046811021635	4.118993968173158	4.056687322777057	3.8460782731918304	3.8489874349260207	3.543211932482169	4.164394152280827	2.5958081335006096	4.38976431834792	3.1540748560256504
ENSG00000122862.4	7.319508817003868	7.450844126907622	6.5395975997159494	6.220029017334419	7.197995777999303	5.490424918369895	6.8903783080667225	7.444915669910102	5.710798132536732	7.558913924463421	6.516751545089874	5.530017508563073	7.203165458177454	5.1552811737489135	7.279700687739029	6.663649088016877	7.270669458729737	6.6553582056059595	7.358159805875974	6.626665317233265	7.050197903208064	7.39895839999456	5.717316628082634	7.1652485216779755	4.133272524952226	5.794545464175682	7.097188564049442	7.27994576078992	5.949840600073737	7.137538107483028	5.929096558768843	6.0982128417217805	5.580872694544404	5.185866908175782	4.963364174363464	5.6909514445739156	7.879092226066449	6.696959251151344	6.805333250588126	6.301654573861041	6.6237371795431566	6.398220484454074	6.22606963388709	7.153398178304257	6.267891666466013	6.293956116202087	5.086137521146208	7.1944953701400145	6.593709453937769
ENSG00000172215.5	2.093620983562008	0.7566376566922715	0.821174693525928	1.70645986811072	2.4231454111957493	1.3912768965631108	1.9685412081260119	2.3498917141150035	1.5008309409915803	2.265740936204026	0.9376056815316409	1.0777581311126467	1.9735943762366328	0.6392925673711375	1.3110190260221621	1.6788694906212849	1.7365994998464955	1.3303021388509844	2.3841707246404624	1.5133955742980592	1.3146634492971532	2.226302376969016	1.110654551124839	1.4124918031817681	0.4319066423073181	1.0651860142916603	2.120633715042842	2.119352149196412	1.3683846978563023	1.8365210937408833	0.961419135327742	1.782251396220506	1.1335003476205812	0.5344457348641226	0.38552132772841513	1.2190290438701055	3.4262712820288717	1.8350143239470165	2.2764141059261953	1.4114732311388074	2.0599965979902284	3.3168968884964527	0.7812757585326242	2.3855351512397664	0.6894408566159562	1.3067641509220997	0.7817857173148507	2.2215387417627523	1.7087313386208254
ENSG00000241186.6	0.0	0.16521800076313073	0.13722429071267542	0.20536372104653114	0.1834061019524498	0.03698064255896739	0.038735668989112536	0.21680327786858028	0.0	0.10558933339595915	0.33388131517526537	0.0	0.1547048688168659	0.016253501786850054	0.8143821889515725	0.15428180006121364	0.4216083733762306	0.4043549867393143	0.20041762572566782	0.17726379825346827	0.5665724014843105	0.20820607324040874	0.056061148952891444	0.20102862449273168	0.01636641452293931	0.05806325544310202	0.0	0.2055823788883423	0.20473127627855317	0.048967396959425084	0.04052301059307006	0.07369180514800842	0.030153361863327188	0.03558394208692446	0.0446129063925725	0.3012133023950521	0.1284069170518976	0.14320273253160198	0.17937792879888245	0.2913705488098899	0.6394908637964724	0.025333067744542113	0.0510530724477749	0.045342234739259746	0.09523667951910447	0.020351636056200016	0.0	0.19748728345922928	0.27883764256330484
ENSG00000160349.8	0.0	0.09869089972961483	0.0	0.0	0.0	0.0	0.0	0.0	3.516561486545136	0.0	0.0	0.0	0.0	0.0	0.0	0.05692739976562393	0.0	0.0	0.21341649590483172	0.0	0.0	0.0	0.0	0.0	0.0	0.0	0.0	0.14205687280538068	0.0911846778369928	0.0	4.255641078571789	0.11649118822730059	0.0	0.0	0.0	0.0	0.0	0.0	0.0	0.0	0.0	0.0	0.0	0.0	0.0	0.0	0.0	0.0	0.0
ENSG00000183166.9	0.08595815962514777	1.0022886486616769	0.32114157585192427	0.297870218461379	0.07613806583899754	0.6575136297646925	0.7248490689392907	3.022330727800511	1.9633482095406363	0.09824127903840334	0.02657190156908495	0.0764652908361036	0.044637417811977914	0.06390620418365377	0.17509249007735767	2.813866602152448	0.010159618806562404	0.0	0.15679691012858776	0.03874604939098878	0.051098556573284916	0.8791283199307872	0.716768186494302	0.045471391614176404	0.07998975094918385	0.18715858062834498	0.16602635699504223	0.38083186621662496	0.07147922059395864	0.22960950218488596	0.0203916548657384	1.6329873231752186	0.06694090511332132	0.07027017994269599	0.16391020965447067	0.4976107918125616	0.033169400677069326	0.2015325822659456	0.015820644449451027	0.012357876848794615	0.027159527934014813	0.012714551743115485	0.30333747861829014	0.03411937630820484	0.40484765641423315	0.07969196703496026	0.14643691720661797	0.3059213230214494	0.2574114389690102
ENSG00000189129.12	2.6275384486372624	4.5962558528513675	2.8540954593142156	2.032888186040189	1.4613880169481521	1.5567454090850237	0.778297150259721	2.343065320980138	5.208941454450055	4.479827373980913	3.146959530025167	3.3912694221940716	4.1603441706846995	1.5250377990984763	2.5750120893026103	2.068347284660308	3.701176145076793	1.527697723548273	2.559555173781522	4.4190486158721205	4.5669833127649335	3.177151241494471	1.6426942750136313	2.083447026567797	1.4364629842053724	1.519931459209943	2.7015280370994375	2.5417318906422595	2.905501958735224	3.1627932835536616	3.5064969371205152	1.616209707591048	3.253772192652218	1.79633474652355	4.4616858936616834	1.056196131740547	3.8580391596736674	3.146891495436614	2.089514975299424	2.7456765805089067	2.7959514519695152	3.1028730892577543	2.5100374547603708	7.556316834853746	5.4493076145251695	3.3731861665672502	3.0743159287617776	3.9477900342702084	2.6589084537080083
ENSG00000076662.8	1.707837562787836	0.43950956430369714	0.3590910740939744	1.0736955637683965	0.7967321956420623	0.7517965570033356	0.5710098271509796	1.6166680778193805	0.44992392672824766	1.0231045784648107	0.4304789679588563	0.49706740948778266	0.6572362261132982	0.3443079646430287	0.7055737530619096	0.7317379053804175	2.1258402027148264	0.6113958872582455	1.8715047521370185	0.9728500194058669	0.6527504610599443	1.1985709360417267	0.5237272892080825	0.8321888787418784	0.183597221227277	0.4318182907280585	1.3380332662443855	1.8157213057708073	0.29225393972030395	0.7935595539041082	0.1333214479252964	0.9688968430131653	0.65466891226026	0.3514316937069229	0.09917345555191652	0.28333157948097715	2.1571270121263035	0.9326827110950185	1.6836199394044948	2.020457615650216	1.997954881296815	1.7105129218127586	0.3682126925178666	1.133319095897246	0.3009151374892135	0.7028183136422715	0.25379195366456186	1.2200482124074006	1.741156496983421
ENSG00000184374.2	0.07407382699541144	0.0	0.1373026340278167	0.08052219157698969	0.0	0.0	0.0	0.049307989142730366	0.0	0.0	0.039723314265891825	0.0	0.0	0.0	0.0	0.02690279791007408	0.05998224490459281	0.10793666485797729	0.026644333837955232	0.0	0.10056513827903266	0.0	0.042273735658695966	0.1740672706394472	0.0	0.16771199028754616	0.0	0.03449237396073917	0.12636213568281565	0.0	0.0	0.16090053710652513	0.08868457414750658	0.053083354818119294	0.044639251983077284	0.18826360120299784	0.39435343932503536	0.055412526105963034	0.09252876012265625	0.41781685469740965	0.0	0.03785724994748723	0.14812369790214241	4.446092833963047	0.0	0.0	0.05345993425490168	0.0	0.5340853111274362
ENSG00000131203.11	2.460946271838998	1.68004322018844	0.7789321540665013	3.757295083743041	2.585309519972041	2.732882353366221	3.074762942456486	2.8147592498018703	1.228145498844878	1.8815809600529714	2.568588796549882	1.2262645936900005	2.9893199997403466	3.085635511997126	3.2342958751799715	2.0199305234062384	2.8602307183746056	2.0084780346785163	5.1131474330226325	2.0291517252668054	1.5921227997278933	2.507522708111275	2.1852626124032377	2.1742085711187737	2.40037094561276	1.7916513825442641	2.8282286049234555	3.31777693376299	0.9773204562384612	3.230428173720963	0.43331278197244955	2.5885616174068122	1.3734716230447244	0.8681635448175612	0.614548101160099	0.9995520876528589	5.4494513267069875	2.2780025908327	4.577714978786682	3.0236555522439934	3.4175552338707464	3.5453452474294815	1.684790667999736	3.042560140260489	0.7943738214021873	2.8615298593789666	1.8048429690858958	2.462130908045383	3.5207618154705407
ENSG00000093134.12	0.0957628800217048	0.11937621475948006	0.061230429461390345	0.45824113272294853	0.5799019318313674	0.5595400037185779	0.41896822059183425	1.4117930988503309	0.044310064297958245	0.1907946482970718	0.051533239428351	0.08828051850980265	0.113656492551989	0.08279858591016982	0.3956619960243937	0.1980101709897505	0.0	0.22485841103824375	0.2755307632596115	0.19157028056588934	0.2486387307651443	0.17475657020163587	0.9675083419073818	0.15233080356008466	0.06296758031210405	0.24774458471994174	0.0	0.9523900502325718	0.2292657944450493	1.9972900194771954	0.6039058759240681	0.22745789087676827	0.18605316654534018	0.04620994679467382	0.019553062671541454	0.06404769365017289	0.36531403121713285	0.3080488635163559	0.06093583719942523	0.15341178610087478	0.0	0.06513077993702246	0.0	0.08735940515287388	0.09316832874388596	0.39483763246188314	0.6541799489274502	0.42216180324262226	0.3848291929310537
ENSG00000175779.1	0.0	0.038528882517893714	0.0	0.18999839695108367	0.0	0.0	0.13771539081816073	0.07975868899261343	0.0	0.07482728012050738	0.03255193401102319	0.04222112455063186	0.0	0.0	0.0	0.022028252859597808	0.0	0.08882316924963447	0.043307530386480386	0.0	0.0419526945251434	0.04911700811380542	0.034647355429818213	0.0	0.0	0.07091723441210197	0.08819801125276357	0.10984834488166795	0.0	0.17257736243118732	0.0	0.0	0.0	0.0	0.0365916879849257	0.0	0.1925172246742274	0.0	0.03853742246498501	0.0	0.0870707484631122	0.14882767378086115	0.0	0.0	0.0	0.0	0.0	0.0	0.0
ENSG00000140678.15	3.375456837086561	2.765545712744447	2.9972927763707107	1.848708891887921	2.1688997735220843	1.8383293165357473	2.832464255062246	2.592515663447687	1.6096785700997556	3.2388745330954927	2.1463405767003403	2.364912510443877	2.894337727568464	0.9851532233065037	2.536944135518584	2.358409750055574	3.052431401363637	1.9037285224163853	3.016769869305341	2.819805069345897	2.944471687630263	2.523764731783821	1.9156447284169351	3.4471664850927874	1.2911361233946215	1.6368785863159407	2.6126061074179923	3.1019458649055647	1.6669345545136918	3.0365241132018657	1.6035477949669024	2.9489637084188285	1.5438946439845493	2.0376198426556136	0.7378484892643842	1.0319572485889559	3.3819520128391187	2.179875082120557	3.6787447592915177	3.251201242520978	3.126764172662406	2.56889212590302	1.943425641719433	1.9238274357721494	2.156285102718489	3.6200898068836618	0.8425133992309689	2.6344749616868572	2.1090428041030296
ENSG00000242265.4	3.5379062041963745	2.5632595913609415	3.8722379668117055	2.0640049192283554	1.600225199785096	1.5151615430714824	1.7200169778010068	1.8703476917305442	1.5365185303877995	1.5045226120284079	2.3946607723158264	0.4845034517118435	2.042619919004894	0.10623975594531641	1.1979956280715631	0.6751932917663216	1.5080312084519765	1.0061589481943027	1.1531125395874646	0.40773234552367754	0.6895832212441133	1.2543738446118768	0.801063266476474	0.5580025660461956	0.0954551347799748	1.7723198098939654	1.7520272597848001	1.8852859185380708	2.323948370139968	1.648274846231236	0.5763067263274798	8.553801410019307	1.0318852508009129	0.20127950348338244	0.29575436357175905	3.6914610124005103	0.9179816890970245	2.7099354969974256	4.806762492186656	6.715263767259848	0.991355068001922	0.8558625119573892	1.3248095708376515	2.136776510647786	1.8358821349286738	4.348152304713048	0.7061762229244515	2.53016697879159	3.221962449780577
ENSG00000260458.3	0.1637522370054682	0.10506238802236628	0.0	0.0	0.0	0.0	0.0	0.07434239086423096	0.1846766756752362	0.23062181258145587	0.0	0.0	0.0	0.0	0.0	0.02050441376097662	0.0	0.04199846646226582	0.02030703751565301	0.07003329625586832	0.07710777999875981	0.0	0.0	0.0	0.0	0.06608771191959843	0.0	0.10246017315974888	0.0	0.0	0.0	0.0	0.0	0.0	0.0	0.0	0.0378207282914839	0.0	0.035885601642631174	0.0	0.04115663198897797	0.0	0.02935682675046321	0.0	0.0	0.0	0.0	0.0	0.0
ENSG00000115009.10	2.320859480578974	1.2629722614308596	0.6593806815880032	2.1225787338588824	1.14693110500509	2.4225723415801648	2.234997768417824	3.429065463626846	0.6604517695754795	1.4332920215960665	0.3138235645893734	1.027914430943433	0.8082961953727115	0.8842560558294178	2.3149936257723502	0.8065106825141446	0.3969674077192344	1.889407503395261	2.5527460117847602	2.257617746068357	1.2026897173704714	0.2758751309486485	1.1506844159319989	0.8458230905532508	0.060166349516347355	2.6702048825364946	2.3161051344768455	3.9375120255307623	0.5413198680297883	1.6144209404944205	0.14578400665869093	0.9479862626941294	1.9551466730079874	0.3022054852800372	0.15992690895513437	0.11990808787333372	2.4409868652614266	2.4919976462386955	1.2631597184162355	1.5339019176696562	0.925279699858348	0.30033663909307995	0.26505541957674084	1.9262499302690659	0.39878947987254765	1.6173567055291602	3.3102051744940866	1.6459280691357017	3.520923394607281
ENSG00000197646.7	1.7888398824575957	1.8272181519941015	1.4287427591568092	1.0941741966527352	1.0246332832903715	0.731555413749816	1.4183542388137251	1.291906014580867	0.730643438318355	1.4337675248405386	1.3208746261871123	0.9244098579777874	1.0470969460227029	0.44385096249363654	1.305106538678279	0.6643108821882289	1.8270351327746654	1.2119791681287118	1.9471864712807743	1.425355375863122	1.2944716924821862	2.029056664238701	0.6671368861297022	0.46971918940738666	0.19547163679105667	0.7624677086757231	2.093391611067332	1.695208959603457	0.8283489051579978	1.235004928833979	0.4460362772916557	1.1336616675870552	0.39328609689858474	0.338745902014644	0.438341610057895	0.7135081821544142	1.9116353761615525	1.2855616688365654	1.7086094783474812	1.8733624386129386	1.4716843919384532	1.6849971434100628	0.9238242628940164	1.7229023566409325	0.9828513047184764	1.3077469671706927	0.2468323468336743	1.7289542125416106	1.017505080743541
ENSG00000122188.11	1.3761284370798725	0.7435928351321016	0.5029634862749714	0.7044024661723518	1.1858619187816155	0.7586479723766743	0.8732854543799444	1.346684963830795	0.41963362994862696	0.4762225980888736	0.5234052190057381	0.10552859101358873	0.39554773262494336	0.050355192757525764	0.4903476693435981	0.6598510132631307	1.5611396832660684	0.4490157377533255	2.4688361798755976	0.34851380783166774	0.3378780148541414	0.9480037356258396	0.26527151194473114	0.41664717548234864	0.14705116971918383	0.4372924872767432	1.2807795473020847	1.2871360317538485	0.21330019758538632	0.4056748902042198	0.06302520238527316	0.8322147669339198	0.2209962787791021	0.20986026567591942	0.04658965654769152	0.21881655254963087	1.8143685949280137	0.6342032864839381	1.6448899166238746	1.5305842224742556	1.499869238527523	1.7245565269546164	0.5792405420128383	0.2930381139727675	0.3419005824340944	0.8670816864294455	0.16128276080640455	0.8209145805436905	1.285209444300507
ENSG00000124256.13	1.4378770074118612	0.19311202125712085	0.37653135303993435	0.5644784087251379	0.635255134043349	0.2972175786864013	1.8377173328100822	0.7456919656882893	0.584342312652622	0.8111184926029003	0.2714400877966261	0.16797270990134017	0.7047893428912302	0.3953296395987836	0.6769442472307817	0.2248478153394644	1.0895288759237072	0.22406469554765457	2.526797938928985	0.6654549818762241	0.6185573451407463	0.37970133189687355	0.23212210904269023	0.7343549790970064	0.1588494124128257	0.1926148946714328	0.5149213268926971	0.7929800917191066	0.38037743342386443	0.7280647829720893	0.48161887658902885	0.9886023494212781	0.36068958080237773	0.12782087580688065	0.13368925792261632	0.21599652917037904	1.6836214384759733	0.5215892980128082	1.5778091206929012	1.1306285319142177	1.5207634936851395	1.4764569834080956	0.12680544127799145	0.5003664615999911	0.13084813359001832	1.315518461882363	0.18899292211169563	0.5692665615670107	0.8618603527848521
ENSG00000143110.10	2.7002187167378167	2.607412157530641	2.623061641415498	1.9668079143886061	1.9067788713525908	1.3908274476777807	2.080026034077625	2.2557400411149904	2.5386334619597037	3.091585015765899	2.5935916123569327	2.254030939513003	2.742966332924948	1.6385124768224166	2.3971033691752375	1.6588526822773662	3.201023388032312	1.9394579765134463	2.7803924841412915	2.6343596278520005	2.9785322433922974	2.766018583934468	1.631797305633278	2.724456605749539	2.0207711001044415	1.6241018899791064	2.826880207473309	2.7141186707900355	2.367490472660985	2.9013695372040553	2.155939834911805	2.5343083450678803	1.8484192150207812	1.6441203309443417	1.264843302742465	1.1772631898621597	3.770173382356212	2.450197870668854	3.5643617604836706	3.566822166822283	3.2330856889489787	3.5463867587128037	1.686172527333782	3.282634013196726	2.225499894471633	2.4465489935454316	1.4373312255708246	2.6449122444328093	2.480855763388264
ENSG00000171643.12	0.29294462515301634	0.1175573421913836	0.19184659954503117	0.13503035839953775	0.0	0.047267389877309406	0.09736251589620847	0.1620299962853943	0.08595491892284518	0.18795640043386677	0.06725101720399414	0.08692129777222582	0.2938018002075532	0.0	0.0	0.13293315456276109	0.19551218759542713	0.221551426789116	0.15252840479414695	0.11616752289868203	0.1277003018152161	0.2400628378406682	0.10600071579261276	0.2531352238314959	0.12142538097115804	0.10972004324884141	0.2603135699915625	0.3197969636457492	0.10866945329876194	0.17996693195826882	0.10176124601274929	0.1386002310312725	0.0	0.04548822281982242	0.03823648442326836	0.0	0.20070273082717235	0.303641553072922	0.4218687467867986	0.3641052584630467	0.3336291319054388	0.0641200782442393	0.18728350034747615	0.1135822592670883	0.0	0.19634082640778813	0.0	0.05910280480083172	0.07683402328176765
ENSG00000136634.5	0.6170877301772075	1.3434366405412752	0.7912684315730074	0.7882184872767625	1.1614576116921393	0.5787229112575419	1.0727914151922162	1.1589127262292855	0.20365597630042265	1.3288749889243916	0.16072454172758152	0.12700137233738448	0.819670607816432	0.22932213115781372	0.26845219342107	0.791617304624527	0.3229630591241307	0.5771685578915783	1.1452140031465046	0.47151087682078924	0.16594894491180737	1.1007244093099504	0.26404593972664697	0.6241803330825914	0.12001159038219715	0.3035527900231175	0.9099871770222836	1.100307989929031	0.0	0.8379235371148401	0.0	0.26210373690184946	0.1114211443850688	0.04494485902032024	0.07459294005059051	0.0	1.0019029363576104	0.4820314351652939	0.7647219904934286	1.2475438143883413	0.3664204057016382	0.663247869297526	0.2965765457307243	0.35975854003997737	0.4285659181760553	0.5888703818111167	0.08915221863671788	0.8688482647566141	0.6730222882631918
ENSG00000269404.5	1.8764831292566106	1.3577811176518435	0.27230101790572847	1.3975840292858526	1.0780553368631298	1.2983009053299774	1.165294378522087	1.871193855119606	1.8105848723650784	2.3296099531127976	0.09131544558712361	1.3068167070446908	0.6682147875948482	0.1455295075506522	0.7649051929872092	0.8888812696210466	2.6552196306847216	0.8136251295408999	3.034111146096593	1.6522734313176932	2.3891338388966727	0.829255677078574	0.4796322646443909	1.6443239067607238	0.03804202195275298	1.5944290588011942	1.4724964976191433	3.164532413712027	0.2075641501413509	1.8750751200239204	0.9264952588900374	0.9756542687234037	1.9565368367037135	0.12131296746921431	0.0	0.6886108097685288	3.274908164036335	1.9472409699762379	1.4765820722234724	2.2959841175129925	2.4820518752988585	1.7371082639187423	0.74405837463364	3.133652888733269	0.16332275258730883	1.010623371292558	0.4676829071656958	0.966690263402455	2.7884692281972363
ENSG00000126759.11	1.0807822400845462	0.7140884774936203	0.5830356968549152	0.6848182710869838	0.6178886783127902	0.7136856300787191	0.8157460255654182	1.1493315883410693	0.889054380581489	1.6933732683335103	0.679062743794778	1.0888267269416227	1.346620585648828	0.2761992501824373	0.6790975459512917	0.9154296442587967	1.6355496379750185	0.854402928330839	1.4369397304258051	1.5759147305383492	1.460512140497525	1.3395325346952476	0.675230879918318	1.5220348993475445	0.7223962707909245	0.6643541807544323	1.116391399160348	1.8745132386088215	0.5966802330519891	1.093989225028787	1.30260099614429	0.8624370206225509	0.7407063847390365	0.6038535953075893	0.2707494340221032	0.29738832343797855	2.061427395205645	0.8366899134716828	1.335089082048727	2.0130685820045655	1.4881879199642918	2.4523776219960864	0.7320251638216553	0.9198460632813482	0.7260709427940939	1.0194729774036022	0.6712145077759942	1.3115579204892591	1.4231841464392216
ENSG00000168918.12	3.2453739737606186	2.759370017338504	2.4119121584104732	2.2559558049002084	2.7028997760723903	2.175045115639824	2.0857998428091924	3.159083243784196	2.803909388932241	2.785467335178222	2.4368300876626074	1.8646925616458703	2.465914348700407	1.065306338957251	2.561269646367898	2.2980378085617623	3.7473799537963837	2.0490711290091963	3.4861155515424307	2.298521304603051	2.5915603530098905	2.632230667314732	1.9162305538624431	2.3011623562964094	0.8562767676513257	1.7380894756738166	3.0735041885219214	3.7636016212712247	2.610406139412295	2.8500494536736123	1.1700595238217697	2.6509684525972066	2.0772046177628525	0.8482588314633961	1.0496569753162153	2.08564750521423	3.826113576869989	3.289174480466904	3.3084358319654212	3.2895818810936635	3.5469381336229637	3.2924143194217246	2.550165504522311	4.149774869001867	2.149988320753311	2.8549796365160285	1.3731954613886583	3.423944916394584	3.2510097683369574
ENSG00000103044.9	0.9372999974912166	1.4627964253310302	1.2101454437175911	1.4154516600402893	1.8767793082218813	1.108788278965878	3.4175603843448106	1.9464733387548672	0.5839687867782117	0.7560564086076262	1.326140604499215	0.7653338566408588	0.8081864887302019	0.5155539144328286	1.1824728582405526	0.9464610233494357	0.7630149639330321	2.1406369569590824	1.7585842362045663	0.7408895749353421	0.7517640779522031	1.200120787167262	1.251067430029479	1.7259307820177878	1.1588198342032763	1.6195138692296276	2.2330894933967826	2.184265333932387	1.3993559038307573	1.8420062351617517	0.9597727583809652	0.6172694818347156	0.5950008636253005	0.9784944504533034	0.6002421035161213	0.7503484863221501	0.9541423401119854	1.7490792717681534	1.179717177823175	1.0142297776437115	1.0152824956955273	0.5393691102197925	0.758183152142539	1.7807619155811225	0.5861803116845575	0.5032700104635867	0.8373022368291574	1.7367572049368163	2.732282446634012
ENSG00000183146.4	0.0	0.0	0.0	0.0	0.0	0.0	0.0	0.0	0.0	0.0	0.0	0.0	0.0	0.0	0.0	0.0	0.0	0.0	0.0	0.0	0.0	0.0	0.0	0.08539368153676534	0.0	0.0	0.0	0.0	0.0	0.0	0.0	0.0	0.0	0.0	0.0	0.0	0.0	0.0	0.0	0.0	0.0	0.0	0.0	0.0	0.0	0.1125180940320882	0.0	0.0	0.0
ENSG00000130755.11	4.352430492997363	4.300425460581822	3.754513321310809	3.4974345195712413	3.4875340159693518	2.7858609062577635	3.1935482200601957	3.9392700915976087	4.509524224749616	5.3918124588710405	3.812249687159908	4.141964915314781	4.966017611853747	2.172131112450949	4.129861077310081	3.4813573642016453	5.172628174895915	3.121968826512358	4.498388106199424	4.830578647819083	5.231640883235119	4.063278547567163	3.1041172092609868	4.330241813277864	2.251472586553995	3.1157526808680327	4.151303057434564	4.465901274302106	3.4665502440041434	4.591839036307678	4.071575291279623	4.3025906774217475	4.159997102329329	2.4580703749884822	2.7378336389776767	2.9112385461566586	5.800342537632438	4.244093328833069	4.953854523733251	5.29059671597207	5.27118216458625	5.05499920787905	4.312905384243645	4.932642436354477	4.362653125505647	4.513697962872674	3.371668315862584	4.34756108705965	4.572157686462642
ENSG00000159339.12	0.19921252801326444	0.02660448809808988	0.0	0.0	0.06453375231075735	0.031261007218823356	0.09609421219909674	0.15996508472261028	0.02883483081128508	0.12633471999031806	0.0	0.14026638881283252	0.0	0.02731951801650233	0.038761954700579575	0.19927589258767398	0.16261475323650276	0.33571554947966664	0.10211107237321568	0.10236453531528834	0.19160009845807932	0.06712707886504361	0.11579426567039988	0.12446181455217072	0.02750851297530317	0.20902879420092493	0.20379799228277476	0.20114247540453278	0.09572811711180439	0.04142036382645329	0.0	0.12224300070577727	0.07512982462167278	0.39617201813782565	0.05008827205026039	0.0	0.21047010337321023	0.23398340677904444	0.05273867859623112	0.0	0.06043405112988175	0.20094468922357323	0.1458239575423632	0.07570012724149368	0.04094266960324883	0.06755876504571158	0.059963602177878605	0.972771592976777	0.08401048189060323
[truncated: 477 more rows]
[truncated: 441 more columns]
