# Supplementary material for: Screening to Identify an Immune Landscape-Based Prognostic Predictor and Therapeutic Target for Prostate Cancer
Source: Front Oncol. 2021 Nov 5;11:761643. doi: 10.3389/fonc.2021.761643 (PMC8602809; doi:10.3389/fonc.2021.761643)
Supplement: Supplementary file 2 [file DataSheet_2.zip › data1/Figure 2C-E/1Cox_univariate analysis/Figure2C_E_490sample_415log2_coding_DEGs_TPM.txt]

ENSG_IDs	TCGA-CH-5761-01	TCGA-CH-5740-01	TCGA-CH-5764-01	TCGA-CH-5748-01	TCGA-CH-5753-01	TCGA-CH-5766-01	TCGA-HC-A6HX-01	TCGA-HC-8264-01	TCGA-HC-A6AN-01	TCGA-HC-A631-01	TCGA-J9-A52B-01	TCGA-CH-5744-01	TCGA-CH-5769-01	TCGA-EJ-A65F-01	TCGA-J4-AATZ-01	TCGA-KC-A7F5-01	TCGA-CH-5737-01	TCGA-XJ-A9DQ-01	TCGA-QU-A6IL-01	TCGA-HC-A6AQ-01	TCGA-2A-A8W1-01	TCGA-H9-A6BY-01	TCGA-EJ-7793-01	TCGA-XK-AAJR-01	TCGA-ZG-A9NI-01	TCGA-HC-A6HY-01	TCGA-EJ-A8FU-01	TCGA-YJ-A8SW-01	TCGA-HC-A76X-01	TCGA-MG-AAMC-01	TCGA-J4-A67T-01	TCGA-H9-7775-01	TCGA-VN-A88M-01	TCGA-EJ-7330-01	TCGA-EJ-8472-01	TCGA-KK-A7AP-01	TCGA-EJ-A7NJ-01	TCGA-2A-A8W3-01	TCGA-V1-A8X3-01	TCGA-KK-A7AU-01	TCGA-J9-A52D-01	TCGA-HC-A76W-01	TCGA-EJ-A46F-01	TCGA-EJ-A8FS-01	TCGA-EJ-A7NF-01	TCGA-KC-A7F6-01	TCGA-KC-A7FD-01	TCGA-YL-A8SR-01	TCGA-XJ-A9DK-01
IL32	3.460905289	4.047314658	4.254381486	3.184576651	4.283280281	4.359191368	4.484269632	3.069501231	3.784630253	3.652508355	4.379677935	3.900058151	4.91886633	4.023008441	3.10919301	2.47576101	2.82672769	3.00619765	3.921369811	3.945040388	2.135488231	3.356150496	2.276398628	2.304204799	4.738303927	4.174139371	4.638653439	3.275754668	3.047539825	3.415637723	4.04314246	3.381840618	3.030828085	3.645735712	3.469171906	2.256791333	4.151340068	4.044014498	3.585238793	2.968061529	1.931659727	4.455098284	4.666998247	2.738549476	3.130799284	4.290861876	3.720787206	2.14785207	3.931762058
FCGR2B	0.606688498	0.636748733	0.772298665	0.51921391	0.706345721	0.659658653	0.69259124	1.746018401	0.767514466	0.37390647	0.816350307	0.348119743	0.792538119	1.074272804	0.566980759	0.200330512	0.487639136	0.765918156	0.058422352	0.298428031	0.315604143	0.27813251	0.224553459	0.736623859	0.871145527	0.219339154	0.547067852	0.482252075	0.362769623	0.337031254	0.769430897	0.875759099	0.251896839	0.67040989	0.866971457	0.654585664	0.654210657	0.90468625	0.831960502	0.269410369	0.151336662	1.032927522	0.465876868	0.453141372	0.288331873	0.763095833	0.122028565	0.925135155	0.794618141
CD79B	1.84479511	2.644738342	1.929702048	1.76943352	1.734795812	2.522446958	3.551744281	2.225236273	2.72895359	0.905958929	2.243098277	1.632552303	1.441084918	2.739971744	1.391458892	1.143949272	1.701196667	2.354925815	2.620390779	2.813935769	0.537424954	1.629548616	1.406401478	2.013814028	2.921942515	2.032654163	2.335224867	0.92356234	1.066574726	0.839751049	1.454603532	1.992689185	1.77811885	2.122434655	0.965018706	0.515921763	2.211371305	1.962645318	1.919005228	0.940699644	1.001584122	2.099098634	1.875689647	1.059028517	0.816641613	2.294129912	1.417711929	3.753736415	2.398204955
VNN2	1.06880599	3.652759103	3.6746022	3.593734981	2.621819818	3.803915103	1.00165301	1.006666102	1.542302998	1.535178893	2.651951128	1.417576994	1.975164614	1.400071865	3.065954966	0.430334119	1.989561072	1.524678245	0.942618127	1.655966402	0.606897876	0.28599266	0.930702602	0.970948358	1.004977525	2.236116992	1.98119411	1.087580837	0.197635457	0.463393407	1.56946765	0.84109842	0.322349597	1.442664881	0.869742932	0.510475169	1.086444992	1.838063428	1.404933519	1.005410734	0.636168786	1.854483875	1.867828744	1.4151455	1.13934853	1.884564896	0.353895234	0.851444533	2.745076533
DOCK10	2.063389156	1.417927437	2.03399743	1.371852802	1.730247365	2.109829539	0.573226495	1.585610042	0.95430602	0.577987132	3.768463408	1.187999579	1.195178436	1.669221372	1.007028636	0.271130147	1.033201839	0.638976076	0.316391061	0.559396931	0.538573434	0.155528554	0.885007312	1.389395018	0.819816566	0.513307617	1.724224158	1.064059868	0.690037414	0.245580269	1.07439515	1.222029247	0.337001572	1.94568253	0.95909245	0.64680632	1.693972668	1.184446805	1.390748219	0.526532789	0.421271924	1.358448385	0.308085398	0.61413917	0.54491787	1.2055439	0.581257828	1.098935169	1.705881978
LYZ	6.496083684	6.332904406	5.610208424	6.088988269	7.0115535	6.477068728	3.318507229	5.900271576	5.561539443	4.177666497	6.458027808	6.973850612	7.30832903	6.862365979	4.759999695	2.452669322	6.359503736	3.578701608	3.733903774	4.321701198	3.842120116	1.757046396	4.49882876	6.361989942	4.551346727	4.42241874	6.036039092	4.377152002	4.083111153	2.923151999	6.159120518	6.534752766	3.165481932	6.349710472	4.757308718	3.362186373	5.584689022	5.288294975	4.767619733	2.914562235	5.608254596	5.371768537	3.256433741	4.376403905	3.882034651	6.256622769	4.134538187	3.506474782	6.31157358
WAS	2.723011867	3.08548802	2.829415864	2.32709537	2.816528828	3.318184063	2.940247812	2.587982449	3.019614651	1.949526277	3.51498331	2.761797827	2.719181464	3.2341058	2.370498515	2.109306691	2.257852359	2.617360741	2.608332439	2.879493603	1.989329702	1.966963477	2.152604374	2.712642129	2.583207899	2.573218866	3.444089149	2.51691754	1.847073504	2.177420146	2.736270823	2.456300892	1.999766687	3.000920845	2.343540875	2.521412696	3.273581207	2.617272061	2.962158289	2.42730095	1.57747516	2.983679754	2.478926839	2.157814739	2.24430634	2.873918481	2.571556039	2.27923621	3.096229041
SPI1	4.178899139	3.653380642	3.386738211	2.782832584	3.605971932	3.843803384	3.741820501	3.445197261	4.006560302	2.386112329	4.189416794	3.763360097	3.51604925	3.963640488	3.406048094	2.034213936	3.22622975	2.665472114	3.10303787	3.384261384	2.681472205	2.272057918	2.44470921	3.464233005	3.809475629	2.922513449	4.142917249	2.79487253	2.663410433	1.644606224	3.681228973	3.445027732	2.32458656	3.713534822	3.499947682	3.527909223	3.708952197	3.211527565	3.698227331	3.006651037	2.220539224	4.318915806	2.358726847	2.988602696	2.761221901	3.478454759	3.290687405	3.076874952	3.795199126
SLA	2.113036281	1.55853796	1.8038689	1.384375095	1.990663529	2.377622543	0.898323311	2.866679577	1.69969455	1.592361337	3.108967855	1.507896481	1.472600612	2.672049224	1.946548478	1.070988948	1.354318802	1.919275709	0.938283092	1.15057178	1.080404268	0.426094778	2.139554475	1.742744865	1.208029502	1.034490695	2.744764049	1.634524372	1.293399519	0.999021603	2.02920886	1.759467143	1.02050187	1.897791828	1.263196691	0.798360257	1.982013411	2.117377723	2.103421166	1.001217811	1.550355885	2.142136668	0.57022574	1.54123466	0.784201094	2.55474212	1.475694845	2.191539257	2.841511658
IL10RA	2.631068121	2.525524274	3.185085328	2.053327347	2.967738225	3.450407951	2.037438201	2.278533399	1.697035529	1.047456452	2.823561123	2.670601578	2.261284626	3.287319671	1.973541915	0.829738604	1.771054367	1.519874726	1.679280351	1.436101762	1.195627376	1.08546322	1.297230035	2.36272562	2.092619085	1.350552928	2.935692744	1.978512431	1.200880051	0.949933014	2.163478469	2.006885893	1.508776218	2.960557739	1.901894918	1.472646222	2.838294015	2.041064532	3.042547616	1.528232555	0.886697676	2.593106355	0.695761304	1.702804895	1.438022244	1.956069283	1.440469	1.939337805	2.384412251
GBP5	1.26259111	1.7810657	1.716620944	1.318764275	2.296262855	2.119084868	0.347696784	0.95100469	0.525672777	0.751495025	1.484578802	1.2021902	1.102397857	1.649578206	1.297181888	0.32521225	0.745271686	0.371959654	0.296287785	0.326014938	0.500875424	0.239343154	0.394466881	0.359222071	0.495286703	0.455880657	1.712750112	0.865493435	0.337696209	0.203257779	1.222797408	0.558199507	0.448155384	1.298208876	0.629651219	0.27010965	2.032712336	0.73283175	1.498121945	0.736996723	0.289082148	0.740851292	0.27480539	0.872088103	0.74611079	0.591807428	0.601106539	0.612405768	1.021808893
RARRES1	4.77734392	5.280026923	6.316796925	4.339043285	5.273297767	4.893363937	4.321299189	2.947429603	3.489252026	2.517164515	4.505258287	3.196555903	6.85542675	3.249712566	3.435113722	1.480512144	2.869249018	4.059941495	3.32265698	3.708701453	1.80377925	2.629239208	2.831128223	3.644765513	2.270469572	4.190240951	5.082757501	3.08882608	2.959939426	2.174979002	4.183550125	5.159637325	2.392395517	4.541057374	5.149609449	2.560457039	3.651800403	5.786516121	4.563225953	2.080012042	1.762494575	4.931154907	1.66225493	4.222290948	2.671849092	5.900391269	3.253808974	2.181382501	4.91203493
CFB	1.024628549	3.453670532	4.233846086	4.281077798	4.36086195	4.116765454	2.16376237	1.145918467	2.029994865	2.12200802	2.442629069	1.75339744	3.752218003	1.386322609	2.927610973	0.920480979	1.998993378	2.78107821	4.817936295	2.897599268	0.44704765	1.203069844	1.789664577	1.621915149	0.677185621	4.012531792	3.434465469	2.479823304	1.284196884	1.963424063	2.683045466	1.970507657	1.914698994	2.173882965	1.81008931	0.861124968	2.554460979	3.420553303	1.559390278	1.346669816	1.785493577	2.623151419	1.144713626	2.670102314	2.612109989	3.385246805	1.431247509	0.829419832	2.253281975
STRA6	1.780626669	2.050080465	1.88914065	1.674411473	1.561395868	1.966039006	2.00662279	2.149732082	2.65941226	2.025902617	2.014552961	1.259344447	2.45395381	1.56096506	1.730418101	2.201527796	1.179471177	0.710280319	1.417543516	1.094833489	0.237643095	0.807925399	0.662403045	1.702313799	1.688965353	1.080622216	1.895371794	2.103007125	1.243935764	0.867046233	1.717797415	2.360109777	1.525451271	2.28184204	2.471256334	2.125950688	1.527305658	1.528125938	1.888193914	0.494820679	0.784811943	2.582482215	1.07155647	1.184316947	0.468252511	1.783827747	1.187196496	1.456348148	2.051415412
CTHRC1	5.117098182	3.506292083	2.685605486	2.508537474	2.797638968	2.529376457	2.141078706	3.530157094	3.996682599	3.69960327	3.869971334	2.199410552	4.778407449	2.826841813	3.721464926	2.519511363	2.865631244	1.886353844	1.70106433	1.869048843	0.964625719	0.696477199	0.889059395	3.100086578	2.503602187	1.61299467	2.793923844	3.256534089	0.787051042	1.727835824	2.082001192	2.539422952	1.604772417	3.161717926	3.024386588	3.439573352	1.433536542	3.093913812	2.76024493	1.377344262	2.763511966	3.054599516	2.538636422	2.61889089	1.360651274	2.612466627	1.796158959	2.548233971	3.026198539
RAC2	3.18588868	5.01388523	4.082578693	3.569529999	3.75198294	4.580856252	3.379087465	3.379741251	3.267008377	2.58549211	4.101686558	3.888008898	3.549520772	4.276987087	3.167064044	2.308276807	3.28400183	3.361422977	2.562366232	3.422532692	2.100229056	2.116701215	2.724245083	3.264752406	2.973917509	3.470408525	4.228769672	2.581007331	2.64587674	2.045426396	3.602235468	3.391761337	2.874843397	3.876894972	2.882512453	2.100582782	4.459749533	3.376364291	3.759354981	2.612752435	1.925690251	3.626964698	2.351960556	3.004882571	2.779427211	3.702074267	3.177360985	3.273601836	4.109669198
CD96	0.632113489	1.622722469	1.955215863	1.453846332	1.849735425	2.401274588	0.73655491	1.162169099	0.659139904	0.529638225	1.540830416	1.197181441	1.184048568	1.715413767	0.896714234	0.376042168	0.700667564	1.139280136	0.429719338	0.794944001	0.464874377	0.230266617	1.158463307	0.736340199	0.501403889	0.784190408	1.550227049	0.885503868	0.425353967	0.439736677	1.300226024	0.911444107	0.753981391	1.46935092	0.67162507	0.551463259	1.932895689	0.891376368	1.209272484	0.638541753	0.297633629	0.976922767	0.245296497	0.882866062	0.666796437	1.311019026	0.541235724	0.815225746	1.733418084
LY86	3.408461915	2.501568622	2.159727855	2.003625993	2.598993985	3.178974188	3.532355212	3.379338173	3.867477746	1.686753129	3.588882159	2.69254612	3.087571935	3.135224549	1.869154772	1.450549037	2.218099496	2.351660568	3.146917747	2.814943051	2.10241628	1.895405633	2.519452453	2.585902481	3.515330368	2.127093974	3.006722251	2.141599209	1.821570906	1.567986587	2.427871889	2.902349903	1.571107302	2.902366465	3.275859648	2.246010172	2.705104382	2.626724797	2.937086681	2.035411105	1.555518049	3.878763412	2.514044728	2.381096138	1.920975468	2.69789764	1.970347824	1.95268349	3.083837347
AKR1C1	0.842184199	0.770047527	0.46950445	0.397013383	0.479009884	1.013476197	1.212355074	1.485223234	0.883447074	0.402137451	0.525675405	0.446723896	1.882650885	1.143633888	0.782005773	0.792091839	0.335910141	1.051636455	1.57933562	1.009173906	0.790591312	0.820772141	0.527448489	0.689942963	2.346364532	0.645040045	1.180914997	0.605658556	0.581051133	0.537631241	0.913312012	0.936056478	0.917811104	0.809626645	2.898437353	0.303434895	0.776082376	1.133567292	1.466696605	0.526032681	0.088040749	1.85713445	0.513117706	0.836331256	0.591534445	0.992383111	0.666238308	0.952282328	1.555634595
MMP11	3.921539158	2.033098976	1.826631303	1.484390972	1.047837831	1.447600363	2.744412179	1.672981838	2.864527932	3.502913242	3.145149774	2.310213497	3.21083184	2.212886996	1.81295255	4.134502152	1.603320044	1.827725696	2.089351552	1.567417899	0.856152693	2.085603259	1.78704267	2.651984511	1.996622438	1.980962527	1.624725858	3.01442986	2.140980135	0.815083623	0.901812078	1.601022409	1.171441626	2.987179164	2.594733154	4.465867031	1.163702493	2.505969245	1.230480067	2.100857523	1.052392925	2.147837789	2.298677074	1.738777463	1.380456837	1.923118804	1.299445608	1.016399913	2.037756729
FPR3	4.395818603	2.692390851	2.966305565	2.405008725	3.408882846	3.301632667	1.538074995	3.326469537	2.046124831	1.548926536	3.549865143	3.341954995	3.045148728	3.541444775	2.356217675	1.080077122	2.124531862	0.748589248	1.513284241	1.293625158	2.033313096	0.94686577	1.387668703	3.049558271	3.163481386	1.335588942	2.875320306	2.309858222	1.523510271	0.965232514	2.406420682	2.619753517	0.599562395	3.082721124	4.493237588	1.747992254	2.26057933	2.512013539	2.521975973	1.944380979	1.123102006	3.226316343	1.108186234	2.303579127	1.353981088	2.105102044	1.855453936	2.02905245	2.512470426
IFITM1	9.413903043	6.513430635	6.51940554	5.861099783	8.556395075	7.190325361	7.619900017	6.812693203	5.988017099	6.18659593	7.563056122	6.106482111	6.846981814	7.010592812	6.57028933	5.76078633	5.440057819	6.156793516	6.599849182	6.920559484	4.391936062	4.790638239	5.76839546	5.717596314	7.257766056	6.495912835	7.11187543	4.837121455	4.751163492	4.826685703	7.537171469	6.111114015	6.065486807	6.7907812	5.977813222	6.123531632	8.930473238	6.161198942	6.270871313	6.145762399	4.083721154	7.254130013	4.344447219	6.877571443	4.863481532	6.558182337	5.899261765	6.144487101	7.233127684
PSTPIP1	0.824786892	1.285378088	1.22555682	1.024438331	1.069823902	1.76729138	2.637357195	1.382332987	1.615451159	0.709811004	1.554610865	1.087899813	1.178293589	1.761765065	1.024048686	0.508346572	0.748143292	1.25093982	1.496615735	1.436259887	0.520319418	1.218641275	0.854038753	0.665404451	1.625917151	1.303018703	1.839409107	0.806546672	0.61233467	0.571262992	1.278100599	1.203812626	0.827484497	1.035026595	1.05299251	0.498537237	2.040257944	1.133134685	1.556995479	0.684852828	0.537051169	1.862959371	0.594446714	0.711194644	0.862995398	1.563816424	0.852395397	0.914381847	1.660886726
TFEC	1.317173272	1.113978338	0.758589217	0.797287787	1.207837125	1.152200654	0.19624536	1.201519421	0.492731546	0.227538682	0.960021912	0.474152272	0.724980907	0.856249028	0.445644991	0.14517388	0.496549666	0.256447418	0.179083413	0.258193207	0.476137661	0.043143462	0.351666498	0.508957515	0.531293046	0.196439739	0.796874257	0.663495129	0.194215048	0.076279503	0.452421236	0.615026314	0.139709343	0.807673497	0.468576317	0.397047863	0.825234433	0.587701532	0.745836271	0.201481132	0.273818644	0.60435471	0.092058175	0.559176808	0.227195803	0.483485287	0.190471559	0.380907679	0.759909714
VCAM1	3.076135456	2.853580073	3.591522232	2.350238616	3.447820531	3.453383431	1.430568678	2.666483105	1.940564252	2.313740545	2.262593547	2.948426676	3.916634942	3.154911105	1.925761954	1.192745211	2.569222631	1.482479574	1.938449658	1.53996422	1.817525617	0.874113289	0.799749394	2.140959859	3.210508303	1.254684667	3.247427917	2.128930124	1.81005233	1.040640895	4.011670535	2.64107063	1.183592678	3.310458296	2.114743644	1.656604127	2.482490776	2.752532961	3.051927809	1.050241919	0.914188934	3.163835294	0.699360428	1.299190128	1.033595404	2.542094898	3.34575553	1.991255407	2.234784255
CTSC	3.246745237	3.305743376	2.915560668	2.567785408	3.218396798	3.261036792	2.386123778	3.57672433	2.795886371	2.728879189	3.45976904	2.545592588	3.03294635	3.410487841	2.394146028	1.180751896	2.680815449	2.726213273	1.892693999	2.07616841	1.300568457	1.320767777	1.996776629	3.175010688	2.848040532	2.048010183	3.161671033	2.091424733	1.77640773	1.700388281	2.337967412	2.8893245	1.610626242	3.350700752	2.519462531	1.829595969	2.584574226	2.914747436	2.76245463	1.467985455	1.547228983	3.315775903	1.533569517	1.856965632	1.570349791	2.838521103	1.955605126	2.965559022	2.881969513
KIF21B	1.374044755	1.15755156	1.365847172	0.739454305	0.999488605	1.826655643	0.644094029	0.448399037	0.400094021	0.165480398	3.350872026	1.33412827	0.70013001	1.114128985	0.819083897	0.208316233	0.474787147	0.376032229	0.331790328	0.314985469	0.21374917	0.530963495	0.309746253	0.494368301	0.584733058	0.290563392	1.204576368	0.788256729	0.382970137	0.195165517	0.437798543	0.963382873	0.283358147	1.687355605	0.66979197	0.476107617	1.079806694	0.621999969	0.945108902	0.502190455	0.07240889	0.502857292	0.616566118	0.413523215	0.490027489	0.851512874	0.233542151	0.567768119	0.867188042
TLR6	0.819191998	0.737360515	0.943629439	0.71986046	0.538137294	0.823494458	0.376458622	0.869147616	0.215189181	0.16651618	0.528474023	0.523580141	0.55869583	0.728158018	0.463103743	0.118083231	0.529536359	0.22511239	0.033740234	0.132895512	0.308642608	0.108710126	0.344835517	0.621596275	0.375837939	0.210008958	0.768976401	0.504034823	0.353402351	0.108047094	0.649797566	0.687856195	0.196156192	0.893768675	0.47899446	0.40503652	0.710330353	0.438631213	0.521828886	0.374568976	0.338928663	0.611893826	0.145575063	0.426492554	0.239955949	0.496272192	0.313341157	0.433931126	0.445943863
TYMP	4.866123756	4.130569149	3.875450524	3.061000959	4.596836145	4.661474656	5.395808538	3.334896971	4.46872794	2.979189228	5.515420248	4.133190042	4.360615377	4.332023706	4.508880527	3.000329653	3.36854456	4.051412424	4.817865467	4.724331799	3.127216645	3.981201079	3.381061802	3.621687149	3.467472342	4.820592295	4.781207911	3.158464694	3.222881113	2.855246419	4.773919919	3.150781706	3.242457595	4.059478807	3.121346645	4.672307715	5.574848258	4.40919513	3.57237283	4.30398666	2.138389306	4.780549179	3.752597578	3.952922322	3.031036483	4.335924175	3.896990219	3.184927237	4.618269547
CXCL9	2.470897143	5.023325941	5.355122135	3.699842259	5.851345018	4.740163985	1.289674181	3.365574085	1.808263196	5.763800261	5.26458162	4.324251978	3.859774383	3.537644747	4.334464934	2.826806423	3.226320607	1.658674134	1.387175391	1.771929879	2.471412637	0.583025364	3.191356417	1.377476393	1.685310331	2.241048343	4.388930404	2.736923045	1.172537688	3.913330914	3.755807201	2.515775381	2.649130614	3.533952519	2.900846268	2.198457631	5.14515895	2.897476297	3.98232474	4.398070402	2.068783197	2.799728548	1.716560034	2.564023974	3.503706507	2.584653128	2.386777015	3.414300709	2.250133576
HLA-F	3.705495078	5.061225814	4.952157442	4.617463205	5.982418317	5.486122428	5.167843504	4.305138415	4.691806125	5.260487159	5.53982002	4.760121962	5.10266104	4.18515446	4.107696469	2.716282241	3.561976254	4.521620327	4.380729367	4.986978737	3.517415171	3.43003008	4.319422541	3.869861137	4.10684964	4.968193837	4.971483124	2.84878844	2.984532674	4.271122736	4.992150205	3.794059437	3.744032601	4.320543314	3.707479729	3.584029709	5.995044073	4.575981647	4.83126684	4.541819904	3.341672326	4.150269155	3.429261146	3.723718015	4.581234953	4.666484406	3.603434603	4.350181952	5.306908328
LGALS2	0.905085529	2.763114175	3.349402861	1.123653187	1.212923202	2.989565835	2.749008562	1.597885583	2.470703677	0.971092157	1.975035656	3.248500772	2.365175975	2.510889214	2.256507887	1.410214793	1.775765587	1.378549671	3.689332181	2.597162244	1.093493004	1.334090752	0.826302436	1.100934659	1.462522492	1.046810442	2.277608648	1.088417535	0.698214399	1.186093983	2.058903375	1.988544537	0.734185328	2.079176477	1.996262451	0.95974464	2.854631205	2.077151961	2.659957143	1.316239817	0.588343384	2.236590305	2.35816571	1.780473687	2.365867992	2.319023206	2.204723069	1.241280865	1.340786779
IRF8	2.75023551	4.317707389	2.813425111	2.018279995	2.723052814	3.270510778	3.91701763	1.76271445	2.534941749	1.144245445	4.104864414	2.678368889	3.490774874	2.863442114	2.038169154	0.604775357	1.638648137	1.798139616	1.581030899	1.565016171	0.960349513	1.551718587	2.105429639	2.091528523	2.357654016	0.891351798	2.64144146	1.870677959	1.310985754	0.471356444	1.823641682	1.939642161	0.434228361	2.623748453	2.15469699	1.379824391	3.273393961	2.688231737	2.273152184	1.180682553	0.719076468	3.326604078	1.687283941	1.638802119	1.682934379	1.990347329	1.47734819	0.958722444	4.468957582
SUSD3	1.510108222	1.985509043	2.546598009	1.460453147	1.389672035	2.531354449	2.626733151	1.219624089	1.546733644	0.781997372	1.908629278	1.556437878	1.223644256	2.161300754	1.529693147	0.493187126	1.714581241	1.317751821	0.841142773	1.913191469	0.48177554	0.905036946	1.009853556	1.652862693	2.064382935	1.559109691	1.967663038	1.563024226	0.913959576	0.354678629	1.855889784	1.285906754	1.061691567	1.976240446	1.46673929	1.012750351	2.429044514	1.817124583	1.718301772	1.385112882	0.220390728	2.085903553	1.458085148	1.268292126	1.304471648	1.998988043	0.786142176	1.261407163	2.245070281
ZAP70	0.585197066	1.588246038	1.135312866	1.075733744	1.451511977	1.811742547	1.55974992	0.857446398	1.136831572	0.508202926	1.902480464	1.238292188	0.67492433	1.703288535	1.214974197	1.179185946	0.578627677	1.5627164	1.730772882	1.703994054	0.678138031	0.558103026	0.574940509	0.771128741	0.680224832	1.338869105	2.007776354	0.998761107	0.523061415	0.67525662	1.159422987	0.556239643	1.558479922	1.105532587	0.811932023	1.073421813	2.486885461	1.273464252	1.642722365	0.948178097	0.346992479	1.196663055	0.865398377	1.306687538	1.176744139	1.747005358	0.80891941	1.234833069	2.01263903
GBP2	3.839930252	4.298660156	5.120337401	3.917722618	4.487516965	4.637362944	5.259991032	4.904774713	3.915088033	4.248612819	4.81171335	4.014431222	5.434723151	4.150851107	4.261730532	2.622447566	3.244813695	4.803813338	3.94302789	4.359479607	1.666366076	3.727052934	4.128976364	3.962972059	4.301835816	3.772626081	5.503702504	3.268547854	3.074781068	2.527909581	5.269067737	4.650199254	2.875234894	5.049884103	4.352584052	3.173676221	4.952131308	4.105647676	4.808262901	3.069034714	1.694422506	5.065765519	2.909073627	2.874123047	3.419665517	4.392531386	3.818803517	3.557705468	4.875132224
LTF	4.265324743	9.563880879	9.919412658	6.726848858	7.89934134	10.17902007	7.512437753	0.710778273	7.296492528	0.703582781	5.670997517	6.996826787	9.616860649	4.507184778	5.692383826	1.0359059	6.318225032	9.30231302	7.718007376	8.143116922	2.709599953	3.523995227	6.820793756	6.091684276	2.341333675	8.5696482	9.664203661	5.515225081	1.443235971	1.532300749	4.066773755	5.630057666	3.438747951	6.416347971	5.553149627	2.43520149	6.880320593	7.600908792	5.626244319	1.960034024	1.217386225	7.896821198	2.64314563	8.180065152	7.846835231	7.877494027	5.054430433	4.405656585	6.302891145
LILRA5	1.452553328	0.627284392	1.002819135	0.887894401	1.535570129	1.293713131	0.991517867	0.536366278	1.46369324	0.331321273	1.681012626	1.290813515	1.59794274	1.242938279	0.480273116	0.440905529	0.908649983	0.300555192	2.166378261	0.758574172	0.862316313	0.342969595	0.179209945	1.190600261	1.715384334	0.77939114	1.884703038	0.391459285	0.450031194	0.707817662	2.738848882	0.764040597	0.3215834	1.515104622	0.838053807	0.326578981	0.441072884	0.57911875	0.923381895	0.395582902	0.520332128	1.618322204	0.404476351	0.854999224	0.551267156	0.833593897	1.556250871	0.642952682	0.604864244
LTB	1.64908894	3.869267565	2.596214216	2.377768679	2.269493981	3.60840351	3.369970684	1.557680113	3.412025909	1.492131055	3.229664799	2.873355585	2.48703235	2.776894018	2.218971269	1.851258842	2.03023033	1.908919389	2.21046178	3.617954349	1.013928495	2.261526391	1.415844388	1.640373703	1.787207314	2.39817755	2.821400989	1.716961347	1.564978854	1.650891453	1.694601254	1.690517147	1.779710139	2.128755848	2.045637862	1.18543443	4.210107086	1.834871727	3.611412886	1.627567837	0.963931472	2.738647807	4.110990284	2.175055931	2.562912699	2.579428966	2.33724636	0.940923446	2.848293699
FYB	2.703230439	2.791692017	3.151774528	2.512212397	3.010032556	3.390944971	1.016195171	2.590073703	1.384775583	1.294250674	2.383421381	1.919395927	2.145403563	2.743075256	1.827018749	0.536095883	1.795821089	1.491954723	0.918077714	1.224346197	1.22907975	0.533435965	1.755118832	1.514769426	1.400729631	0.819499102	2.759879043	2.058608803	0.96390414	0.831077954	1.81460525	2.108003529	0.736748742	3.070159934	1.817266212	1.230700082	2.723053752	1.912553427	2.114528567	1.043991144	0.968534529	2.005214709	0.775630976	1.49972134	1.19472049	1.841496013	1.014346595	1.311073091	2.348253362
LAIR1	2.68868849	1.949481037	2.058623665	1.66771881	2.12830968	2.281909516	1.684608239	2.43183563	2.005211796	1.263262752	2.812416181	2.014965774	2.013652534	2.390349386	1.622742462	0.754771721	1.487819921	1.501264166	1.162557441	1.530591366	1.022493455	0.591852387	1.460560384	1.99523139	1.896560054	1.129147154	2.425892008	1.718419994	1.146243919	0.75126434	1.63409048	1.921073837	1.296642776	2.235004783	1.816038527	1.241312001	1.907965568	1.906966541	2.048327218	1.147538937	1.035859599	2.29297621	1.053914616	1.39579978	1.205220517	1.719811069	1.113638054	1.615475069	2.075556838
CP	0.766266438	4.669646665	4.841140853	2.555618331	4.041990615	4.104585477	1.82717366	0.892390322	1.752763852	4.516170231	3.379005076	1.96010077	5.251776235	2.667426795	4.959968955	0.419080258	2.078533605	1.709217414	0.684153082	0.909169972	0.523583611	0.166434196	1.80596119	1.849955663	0.600042423	1.813316087	2.94435372	2.993330858	0.41744913	0.792208239	1.799676185	1.50121848	0.284930821	3.55189621	2.934180547	2.438257713	0.689291652	4.87880204	1.567785524	2.686390561	0.993113053	3.328197324	1.447396053	2.432362976	1.71156227	4.379876995	1.440384847	1.162496438	3.343749592
EBI3	1.116876002	2.414159777	1.907720185	1.645598079	2.047629849	2.276125399	1.737944806	2.153598416	1.939295294	1.272312552	3.632848024	1.977360289	1.594929813	2.124749239	1.82884269	0.738242379	1.661988219	1.577377654	1.000691892	1.513663752	1.181055173	0.98618387	1.23861524	1.917432451	2.046316042	1.682338413	2.306138753	1.4603989	0.79571786	0.901585623	1.605055344	1.889402676	1.107795425	2.079386634	1.471797742	1.284735019	2.163603613	1.762234918	2.043874701	1.522981944	0.62402188	1.665646571	1.382922394	1.168096394	1.103133784	1.941470531	1.734592105	2.122221195	1.491726634
C3	6.127829848	5.713870291	6.120205914	5.475853141	5.241864478	6.668139136	5.161016061	4.780254499	4.83669598	3.439352809	4.85160828	3.713668432	7.015383403	4.21482972	4.1765935	3.065035266	4.159095412	3.982501444	4.520338723	4.251479955	2.409811985	2.89658084	3.869831304	3.268299552	3.79255758	4.332333542	6.138868608	4.589573432	2.687336168	2.362374216	4.494693622	5.284238265	2.411589343	6.143733056	3.935769256	3.707757853	5.304281127	5.962829301	5.4823742	3.773454359	2.889064596	6.925188591	3.664206591	4.654087273	3.245539505	5.626826487	4.01518056	3.124656487	5.137429601
RARRES3	4.349287844	7.394193663	7.260600577	7.602404374	7.034732143	6.490332978	7.88275414	5.757050161	9.215672815	7.830463563	7.092400845	6.311552239	6.908077475	5.203161425	6.472643991	4.320215232	5.082589899	6.007028807	6.469510784	6.711491483	3.571632763	4.889664654	5.793831788	5.330390229	5.052868336	6.365230318	6.418565662	5.576261395	4.313278318	6.74386203	7.261119599	6.023313926	5.310887737	6.151260625	7.508081033	4.783755724	6.434135315	6.330195439	6.767647008	6.312974884	5.571001608	6.555912467	6.850268308	5.167031724	5.853784499	6.948980546	6.74822244	4.534302526	6.819988131
RELT	1.696837984	0.72421406	1.181686556	0.712145133	1.352567215	1.341292407	0.868202363	0.655536728	0.798239012	0.743121597	1.204985541	1.14612845	1.203576077	1.35366483	0.873899806	0.650709068	1.024256036	0.32177055	0.468845997	0.416787479	0.792972945	0.221597593	0.362177676	1.050395717	0.710000998	0.421212202	1.20503045	0.730776406	0.479289341	0.311820642	1.850788883	0.781049086	0.494058414	1.197406892	0.978974862	0.694939455	1.08745928	1.156013618	1.02855395	1.003686549	0.48096741	0.953469762	0.443989783	0.644207927	0.517884765	1.272194783	1.43198479	1.280508138	1.183652947
STX11	1.811753913	1.531720076	2.133323643	0.960602456	2.449518958	2.262593404	0.356449821	1.206097123	0.812332838	0.586228998	1.689919722	2.498605528	1.804184897	2.030604166	1.178471557	0.375125229	1.17374026	0.709260754	0.800290295	0.46968988	0.908773196	0.378213216	0.884439784	1.252713068	1.35284237	0.638269406	1.582074661	0.775793914	0.486891719	0.68634856	2.084536251	1.304692917	0.935625309	2.190893791	1.142840923	0.712276982	1.415020387	1.253495943	1.361932265	0.796369406	0.282696363	2.156512407	0.198944808	0.692316881	0.53964327	1.496978085	1.351573363	1.644226854	1.692999488
CD33	0.79483952	0.7569085	0.471657355	0.56486399	0.713071811	0.697714316	0.507519079	0.825755191	0.766092914	0.318631621	0.868676291	0.584751979	0.498299107	1.004691446	0.567581415	0.193558146	0.576268201	0.520988836	0.416410085	0.537907507	0.428348926	0.200775607	0.268480178	0.754918688	0.814435781	0.33774697	1.075684787	0.441588886	0.229621823	0.135123229	0.664582698	0.515241085	0.18638692	0.813253155	0.613815988	0.388101264	0.570034256	0.472991596	0.662842628	0.366368643	0.301690713	0.76174914	0.280333118	0.397953719	0.219706207	0.624238242	0.268053063	0.648091143	0.711295382
CHRDL2	2.506028708	1.636831137	2.701756346	2.118429914	1.41971926	2.700602272	1.761911625	4.264317027	2.969334785	1.134688738	3.258224124	1.119767857	3.889655928	1.193078323	1.897032979	0.448760848	0.561786003	2.125836578	2.662093866	1.462677124	0.137276207	2.069481564	2.213630229	2.326976779	2.807681259	2.055617403	3.174375614	1.926002116	1.26974436	1.135966462	1.958832075	1.73026219	0.90777152	2.021496143	3.738715728	1.320471148	1.663693926	2.509841074	3.034465507	0.259166409	0.340247555	2.548084949	2.03955365	0.540066416	2.899537171	2.295091935	1.539449458	1.438987235	2.194170402
FAM26F	1.540312771	2.967933781	2.587020238	2.130716188	2.734570296	2.688509968	2.781832432	2.350447176	2.697774225	2.032780258	3.489522524	2.153398333	2.571397139	2.804236999	2.085423832	1.285111777	1.422825613	0.377109495	1.710357157	2.88452279	1.070974867	1.416960746	2.188415441	2.022360024	1.51717509	2.279303099	3.365578624	1.873820879	1.286250911	1.70495299	2.187586465	2.062534353	1.574523543	2.488189023	2.067902708	2.746419395	3.066932367	2.619436963	2.677250153	1.616714288	0.949446216	2.238492792	1.949372385	1.625851508	1.523562195	2.887221917	1.787529472	1.824659303	2.71177797
MAL	0.341456522	1.694628139	1.145799396	0.886488931	0.727193609	1.502411069	2.676420701	2.303264586	1.543767235	0.474894685	1.222001526	0.829176496	0.439538986	1.649221635	0.720336538	1.096507506	2.465064266	2.33825244	2.512120267	2.516887852	0.717548622	1.006148673	2.261387076	1.546456001	2.898546588	1.719528156	2.886230004	0.154406354	1.143181241	0.85224298	1.417412945	2.092131266	2.374375152	2.88697763	0.805338959	0.468408643	2.008588651	2.616179638	2.711583169	0.509364384	0.131433889	3.708592114	0.910379502	0.533830407	1.035166246	1.061074981	0.461316068	1.554829929	2.180439449
KLRB1	0.852865308	2.294507871	1.782596758	1.850712974	2.119207906	3.094000021	2.867114688	1.798733718	2.601706757	0.702731563	2.26287107	1.58359723	1.951243622	2.22176676	1.822842993	1.101273303	1.417143909	2.729117736	1.911267626	2.379736625	0.964193837	1.134895662	2.102869406	1.020637848	2.165008325	1.763249149	2.549185604	1.373686939	1.223323873	1.672578675	2.096486756	1.508417544	1.12173143	1.582594076	1.438054234	0.825324312	2.625867334	1.526641195	2.124334964	1.046237429	1.286656459	1.830074526	1.568849923	1.840132298	1.584296315	2.399961469	1.533909995	1.936422278	2.657174501
LILRB1	1.692636039	1.209262369	1.153164197	0.873617396	1.314154763	1.331374036	0.830104515	1.366621437	0.77427271	0.525953612	1.597205218	1.279020215	1.09309642	1.490354648	0.908067486	0.342366482	0.680374763	0.431636343	0.598767217	0.553087035	0.570236628	0.283811835	0.461896806	1.192001375	0.69256719	0.398289125	1.339491487	0.626194291	0.414311808	0.158639579	1.530603034	1.10112259	0.212024009	1.628138677	1.174619438	0.672570475	1.45723357	1.08197487	1.134913518	0.75611099	0.498770825	0.996122777	0.372875685	0.882770276	0.605259759	0.684763599	0.935016724	0.898859303	1.150070469
FGD2	1.164126185	0.84156358	1.207943442	0.806468792	1.164244674	1.461142675	0.586346755	1.27043079	0.527675653	0.532972358	1.509031719	1.137234924	0.745282561	1.180489074	0.936103579	0.252490755	0.566484491	0.908492584	0.224718895	0.662824161	0.38715961	0.141741855	0.503707477	1.012066948	0.900268535	0.456332354	1.773625089	0.734418141	0.350048377	0.359233334	1.131741904	0.624143176	0.288690657	1.341015719	0.854668867	0.667373193	1.092804393	1.086079843	0.954329275	0.57676688	0.176136618	0.952417602	0.249828859	0.755613672	0.443432018	1.197232144	0.58878302	1.024698374	1.368093303
DOCK2	1.905632877	1.661787664	2.139392095	1.468373962	1.859960023	2.275709634	0.596303632	1.605733714	0.697169508	0.661405174	1.751163288	1.472645479	1.398092981	1.794939541	1.222154574	0.309872513	0.957771601	0.781965766	0.301764661	0.521393405	0.793460132	0.252603648	0.975388644	1.238082807	1.246957422	0.661765705	1.850155164	1.24000255	0.552386262	0.252361682	1.322734949	1.26615372	0.423246993	2.003885012	1.031898036	0.656868235	1.82735133	1.267410511	1.493561699	0.659118122	0.484302335	1.542201077	0.300971537	0.895625387	0.564312098	1.16614331	0.753760895	1.017276536	1.596476646
KIAA0226L	1.751508714	1.298812695	1.392417661	0.731986127	1.066906262	1.474314205	0.738172064	1.070153217	0.761860812	0.817922832	1.005173239	0.633128604	1.172352423	1.102544272	1.161158338	0.409133093	0.653763298	0.737884377	1.069969236	0.692134124	0.352551321	0.280845516	1.341834498	0.966346143	0.801122587	0.270865611	1.05944844	0.952033078	0.325709642	0.169828229	2.689389666	0.51484923	0.271377535	1.025509988	0.663467983	0.785092021	0.867711691	1.044900514	0.801648174	0.336554502	0.199076053	0.780759113	0.694267757	0.411755349	0.42209891	1.119339166	1.802371604	0.366332621	1.115403766
CSF3R	1.522415827	1.095759018	1.164524895	0.780768923	1.441254531	1.543499286	0.896076624	1.346616799	1.046366006	0.328895938	1.512235911	1.306286748	1.299945536	1.50926736	0.895407945	0.457530678	1.069758358	0.962819771	0.760961102	0.605294353	1.134575473	0.254606824	0.507068729	0.993351505	1.017757543	0.527354583	2.083326095	0.843238678	0.642039791	0.346466797	1.774804047	1.362916736	0.455739841	1.674542614	0.947127154	1.010391172	1.037633582	1.153074491	1.293268722	0.710844471	0.347144319	1.444816866	0.286412523	0.618011275	0.620755329	1.066377969	1.040245567	1.152328173	1.240975581
IL24	0.590282194	1.690711084	1.513143134	0.757525112	1.164019967	2.119265542	0.813674151	0.689301251	0.870089239	0.395824616	2.094433407	1.078507546	1.600381637	1.193488363	0.809641559	0.460165141	0.475191518	0.946312695	1.487479306	0.892207418	0.250678494	0.427328447	0.745328216	0.752177774	0.964014789	0.89539722	0.96321872	0.783064773	0.645520572	0.940339677	2.108460328	0.959738185	0.38443096	0.97379168	1.263606049	0.885351931	1.300405351	0.909621753	1.338131905	0.613487	0.434150462	0.897635364	1.447200418	0.622409583	0.825837083	1.65821715	1.430435451	1.30011093	1.299161614
TLR2	1.957892903	2.259640553	2.588776273	1.766277561	2.339172037	2.328536744	2.020067742	2.562251975	1.689152992	2.000753775	2.48644188	1.671467101	2.478097727	2.110566145	1.760569612	0.772395427	1.401663383	1.821983256	1.175065528	1.336369261	1.051715936	0.786367652	1.80492645	1.665016411	1.190828701	1.714392164	2.714612996	1.704791559	1.108101826	1.101242199	2.304213157	1.968362786	0.856734781	2.630207235	1.840572319	1.324034376	2.296096179	2.153712826	2.007644462	1.091553219	1.08746705	3.677239828	0.872312752	1.278721113	1.233943777	2.208387684	1.478406246	1.889863009	2.523873585
BIN2	1.833591002	2.256103854	2.167056998	1.598683973	1.862569636	2.398210566	1.085278587	1.733453875	1.144328387	0.807910859	1.888926221	1.710724891	1.991488198	2.223401361	1.306638314	0.624782518	1.215358508	1.379128592	0.682934165	1.230559957	1.076029083	0.350309308	1.072425737	1.691094406	1.458823235	1.243536475	2.260060256	1.324787601	0.789409069	0.624158686	1.717451143	1.32518452	0.939493667	2.016062516	1.311244144	1.108881419	2.257818414	1.568305933	1.895967386	0.954916904	0.501693253	1.91395629	0.61600235	1.41754107	1.239818177	1.572320898	1.177967839	1.369797936	1.897461248
CXCL2	1.052815446	3.513074081	4.871358572	2.451225955	5.455537057	5.216950812	4.358458178	0.903235626	3.941036409	0.105313894	2.700797821	3.784817633	6.836162587	2.755848858	2.904707655	1.481322993	3.112951838	1.570608515	5.048026819	1.503461707	1.347052784	0.143994721	0.255786711	0.758896384	5.075816478	3.403629188	4.464772569	2.01283081	0.330802839	1.40199181	3.79289691	0.617585839	2.090662296	3.344429068	3.437722107	0.376367206	1.421371069	3.510113777	2.519495526	0.410371382	0.910849108	4.540930069	1.189976084	1.867552872	1.870809912	3.569805555	2.142726894	1.404429444	2.178127151
CD69	1.259098435	2.840049196	3.78805356	1.701350251	3.969753803	4.788312097	2.010262764	1.573112518	1.284165531	0.800779658	1.728595766	2.978497593	2.99334684	3.718827687	1.452031301	0.425802391	2.240492059	1.503491429	1.270169834	0.895214604	1.600904256	0.530817322	1.273760889	1.565922995	2.706276891	0.81301667	3.411004809	1.236381261	1.269336169	0.541755283	2.038516826	1.46184561	1.638931125	3.770319293	1.828774137	0.634653318	2.152121103	2.593173163	2.810014956	0.454523964	0.622733415	1.762213117	0.352227205	1.687013699	1.530836844	2.122286453	0.700119636	1.960308678	2.744549426
CD74	8.376598384	9.63114552	9.886016631	9.507665092	9.670353373	9.667745226	9.029164197	9.58974737	9.062453654	8.603542249	10.28493858	9.438771932	9.902747989	9.739859085	9.065612365	7.165964581	8.962130393	9.315344597	8.901764488	9.024624492	7.657958084	7.394584109	8.644320276	9.397410509	9.204017037	9.008796526	9.731911469	8.194462606	7.638136805	8.180563131	9.049743378	8.887122515	8.315982044	9.666366184	8.893959063	8.309866131	9.630831789	9.136445004	9.291191922	8.385014506	7.407540333	9.995716352	7.544396147	8.168841945	8.404765427	9.26081705	8.245398203	9.234845345	9.773386947
SLC15A3	3.590414927	2.382420727	2.228715369	1.972623228	2.564607141	2.573681392	2.96394602	2.975400278	3.51113324	1.832614912	3.227986623	2.529150752	2.611099338	3.111520641	2.158748813	1.539404137	2.310814393	2.192983543	2.712459095	2.593408107	1.654477827	1.830184709	1.838911427	2.723980948	3.596623709	2.110212946	2.982562806	1.948652313	1.806915562	1.210077351	2.312890016	2.696803925	1.594536012	2.846181979	2.482222896	2.243549259	2.400257055	2.329216714	2.768276921	1.508446319	1.321325204	3.514696479	1.618713039	2.17890552	1.536417268	2.236290451	1.816441719	2.558620167	2.774520156
WDFY4	1.371666588	1.006085994	1.611358738	0.831665896	1.05752279	1.753274601	0.38111106	0.945924041	0.524889829	0.470812388	0.986360883	0.89976026	0.798495335	1.251021619	0.811137606	0.217795034	0.696357271	0.363615451	0.392847884	0.291978641	0.307756276	0.080671981	0.622887207	0.623748899	0.608649972	0.204128711	1.3449146	0.735818358	0.286474428	0.201645496	0.7675474	0.832438082	0.219767644	1.212928544	0.615124003	0.429807819	1.107115206	0.796364059	1.013138798	0.355510259	0.235940008	1.028411634	0.234918709	0.599904786	0.516851914	0.712451433	0.449350314	0.466371754	1.00696976
RGS1	4.220726078	3.85611868	5.314340804	2.362211661	5.442832917	6.090851732	3.747048908	5.078706401	3.738740257	4.202417261	5.576877687	4.553216553	4.9918083	6.212195786	5.068438316	2.614972076	3.748324107	3.769443408	3.210286376	2.442608443	4.028990253	2.543789533	3.039709762	4.791811329	3.303062335	2.329791823	5.784083148	4.014788066	3.453250536	3.017282144	4.022787199	4.412621917	4.152658216	4.837496374	4.622340763	3.42218542	4.985621869	5.345861897	5.074251405	2.438436036	4.203031298	5.121980838	3.412687034	4.268031783	3.415313677	4.300638833	2.326323049	4.628218237	5.816922022
UBD	1.311999226	3.900484233	5.238810115	4.060582148	4.563952196	3.921746978	1.82300438	0.99019799	3.65008528	2.387443104	3.279230966	2.19717379	5.307802405	2.088977274	3.176373904	0.961310584	2.543377743	1.965845394	2.645000672	2.76458837	1.105432837	1.233787294	2.341672869	1.903418241	2.666774337	2.636871508	4.119972343	3.312298572	2.962823389	1.447353169	3.157962727	2.775965873	1.898799256	2.65885497	1.712510103	1.485179741	4.559611768	3.758027569	4.426566005	3.086047438	1.304661588	3.756729063	2.953462834	2.113794617	3.614977691	3.639293672	1.840518152	1.527721344	3.707715311
GNGT2	1.191188768	0.843638366	1.51137457	0.824262772	0.886029008	1.548500689	1.491115324	1.394270086	1.38764228	0.798919868	1.197455037	0.848208009	0.883566586	1.252395468	0.693693255	0.456787669	1.169514937	0.835441548	1.010486276	1.360180524	0.602946191	0.64089075	0.922847047	1.710111072	1.273683499	0.978545859	1.235484011	0.804956769	0.543743168	0.669467393	0.887626802	1.096828375	0.441241612	1.438508627	0.864530199	0.581438748	1.180783	1.204082132	0.951769915	0.696835225	0.454450793	1.210728263	0.914703373	0.6753207	0.506172208	1.125482998	0.872363202	1.972924937	1.06036544
FERMT3	3.825713662	3.22462985	3.152288866	2.713977239	3.559481189	3.658532282	3.840156122	2.954448648	3.556452379	2.182117582	3.607457762	3.415208698	3.131696538	3.613316463	2.905880452	2.947744294	2.727592287	2.375224945	3.118546038	2.690688708	2.530327508	1.814006497	1.971988935	2.99355865	3.587133695	2.528679924	3.728944459	2.874685643	2.157131331	1.908956393	3.415735709	2.903572149	2.162193076	3.323860023	2.883290631	2.721610736	3.891041996	2.817380695	3.325953609	2.65811863	2.181253429	3.706057099	2.087755142	2.601255512	2.3842797	3.221617505	2.953179235	2.905494063	3.635778889
MS4A7	3.395542634	2.29345088	2.845848544	2.208577011	3.177564008	3.046942963	1.926100595	3.912364564	2.097354478	2.083905175	3.929303926	2.56638833	2.747164081	3.549322407	2.395062601	1.152708497	2.073081471	2.070183524	2.076785919	1.780352632	2.083714176	1.001302868	1.965117641	3.180659944	2.653305302	1.021098245	3.008512742	2.58719872	1.582786541	0.939232063	2.614910088	2.362115591	1.381043578	2.86901664	2.491321977	2.131104764	2.039930431	2.801461981	2.461043602	1.550738802	1.629249104	2.933257067	1.090718822	1.965480198	1.552861376	2.515303776	1.490455278	3.18866626	2.759877011
P2RY13	1.003928234	2.656781186	1.963920892	1.935632323	1.447558746	1.923692446	1.202878598	2.204633229	1.252730967	0.65568215	1.98419148	1.103412361	1.210544717	2.016541378	1.004391936	0.38998706	1.294202006	0.871530226	0.331507711	1.273412886	0.767231965	0.340070667	1.123718695	1.826956994	0.992863328	0.75212049	2.057700269	1.415388731	0.829438221	0.351546674	1.441788955	1.63555307	0.285253336	2.633704233	1.916993038	0.886931223	2.018405994	1.601165835	1.348322395	1.169876845	0.967391628	0.915075356	0.57472494	1.124440516	1.088177141	1.374993414	0.592245781	1.120895649	1.280143206
P2RY8	2.688674086	1.956324839	2.161829541	1.534742675	1.699854859	2.540520774	0.986902203	2.252161843	1.469307442	0.594069073	1.909948003	2.17558427	1.394694262	2.691161621	1.470260927	0.812915839	2.465875374	1.004059609	1.040440235	1.529927819	0.93539178	0.656913176	1.793565408	3.2547011	1.911456085	0.852715418	2.576788558	1.521139964	1.133862156	0.622397964	1.751085936	2.604222348	1.287723369	2.321139098	0.717191306	0.777723462	1.913259869	2.209847031	1.90969371	0.893598443	0.458379577	1.765650618	0.846646937	0.735563048	1.096836738	1.078165633	1.324697658	3.250534947	1.1490332
SFRP2	7.217915999	5.936455078	5.187849506	4.635778999	4.580561639	5.974810696	5.981667179	7.595806882	6.400622803	5.458139106	5.748358711	4.157533366	5.144907763	6.051378236	5.13804723	4.207796026	3.499362233	5.354813255	3.622303783	4.336343652	2.821333542	4.775844037	4.251192428	5.110462282	6.326455958	4.184923909	6.434487867	5.775647552	4.41083186	3.571007164	3.865875681	6.361486162	4.356985173	6.438023005	7.159340907	5.659198496	5.464254572	4.696415856	6.502885692	1.48092428	3.364744899	7.349157022	4.318654098	3.797101525	3.504070719	5.035850875	3.707941063	3.806601736	6.954385545
GPR65	1.256359447	1.384646359	1.57710746	0.963369555	1.475041934	1.760550222	0.663207578	0.947015826	0.644802692	0.421285152	0.685551271	1.040255268	0.667338864	1.548180457	0.589904147	0.339823912	0.779923901	0.591757217	0.360889671	0.459037318	0.221689185	0.287478204	0.443974359	0.74746908	1.144309714	0.416404801	1.342516368	0.747957539	0.273774688	0.256531929	1.005624207	0.860194338	0.435413893	1.432734436	0.882076363	0.388440939	0.940075448	0.943187648	1.225046766	0.363450095	0.606393577	1.143129225	0.305863587	0.583417155	0.353580304	0.739585639	0.584105773	1.159138692	0.740292166
ARNTL2	1.253964599	1.124702706	1.354501215	0.841713482	1.318754209	1.189351487	0.860740704	1.537422939	0.661877455	0.952597295	0.71126429	0.812492467	1.803040853	0.80716622	1.017227424	0.486792067	0.919774338	0.494303594	0.778844349	0.447732266	0.4132098	0.284451644	0.424053492	0.78038137	0.451453872	0.366142224	1.272550056	0.541696093	0.324452929	0.244679144	1.685787361	1.023578402	0.24951178	1.599068696	0.899148526	0.460649617	1.09469402	1.032618182	0.680398909	0.318891402	0.354586764	0.917346036	0.514201161	0.989303193	0.508178983	1.800656148	0.93901347	0.665687011	1.35336035
DNASE1L3	0.814930049	0.88956969	1.114846088	0.785397589	0.604095745	1.708705347	1.519628095	1.591734622	1.108630693	0.171583795	2.160147791	2.051496399	0.712626912	1.231748243	0.813258538	0.1254398	1.067227215	1.037130329	0.748846664	1.593597083	0.441368651	0.283000154	1.076695413	1.863387853	2.072359002	0.896189735	1.856636864	0.294619066	0.201743148	0.417326019	0.90502721	0.718060175	0.188533008	1.485808922	0.572925695	0.400059874	1.474791107	0.599779278	1.103464388	0.594102569	0.031498117	1.705118834	0.320509435	0.538204802	0.502119055	0.689012718	0.389604821	1.297233394	0.702375314
GZMH	1.037041156	2.359727044	3.40264701	2.122080715	2.326702679	2.415462234	2.831399356	2.327653921	2.548123177	1.973212128	2.321498762	1.839213882	1.89855526	2.930052131	1.499570749	0.83334972	1.478164522	2.882877999	2.955548104	3.012511333	0.785742597	1.777411648	1.860511687	1.692003828	1.484695937	3.33371197	2.977049459	1.218382311	1.02772144	1.714796281	2.265273086	1.795798799	1.847762571	2.775300121	1.065744814	1.46624976	2.576212602	1.856179865	2.13343779	1.99424863	0.729089826	1.953612738	1.184379305	1.582880008	1.745926313	2.565925783	0.972423311	2.213252875	2.777694972
CD3D	1.482786174	3.564922586	3.683744999	2.783350686	3.239345194	4.092775687	3.901629352	2.252110723	3.132885944	1.930663174	4.111509179	2.873286205	2.540508476	3.580983302	2.736832129	1.477862002	2.318714359	2.745117269	3.699325581	3.500074399	1.007643264	1.913822747	2.557338421	2.215523076	2.336450443	2.744248121	3.343049457	2.502175641	1.388586509	2.098893898	2.803398816	1.796225909	2.327982097	2.942740442	2.175459703	1.548484462	4.148471307	2.779079687	3.1694868	2.258590473	1.362172592	2.717332109	2.226039197	2.272172424	2.679754333	3.348621323	2.225592268	1.64506413	3.558036326
FCGR3A	4.784844386	3.999609202	3.477135448	2.962485229	4.617128096	3.598986377	3.460317276	3.945637259	3.458959871	3.743252597	4.604099931	3.194640094	3.784506651	3.823141836	3.143577685	1.878972904	2.960473074	2.247024086	2.381367094	2.178109366	2.393760569	2.071689193	2.542117575	2.757512905	3.474510282	2.155442084	3.796583982	3.357331984	2.221881788	1.739912017	3.350927854	3.462881902	1.78995396	4.07897329	4.33988479	3.849465235	3.686645212	3.542786638	3.771557575	3.041381927	2.080538131	4.184254436	2.760962218	3.1302095	2.331760948	2.740242645	2.393089664	3.048263185	3.286297732
ITGAM	2.520772844	1.95480032	1.919554595	1.643988266	2.175000025	2.423921585	1.274245905	2.324185217	1.636866531	0.749968627	1.87604971	1.636227986	2.040738874	1.948621838	1.451869614	0.736670614	1.660962107	1.152705558	1.35777642	1.218459916	0.979873383	0.822857966	1.191633831	1.713288439	1.537136506	0.91009005	2.286892882	1.535137354	1.208948448	0.424112199	1.592964862	1.841685268	0.290464821	2.319911324	1.392606325	0.931777204	1.751248911	1.980520605	2.067508873	0.647349506	0.855624356	2.398076145	0.820980684	1.367859025	1.049564087	1.471872271	1.26291837	1.488946185	2.128682545
MMP7	4.153518325	7.527529146	8.332377935	7.411196102	5.135414487	6.148952079	6.466365779	2.205537487	6.986548116	6.18457771	7.513600627	5.18954936	9.221547297	5.011185616	6.454218454	2.698291564	5.525585804	6.319759622	6.216031769	6.49463601	3.702336418	3.672155108	5.810303718	5.465336098	2.39796886	6.479874482	6.497927955	3.485762867	5.507964088	4.013710115	4.73542112	7.615384701	4.387863246	5.271011996	5.927574716	5.119112105	3.253186596	7.862148479	3.120744283	4.250388639	3.148424446	7.0281246	4.050403356	5.047326641	4.554277464	7.901427544	6.888524581	2.865981182	5.237592479
OASL	4.912943411	1.412843225	0.946714628	0.63703497	3.892156916	1.476644489	1.380205663	0.995802338	0.771720268	1.035405903	1.345559555	0.921254752	1.023514614	1.531574931	0.734320968	1.096484826	0.63792517	0.383229666	0.981480879	0.746188511	0.279247264	0.291400763	0.482465541	0.573138874	0.810504072	0.460935526	0.94810224	1.117658794	0.424338031	0.737456143	2.145964476	0.39948147	0.442812925	1.957045256	0.670143926	0.466109579	3.050265173	0.641797644	0.75846072	1.144274234	0.480411681	0.918606144	0.448235052	1.398218266	0.407122511	0.718788083	0.410925387	0.527642965	1.3695441
HCST	2.537438581	3.114780652	2.442119515	1.783169911	2.738745823	3.051968953	4.171910073	2.660780556	4.039174762	2.343900554	4.050857674	3.35474749	2.387582596	3.60829758	2.289362504	1.994798392	1.946597736	2.601854648	3.859133886	3.784648523	1.652710313	2.657170902	2.345471168	2.058888516	3.206545213	3.32917058	3.700085761	1.809809924	2.102065085	2.213113418	3.256214304	2.75546861	2.523467078	2.536451181	2.851771722	1.672701243	3.20383174	2.107361405	2.955513163	2.329303364	2.345034163	3.32315113	3.015166265	2.312324473	2.423505788	2.749788631	2.227078259	2.395285965	3.196465554
LCP2	2.674974529	2.490130224	2.712297661	2.082096402	2.698123131	2.911596795	1.059798447	2.660471464	1.392244959	1.095497148	2.566911914	2.282819498	1.983692713	2.742901386	1.887874976	0.98477698	1.659867668	1.672492461	1.086553515	1.188336806	1.729285909	0.685760846	1.421715841	2.244608017	2.04564786	1.294772454	3.054740431	1.662674568	1.408324816	0.973601908	2.694313886	2.125446579	1.232568044	2.935762963	1.765061555	1.260885373	2.627229945	2.020117775	2.438312037	1.229950635	0.927262196	2.120316357	0.67762696	1.649334361	1.304433351	2.547350791	2.259814223	2.570611641	2.440679108
APOC1	6.099012729	3.901003213	3.764122624	4.57203032	5.53718498	5.582909517	5.008216761	4.433129877	7.646862779	4.048639362	5.672873965	3.683499366	5.109112328	4.435203016	4.455247065	5.007870604	4.960914199	3.028774815	7.269071447	5.199166538	5.1507374	3.375606241	3.831583851	4.477012878	5.92640658	3.1599657	2.815661508	5.287645174	3.812462208	4.859108097	3.97799598	5.373394489	2.89260646	4.032515614	5.730166603	5.852897113	3.922461728	4.399380679	5.162821398	4.917316896	4.218108071	6.733308223	5.510650217	5.92119781	4.386560486	4.939638753	4.712721464	3.997018095	5.42967184
CYBA	4.223634682	3.764767237	3.561934431	2.985664079	3.56436525	4.215128882	6.311690118	3.772470437	4.763969402	2.594976953	4.668920141	3.898625004	3.892843683	4.013786092	3.804563943	2.322989182	3.647225094	4.805970732	4.41505947	4.887066255	2.41799785	3.290687264	3.585945333	4.225763173	4.231291945	4.208203989	4.881595055	3.0653282	2.731729102	2.613633013	3.961606012	3.744020176	3.57270728	4.231074219	3.769658394	3.301124529	4.715535682	4.342261349	4.125283234	2.956588325	2.320443327	4.947061322	2.842256338	3.440728399	3.03947768	4.502777429	3.407670635	3.556599252	5.148482168
CD180	1.893871878	1.265272227	1.300259824	1.02387683	0.890976336	1.41672113	0.551494238	1.175343655	0.892474446	0.263527682	0.968179508	0.797088955	1.160926381	0.743357081	0.550250774	0.11199813	0.610380342	0.354670962	0.462492537	0.477449238	0.376467233	0.090600437	0.737587349	0.601883998	0.760500884	0.378860388	0.770954995	0.651759025	0.268561846	0.23383658	0.778990989	0.878903233	0.158730172	1.288355532	0.719290526	0.652505073	0.8386819	0.494670919	0.732213808	0.204618305	0.399161861	1.114443099	0.461340051	0.674856032	0.408760686	1.201195134	0.559276486	0.262156225	1.125554572
HLA-DRB1	7.556151686	8.578303121	8.458750156	8.350490745	8.781951863	8.46946197	7.85419155	8.276984533	8.597225795	7.515843703	9.103860213	8.827438462	8.720394471	8.996170113	7.817648569	6.201393035	7.840275624	7.099539801	8.492212121	8.46775056	6.634461446	7.293805167	7.619833987	8.52842454	7.998115129	7.996062593	8.909684373	7.179215261	6.222729026	6.354846741	7.466343372	8.097017003	6.929126997	8.754045535	7.672751195	7.204908251	8.01941851	7.915804357	8.507484721	8.030094749	6.694554603	8.955953058	7.061937568	7.379859285	6.81498802	8.402935933	7.052334379	8.513890808	8.887064767
FAM78A	1.822524639	1.974013822	1.66676697	1.296124754	1.399082827	1.921262926	1.496454701	1.375109052	1.656048589	0.819102028	1.795668224	1.413282898	0.95880615	1.805734624	1.262860464	0.913838996	1.24274149	1.464991877	0.744328202	1.152270605	0.80837054	0.909204955	0.901345321	1.397069021	1.370913778	1.022767392	1.995206283	1.193464149	1.113584167	0.713796576	0.797372399	1.385665481	0.747869672	1.935448705	1.081610537	1.103297895	1.833432436	1.332076989	1.65632502	1.37466873	0.57802688	1.426265523	1.088387447	0.970780325	1.189626723	1.365714506	0.924872474	1.634726869	1.566524905
S100A4	5.958070146	5.311712843	5.405004049	5.179442626	4.87849505	5.817645642	7.721975718	6.614957815	7.028720024	4.38491744	5.583909927	5.569584002	5.42060727	6.671244748	4.664984088	4.465429521	5.129022916	5.733323223	6.970545748	6.469150662	3.979811208	6.558983152	5.255072092	5.905167723	7.049806681	5.991254542	6.869265776	4.337376089	5.932891725	4.998396919	5.343023967	7.044921186	5.083510816	6.616997575	6.348190134	4.304258842	5.791936493	5.551879903	6.970104837	3.78239389	3.372275515	6.77222415	5.553999863	5.218076874	4.696619083	5.859861188	5.016253672	5.438119483	6.347300199
IL21R	0.471276183	1.012197583	0.82430852	0.573440555	0.934175327	1.225402219	0.457344053	0.318811708	0.378119529	0.142595564	0.684153189	0.551614982	0.464343951	0.829037291	0.326917959	0.702825604	0.431169576	0.28021416	0.630909645	0.301472192	0.200173034	0.157293885	0.159751257	0.280590968	0.285707416	0.201523459	0.716062292	0.466067497	0.277543241	0.090021615	0.54277377	0.303995576	0.138137406	0.544613113	0.397207715	0.878347425	1.326632192	0.2899751	0.803745064	0.444779592	0.122964454	0.49172113	0.209477908	0.257340793	0.525533832	0.394773275	0.277385882	0.286299707	0.47190414
NNMT	4.335825521	3.654484929	3.965363232	4.396822943	4.053942117	3.844695805	4.584519979	4.534090299	5.450031068	3.749831382	4.452770605	4.005875844	5.442595788	4.650607185	3.991185156	4.558973813	3.375759208	4.008990868	6.368959455	4.446390982	3.291532572	3.226532437	2.799325895	3.597421774	4.028848486	3.61753506	4.32043162	4.398615061	3.137304823	4.01381982	5.831593999	3.979262247	3.490293189	3.767981238	3.604096876	3.899111639	3.080744675	5.439927494	3.668171172	2.622206802	2.924836782	5.32145651	4.053935159	3.539336567	2.556390748	5.548129058	5.831424388	4.756026673	4.131187681
GAB3	1.17959479	1.064167126	1.161861057	0.84990824	0.900611831	1.301469681	1.025229136	1.482925728	0.747604501	0.281507159	1.031079909	0.832744214	0.807812225	1.308149852	0.738780348	0.257338922	0.968436267	0.880403742	0.376244646	0.698286689	0.334788974	0.332069065	0.761657747	1.175514831	1.137785892	0.492191213	1.531518058	0.815303741	0.566266145	0.391308367	0.943844741	1.038448169	0.595103106	1.30342082	0.948372936	0.61357434	1.246670732	1.331726375	1.160039278	0.643111822	0.337542963	1.033833979	0.405011582	0.633421658	0.510606759	1.172032962	0.478603743	1.389661796	1.16599386
HLA-DMA	5.44468318	5.506186981	5.785879959	5.246303953	5.903101087	5.458975136	5.520445677	5.345763785	6.195456467	4.971339452	6.131848014	5.402427516	5.78440161	5.743499154	4.815630142	3.2629231	4.594208635	4.897046185	5.80596601	5.480341784	3.469605179	3.827060532	4.440645402	4.995086525	5.05593426	5.189924974	5.35475798	4.453812931	4.391249621	4.14127723	4.799806694	4.47052421	4.048215449	5.159431764	4.813441356	4.337005248	5.125325965	5.099184052	4.930771531	4.583916697	4.058107363	5.556311221	4.855739162	4.385048616	4.670015736	5.635175408	4.040404447	5.362571264	5.816992702
CLEC12A	0.424427226	1.002043598	0.115884891	0.566170782	0.608518456	0.478240575	0.433644525	0.87342177	0.757652879	0.120854843	0.960495964	0.481864086	0.377833402	1.062462218	0.261389371	0.276406154	0.212085774	0.358641544	0.121518183	0.296363832	0.157759394	0.090299343	0.25938827	0.305834787	0.395913501	0.346614364	0.658341162	0.325630735	0.307882016	0.100580697	1.026647035	0.355560935	0.266437995	0.522112626	0.260669484	0.311210323	0.472303617	0.567033348	0.918477126	0.484014257	0.118387455	0.376053698	0.232963356	0.219388494	0.324254038	0.530795061	0.314983119	0.520455629	0.452951666
CXorf21	1.712459934	1.56739608	1.01846882	0.825244139	0.967938617	1.990443676	0.601536296	1.057068253	0.297431286	0.280155386	1.033344187	1.37454523	1.15310326	1.441672969	0.643549065	0.244875814	1.07711479	0.253731516	0.823611169	0.424882472	0.419452068	0.190875409	0.210217398	0.749668758	0.976862213	0.226421307	0.731826968	0.748665198	0.35372728	0.250666785	0.932569092	0.629722358	0.469869699	2.120935978	0.931634301	0.680383563	0.963501853	0.700310064	0.994517452	0.262487455	0.247675926	0.796231554	0.20604017	0.565194373	0.467454057	0.45526262	0.259787362	0.383427182	0.615580698
CHI3L1	4.237141091	1.470950872	3.271151097	2.405076265	4.599142041	3.258486818	0.924145413	0.453496846	3.887270826	1.302507009	2.211705936	3.393608582	2.567980322	2.416558915	2.34065369	1.238383454	4.534167973	1.115197838	2.921947416	1.233543468	2.112448416	0.404229064	2.634190765	0.496343272	0.966132677	2.120443246	1.723224612	1.243879995	3.348775827	1.702692783	3.45003346	4.459988735	0.312419345	1.10538168	3.494506983	1.545320617	2.291842798	1.175311976	1.902836295	0.57411385	1.9541395	3.433721306	1.312203691	2.901853222	3.728680976	3.245212776	2.424201664	0.995841836	4.247981533
PLD4	0.632110826	1.52737105	1.535123705	0.954035548	0.972708586	1.506602864	2.248505839	1.627101559	1.696846047	0.808908808	1.709989539	1.665434488	1.266674466	1.688504419	1.339991591	0.359393409	0.824718729	1.370919098	0.680287403	1.574948014	0.457674325	0.903303397	1.401861776	1.368882612	1.310650222	1.355651662	1.900730666	1.009784376	0.802045543	0.395916507	1.217826533	1.248409853	0.663014253	1.946582477	1.413448709	1.487967818	2.322296228	1.483270864	1.547200854	1.07920692	0.382118693	1.99929771	0.6972567	0.712351299	0.837060997	1.299735414	0.839780837	0.951966847	1.930047618
TNFRSF1B	4.079798721	3.746472087	4.376930448	3.571305472	4.299512405	4.398442316	4.020187479	4.212695414	4.044262698	2.694774349	4.643673684	4.321112529	3.936741175	4.691337898	3.716356457	2.187032744	3.53668772	3.288032583	3.9097815	3.525407779	2.625002223	2.541415942	3.125402749	3.821485366	4.059121294	2.999534884	4.628582595	3.197327845	2.597537826	1.909693985	4.382618222	4.118734223	2.865316813	4.597855243	3.343373608	2.787928757	3.907393523	3.646900673	4.189718859	2.882134964	2.229636491	4.563461635	2.398456538	3.092171762	2.676644517	4.039403044	3.439356868	4.204161704	3.773562614
KYNU	0.45030839	0.271388364	0.254666504	0.194352736	0.292526238	0.411323228	0.108866268	0.283579004	0.246293224	0.041304047	0.309223616	0.163063342	0.261862499	0.375712551	0.132156254	0.037026237	0.159592674	0.081209535	0.246855971	0.108632129	0.173802466	0.017105741	0.105747252	0.096604337	0.279538322	0.11421606	0.421067062	0.128974162	0.101937692	0.074961825	0.25283215	0.405811072	0.044341919	0.319339706	0.252516597	0.105960765	0.197389343	0.161622909	0.247055533	0.078724966	0.072208183	0.212255614	0.045947256	0.165189933	0.111918718	0.190022519	0.174070319	0.169074469	0.204446668
CCL19	3.543307173	5.577658053	3.801594499	4.433252283	4.446612345	6.184645806	4.397111466	3.916501191	5.254329148	3.152908212	4.62273442	4.521497286	4.948952661	4.624982484	4.352522495	2.132886885	3.839355089	3.127384967	5.210331121	4.408399846	2.234358741	2.084751305	3.020651411	2.341118906	4.139159735	2.905156886	4.903029169	3.526148289	1.869246476	4.029212736	3.920384751	2.469496128	4.412175192	3.158179441	3.194695245	3.256922889	5.547424106	4.533112371	4.390228796	1.947984034	1.694079506	4.12202809	4.726405901	2.072410035	2.648609162	3.753791901	3.381385447	2.648319287	3.930531891
CTLA4	0.210770319	1.685094273	1.957904059	0.796391291	2.140943013	2.561329554	0.951305528	1.070079005	0.486117271	0.593615318	1.876341013	1.329049695	1.285759193	1.223388103	1.054839775	0.672209936	0.448009904	0.634895005	1.311458695	0.86714684	0.586799825	0.069715424	0.253573702	0.422990075	0.569578672	0.199987093	1.67670208	0.719810024	0.21671404	0.609551318	0.913363148	0.435994725	0.969939955	0.670251463	0.663415646	0.307148962	1.60810815	0.438703414	1.297254948	0.739250019	0.512066482	0.808923828	0.488498703	1.24538558	0.647675364	0.882915864	0.517627102	0.552051524	1.413077286
CHI3L2	0.55808714	2.738336401	3.067553349	2.511151583	1.63761479	2.79095337	0.368761945	0.359497971	2.59582213	0.351395297	1.056850355	1.001209563	2.251009046	0.448936113	0.797815466	0.252091661	2.298832268	1.321969095	2.027543947	1.476838273	0.105655827	0.173022254	0.725514794	0.538157665	0.073011988	2.468468183	2.488656949	0.450280572	0.349078576	0.666806729	1.876359376	1.061049263	0.28301655	1.19553892	0.460097132	0.287470877	1.502717225	0.707699726	1.236860908	0.247601035	0.898879226	1.241800484	0.230022342	0.855977679	2.324910079	1.472744626	1.127508874	0.425223332	1.473113392
CCL21	5.277096944	4.456558964	5.170253795	3.62522903	2.035784608	4.068034619	4.427069569	5.127489824	5.195945259	3.309298567	3.374204125	3.233075739	6.244819791	5.507414913	2.022660736	2.255720307	2.340892563	5.175076496	3.789477925	5.353189371	1.150112161	3.374547618	3.54152359	5.369999695	4.007803039	4.910043191	5.942228745	3.502238418	1.921856369	3.62819576	2.679225361	4.118073564	3.377613541	4.743018021	3.847514759	3.448836199	4.292480039	5.576762498	4.884268168	0.678886035	0.610139245	5.223087997	3.614621112	2.179603901	2.087536974	4.726544976	0.893917322	3.585112118	5.450724085
EVI2B	3.052486461	3.613788228	3.571540995	3.077920103	3.195999009	3.821986077	1.374112035	3.334877881	2.40721602	1.782244996	3.458922335	2.53075911	2.950646752	3.45560315	2.273397518	0.848382249	2.41870861	2.310171745	1.408220105	1.665269766	1.871180692	0.876435072	2.40525458	2.450587799	2.172617646	2.058094312	3.22048771	2.47358809	1.570138863	1.338540268	2.578076764	3.020981973	2.054852192	3.64338755	2.451066191	1.799714025	3.182713347	2.353799551	2.932034665	1.553528288	1.346324625	2.805236212	1.478567332	2.139552914	2.093488168	2.73988689	1.641391514	2.327733814	3.196535493
CFD	3.803530762	4.177990187	4.423913509	2.885731651	3.571019204	5.030887005	7.097061543	5.64895371	6.378018557	3.47063579	3.858619254	4.240563099	3.111694943	6.67371031	3.861165396	3.257750809	2.96772776	6.449562533	5.799364931	6.323827459	3.604788363	5.423425128	3.836628282	4.872711511	7.061268341	6.769274201	6.354775599	4.409254833	5.756893132	3.590000125	5.692930657	6.392109587	5.150762651	6.591773193	4.45588304	5.419594028	6.202085551	4.24239101	6.601286461	4.210880432	3.48263442	7.361728304	4.815022625	5.169653473	3.985048615	6.197213693	4.460434523	4.681815963	5.777076585
ADAM12	3.347260182	0.336277448	0.150917406	0.353002214	0.328791325	0.332399653	0.468038298	0.386632447	0.094489947	0.458820732	0.269197321	0.264048088	0.552966766	0.298213911	0.228030382	0.217124224	0.322564978	0.17529964	0.283621673	0.126013729	0.164286879	0.045352401	0.25673721	0.534743863	0.382478118	0.071970145	0.413038666	0.658712264	0.114724107	0.042293777	0.227681891	0.308515268	0.062911108	0.862478263	0.455823731	0.578338943	0.34991398	0.532779313	0.180608655	0.070464769	0.259811638	0.630883657	0.138927962	0.0924323	0.015891067	0.257554447	0.128026899	0.418449081	0.410304089
CD163	4.719607219	2.653850529	2.630079114	2.447797961	3.205638306	3.340492608	1.05892781	4.145502298	2.321219352	2.323638927	4.129851804	2.240541554	2.695793263	3.33861548	2.365049123	0.952099928	2.304503121	1.751372127	1.469244707	1.307624968	1.905237515	0.776708718	2.158313676	2.850543975	2.486701	1.30107023	3.216214914	2.838654396	1.665557665	1.67356885	2.60657397	2.656160565	1.604666333	3.411331634	1.457310609	1.19428705	1.767101406	2.527477483	2.933423944	1.130036949	1.995800613	2.616314946	0.742958626	2.461957863	1.539458925	2.48692019	1.631671989	3.45548852	2.360761772
CSTA	2.918012909	3.429539552	2.620003532	2.840353142	2.130341334	3.770249617	4.711806637	1.995694532	2.836411875	2.121245136	3.124223881	2.946351072	3.557275309	1.752930618	2.511414386	0.999806335	1.385086149	5.1106168	2.214216238	5.06956777	2.426634462	2.162949364	4.339368745	3.103515133	3.353146422	3.084818928	4.703491429	1.162664381	1.375988231	1.319331436	4.148335687	1.754385888	2.378815154	3.817700187	3.044009661	1.866245372	5.258100597	2.814780369	1.988750207	2.035751557	0.437505218	2.868392009	1.845043868	3.528567022	2.568380163	3.910348574	2.921303882	2.083750203	5.889720998
FAIM3	1.532938244	3.047365919	2.750740511	2.50695388	2.51984246	3.90178971	1.744195451	1.741124189	2.207154069	1.159403584	3.305973493	2.599421193	2.754110594	2.781551721	2.339316954	1.327806029	1.694128511	1.551623313	2.099038581	1.672202273	1.4919535	0.90434135	1.828993145	2.087202537	1.827677052	1.666687776	2.692356155	2.086726325	1.423828128	1.497718835	3.122768922	1.96817898	1.347183662	2.391825043	2.400632053	1.684199536	2.935051266	2.021716736	2.547018768	1.423079738	1.087160768	2.612572138	2.106012062	1.983802202	1.723464304	3.09311996	2.87045503	1.702583727	2.595798006
LILRB2	2.019223191	1.432360172	1.635830468	1.006629124	1.906952691	1.556945912	0.997498409	1.47322886	1.135044767	0.58812363	1.971408834	1.662512356	1.123246492	1.855010349	1.008690541	0.516806358	1.026842871	0.570854456	0.560260522	0.589086135	1.123410384	0.368100498	0.388923443	1.62299933	1.642452018	0.799263437	2.001766899	0.800236866	0.694654066	0.616225079	2.101504311	1.232277748	0.630069335	1.812138322	1.27193087	0.841881215	1.234193822	1.231490156	1.305146349	0.703703905	0.705870064	1.467623211	0.511810431	0.989441277	0.615648606	0.993549149	1.434392037	0.931321306	1.033233435
CD48	2.49431739	2.912496963	2.732441866	2.250019333	2.634236418	3.554245724	2.320096487	2.228999486	2.400765195	1.146875341	3.182807138	2.269388965	2.583246125	3.105479676	2.121678003	0.6883231	1.972301383	2.266979077	1.87210558	2.393029157	1.423501044	0.948379709	1.765386773	1.530574936	2.219414345	1.959170031	2.73128039	1.690948888	1.407633685	1.228922005	2.350399018	2.208818247	1.185993905	2.687967117	1.748028914	1.189203516	2.737932019	1.996959585	2.766299806	1.358389359	1.224706532	2.122996356	1.231557685	2.06009789	1.663634323	2.385555689	1.677398995	2.132611746	2.703444009
GZMA	1.165707791	3.291670833	3.905610661	2.888705444	3.386935247	5.177984714	2.94653652	2.496008566	2.896726334	2.462227534	2.744470077	2.608404863	3.058047231	3.945201263	2.20491989	1.480926252	1.672497317	2.198764852	2.88546123	3.039901992	1.632444914	2.080196374	1.593583976	2.081246763	1.393014095	2.996633815	4.063572168	2.264473813	1.660847784	1.831584045	2.275221132	2.178293437	2.209583955	3.013016599	2.184039334	1.858223411	3.449795749	2.250948636	3.195862829	2.720192896	1.007495449	3.132404964	1.655420664	3.052679483	2.448554434	3.170992733	1.898894813	2.396133466	2.615132312
CXCL8	3.24138009	2.5685358	4.124031676	2.673642493	6.005866252	4.884915674	1.323894099	0.293392362	1.623459009	0.631784763	2.510049169	3.836322491	5.153877157	1.878042117	2.370424415	2.440033986	3.91434991	1.25658937	3.727450716	0.914293789	2.203434338	0.816874868	1.156015471	1.303950021	1.989538984	2.167740009	2.981694525	1.708341202	1.492255648	2.096413403	3.425724036	1.754085917	2.669702454	3.845498569	3.285725193	0.66888758	0.686090756	0.958273036	3.129051854	0.520119156	2.357590931	3.13519417	0.859176076	1.12012553	2.051578874	2.702334304	2.645617098	1.298078514	1.577508006
CD28	1.530443011	1.210858291	1.355058536	2.410461444	1.31039547	2.238887504	0.316794992	0.687773025	0.508214051	0.231923985	1.01924152	1.052831695	0.887410103	1.453134965	0.749391539	0.189659597	0.706773805	0.595622861	0.716444485	0.917347675	0.482540382	0.330942857	0.502801097	0.661927132	0.97298294	0.223759281	1.658914663	0.781379526	0.22287964	0.656685732	0.724010831	1.777436431	0.265939905	1.088794869	0.360392474	0.111145065	1.257920679	0.594690106	1.035487123	0.071098148	3.746077055	1.240937307	0.196279434	1.282523304	0.47635463	1.107906982	0.535589232	0.590503218	2.750723442
PTPRC	2.874665665	3.584155906	3.903350108	3.046371003	3.613131851	4.204588009	0.911724968	3.02599417	1.54273788	1.68036446	2.719489094	2.528302436	2.893700825	3.469213277	2.312843911	0.739470581	2.02650183	1.517369513	0.77946248	1.378511041	1.697395008	0.645458013	2.043166162	2.08443082	1.551355646	1.203451365	3.331737034	2.309918713	1.367577654	0.520562813	2.717741888	2.262365869	1.021696745	3.627129509	2.112312231	1.194428338	3.518367534	2.383029353	2.820370158	1.280804321	1.095724737	2.388720635	0.618993918	1.978302939	1.31454231	2.272459217	1.86886823	1.991605487	2.993898241
CD300LF	2.160995295	1.300907459	1.04907329	1.235849462	1.751595849	1.526474404	1.429237134	1.302765946	1.68617723	0.366371578	1.648020574	1.609266114	1.251447015	1.416710694	1.134168399	0.482321264	1.083640658	0.534078422	1.086374043	1.020694134	0.549348615	0.341572029	0.854317696	1.47282369	1.27781606	0.581060101	1.473611128	1.133049214	0.60100971	0.406835075	1.539369229	1.238707944	0.267075836	1.569199449	1.261538585	1.096215848	1.152680959	1.106484987	1.067145465	0.570773638	0.567853051	1.672004969	0.758595113	1.160294309	0.771883749	1.123286756	0.770349945	0.371831404	1.264887246
CD7	0.512750709	2.114254511	2.097553807	1.726015317	2.067735013	2.847812262	3.163584574	1.40787663	1.696248372	1.12676748	3.059402558	1.918892892	2.038086746	2.256072171	1.945074065	0.941186266	1.247151319	1.999857677	2.775660812	2.892633046	0.811647898	0.984485129	1.303458308	1.467860614	1.392879713	1.998771521	2.751944644	1.644457921	0.873691828	1.051381555	2.921034326	1.05274415	1.828176588	1.967058232	1.11004229	1.044454823	3.064208909	2.018416692	2.052814451	1.712918	0.663882059	1.77170677	1.029436197	1.307189828	1.237322013	2.725046145	2.240203208	1.227826262	2.469258621
PLEK	3.734485744	3.329653609	3.651387225	2.614820246	3.874473183	3.90679098	1.527187636	2.826065946	2.406643852	1.765263636	2.746901958	3.124471281	2.75170545	3.260398142	2.214496406	0.843073404	2.720480688	1.27177888	1.696319486	1.598720769	2.080543986	0.828598675	1.507854512	1.938612795	3.044675935	1.256233456	3.115727285	2.119047812	1.601625269	1.104786528	2.817008614	2.541188095	0.984049502	3.228324029	2.23874686	1.994566653	3.025214433	2.20242608	2.930988219	1.607738358	1.591134578	2.752246184	1.299143583	2.228564189	2.119277733	2.055472602	2.325566646	1.946478604	2.416996169
HAVCR2	3.246282494	2.104720954	2.075750389	1.634273648	2.576987678	2.299474116	1.593684154	2.452423122	2.167678765	1.655360062	2.62983673	1.753419476	2.089844998	2.353454043	1.596171098	0.994440108	1.637219312	1.322091263	1.597974328	1.416841458	1.412435723	0.708953986	1.472301138	2.071821085	2.090829608	1.088796325	2.048286803	1.834783694	1.235701657	1.07752117	2.260339847	2.132596371	0.784135181	2.34994839	2.04389472	1.725360537	1.905578895	1.856179865	2.161576935	1.408288661	1.092560213	2.705398258	1.073282874	1.772576148	1.301081956	1.689506229	1.712397588	1.613456761	2.240574453
ETV7	2.439616721	2.7514181	2.130211857	2.384514884	4.111958504	2.717303239	2.504352881	1.77209092	1.700012609	2.452554836	3.182211715	2.09439539	2.46165717	1.597696145	2.200946185	1.549576469	1.146695606	1.653711591	2.772910547	1.588304835	1.093363884	0.879734674	1.566138838	1.197277445	1.130149471	1.726990384	2.497386763	1.686406271	0.754908497	1.381995169	4.419976118	1.520067347	0.945307371	2.422879495	1.719839054	0.974682932	2.869852667	1.983279638	2.843167547	2.121778217	1.727827516	1.900639099	1.617881618	1.847275125	1.712406405	2.14438285	2.671338164	0.726110971	2.631777993
HLA-DQB1	3.86122845	5.852121798	5.577584645	4.756873388	3.249801233	5.011565443	4.232300148	4.836879993	4.387603498	4.12290049	5.607186596	6.056568427	3.587185211	4.093571985	3.36113044	2.588536456	3.296649357	3.702884562	5.188556249	4.150070004	3.07741653	4.214216238	4.469044061	3.745114191	5.019841808	4.091171923	5.39194314	3.807321115	2.441444515	2.613569169	3.065367484	5.123157433	3.175011907	5.298557102	4.842582453	3.290811828	5.132386607	4.074493967	5.258186448	3.739161207	3.603020471	5.221139696	3.836279723	3.987639867	3.556684142	4.844621777	2.495599742	4.377001302	4.860607352
CPVL	3.820676038	3.969554629	3.982967036	3.155569008	3.734933771	4.113233614	3.471464115	4.161048363	3.923065654	2.496291943	4.506422239	3.697231031	3.949493416	4.393565117	2.562264554	1.650973929	3.828418059	2.632825842	2.478931405	3.333719475	2.071942985	2.482355119	3.003935095	3.296589568	4.198538864	2.887281983	3.995289453	2.796221948	2.493026565	1.416114311	2.964149672	4.160034353	1.649919673	4.371392474	2.972361428	1.783669111	3.267639394	2.94119379	4.065907483	2.441751729	2.246328021	4.197840594	2.140937086	2.96693761	2.356086808	3.211526674	2.504720445	3.102239892	3.607532713
SAMD9L	2.420777252	1.733036326	3.001804345	1.973759192	3.981739288	2.936728507	1.334293202	2.453086221	0.72663436	1.342740287	2.042053758	1.490919655	1.986891009	2.398864616	1.730144623	0.671901772	1.939175108	1.780444451	0.526388673	0.924309632	0.825357603	0.380250722	1.482543829	1.855742964	1.733506526	0.99248909	2.676718111	1.469116123	1.147974542	0.546414786	2.623474638	1.820125193	1.202371971	3.009196464	1.826417853	1.040854401	3.151573572	2.084385077	2.368790448	1.098511807	0.494697894	2.028526298	0.286311694	1.343573946	1.138493679	2.291931722	1.042723941	2.055223345	2.725387686
SLAMF1	0.303758595	0.974935474	0.844736792	0.558352159	1.016205035	1.279839804	0.507404629	0.717496746	0.408044619	0.470746492	1.170458278	0.513052991	0.313966346	1.019740024	0.528097077	0.264187146	0.507884991	0.6089954	0.520916682	0.507543879	0.304030959	0.244156205	0.423100262	0.199179422	0.239154325	0.572732141	0.866353959	0.496968336	0.391662102	0.114306626	0.610187693	0.336665908	0.141361591	0.595240633	0.259607655	0.19409644	1.053997616	0.65093428	0.944159768	0.265819326	0.176596543	0.678165977	0.283092311	0.474048641	0.441632954	0.800438326	0.362641355	0.482186576	0.932410136
MILR1	1.943511224	1.509699388	1.558712644	0.895368003	1.256854953	1.560892896	1.194135226	1.935063679	1.161034519	0.615118164	1.994569156	1.315331743	1.301308071	1.738820747	0.988711554	0.495102703	1.203948953	0.506797265	0.632690854	0.813884701	0.53412688	0.366238693	0.657029338	1.302556932	1.72578572	1.124549531	1.618138792	1.019462797	0.870126405	0.294120655	0.921290805	1.571085538	0.381285232	1.687554773	1.398212132	0.966456077	1.233694566	1.265557534	1.509154257	1.061497274	0.755942657	1.602974046	0.631198708	1.055021888	0.506859235	1.218162332	0.770100069	1.166008269	1.374055504
IL4I1	2.028365767	1.983565732	1.782135991	1.37834315	2.304153959	2.20227765	1.837607531	1.438215954	2.052575016	1.090964929	1.682432185	2.027988651	1.644307512	2.022962063	1.914803447	1.169688945	1.803244288	0.795444297	2.653781772	1.536188155	1.069667901	0.615772404	0.806781467	1.015482092	1.63328861	1.604832467	1.940140524	1.53858847	0.696053161	0.937789564	1.935651564	1.595574149	0.859553459	1.500268465	1.443173484	1.880528457	2.575444033	0.963263002	2.037015342	1.201513139	0.746550814	2.426480781	1.415030061	1.389473009	0.985508609	1.442889726	1.715803461	1.090339083	2.009459952
CARD16	1.170720641	1.897571481	2.077487758	1.694278917	1.555630851	2.161618757	3.599500536	1.96347169	2.359948843	1.077485313	2.460856182	1.710110862	1.822238021	2.241965262	1.570961782	1.011826793	1.436937063	2.550935798	1.890320598	2.772590242	0.918328167	1.503002564	1.726792742	2.684583307	2.084935681	2.124770691	2.509825856	1.139180037	0.754486918	1.236000465	2.076427287	1.454662765	1.282105702	2.275787484	1.953941354	1.110239236	2.575102483	1.766957899	1.501131114	1.278201862	0.799883749	2.382882958	1.712608546	1.684164856	1.177329503	2.172027619	1.561398782	2.11954213	2.819077853
GPNMB	6.706088304	4.28961565	4.831620671	4.575785965	5.455032921	5.518662399	3.751346892	5.889949044	5.598435801	5.545240242	5.212530523	4.498337946	5.196468556	5.312440535	4.290394931	3.603857782	4.592403656	4.198409969	3.918587493	3.967088936	3.835197201	2.660388985	4.088705114	5.043418512	5.311504151	2.81204987	5.053067275	5.272960043	3.974422818	3.113273204	4.620869855	5.090288681	3.05876105	5.766012617	4.947966739	4.09292679	3.887636748	4.100366065	4.546941665	2.877646701	3.760556618	6.067958001	3.161717773	5.246919741	3.306380072	4.551698758	3.787882338	3.861472877	5.491652879
KMO	0.516009441	0.195466831	0.269898275	0.311262163	0.426691529	0.413608562	0.228334012	0.239197892	0.113209605	0.297776623	0.331738811	0.179081438	0.218647039	0.131184854	0.312890432	0.253837677	0.292842426	0.129965911	0.163606531	0.087222774	0.102572624	0.06230229	0.160209047	0.14573053	0.281844445	0.059924006	0.365790984	0.187010385	0.129491818	0.135752178	0.348213237	0.281743579	0.026414361	0.150565118	0.23248124	0.190284664	0.186004034	0.12131028	0.275115537	0.115038569	0.065909291	0.298409151	0.067492297	0.163105889	0.077379203	0.202233851	0.387104772	0.033855146	0.320816521
NCF4	2.671681538	2.548481639	2.235377368	1.858723864	2.518757834	2.969549623	3.070257731	2.661599041	2.807716532	1.506130552	3.401502461	2.826542766	2.674488629	2.862901404	2.114781287	1.281334666	1.594027373	2.075714488	2.650073554	2.373888288	1.456064838	1.317166508	1.216230163	3.381108023	2.772814524	2.315657621	3.197835047	1.830885465	1.437918396	1.585506437	2.139849522	1.790946412	1.569256014	2.505666686	2.482275097	2.029255038	2.65436419	2.229635611	2.484772629	1.967547391	1.665693732	2.895422553	1.725532372	1.97578186	1.800494513	2.273385708	1.606927575	2.447472609	2.606692451
BATF	1.683433507	2.011596323	1.686615935	1.481821846	2.332542111	2.766876841	5.135485883	1.73597367	2.729860101	1.804087879	3.794824154	2.028289542	2.370181467	2.59782138	2.322808377	1.519806595	1.273804561	2.835018952	3.388418735	3.253245036	1.376688991	1.746851843	1.475868228	1.981168409	1.889592619	2.649636091	2.737640365	1.76860293	1.005803561	1.09586475	3.625173168	1.566939429	1.721710333	2.503866248	3.142486034	1.527041199	3.393034527	1.848826446	2.229559337	1.530346799	1.230922993	2.704587369	2.165766052	2.052069151	1.587772481	3.604871821	3.092806651	2.268342676	3.902915306
GBP4	4.610690442	3.548613806	4.509920065	3.594372561	4.324588482	5.219094795	2.783095956	4.482764021	1.776577508	3.118475699	3.824282004	3.738075968	3.840891613	3.540439421	6.800071826	1.542797381	3.063245627	2.796264434	1.145336388	2.279047003	1.397531806	1.213547172	3.151140446	3.334087068	2.79912853	2.455812821	3.249228347	2.340626663	1.935518666	1.52442239	4.079405027	2.89616654	1.833602004	4.430822719	2.349581307	1.644008517	4.942001207	3.151987684	3.360558985	2.098450445	1.313627355	3.252434883	1.217010443	2.214016529	2.182073925	2.691397965	2.152089839	3.622223673	3.272914352
CTSW	1.457339043	0.475449821	2.397681683	2.176607347	1.633684058	3.052400554	2.977020277	1.676625688	2.596279742	1.017387499	3.010756186	2.202366889	2.288882545	3.312006984	1.088565051	0.974427369	2.141827124	2.580144454	1.769405673	2.383804867	0.559099302	1.111111945	2.359030868	1.176669278	0.996408319	2.912284059	3.081151984	0.992317928	1.432477164	1.524592646	1.548341464	2.092088025	1.528806646	2.038240169	0.80638304	1.427938111	3.626489536	1.513135542	2.126239076	1.305350674	1.064467474	1.814333093	0.7334877	1.585498414	1.03438339	2.86514168	1.376756942	1.938665286	3.102435503
GBP1	3.431205418	3.331076435	4.593499862	3.336238624	5.284868004	4.70599321	2.711684196	3.482800819	2.114434997	3.729542851	3.717578848	3.162347377	4.099206048	3.591560581	3.271180454	1.728703912	2.759923628	3.789820467	2.698761674	2.418989317	1.488267492	1.838205805	2.724088295	2.725909154	3.388734296	2.468269417	4.549968755	2.192758152	2.422860508	1.390552227	4.974492577	3.46601894	1.936646655	4.366058692	3.110454316	2.012204746	4.543276725	2.741728453	4.483019126	1.937365019	1.291378419	3.776557328	1.06911275	1.554131291	2.037894776	3.740632176	3.364427786	2.835347284	3.722924655
IGF2	3.188308581	3.377817917	2.202520242	2.403141044	1.412247308	2.362671316	2.899707718	4.233374945	2.184916495	1.654654382	2.506776325	2.249857207	2.020751774	3.013679791	1.481852387	1.268758856	1.566402151	2.549765048	1.001897784	2.321221142	1.320625254	2.227946681	2.132749165	2.075468051	5.227142615	2.368593715	3.370604271	1.813751644	2.276959977	1.830039602	2.722410655	4.550867357	2.963634227	4.889845746	2.324256648	0.959730315	2.107614905	2.759462267	4.00658564	1.061631914	1.363513191	4.81326353	0.707057965	1.217676426	1.824889518	3.049302172	2.134640332	2.866199237	3.222724752
ARHGAP25	2.28207996	2.35948269	2.442918319	1.900543657	1.77172732	2.706486638	2.040302432	1.904934079	1.570344	0.841354344	2.072235011	2.084139306	1.772005618	2.328535374	1.275534599	0.695037298	1.472354319	1.99668372	1.157732568	1.621968343	0.896103239	0.528861003	1.710884294	2.46058088	1.958400315	1.283248342	2.458444288	1.155533804	1.039618908	0.426895337	1.962372432	1.644612275	1.429089223	2.813231133	1.824820389	0.958348094	2.762079973	1.92840506	1.785777712	1.129704676	0.665637789	1.730369588	1.29247049	1.477186968	1.512398448	1.950717404	1.586273559	2.433559464	2.30965176
TMEM71	0.617106007	0.852430164	1.204953611	0.455336753	0.536417505	1.092672309	0.912290547	0.890254349	0.389077369	0.347928008	0.498543081	0.68146427	0.533828269	1.102081429	0.47247555	0.118789977	0.579456589	0.715720211	0.22827426	0.398089457	0.679078856	0.211016687	0.315590462	0.463993384	0.92474329	0.402342155	1.154560409	0.279827763	0.360193386	0.21221182	0.837476451	0.469733844	0.260438344	0.76843635	0.61815123	0.417338897	1.16781411	0.449179886	0.634592834	0.199275743	0.248154006	0.78039709	0.174023216	0.531064189	0.239109883	0.885109468	0.614385778	0.690989264	1.235355746
PPP1R16B	2.18925088	1.920639619	2.831094871	1.469549661	1.676046592	2.789770529	1.343088913	1.338992842	0.926465217	0.615854556	1.476362047	1.817422953	1.350916797	1.717379808	0.87201838	0.362851205	1.708314888	0.838529182	1.169624268	0.565363837	0.326856258	0.11370084	0.862654571	1.252482382	1.978136285	0.52934762	2.177539525	1.154348096	0.41744913	0.208932824	0.691120291	1.031088662	0.488950719	2.097253678	0.62433531	0.365325647	1.769526743	1.698558219	1.704902136	0.408975463	0.382943628	0.714101477	0.47440123	0.932187894	0.628574585	0.928539338	0.617057343	1.49566061	1.056397921
TG	0.453625825	3.713242284	1.28729529	0.695722548	5.020229538	0.931732126	1.220832334	0.534177474	0.238616114	0.529951522	0.57235444	1.959273348	4.636552604	0.84865608	0.692066955	1.201533779	10.58470794	1.691182072	0.813002378	0.533089195	0.224879308	0.220333008	0.917414786	0.396499869	0.308198052	0.334009164	1.341480004	0.265512896	0.182750167	0.24422053	0.932445642	0.391748228	0.49021532	1.699312553	1.099621983	0.374297535	1.11417872	0.574712815	0.493160978	1.098713867	0.129124195	0.536091376	0.82688108	0.451664399	0.604015863	0.923339728	0.373954646	0.404255835	2.12129099
PIK3CG	1.537397344	1.00161367	1.768322157	1.12780671	1.172344487	1.718613247	0.098689615	1.134222933	0.113503412	0.156957651	0.549797004	0.738030805	0.838024175	1.010172939	0.587310216	0.013847586	0.804392011	0.196707324	0.132677006	0.135141708	0.19883408	0.03780364	0.547202855	0.623398948	0.561621013	0.103557072	1.145732084	0.924035924	0.266408397	0.055990675	0.629882631	0.871007398	0.152073742	1.909782416	0.243272352	0.15457725	1.144030675	0.692170954	0.72608841	0.169722277	0.247906079	0.629676563	0.051047926	0.344874517	0.139192374	0.367552593	0.30636825	0.465641505	0.514069657
NCOA7	3.156163026	3.831997118	5.549049846	3.350467949	6.262348233	5.67575798	2.880262759	3.254327273	2.059118322	2.214165535	2.870742855	4.232228262	5.014124361	3.870969031	3.526473807	1.803436558	3.619695092	2.32666195	3.935521184	1.882971819	2.167974547	1.041156799	2.332894165	2.957268486	3.161172488	2.247098283	3.922087652	2.676902508	2.293287248	1.533641754	4.559432525	2.81295999	2.03881804	4.811521102	3.005511478	2.769900782	2.496678632	3.567867205	3.526825752	1.538651458	1.881512908	4.689591006	1.734412042	2.453007826	2.30158662	3.598940163	3.820039373	3.401692935	3.330089825
MNDA	3.017837044	2.678188978	2.987508464	1.918941102	2.899158578	2.865630772	1.671170983	2.311047306	2.074478614	1.741866162	2.357793062	2.545835173	2.784782196	3.074208115	1.36044472	0.557983641	2.452688423	1.028154621	1.487100451	1.417498706	1.645204784	0.958332959	1.353058364	1.911701931	1.981507097	1.133646775	3.067196026	1.925146748	1.102549878	0.5418948	2.495433716	2.219994466	0.737256009	3.359719002	2.312497455	0.963484478	2.580777602	2.0925736	2.243672876	0.991870305	0.984531979	2.146821904	1.210340635	1.673175558	1.553814649	1.68086083	1.067742069	1.224711242	2.134347037
CD68	1.133161658	0.33656676	0.390060294	0.532022692	0.522302074	0.536973413	1.995150288	0.595643802	0.9984255	0.142459079	0.916130305	0.457704254	0.644350645	0.570292342	0.668861402	0.655172126	0.46068011	0.682783429	0.334508171	0.446533849	0.485746164	0.655707368	0.110706636	0.476985323	0.734808937	0.875943069	0.376986204	0.512043689	0.415294848	0.248054087	0.542319059	0.573542488	0.724638124	0.558863607	0.445591069	0.959515956	0.488041762	0.212698679	0.705529354	0.508678066	0.326473925	0.832053731	0.217376313	0.94200622	0.169569527	0.494411274	0.475217623	0.505105002	0.745419932
NKG7	1.704396133	3.465618963	4.09889711	2.967387845	2.891374328	3.491399419	3.842247321	2.545128392	3.352546068	2.234325846	3.941488979	2.845161434	3.284146887	3.197303696	2.829379279	1.593867966	2.342943832	2.882900382	3.20905989	4.145898416	1.489260235	2.031067117	2.518627945	2.351607598	1.939417532	3.700652008	3.637884387	1.954253829	2.059955353	2.213877592	2.767424548	2.338365756	2.196591021	3.515389928	1.968006492	2.159256975	3.60577519	2.604712477	2.980240184	2.91306571	1.4769464	3.075239202	1.681742415	2.103820844	2.074498867	3.063696906	1.877679274	3.2976833	3.081696998
HLA-DPA1	4.798245045	6.327909206	6.446445127	5.513044555	5.708737231	6.846316288	5.452262233	6.705031378	5.569120045	4.811167502	7.271402613	6.157690633	5.962761799	6.621683349	5.074649446	3.426407581	5.382762797	5.557594113	4.198964286	5.278589687	5.526454465	4.949595559	6.573487131	6.411313788	5.775745296	5.541045436	6.437590301	5.194208585	3.425485999	3.444934748	5.032322733	5.854277646	4.536126365	6.073222718	4.475093158	4.982222103	6.334964465	5.790134185	5.918913632	4.419757701	4.074526469	6.507171588	4.080300975	4.38355322	4.784549384	5.460170892	4.557069474	5.201601678	6.145710631
FCGR1A	1.785431315	1.228310523	0.668440962	0.884871808	1.309682842	1.086312163	0.94131524	1.272088397	0.93410188	0.750186636	1.418553953	0.685376532	1.186868973	1.155222642	0.896322148	0.505581042	1.204588158	0.385088782	0.737133852	0.509741787	0.808670824	0.23272305	0.279207015	0.72026451	1.136266626	0.372284018	0.986369824	0.792430484	0.263728246	0.326987199	0.890460045	1.145286627	0.350332917	1.149348181	1.063445115	1.239305128	0.829263033	1.044898347	0.891642252	0.538751854	0.379959599	1.159825461	0.815499884	0.635911375	0.428736243	0.61166525	0.968122366	0.885700004	0.75024778
KLHL6	1.388469056	0.89802617	0.994476018	0.789255026	1.118148834	1.730273386	0.417433806	0.879655225	0.579925864	0.374295943	1.170240498	0.671875756	0.729573448	0.985135413	0.840817101	0.308734113	0.525293425	0.4914634	0.233928714	0.305599222	0.525262714	0.090436168	0.576404766	0.565038608	0.523975253	0.162931238	0.808646278	0.945604399	0.291610978	0.328714778	0.884806333	0.79040995	0.528837877	0.781084715	0.513190733	0.380805318	1.019004254	0.58504677	0.65973682	0.233269754	0.228122006	0.701501492	0.199772826	0.590860326	0.314232779	0.844956262	0.442136858	0.933827503	1.55860919
DAPP1	0.938534639	1.50269659	1.586046158	0.990850983	1.304385861	2.283427813	1.535576774	2.194574121	0.578794879	1.43876267	2.165660261	0.827079533	1.320544416	1.166419178	1.399335562	0.104943735	0.615300164	0.599685651	0.359063184	0.574230868	0.203371902	1.905476159	0.400427236	0.562127925	0.480154635	0.649235123	1.616426683	0.691725631	0.203022035	0.141688072	0.777189887	0.532495998	0.407219132	1.680419406	0.903704714	0.34522195	1.396711515	0.829706285	2.306431668	0.250849199	0.333115623	1.027832109	0.209813722	0.568036239	0.542239343	1.134572654	0.417172889	0.390037983	1.910636326
MAP4K1	1.300006304	1.976077138	2.116067711	1.549035506	1.829353824	2.562164034	2.0124121	1.258016609	1.820695512	1.179113034	1.988308757	1.697069582	1.624818878	2.255967327	1.528231243	1.175516658	1.020463042	1.797000664	1.727712659	1.80361422	0.939877154	0.768612217	1.142218953	1.402982888	1.317769897	1.671257816	2.312894724	1.742224514	0.976032898	1.079344312	1.4937382	1.28258481	1.408019992	1.668404279	1.272171	1.254312999	2.553890213	1.671066538	2.027498558	1.553465243	0.611020068	1.500299713	1.21084774	1.223615829	1.174408533	1.99809722	1.098893898	1.269484849	2.284164542
CD2	2.028096095	4.216040209	4.117013501	3.454383267	3.725549846	4.201224604	3.676767601	2.760336514	2.814502867	2.269782163	3.842759387	3.174977479	2.78891663	4.1342853	2.808164487	1.281357591	2.584133421	3.028988398	2.629523715	3.364767204	1.694539513	1.375232901	2.470043164	2.276447333	2.25378027	2.934717599	3.880102326	2.409581796	1.799690215	1.924216378	2.789101065	2.404926115	2.570581649	3.258593924	2.431237305	1.615303645	4.330426339	2.705498242	3.493080454	2.395686181	1.164499576	2.721297925	1.699255992	2.46505106	2.439072485	3.427100396	2.596928024	2.111515388	3.809322045
ST8SIA4	2.703212376	1.322211219	1.847319002	1.192759958	1.574277765	1.713529158	0.84207656	1.479493378	0.811555595	0.523292023	1.257611129	1.252982685	1.221346535	1.9347741	0.777020683	0.489125948	1.486843735	0.720057384	0.698624133	0.676015915	0.419311895	0.257335181	0.606606839	2.189700311	1.098405144	0.464847586	1.611100126	0.984358305	0.459162175	0.239582797	0.803161104	1.190266878	0.632050458	2.408161396	1.01627901	0.667204035	1.091233596	1.485159713	1.163524689	0.497332791	0.341938305	1.224466907	0.349402996	0.601648957	0.462907107	0.966220796	0.366899393	2.133355944	0.873682161
CD247	0.696012608	2.048477728	1.478032162	1.101265928	1.574502756	2.141188966	1.339946616	0.961750834	1.197534077	0.564329079	1.488023368	1.377064868	1.365055265	1.658686009	1.149701231	0.608408247	0.766988825	1.294334401	1.229710707	1.327210936	0.389918023	0.420343584	0.759126666	0.77922059	0.59341164	1.022513097	2.020987566	0.964956153	0.423009445	0.674698739	1.349123808	0.822292295	0.70169988	1.405150295	0.690320307	0.817199742	1.899336361	1.197237394	1.386001913	0.674853231	0.427069825	1.099708334	0.318552188	0.782752913	0.910603025	1.541464981	0.885021561	1.273471793	1.647325679
MEI1	0.497994326	0.438819766	0.636398049	0.36694447	0.649987628	0.921141229	0.943420723	0.332668849	0.513502562	0.158138443	0.678145985	0.451225704	0.41876985	0.794667317	0.341449056	0.226114627	0.363229368	0.558196587	0.277193737	0.69458999	0.173340277	0.220862144	0.133720296	0.313536575	0.270415248	0.303106802	0.494762095	0.303316155	0.203294228	0.091218582	0.327309084	0.375425151	1.184774121	0.599753063	0.243185608	0.879241271	0.898115688	0.280870289	0.524951505	0.413315442	0.254916011	0.52943389	0.178888808	0.469790597	0.448369166	0.454284984	0.346485869	0.436604042	0.759557863
CPNE5	1.385508821	1.123335387	0.977569306	0.835190646	0.711336558	1.409307152	1.054201204	1.309614571	0.910872616	0.432028388	0.95232268	0.923382802	0.61007795	1.516740486	0.70922057	0.682299831	0.999811495	1.242252889	0.737377124	0.756927124	0.370064768	0.848030882	0.717139417	1.420121882	1.691092808	0.815217438	2.155657324	0.789474045	0.833112645	0.157561274	1.009426805	1.864197955	0.571690275	1.815423169	0.840975914	0.498000049	1.349125968	1.430693726	1.625468622	0.670473104	0.329156343	1.32065018	0.395166571	0.508840158	0.474415218	1.160527291	0.807296938	2.177436571	1.495939177
MS4A4A	3.215439535	2.223191575	2.581517362	2.211896313	2.826218049	2.998497379	1.379779716	3.911995903	2.649339954	1.645576861	4.272263993	1.865734026	2.375738531	3.329925097	2.473520339	0.809446679	1.800365251	1.995179537	1.207644127	1.920776712	1.836140912	0.941636192	1.731363162	2.987298279	3.010543642	1.424483227	2.98907057	2.4085451	1.697558329	1.43701316	2.082688806	2.273435083	1.353412313	2.6207711	2.554797265	2.010997202	1.98597054	2.560452024	2.247550044	1.377897991	1.987138994	3.010688073	1.308074702	2.512461866	1.47782619	2.415747957	1.48533356	3.046453605	2.406438329
S100P	6.873362626	2.025202771	3.538326782	2.530892434	3.740179738	5.078809808	7.645584996	4.167751492	3.125372793	3.514431263	3.756506543	3.941682574	6.787434018	2.053346573	2.567306015	1.280852028	3.10425385	6.249455358	3.730333306	1.976900922	2.521866977	2.787437207	1.47153035	2.716412142	2.953873346	4.458234373	4.757320723	7.031519823	3.014426625	2.041473338	4.1360876	3.948876311	2.983623919	5.52123128	3.686425721	0.938784078	3.77983856	3.399656958	3.448039405	0.973757353	2.475084002	3.676523144	2.290841492	2.45798887	1.293023094	4.471555529	3.521584745	1.551014448	6.247458631
PDCD1	0.506574658	1.211014458	0.876410246	0.719391328	1.19574736	1.987807162	1.074849651	0.713298195	0.896090301	0.343313962	2.293870543	1.422354318	0.634431643	1.436633523	1.151525109	0.518907875	0.52429337	1.04305032	1.313901598	0.983052915	0.588167561	1.148236835	0.41180176	0.42403029	0.490111367	1.416857819	1.391443158	0.627600453	0.470970353	0.662460527	1.002928298	0.661126125	1.326068581	1.004012617	0.621661553	0.454301176	2.154991428	1.049061321	1.421937941	1.263503756	0.373869309	1.05463843	1.291677156	0.790303151	0.763324737	1.339252246	0.854344712	0.708808469	1.468756275
GPR132	0.810911656	1.338671377	1.406202929	0.695821718	1.309108821	1.819627441	1.08960662	0.811317851	0.796383864	0.360624485	0.900606672	1.293919503	0.707729422	1.415610904	0.969153914	0.284369601	0.678481939	0.684028165	0.561704326	0.601017987	0.291061768	0.378386018	0.501500957	0.878430033	0.669492156	0.551218684	1.449697783	0.630989163	0.340157212	0.240725544	1.225131223	0.687629627	0.477561148	1.419078072	0.668471693	0.498257467	1.405136268	0.780344321	1.249485016	0.49700916	0.376063372	1.260710827	0.16176697	0.495197635	0.566603175	1.124250706	0.660787627	0.589019137	1.041030599
LGALS9	3.454267159	2.431720626	2.959595902	2.31797865	3.184839939	2.903634204	4.125016261	2.769223142	3.355849631	1.960695774	3.564602955	2.747537714	3.23278013	3.185545586	2.613240687	1.395891541	2.426944846	2.383523557	2.82741588	2.802358686	1.613228545	1.748639404	1.914666881	2.363938756	3.2182843	2.23147082	3.098424903	1.949060365	1.668996185	1.504782989	2.588533597	2.463738758	1.717266626	3.242035647	2.637994577	2.157830464	3.106247265	3.108906935	2.503752963	2.0389518	1.401456238	3.255266486	1.969209346	2.192375448	2.02414746	3.134422246	1.86690837	2.694404545	3.34609585
TAGAP	1.813397416	2.317692762	2.817520054	1.244131229	3.048422681	3.554503604	0.922013587	1.560549282	0.763317948	0.488320455	1.667433617	1.715078342	2.439898968	2.37499222	1.433068606	0.462209308	1.621443351	1.05082148	0.672384767	0.551965423	0.819964263	0.456490784	1.057732325	0.938348159	1.548044604	0.578574012	2.2740495	1.307943978	1.273864448	0.2981402	1.200218093	1.285318818	0.569148445	2.587879586	1.343512953	0.763039286	2.340169983	1.273422846	1.810788324	0.508377525	1.163828385	1.567107062	0.294363571	1.177529641	0.880716117	1.25110298	0.728040175	1.037794258	2.119505877
FCHO1	2.205304949	0.854463425	0.738424026	0.609526181	0.859644733	1.969535834	0.697311431	0.607875927	0.731744948	0.366552473	1.188280959	0.747618329	0.671201332	0.844181552	0.598885999	0.379989996	0.822369131	0.506506985	0.379571917	0.771123702	0.206511976	0.266359067	0.29260838	0.561391906	0.411897939	0.401725351	0.873677468	1.30695073	0.397061707	0.08653829	0.660922296	0.59140912	0.311728362	0.788707979	0.494322518	0.54726841	1.058847239	0.741374196	0.87292254	0.551778422	0.227551755	0.748357483	0.137538264	0.415015614	0.375490246	0.836482281	0.36653033	0.544690222	0.770511464
LST1	1.908231345	2.206067305	2.419466471	1.788136325	2.349588596	2.760929437	3.693517798	2.425968946	3.388098241	1.468782248	3.222703824	2.562157278	2.465107374	2.867234711	2.040246069	1.002123282	2.056203079	2.403036736	3.368523247	3.28191772	1.505128632	1.919878697	1.55533303	2.220741279	2.845273151	2.424090793	3.235472471	1.398096896	1.592088573	2.030815122	2.344262988	2.275473787	1.500975809	2.339804888	2.405324575	1.932694244	2.654867291	2.465344942	2.7394849	1.920588286	1.281996226	2.997892878	2.255988354	1.739897497	1.880140637	2.527937373	2.109711596	1.860184201	2.741583326
GNLY	0.629028822	1.194198663	1.748896505	1.017116278	1.580019631	1.197929358	1.043736224	1.049376962	1.93502428	1.409685114	1.167576789	0.647682499	1.327421892	0.946799391	0.971063205	0.517174849	0.669405757	0.964938884	1.656749223	2.114855935	0.244442814	0.516039989	0.599326067	0.629901414	0.717835792	1.567065504	1.889463115	0.622420308	0.341966664	0.691816134	1.045454394	1.023777699	0.966639575	1.311980246	1.551400124	1.236049238	2.409125451	1.591449983	0.601399255	1.679889283	0.374145076	0.675455958	0.897922064	0.626949998	0.866520927	1.315492204	0.422108665	2.438076576	2.626899882
IL18	1.914798704	2.205121906	1.842330008	1.575853118	1.692489825	2.867267426	3.743379169	2.389531433	2.3068149	2.99259826	2.900161089	1.645731205	2.233424977	2.053083355	1.967150341	1.232231922	0.956091357	2.714758243	1.784615477	2.125681001	1.000229407	1.630783586	1.694480745	2.062774118	2.395915853	1.744568724	2.394980465	1.626494994	0.97401496	1.345016154	1.765234696	2.220214608	1.159179969	2.409826873	2.935484405	1.422255369	2.900419739	2.05435342	2.105135782	1.225326899	0.98426042	2.860079696	1.235436388	1.488230097	1.167781347	2.521134691	0.638834703	1.913303702	3.2074657
TLR7	1.623259502	1.714541939	1.798572361	1.523087984	1.672111719	1.619784295	0.53511599	1.650334258	0.914737401	0.284596939	1.233447652	1.110109216	1.118081487	1.628413722	0.77819627	0.260186631	0.741466472	0.445668731	0.410316383	0.631153071	0.338397994	0.164656239	0.768797147	1.239167293	1.19977612	0.421026472	1.183083928	1.023016396	0.531340288	0.109477753	0.622291828	1.338193807	0.211872703	2.201515233	1.097969736	0.799343486	1.491822032	1.000964672	1.025025306	0.559481539	1.189410761	1.332937176	0.467476944	0.863765081	0.63744874	0.397377996	0.303584701	0.67471296	0.889720998
CXCR3	1.131049955	2.30782797	1.734783308	1.706884546	1.277440655	1.901230128	1.4844265	0.962282312	0.957486811	0.571898199	1.9480648	1.649422628	0.76087179	1.95552212	1.063452357	0.451442427	0.932985862	1.290279613	0.688474432	1.186056492	0.452678119	0.449140079	0.753083895	0.786594488	0.588432832	1.211774843	1.6523253	0.66666069	0.545843419	0.129900371	1.285149462	0.754010149	1.14125727	1.348519481	1.024062894	0.59322606	2.778779995	0.90204089	1.500918447	1.194097944	0.246091236	0.936810625	0.383937857	0.941668606	1.192931336	1.328058547	1.032069444	0.381082139	1.37039488
CTSS	5.256617299	4.90679896	5.256456777	4.565184493	5.520358028	5.366856183	3.516121767	4.600227582	4.31152092	4.108891147	5.122343966	4.415062437	5.069182094	4.86195167	4.05186742	2.109080596	4.342999018	3.084798658	3.052336867	3.017823794	3.168988653	2.027971109	3.647842656	4.290398447	3.647287906	3.303350022	4.685809492	3.602457727	2.715261672	2.664971505	4.163613287	4.365490387	2.363103681	5.069440097	4.194318616	3.05022531	4.624655475	3.72092912	4.147043559	2.764009	3.170513444	4.620826238	2.154429533	3.868570139	3.195684291	4.384921391	3.271496226	3.352797255	4.798794617
TESPA1	0.572097302	1.08780984	0.961005553	0.786819194	0.826783153	1.26885107	0.515706454	1.159593598	0.458697598	0.346265913	0.852027284	0.863512725	0.588277038	1.250865098	0.540604368	0.322386321	0.48485964	0.572156414	0.191680212	0.640031072	0.247125091	0.11576649	0.353832523	1.163339799	0.595104928	0.610636717	1.356739682	0.84559801	0.358479641	0.28903598	0.718992989	0.654599757	0.409218182	1.096905245	0.499581454	0.289763239	1.122596269	0.84462896	1.069744429	0.288050049	0.169222071	0.527915067	0.208950828	0.486759667	0.346713095	0.865371756	0.355242603	1.609287535	0.778760147
PIGR	1.994520041	7.75958976	6.526526461	5.831581435	6.972032861	7.618184732	6.485812729	0.501308271	4.856266318	1.036540546	4.491996179	5.606166388	7.560593244	3.206270204	6.02668249	0.490734852	4.254663333	6.337309797	4.425845024	5.322024127	1.653288353	1.999344597	4.48529351	3.289685296	1.871024512	7.170223532	6.199056726	4.530792442	2.818871375	2.568898618	1.476786987	3.842519346	3.218850246	5.427980041	4.742681964	1.432214364	2.437115548	5.878952143	3.122274286	3.277754066	0.48230132	5.024506305	5.310633582	4.904468791	5.751055383	9.10536937	2.02879218	2.533824111	7.113714986
BIRC3	1.188406688	3.849364915	4.329768149	3.794129163	4.859733726	4.805784603	2.170666553	2.683938029	2.637266638	2.386986804	3.681117747	2.793479283	4.387596399	3.224592023	3.733239012	1.221139401	2.801082909	2.881899053	2.676842264	2.327911672	1.847020632	1.500250835	2.965688213	1.748392496	1.813127087	2.471201499	3.613335575	2.007614182	2.281595874	2.674549833	3.673375291	3.118141545	1.931005718	3.336142171	2.750445608	1.892728642	3.302442861	3.118647579	2.975462992	1.877805722	1.960854736	3.763991378	1.927159636	2.431389843	2.514431504	4.029845953	3.071739595	2.343437318	4.003989292
PI16	2.768830961	1.591772623	1.880091393	2.16620324	0.196919195	4.077690665	5.146200405	3.394526543	4.164900484	0.963364968	1.748110116	0.865708166	0.63814443	4.812154092	0.25295815	1.670274158	1.202974224	0.727287523	3.143764502	1.109533707	4.087187319	4.000939064	0.432291858	2.487290382	5.777069359	2.157165879	6.191321925	1.025130943	2.121740282	1.834318947	1.321440683	2.264048804	2.48376769	5.268205588	2.535556485	0.417401097	2.312515874	0.168976721	6.484718797	0.110182194	0.342747475	5.331105282	1.577436896	3.514422715	0.097940972	1.470321507	0.582066849	3.818361974	1.538509969
CIITA	1.326620946	2.019655369	2.519722146	2.072188062	2.319273544	2.264033766	1.372562879	1.803427985	1.146190304	1.140118915	1.952296994	1.714185031	1.862189919	1.8558723	1.738523706	0.620584084	1.227721253	1.169550872	1.063361505	0.802738606	0.605863338	0.516182136	0.775187273	1.622837732	1.143150873	0.891663202	2.355230368	1.549277513	0.814563104	0.500338741	1.640360794	1.142839988	0.727714216	1.937677962	1.328426489	1.24749876	2.194002328	1.84653504	1.912364016	1.298871413	0.426207671	1.615260084	0.96777718	0.929960331	1.177399463	1.462407787	0.952582366	1.221454959	1.759856597
TMC8	1.700500572	1.975444887	2.074419161	1.515894461	2.008552578	2.617606127	1.979849838	1.769065516	1.683356828	1.02886332	2.019011382	2.138503678	1.506814089	2.625571738	1.762304171	0.853369146	2.069048485	1.936702991	1.822709981	1.847576883	1.006465111	0.708842561	1.039415762	1.605288701	1.20182599	1.329333479	2.537247436	1.683017079	0.976570067	0.791421465	1.500679616	1.221020183	1.344629666	1.893699159	1.293410325	1.342364176	2.963927593	1.691290608	2.198201914	1.896684951	0.754756433	1.742627798	1.040097208	1.615529737	1.361989139	2.000244883	1.233926813	1.477419838	2.423819795
ISG15	9.552206939	5.790265759	5.309894295	5.559184045	10.05701634	7.590637872	8.422504205	6.199766836	6.694920862	6.277473716	9.848848313	5.981086513	5.866950334	7.16471086	7.843152496	10.48703198	5.75773405	5.550631135	8.068324321	7.198608253	4.278378984	6.071267908	5.301099125	4.671774926	7.009323771	6.666599367	6.119495745	5.303672486	4.262517706	7.222531671	7.505623804	6.866778228	7.387464009	7.005315467	5.625047275	6.539459161	9.594418466	4.890932191	6.71130263	7.476448454	6.882516838	6.043689173	6.614205461	8.893023265	4.768631903	5.718537266	5.383045442	4.836786401	6.090528884
THEMIS2	2.960474399	1.957339611	2.527268546	1.833169794	2.772001589	2.965374154	1.804077439	2.399908549	2.048943458	1.903375302	3.38605324	2.664445114	2.159396808	3.293343244	2.61492873	1.096708078	2.387458093	1.321743305	2.167376491	1.399573911	1.414694009	0.983088675	1.299175312	2.462927196	2.064630451	1.58760666	3.194041417	2.284046888	1.190747335	1.237828184	2.430475012	1.871602229	1.745804375	2.616133747	1.948822497	1.435789909	2.43279827	2.307614129	3.052928186	1.198494052	1.187855999	3.366501782	1.08724641	1.634538441	1.093814382	2.439251721	1.476153858	2.203258526	2.415119189
VAV1	2.118999036	2.09533102	2.230767501	1.597273542	2.015112315	2.670837642	2.805466988	1.706357315	1.733546348	0.841237427	2.584740053	1.957599458	1.814079374	2.257015431	1.642672684	0.355005153	1.276604084	1.756652518	1.41065475	1.810900578	0.916011911	0.729694795	1.703784895	1.743693494	1.848969866	1.416543195	2.443995725	1.503413057	0.91684183	0.235307826	2.140078962	1.516868381	0.881428422	2.55760054	1.776758609	1.208637584	2.778776687	1.910645018	1.986532752	1.15860938	0.746664386	2.05678025	1.647699076	1.466456894	1.098648658	1.83107138	1.273181786	1.091820808	2.852829123
CYBB	4.071128107	3.883844725	4.262399134	3.702799295	4.380747992	4.130477556	2.598857951	4.147945671	2.943768477	2.30890475	3.638174819	3.343922641	3.66881337	4.014764234	2.878651172	1.096202012	3.1369054	1.489927685	2.196547499	2.268472325	1.963852119	1.189952113	2.476558217	3.417641244	2.989425771	1.890714225	3.727749422	3.034618308	2.387924627	1.080093229	3.103276922	3.67424357	0.803399604	4.700004775	2.883672572	2.818140762	3.637035744	2.994737634	3.294971104	1.723098344	2.230162373	3.689967695	1.968432664	2.789407477	2.127729895	2.510819209	2.153106662	2.094847821	3.113090665
HAPLN3	2.607493658	1.852548178	2.109983009	1.643288343	2.000057097	2.162386565	2.699868517	2.324391808	2.545472517	1.584244811	2.722880474	2.110426437	2.937998378	2.975703855	2.136200902	0.817860198	1.640484916	1.866364996	2.798444905	2.044278209	0.861579268	1.253975271	1.255314324	1.769060873	2.531298044	2.058835847	2.896472472	1.363113175	0.880493426	1.190218341	3.675900733	1.563590691	1.031704231	1.983411602	1.902865269	1.680069841	2.32728071	2.576921039	1.889579437	1.176619064	0.597091414	2.720190286	1.295479171	1.188451362	0.993976477	2.662639802	2.44129101	2.720018648	2.422784687
CSF2RA	1.514779778	1.818801665	2.018584276	1.386396424	1.565126954	2.059516765	1.411409353	2.156073815	1.55221081	0.951772405	2.524306404	1.725184831	1.70158599	1.96357761	1.33910134	0.662098648	1.17834648	1.476535103	1.25069743	1.183736834	0.961888578	0.538219606	1.550770854	1.74224775	1.332516707	1.014749253	2.262301918	1.412313347	0.853960731	0.807819495	1.439093036	1.34173489	0.792023505	2.046475088	1.503637487	1.263543585	1.806480396	1.583717268	1.837929021	0.73154661	0.889626316	1.430027655	1.029244084	1.142647131	0.752173179	1.52951539	0.895335272	1.370208478	1.890010296
CD209	0.60064297	0.951622398	1.478360324	1.08460356	1.675743446	1.452472767	0.299890494	1.352177624	0.580099473	0.158119948	2.187993842	2.084385402	1.612536369	1.859712307	0.674815417	0.302502826	0.630542875	0.501499985	0.473336887	0.417804238	0.328033475	0.083330316	0.260400295	2.365472766	0.991582048	0.870726302	1.414920417	0.444168157	0.314206498	0.293956958	1.385550949	0.270024362	0.136960926	1.052818265	0.56794343	0.490837659	0.800450472	1.218109402	0.674409318	0.788224662	0.495068414	1.022928547	0.090218082	0.895406281	0.402402923	0.657240697	0.609055163	1.094730419	0.698806599
CD8A	1.390256615	3.278710764	3.975986384	2.467505179	2.32675945	3.201101634	2.256883596	2.046244425	1.641721586	1.562495502	3.221351551	2.105760997	2.411358015	3.323998793	2.178088237	0.772496613	1.455240417	2.510298046	1.76429841	2.111512363	1.558899565	1.263527109	2.363929401	1.683111022	1.49165716	2.401912411	3.073846391	1.65250004	1.483657983	1.456032492	2.895727349	1.489781336	1.848030022	3.014287166	1.735373498	2.05406123	3.815207859	2.407617349	2.474892952	1.846958484	0.787931844	1.716868642	0.70213759	1.897446753	1.612839033	3.109804995	1.744160952	1.968564762	3.406651506
STAT4	0.770796247	1.275586459	1.41302562	1.259104471	1.29894998	1.646745245	0.949665549	0.785754967	0.514278227	0.738285267	1.149487271	0.755179053	1.501595226	1.26206817	0.736390989	0.543539287	0.885731278	1.022268578	0.853133339	0.794868565	0.571437184	0.441589899	0.551459856	0.775403917	0.717152913	0.824856605	1.28804526	0.648916089	0.754660926	0.351716096	1.526178265	0.725731331	0.741693381	0.953257046	0.596992268	0.584677899	1.674366751	0.818560237	1.400438703	0.334896425	0.408158934	1.105673409	0.470182218	0.751718014	0.715802205	1.287654332	0.940036992	0.885258731	1.463978422
SIGLEC9	1.841227252	0.9017713	0.93358801	0.981134345	1.107816333	1.260015017	0.772883975	1.157203511	1.069862736	0.577373504	1.185621349	0.909966492	0.921586553	1.080414841	1.026149561	0.395458826	0.703450557	0.379665245	0.744099242	0.415332505	0.714532088	0.168664927	0.653537653	1.143415602	0.983183942	0.376247959	1.131428864	0.812522041	0.57588554	0.244703384	1.495448355	0.945557786	0.256679487	1.395919644	0.863120776	0.632542873	0.650905582	0.918549461	0.742670453	0.369133102	0.409698319	1.447053958	0.418439816	0.880434478	0.306338904	1.059569079	1.006511166	0.959989201	0.979674467
OSCAR	2.042803915	1.164746455	1.465130672	0.976786101	1.398633586	1.402627495	2.479247642	1.268652074	2.360123445	0.795637907	1.498075916	1.808931878	1.439334546	2.067401535	1.376565002	0.844684122	1.435127205	1.358884833	1.929592167	1.460890294	0.731837427	0.769863261	0.787477163	1.228376439	1.018593274	0.954413059	1.904823948	1.178638715	1.065127163	0.591407865	2.102726388	1.69177823	0.659852102	1.591649145	1.30620691	1.41288663	1.52230411	1.370246532	1.365935254	1.184553649	0.874648407	2.425141487	1.303910039	1.189452991	1.088588989	1.442205719	1.383975551	0.987187493	2.339210646
SIGLEC1	2.644051549	1.040919767	1.250227856	1.004905882	2.595184964	1.472197745	0.719384852	1.40888466	0.848117156	0.230021022	2.198748669	1.502615746	0.617927005	1.631995303	1.291785759	0.342943154	0.678462382	0.346402544	1.157934364	0.467429429	0.415060631	0.137271203	0.331462197	1.674674605	1.518694211	0.493354144	1.387588774	1.084113023	0.309935222	0.21867586	0.897544893	0.368869826	0.306665707	1.844768967	0.691755551	1.195241377	1.47084031	0.86056795	1.035969813	0.701190108	0.378048995	1.05857016	0.250458904	1.211720787	0.421460063	0.590918675	0.336848525	0.771603614	0.755742321
SCIMP	1.392123741	1.771760863	1.632005402	1.313076497	1.55038043	1.952351655	0.823489501	1.253921043	0.985832558	0.419464027	1.276662151	1.331362554	1.319204623	1.458709861	1.060518821	0.346905532	0.76312289	0.649972393	0.560819446	0.408271943	0.686925245	0.377753192	0.935663253	1.110107941	0.825626523	0.704198222	1.518103712	0.844224757	0.585112691	0.30685508	1.089174045	1.206536866	0.476787975	1.684817522	0.885266273	0.497456205	1.275564721	0.901243756	1.247894927	0.921672442	0.658048223	1.234437977	0.639988693	0.861931988	0.553008146	0.795787605	0.659779385	0.470757165	1.062950623
IFI27	5.309383508	3.085656257	3.093905754	2.87579059	5.813755166	3.48991948	4.787976169	4.453533519	3.978399746	2.333494971	4.174034192	3.016983027	2.984368911	4.254342989	3.114976476	2.804357642	3.551260584	3.991378425	4.583061873	4.426373028	2.213332092	3.107402913	3.055080159	4.196143582	4.419262896	3.693071082	3.79148804	1.74054664	3.05525347	2.653261343	3.117289887	2.98762495	3.779273802	4.062360268	2.286876953	2.501552708	3.337188638	3.696303459	3.024035493	2.488439371	1.87347772	3.725917784	2.612572476	2.519502364	2.367589518	3.796559724	2.739366949	5.264234403	3.4321528
SELPLG	3.236359654	3.28169194	3.631076783	3.022154772	3.37205826	3.858288396	3.551619089	3.503010452	3.220333303	1.993959293	3.788050174	3.305328545	3.146469547	3.5302245	2.708246257	1.88986403	2.887004785	2.369610391	2.761953815	2.946281813	1.737253533	1.663292612	2.622204455	2.92040029	2.828602258	2.580097172	3.542018358	2.540406547	2.023451669	1.416913599	3.080564642	2.921637851	2.285899137	3.491869362	2.882095119	2.489606554	3.745924262	2.702074902	3.590455932	2.173951568	1.70343387	3.546328347	1.999038813	2.320527063	2.212384466	2.877208763	2.215462198	2.962191745	3.20593595
CSF1R	4.215491378	4.16918521	4.450968185	3.762477543	4.162706172	4.23775453	3.262020269	4.809614772	3.325185893	2.770167231	4.636592097	4.228499749	3.910869872	4.728301284	3.673713113	1.783549223	3.159218473	2.955414365	2.176603391	3.11894519	2.307186909	2.027466329	3.514507594	4.253994164	3.842867455	3.043618425	4.521717003	3.595450882	2.917269087	1.795553788	3.794024325	3.950445635	2.306253645	5.061388004	3.576307649	3.242288802	4.103510331	3.935492139	4.106269793	3.054131964	2.652596538	4.475236056	2.142046586	3.24927653	2.731078361	3.677896924	2.65927538	3.626116068	3.857738633
FGL2	2.852417496	4.132182775	4.721931299	3.699282155	4.221630632	4.343079557	2.910198956	4.4548796	2.715343797	2.381856721	4.2378171	4.067359024	3.802736831	4.657792179	3.052322935	1.463799488	2.723458159	2.870698933	2.076337737	2.610299906	2.522221484	1.745208588	3.511880509	3.846078273	3.543211932	2.595808134	4.389764318	2.638645154	2.188511277	1.859864221	3.613241137	3.147669818	2.459282267	4.689514333	3.131178102	1.943436463	3.669969364	3.338122246	3.873379337	2.212287086	1.641526132	3.553605391	2.073129373	3.352530308	2.123489323	3.158814904	2.077597445	3.782038279	3.729273771
SRGN	6.5395976	6.220029017	7.197995778	5.490424918	6.890378308	7.44491567	5.710798133	6.516751545	5.530017509	5.155281174	7.279700688	6.663649088	6.655358206	7.3989584	5.717316628	4.133272525	5.794545464	5.9498406	5.929096559	5.580872695	5.185866908	4.963364174	5.690951445	6.226069634	6.267891666	5.086137521	7.19449537	4.797103802	5.103328153	4.798709496	6.826227846	6.089472141	5.300452692	6.962470137	5.642137872	4.446100913	5.488746668	6.082010453	6.529816444	3.832765071	4.500998049	6.709296097	4.538134215	5.24404657	4.650998791	6.499438636	5.844218147	7.598820477	6.427575131
CXCR6	0.821174694	1.706459868	2.423145411	1.391276897	1.968541208	2.349891714	1.500830941	0.937605682	1.077758131	0.639292567	1.311019026	1.678869491	1.330302139	2.226302377	1.110654551	0.431906642	1.065186014	1.368384698	0.961419135	1.133500348	0.534445735	0.385521328	1.219029044	0.781275759	0.689440857	0.781785717	2.221538742	1.180400597	0.864354309	0.373781976	1.175589752	0.594880622	0.961545254	1.365329652	0.705328328	0.358101707	2.002122424	1.167050718	1.60453581	1.101510242	0.668986233	1.327961546	0.203031448	0.982313162	1.266213783	1.553698893	0.918497689	0.82204289	1.585843356
PLAC9	2.854095459	2.032888186	1.461388017	1.556745409	0.77829715	2.343065321	5.208941454	3.14695953	3.391269422	1.525037799	2.575012089	2.068347285	1.527697724	3.177151241	1.642694275	1.436462984	1.519931459	2.905501959	3.506496937	3.253772193	1.796334747	4.461685894	1.056196132	2.510037455	5.449307615	3.074315929	3.947790034	1.01264977	3.43333316	1.940618375	1.639016718	4.052961675	2.521125942	3.781110036	2.387414442	1.661478462	2.554041799	2.327536335	4.644953599	1.428450525	0.965415815	3.839379984	2.376082454	1.611965284	1.187147855	2.16890834	1.593072379	3.446991384	2.925314023
IDO1	0.778932154	3.757295084	2.58530952	2.732882353	3.074762942	2.81475925	1.228145499	2.568588797	1.226264594	3.085635512	3.234295875	2.019930523	2.008478035	2.507522708	2.185262612	2.400370946	1.791651383	0.977320456	0.433312782	1.373471623	0.868163545	0.614548101	0.999552088	1.684790668	0.794373821	1.804842969	2.462130908	1.219763804	0.81880615	1.45683917	2.703437355	0.963706097	1.241543316	1.371786879	0.614824176	1.384602096	2.787861021	0.729071565	3.702258307	2.02987358	1.174519627	2.857959456	1.152239963	1.064358757	2.288273991	1.09742296	1.444096734	2.041659152	1.172579499
ITGAX	2.997292776	1.848708892	2.168899774	1.838329317	2.832464255	2.592515663	1.60967857	2.146340577	2.36491251	0.985153223	2.536944136	2.35840975	1.903728522	2.523764732	1.915644728	1.291136123	1.636878586	1.666934555	1.603547795	1.543894644	2.037619843	0.737848489	1.031957249	1.943425642	2.156285103	0.842513399	2.634474962	1.603931337	1.335729995	1.166065291	2.827449122	2.129688957	1.124580135	2.232208935	2.342903966	1.872813132	2.325591486	2.037394797	2.350146063	1.400296279	1.174600543	2.882414219	1.168613669	2.030455317	1.610338097	2.281731695	2.258672127	1.805187394	2.742370194
PEG10	3.872237967	2.064004919	1.6002252	1.515161543	1.720016978	1.870347692	1.53651853	2.394660772	0.484503452	0.106239756	1.197995628	0.675193292	1.006158948	1.254373845	0.801063266	0.095455135	1.77231981	2.32394837	0.576306726	1.031885251	0.201279503	0.295754364	3.691461012	1.324809571	1.835882135	0.706176223	2.530166979	5.8500859	0.344482302	0.376512806	2.254162747	0.400005655	0.609384824	2.503155466	0.595220369	3.319306487	3.473238152	2.002341191	1.212327167	0.565203905	0.436368429	1.973711903	0.880356749	1.18137507	0.955140464	1.311322318	0.696096472	0.560617615	2.386039421
ZBP1	0.376531353	0.564478409	0.635255134	0.297217579	1.837717333	0.745691966	0.584342313	0.271440088	0.16797271	0.39532964	0.676944247	0.224847815	0.224064696	0.379701332	0.232122109	0.158849412	0.192614895	0.380377433	0.481618877	0.360689581	0.127820876	0.133689258	0.215996529	0.126805441	0.130848134	0.188992922	0.569266562	0.522522867	0.172677002	0.120130119	0.547953322	0.161726075	0.417271028	0.7619957	0.231476386	0.181955678	1.433032173	0.292985334	0.422875903	0.185191822	0.036625223	0.250465265	0.055911429	0.546822648	0.152023439	0.556947081	0.183236921	0.143371224	0.791248059
C1orf162	2.623061641	1.966807914	1.906778871	1.390827448	2.080026034	2.255740041	2.538633462	2.593591612	2.25403094	1.638512477	2.397103369	1.658852682	1.939457977	2.766018584	1.631797306	2.0207711	1.62410189	2.367490473	2.155939835	1.848419215	1.644120331	1.264843303	1.17726319	1.686172527	2.225499894	1.437331226	2.644912244	1.359411641	1.570808259	1.581248632	2.479860794	1.712704884	1.538655484	2.202765631	1.830947633	1.995748436	1.779474904	2.278732313	2.319170161	1.730285515	1.090612551	2.584437973	2.169272237	1.622172723	1.482917975	2.541966621	1.900191223	2.482971136	2.570956688
CFP	0.583035697	0.684818271	0.617888678	0.71368563	0.815746026	1.149331588	0.889054381	0.679062744	1.088826727	0.27619925	0.679097546	0.915429644	0.854402928	1.339532535	0.67523088	0.722396271	0.664354181	0.596680233	1.302600996	0.740706385	0.603853595	0.270749434	0.297388323	0.732025164	0.726070943	0.671214508	1.31155792	0.480931058	0.399595292	0.401097343	1.706947342	0.343184902	0.565787292	0.836861024	0.865727608	1.027245263	0.593508297	0.627230057	0.587725907	0.557643423	0.348602414	0.864813354	0.867563806	0.404926634	0.551267156	0.771391739	1.137322336	0.849738383	0.706449118
INPP5D	2.411912158	2.255955805	2.702899776	2.175045116	2.085799843	3.159083244	2.803909389	2.436830088	1.864692562	1.065306339	2.561269646	2.298037809	2.049071129	2.632230667	1.916230554	0.856276768	1.738089476	2.610406139	1.170059524	2.077204618	0.848258831	1.049656975	2.085647505	2.550165505	2.149988321	1.373195461	3.423944916	1.672049116	1.142264769	0.779345148	2.090085922	2.517767531	1.303413155	3.752337563	1.923917089	1.26512254	3.561077786	2.256609525	2.428995078	1.27579828	0.776008056	2.966014795	0.831152293	1.569309331	1.432053755	2.381279026	1.105938233	2.778830516	3.748015705
HAS3	1.210145444	1.41545166	1.876779308	1.108788279	3.417560384	1.946473339	0.583968787	1.326140604	0.765333857	0.515553914	1.182472858	0.946461023	2.140636957	1.200120787	1.25106743	1.158819834	1.619513869	1.399355904	0.959772758	0.595000864	0.97849445	0.600242104	0.750348486	0.758183152	0.586180312	0.837302237	1.736757205	0.490103775	1.165120452	0.262624513	3.418289377	1.387557091	0.5532557	2.394039759	0.790882794	1.126632641	1.459077103	0.924883073	2.191464708	0.861164733	2.952273262	2.307523248	0.216025106	0.949147574	0.947973247	1.60552428	2.190225878	0.59185079	1.163421037
GMFG	3.754513321	3.49743452	3.487534016	2.785860906	3.19354822	3.939270092	4.509524225	3.812249687	4.141964915	2.172131112	4.129861077	3.481357364	3.121968827	4.063278548	3.104117209	2.251472587	3.115752681	3.466550244	4.071575291	4.159997102	2.458070375	2.737833639	2.911238546	4.312905384	4.362653126	3.371668316	4.347561087	2.595603285	2.340449278	2.594502298	3.477612036	3.263975618	2.911836035	3.408853959	2.953290177	2.600192413	3.909217226	3.609055163	3.858229008	2.69273872	1.942876792	4.032066248	3.135587804	2.776373692	2.691616063	3.731959619	3.014795556	4.703891748	3.670887335
LUM	7.417822519	6.856543406	6.63139812	5.993216733	6.155754588	7.156481392	6.33731565	9.526033994	6.451398154	6.246820027	7.79519536	5.346940825	7.166008269	7.976312391	5.261498844	4.786599373	4.8300931	6.123279809	4.89576765	5.882832299	4.735295089	5.831235812	5.035913281	5.696164304	6.888151077	5.748274349	7.212780301	5.976308195	6.830259481	4.714631231	5.701985146	8.635461736	5.562532767	7.761181414	7.603076971	5.821545215	5.810297245	5.583571293	7.937641149	3.397384133	5.212672559	7.541823685	4.718358637	4.843102549	4.625821304	6.337268958	5.299690703	5.560965876	7.243812895
PIK3CD	2.367568989	2.505358974	2.952315481	2.076211804	2.336390647	3.081379085	2.496050637	2.192486824	1.644868248	0.937278263	2.727272876	2.364602915	2.257067528	2.567451439	2.043091717	0.851104208	1.982044321	2.44204318	1.599194492	1.887705627	0.991674767	1.207592001	2.063505681	2.172376079	1.690889441	1.541823803	3.222856945	1.638815484	1.177409805	0.713071601	2.141210331	1.823705523	1.169473343	2.982540873	1.940438527	1.205573132	2.972444259	2.27351647	2.469242223	1.696390809	0.620786087	2.363106355	1.139505451	1.60497495	1.560176542	2.003921717	1.34560016	1.598841031	2.645284507
SLC17A9	1.095993485	0.604906085	0.373411217	0.319087173	0.682913061	0.751542935	0.665971357	0.889763139	0.691901094	0.306388694	0.997464813	0.507227492	0.698405609	0.747773298	0.588504088	0.562202706	0.871584181	0.820524518	0.301926638	0.343104233	0.410093134	0.318628725	0.224847227	0.835889265	0.610392058	0.400242068	0.961408007	0.543105709	0.407897629	0.278010108	0.504244364	0.43124534	0.779389737	0.588331259	0.943834907	0.638540869	0.650769318	0.6765763	0.747422469	0.476222845	0.121811093	0.834853022	0.31615376	0.471683896	0.374850711	0.905074968	0.436753473	0.842158106	1.095378027
MYO1F	2.349216561	2.106825205	2.483895713	1.908974803	2.332495537	2.443959947	2.185734154	1.993726383	2.344925703	1.393688963	2.407496249	2.333541785	2.176419104	2.602321906	1.764978872	1.285808147	1.671344859	1.730466198	1.753479564	2.075017827	1.261975235	1.17130876	1.359243389	1.962981411	1.911012194	1.548186925	2.829213958	1.598208832	1.410234724	0.811284921	2.233255416	1.921108078	1.196253316	2.567533024	1.659855912	1.664552318	2.447221358	2.209901455	2.255703453	1.556294964	0.88378172	2.440388902	1.185229336	1.702405754	1.281284286	2.035344147	1.393222586	1.66136157	2.47953285
ALB	0.091984436	2.386673359	0.215353175	0.658228483	1.259236678	0.249907973	1.264897122	1.38693893	0.442895925	0.18211834	0.2529772	1.342465775	1.066876872	1.408788539	0.770474262	3.442771803	3.045186398	0.847776045	0.420398202	0.702262746	6.3147908	0.208398401	0.291638377	0.952891671	2.208354043	0.865061234	0.472117778	2.57016539	1.057358843	1.102037525	0.902165129	1.754154339	0.765101224	0.385897938	0.403302303	1.633104763	1.120473938	0.663116132	2.854023434	6.315858943	0.882543051	6.240582605	1.082256588	0.507416486	2.884962611	0.429188854	0.829212893	1.666288485	0.808751335
CD72	0.797991052	1.462182468	0.715665651	0.603070744	1.481753864	1.422506771	1.715915083	0.953281827	1.283033229	1.040368994	1.995226386	0.839225321	0.911691143	1.198820295	0.853288612	0.730096101	0.448692299	1.2896618	0.915076268	1.044855501	0.584100266	0.354999505	0.632260404	0.565561171	1.178163176	0.81834081	1.262834376	1.297632229	0.411226623	0.683846282	0.812239011	0.984298063	0.405425082	0.864720234	0.779433423	1.085683484	1.367373956	0.982304979	1.020857046	0.743418309	0.387166185	1.319840504	1.108642975	0.960407583	0.689567226	0.982353554	0.623355965	0.954687631	1.437037297
CEACAM21	0.878637329	1.825220164	1.043151807	0.559781189	0.399884044	1.019441587	1.656826129	0.848367157	1.051927478	0.406054324	0.913790797	0.622651989	0.622931432	0.826229398	0.576180649	0.237003341	0.214956268	0.56288045	0.375398503	0.911806784	0.217638417	0.438255556	0.312933351	0.86557565	0.122995092	0.577263773	1.239057716	0.455311917	0.181529912	0.204914966	0.474852363	0.713156997	0.362686966	1.074521079	0.549580699	0.267291483	1.287397601	0.810516918	0.424468746	0.436247304	0.555802729	2.380191392	0.374435783	0.665665869	0.540580012	0.894865212	0.289435258	0.412025392	0.731507146
LRMP	0.977925866	1.597090504	1.382417956	0.951210711	1.086670289	1.634425771	1.3614871	1.316766548	0.698939885	0.470220207	1.610893272	1.003846076	0.861788147	1.365772966	0.784013734	0.301947285	0.878141772	0.879356457	0.383480578	0.537550673	0.421919198	0.291363241	0.716321286	1.304547961	1.019912374	0.501296607	1.35173456	0.739817376	0.46778165	0.37369132	1.003158956	1.298836741	0.479215195	2.426020151	1.246290759	0.583348286	1.597033314	1.055504873	0.890534448	0.552251625	0.281551305	1.45603851	0.186499665	0.676089002	0.465744248	1.075400967	0.604308328	1.648267494	1.444755079
P2RY6	1.536637807	0.938217753	0.809036129	0.668348765	0.932997392	0.941118909	0.773149773	0.71800518	0.528605174	0.557187415	0.593320563	0.956647166	1.131576287	0.971529258	0.596523053	0.229728893	0.418522943	0.343844318	0.687579013	0.498510821	0.511004112	0.161943454	0.23344853	0.974590602	0.281071429	0.44857296	0.781814927	0.25480964	0.307618576	0.216990764	2.139870127	0.729857508	0.304370959	1.068135349	0.546678779	0.404135362	0.693648808	0.537906323	0.482193471	0.488950229	0.097482759	0.704879768	0.533710422	0.409437553	0.302718401	1.305323674	1.782139091	0.299604072	0.564462709
IL2RB	2.258298321	2.911995537	3.304189896	2.574618702	3.298406215	3.570921608	1.317924706	1.213671311	1.163032621	1.409011731	2.082785432	2.622098193	2.633015381	2.609561011	1.961609457	0.63002555	1.828419027	1.702690986	1.350254266	1.5095624	0.640923176	0.380155317	1.782105988	1.512860155	1.039408566	1.641242329	2.897240758	1.543177116	0.737366396	0.458872285	1.995892717	1.392676412	1.140045251	2.844251771	1.730063648	1.519489527	3.227999545	2.003148316	2.301838606	1.662573962	0.46924918	2.303529797	0.525348631	1.507090148	1.670906887	2.042349726	1.771468916	1.015298662	2.47919237
HCK	3.536770708	2.648556831	2.899492733	2.234013092	3.057272895	3.163837904	2.35944797	2.593596741	2.694811217	1.76821068	3.384881483	3.013571098	2.962966412	3.122893383	2.344626551	1.114577653	2.413540517	1.574147466	1.50964201	2.242585958	1.606225137	1.072612349	1.846939648	2.755400251	2.948827041	1.900013913	3.412209183	1.93402699	1.466865598	0.905187191	3.182090448	2.475600848	1.1428241	3.3128986	2.304193656	1.84911986	3.033084521	2.33052208	2.79339216	1.737438916	1.400816129	3.153601818	1.359359492	2.357271033	1.73598792	2.146645426	2.265293692	1.674329356	2.621509419
HGF	1.367675493	4.159677818	2.184003152	1.503864065	1.462397551	2.67300449	0.696178634	2.539932755	1.026135036	1.186977148	2.386408265	0.955902612	2.807448871	1.590694973	1.17365518	0.352101769	0.86049388	0.907875926	0.419070483	0.63540184	0.52223298	0.563441153	0.928024568	1.287478345	1.402580528	0.560479313	2.151880258	1.410757345	1.825462518	0.598678862	2.008727978	1.738172579	0.401709859	2.658013999	1.57040608	0.962387084	0.892188422	1.37986933	2.424222684	0.230636617	0.475604311	1.951084398	0.526179459	0.552506696	0.546263221	1.537562995	1.266344768	1.077789745	1.906947188
CH25H	1.605930575	2.213746797	3.016849425	1.795103683	2.467580427	3.780545274	3.221005427	2.044270703	1.521697956	0.683800887	2.303030831	3.593888021	1.566663209	3.378516333	1.00101606	0.094701751	1.929196904	0.626686369	3.065032142	1.447292247	1.104905994	1.596104088	0.727551573	1.290346274	3.053879161	1.730459564	2.571290309	1.006293544	1.708119092	0.820091294	2.584667463	3.715624075	1.640561039	3.445295281	3.095365471	0.675065011	1.274157874	1.531364325	2.619996482	0.286345398	0.318785372	4.124672261	0.707875784	0.707693618	0.53944295	2.064932675	2.574499522	1.705284238	1.973644909
COMP	5.858808172	5.348844836	3.999059464	3.17598759	5.143964058	4.15949767	6.699815683	7.043653633	8.00779842	7.159870721	5.867219721	3.009897796	5.571167149	5.359024565	5.427997043	5.798252462	3.492750124	2.94873919	3.488422331	3.846408212	2.332520941	2.843406618	2.765313013	5.538024774	4.919404384	2.49968047	4.854548839	6.105724236	2.334715471	4.842817593	3.746463578	4.126971291	4.096174178	5.708959878	6.637179504	7.002086017	2.72287714	4.768624836	3.695763852	2.474002828	2.978031516	7.790953966	5.633018486	1.551737124	1.814756317	5.468587627	2.697810381	2.065905512	5.776704903
HLA-DQB2	2.044184473	2.04253192	3.677543951	2.683316667	3.600852774	3.381219474	3.482048428	2.972802526	3.693445269	2.490827134	4.066806924	1.508163022	3.95025161	3.746310929	2.876161123	1.879375716	3.50518195	3.050782296	0.435180248	3.00864917	1.398224008	0.551688785	2.904070077	3.600505164	2.223072673	2.493625095	3.46370596	2.376610174	1.590750588	2.285812379	3.302417619	0.902600157	0.722562311	2.87637577	2.463705835	1.704770139	3.335340192	3.020733635	3.068967166	3.344340341	0.349484393	4.664849146	1.568472596	2.254777641	2.090146026	2.836489697	2.524166251	2.429174421	4.461772435
PCDH17	3.316926987	1.435073397	2.335817618	1.508266771	1.762214942	1.673444091	1.086633849	1.495600108	2.659839801	0.459626603	0.653811615	1.731983746	2.464344948	2.151072298	1.245964925	0.483791181	2.312825635	0.753135732	0.983777331	1.096351952	0.460353276	0.24986415	0.884207138	2.170752879	1.090780514	0.414854498	1.703644242	1.075193819	0.529728052	0.107698544	1.86960495	1.344916766	0.481170101	2.300992197	0.869106281	1.0755712	1.030833135	1.882388469	1.308402778	0.366225617	0.585671583	1.556738043	0.487370126	0.610819959	0.651283091	1.725235496	1.389085248	2.126289814	1.193640858
SPN	1.85906818	1.976265011	2.509683323	1.679874039	2.037261563	2.417317391	1.045697347	1.221917622	1.24144963	0.607090852	1.34786274	1.735177001	1.42607993	1.93274668	1.274637212	0.519911309	1.376621434	0.774824854	0.961917185	1.043599069	0.975700444	0.209643891	0.906943153	1.183952587	0.946223797	0.808621927	1.883533027	1.215918791	0.713726948	0.449506238	1.524786073	1.382293931	0.625963289	2.155622739	1.074916434	1.114973141	2.306729808	1.422280652	1.693997438	0.829620646	0.565651112	1.526932584	0.604820593	1.070865658	0.899510896	1.431295337	0.710410657	1.237498245	1.702338744
VNN1	0.49731281	0.825024368	1.004643618	0.703620798	0.804602935	1.361930391	0.430378788	1.398395604	0.413680348	0.37024906	1.600159739	0.265923743	0.4603999	0.629193064	1.039275184	0.127063422	0.430796564	0.63950356	0.833176165	0.595813141	0.264857617	0.2042253	0.806914186	0.213970713	0.526623884	0.704181227	0.921787195	0.509870666	0.169231095	0.42221802	0.445505824	0.960608377	0.098616374	0.524789898	0.59461494	0.171148999	0.648365921	0.60639979	0.671475199	0.187814628	0.209890005	1.119725437	0.297736048	0.466652051	0.560383917	0.572892166	0.258689809	0.517850773	1.637521155
CD14	5.375803744	5.413698939	5.34978173	4.602412304	5.365173438	5.583439995	5.848175433	4.880296862	5.176401755	3.619766276	6.167275413	5.618642139	5.057287275	5.991214053	4.768230472	2.928058192	4.758156511	3.812468769	5.12916917	5.151922517	3.794591173	4.068451601	4.402552425	5.276012202	5.653531749	4.897931293	5.369323504	4.411109189	3.805427429	3.241979805	5.558979767	5.385270243	3.976223662	5.747258753	4.978627638	4.463956726	5.079159545	4.654427128	5.457741572	4.138906876	3.941925293	5.464841107	4.091120743	4.54783286	4.141388723	4.752041454	4.619306986	4.276325214	4.484508492
FCER1A	1.857589533	2.756976686	2.696713735	2.924435231	1.23059411	3.339233078	2.341184752	3.014920838	2.584879832	1.117729965	1.748979602	2.771469823	3.594595465	4.032544872	1.267011235	0.316682593	1.662082345	2.901761635	0.795325482	2.308416805	0.669925693	1.205626524	2.595818148	3.860325549	1.805679428	2.863406854	3.916274479	1.430459953	1.748291755	1.0757827	2.514924216	2.837067447	1.05972898	3.003256425	2.547109167	1.314492248	3.245197541	2.929098907	2.744159412	1.078649239	1.384269422	3.041294521	1.111766886	1.278252349	2.675829896	2.532407295	0.60748316	2.032193739	3.280330852
NLRP3	1.417289058	1.257271582	1.455679147	1.028387352	1.131014462	1.808262312	0.75997522	1.349634081	1.023688543	0.609129918	1.349200765	1.586011443	0.894591596	2.069615624	1.323779091	0.163793843	0.965027693	0.5144728	0.163600082	0.439482171	0.546482614	0.16524208	0.586485234	0.799259682	0.965579366	0.613638746	1.752938782	0.738911331	0.858087075	0.229781545	0.949929275	1.6060734	0.501547728	1.773025083	0.865677209	0.43558303	1.08721646	1.518041983	1.293503362	0.405143541	0.741508956	0.859012996	0.238289855	0.924233053	0.389480886	1.397768364	0.442593763	0.884284753	1.563958362
PTPN7	0.984585954	1.527458393	1.618784384	1.333799715	1.555953061	1.922986197	1.095864428	1.024382867	0.929058171	0.479525696	1.482623343	1.479384825	1.324648358	1.596728794	0.919344913	0.472337088	0.943907859	1.031373088	0.826795273	1.167320746	0.374891162	0.429268426	0.670135387	1.271466875	0.988908101	0.865474367	1.607689037	0.824574334	0.360232509	0.342783548	1.364571524	0.976738038	0.755576899	1.202451041	0.897956582	0.851477417	2.017169812	1.173802771	1.434691595	0.892626747	0.318543086	1.190318427	0.532083945	0.85069657	0.965161601	1.269088716	0.986370084	1.39261222	1.424079641
CD79A	1.025347263	3.518496004	1.664613511	2.569536141	2.409077789	3.860074769	2.342091356	0.828195477	1.935743004	0.872907421	2.237028586	1.516689758	1.619000189	1.66238718	0.944934348	0.719747055	1.954728715	0.687286397	1.278094925	1.622047126	0.736655235	0.640316879	0.729651028	0.731859795	0.798851856	1.487304736	1.425102676	1.553169201	0.728822322	0.700019702	1.02744338	0.862061243	3.535982611	1.435350811	0.547112345	0.891604616	3.707122122	0.97378914	1.875147883	0.763656931	0.873548404	1.415006972	1.188357635	1.178065131	1.012378509	2.699358415	1.797297684	0.990087686	2.972615428
EML6	0.596869463	2.560051147	0.978497418	0.390973826	1.374860127	0.637319934	0.484533568	0.232062807	0.285345067	0.135438912	1.198826738	1.667563228	0.959236905	1.173477378	0.220613171	0.192477944	0.346128322	0.931898187	0.199732844	0.541061629	0.621064326	1.940187133	2.214993756	0.278332188	0.066849615	0.83370497	0.663036411	0.175433053	2.348783525	2.053704857	0.93592092	1.489254599	1.647307122	0.389377424	1.740088821	0.212679683	0.513560992	0.199932144	3.484817856	2.094749101	0.100641969	0.22612933	2.07307297	0.124920372	3.241789866	0.717285351	2.607686329	0.281320797	1.763445912
CD3E	1.61899067	3.611647355	3.787397848	2.843672962	3.362013494	3.951866562	3.022935995	2.422356499	2.47094504	2.005600051	3.551502687	2.919386925	2.816451485	3.578475889	2.657191841	1.541244469	2.196350283	3.106806838	1.930504279	3.065446048	1.41825643	1.297357675	2.507404871	1.935617307	2.106962867	2.808865711	3.59919699	1.910181751	1.631933376	1.928059548	2.741003594	2.125285442	2.310267731	3.076604575	2.004177767	1.329491705	3.968144695	2.278417128	3.263015688	1.787107653	1.451381677	2.68364114	1.337433258	2.261661962	2.406185798	3.250751057	2.293844309	2.209105863	3.627080513
AIF1	3.909392859	4.451849873	4.451349981	3.593070441	4.081504405	4.371788474	5.153624082	4.67333787	5.140903239	2.880705936	5.342176287	4.241021713	4.341068399	4.781584837	3.819160807	2.238858064	3.400457726	3.817461014	4.653842003	4.642715976	3.046108174	3.280849621	3.217336373	4.441742866	5.054784308	4.075511629	4.934763664	3.527817374	3.006346968	2.903566633	4.001817743	4.061997043	2.731141252	4.334853882	4.417509909	3.705405219	4.187037125	3.948916937	4.507417696	3.094636522	2.849592462	4.887466442	4.343757452	3.837274803	3.356602281	4.164861058	3.595835217	3.511038024	4.140253749
C1R	5.764134067	6.223089618	6.489097889	5.740965623	5.677266501	6.355279575	6.87350804	7.101915417	6.79116756	6.01938644	6.837940086	5.367704284	7.334975782	6.316018655	5.8041586	4.118138693	4.723845895	5.637290633	5.851089907	6.041488378	3.538017312	5.930577187	5.443892559	5.735802041	7.29223821	5.841786508	7.281626435	5.593624094	5.254527534	4.829872131	5.968935152	6.998951557	4.966530623	6.763920991	5.982450176	5.2946408	5.810647725	6.37357663	6.904509401	4.691061703	3.850670344	7.306791124	5.62018749	4.914207642	5.046486246	6.649168229	5.093612441	4.8487914	6.621178715
SPNS3	0.168963719	0.514582597	0.934702394	0.255776628	0.664038799	1.116490236	1.799280534	0.621493768	0.746882179	0.199282783	0.810316468	0.747830345	0.446281677	0.635591041	0.584521355	0.089398593	0.364724063	0.845891029	0.399699328	1.018381882	0.159113587	0.435045666	0.35825359	0.556740732	0.433496174	0.623155997	1.207324789	0.515261421	0.383007988	0.149635651	0.431779149	0.524018909	0.292947292	0.668061315	0.547100103	0.196303001	0.788228048	0.539481289	1.020651411	0.351429806	0.20830879	0.552513146	0.277630498	0.313906717	0.315136845	0.864401542	0.125529506	0.60976986	1.210128941
KLRD1	0.13199508	0.247645652	0.357425017	0.322547375	0.349756088	0.356415566	0.141938574	0.273744956	0.106609902	0.156033067	0.339110313	0.103062049	0.286766287	0.356711746	0.166959727	0.060352575	0.070764136	0.437513218	0.04658999	0.208056004	0.045956418	0.03013534	0.35336587	0.149183022	0.048791002	0.21785951	0.618453839	0.134511866	0.135821053	0.047829512	0.220335665	0.114887223	0.066738451	0.518231006	0.133193649	0.022980005	0.475678519	0.478132298	0.089798134	0.155013207	0.028516181	0.152140295	0.057840716	0.197279545	0.138024725	0.556406653	0.078716986	0.511856869	0.843263027
TACR1	0.853027085	1.10822389	1.38578948	1.290872982	1.11728846	1.909421427	1.158112858	2.263964303	1.434635862	0.597990122	1.264410814	1.158182677	1.425706623	2.555455911	1.336237398	0.242660673	1.272410663	0.806355898	0.937131502	0.838268332	0.24934844	0.51110464	0.650873818	0.770527998	1.244595533	0.704418192	1.699343481	0.620552316	0.68427831	0.221304196	0.999792746	1.011975359	0.478480064	2.56279476	0.700369018	0.396017148	0.744920043	1.072287521	1.130339292	0.328488397	0.258653008	1.347349947	0.487874005	0.650624933	0.558957586	1.691645133	0.644415231	1.144185219	1.243842234
TBC1D10C	1.422724387	1.852408923	2.173608215	1.619383003	2.177781598	2.305156371	2.315020722	1.452451652	1.757754087	1.064895353	1.981527652	1.630597752	1.209243178	2.504920675	1.654544584	1.525347078	1.68536049	1.738576688	2.03170625	2.078339776	1.265443647	0.872119298	0.673041812	1.494313361	1.25544515	1.551808105	2.357281505	3.626499005	1.279775489	0.708837406	2.004790011	1.057145617	1.151372743	1.838484075	2.104972839	2.123659185	2.691141808	1.532061704	2.236754074	2.176774265	0.676641612	1.497898604	0.935504278	1.627886952	1.701693324	2.325190286	1.295028437	1.904111433	2.206435066
GPSM3	3.865976086	3.971215853	3.804841295	3.153484771	3.489007089	4.462418271	4.307117547	3.476883625	3.856275628	2.033539956	4.139660324	3.759828158	3.819716696	3.971985516	3.329568212	2.37723079	3.186817602	3.632967804	3.685018645	3.821183162	2.374694065	2.607665223	3.277221552	3.605995323	3.54866507	3.545636536	4.246548241	2.752909289	2.505839169	2.440965075	3.789654728	3.824800194	2.960753653	3.860353779	3.246676965	2.873882538	4.499846495	3.24832197	3.790502821	2.791404374	1.972084325	4.100273657	2.619558309	3.229787998	2.695556894	3.707641386	3.02496023	3.48595985	4.303799557
ARHGAP9	1.319645801	1.847546012	1.868271988	1.466966387	1.728970088	2.257780296	1.79426196	1.119703435	1.544538593	0.923954345	1.874555638	1.743372799	1.463962587	2.122133811	1.206366351	0.850542067	0.850465572	1.515282599	1.587572898	1.56146253	0.862310826	0.895169016	0.940671688	1.446668374	1.273736563	1.363979648	2.445346688	1.369442925	0.688465254	0.893905105	1.640953176	1.254622681	0.859427202	1.634599038	1.22193281	1.292661174	2.514514577	1.690136657	1.919437937	1.462996944	0.506032704	1.594986403	0.795734999	1.206129922	1.266534075	2.136307467	1.341870594	1.314408022	2.033684118
DPEP2	1.47488924	1.123250597	0.891268628	0.817867223	1.277080197	1.308774795	1.159978477	1.392866221	1.671507917	0.40570475	1.439125002	1.163556935	1.027490627	1.388528046	0.661787882	0.527526044	0.819748363	1.075263198	1.179864151	1.031574004	0.551127133	0.691640873	0.600026992	1.219871313	1.244365577	0.536619905	1.3324898	0.796720711	0.515780553	0.323740891	1.247457327	1.257003917	0.646495977	1.187611231	1.063373355	1.038780371	0.782178094	1.15447898	1.234680336	0.397757268	0.354002484	1.497125778	0.593419163	0.937777353	0.64335639	1.044395454	0.718278879	1.341255075	1.374339595
IGSF6	3.011800524	2.893795148	2.70956346	2.453505638	3.019136639	2.712915482	2.020286179	2.4631645	2.282458685	1.409413209	2.993421478	2.50167394	2.66130524	2.482142005	2.043066845	1.071152009	2.036957342	1.840936933	2.869336762	1.966339453	1.628121764	1.028636062	1.549808635	2.347660969	2.650436708	1.477641431	2.450218641	2.193013332	1.36106764	0.997545096	2.197891724	2.425423506	0.738804567	2.795238174	2.807219983	1.767716103	2.229195517	1.958996728	2.228273233	1.382360299	1.150388787	2.786450613	1.815412126	2.236034636	1.618990446	1.950290506	1.891987977	1.123789884	2.414732456
ITGB2	4.409195259	3.819253795	4.179252475	3.520396757	4.250466277	3.964971219	2.977106948	3.710665938	4.02362679	2.586235184	4.420481987	4.117087082	3.815031032	4.196252415	3.47775135	1.887929438	3.473624875	2.911164654	2.851778583	3.075587847	2.681381052	2.04510689	3.185813082	3.287909469	3.407754255	2.805663981	4.268510019	2.847793723	2.929088881	2.097566505	3.744105916	3.969790333	2.169786186	4.459069722	3.114809241	4.25158816	4.052570704	3.357741391	3.885968332	2.591765776	2.297310371	4.153266578	2.384366531	3.567402928	2.859590614	3.488935524	2.736144246	3.08366841	3.961224107
CRTAM	0.543118102	0.686342575	1.447583212	0.571994457	0.977437593	1.230059147	0.418271874	0.556371101	0.80610805	0.226333544	1.182883651	0.555850579	0.923897963	1.059648619	0.655788915	0.146528435	0.18228735	0.251555222	0.341328245	0.375016887	0.357026531	0.108992891	0.283986999	0.344845944	0.468481855	0.332559456	0.68789196	0.364159508	0.401781068	0.121314707	0.575406985	0.484891714	0.167636812	0.688219997	0.566771544	0.115793472	1.527229046	0.475063092	0.734325103	0.272100076	0.208961244	0.693483661	0.213735675	0.414214887	0.316088972	0.62323036	0.296351368	0.27633487	0.882464316
FGD3	1.260997324	1.974339925	1.784920447	1.317095691	1.228575931	2.044383112	2.328348689	1.03196936	1.421728808	1.043142961	2.041983098	1.373151775	1.597614658	1.786803444	1.026448134	0.453108709	0.997217391	1.324996303	0.960184219	1.403157041	0.663999507	1.173969861	0.902638244	1.174379729	1.259372609	1.283490552	2.225376328	1.489039684	1.056080008	0.611548979	1.243238498	1.171112951	0.733090648	1.927522453	1.133291498	0.969639114	2.150839488	1.843104754	1.489714218	1.277677742	0.437139175	1.897501963	1.078627904	1.339452341	1.182735773	2.149091208	0.942398705	1.278703392	2.069164554
CD22	1.05235113	1.345308322	0.994971417	1.091277669	1.246883799	1.552187587	0.93764501	1.532260554	0.854227131	0.827510857	1.12582381	0.777801304	0.63010045	1.414514405	0.394453797	0.385641654	1.817073433	0.573502617	0.549642739	0.575252433	0.242360334	0.512019207	0.77287391	2.028019182	0.999838929	0.934333368	1.071188187	0.477096652	0.511374208	0.156142807	1.031418524	1.518619782	0.362239089	0.647451839	0.621593815	0.195583374	1.051730372	1.367847963	1.551972813	0.275424623	0.197444838	0.790960328	0.548311239	0.776182199	0.572998184	0.749896222	0.272603589	1.176810323	1.436092864
PARVG	1.39207014	1.78087613	1.35302497	0.863550817	1.382688401	1.681173951	1.559282088	1.311002113	1.593923573	0.669511835	1.895273414	1.328073617	1.050769677	1.651464746	1.039544949	0.636928578	1.016276459	1.172414384	1.350937294	1.570130175	0.723154604	0.504201318	0.736038929	1.27414095	1.216572697	0.939368566	1.776546084	0.935601032	0.682914668	0.687042541	1.383125755	1.026451173	0.852790651	1.332039691	1.232549747	0.977084756	1.659724844	1.40439267	1.473718506	0.935291505	0.598133849	1.670631939	0.693194687	1.08191085	0.937108688	1.679203881	1.14541196	1.284107341	1.674151635
BTK	1.847946897	1.442615782	1.313478727	1.143479129	1.510330526	1.853769939	0.909479843	1.612800908	1.159210002	0.52055526	1.469072638	1.49958559	1.150149822	2.076116042	0.967295839	0.585008591	0.984572743	0.944444699	0.780662409	1.053903018	0.786681324	0.451091981	0.908974162	1.426167737	1.230159294	0.756171679	1.532670535	1.00526646	0.618372171	0.469571769	1.110954772	1.011536098	0.645565647	1.84211906	1.012372882	0.965576724	1.289553599	1.347933278	1.438373721	0.622358751	0.69840794	1.494046324	0.817634323	0.921813249	0.748725689	1.178682629	0.616665386	1.550272619	1.495029732
SERPINB9	2.097549467	2.499685214	3.135725097	2.22232913	2.949522626	3.511684138	1.684306886	2.472783291	1.043217236	1.128379226	2.318556325	2.653019104	2.208832384	2.649527664	2.157326271	1.115457267	2.048601117	2.050672045	0.789300006	0.992678727	1.087299185	0.544769803	1.724009374	2.41714056	2.54570664	1.286334399	3.28841862	1.792725765	2.832407272	0.823181302	3.088180539	2.506889372	1.356586297	3.22936893	2.05724744	1.640238647	2.82748595	2.034285818	2.695167958	1.175316241	0.772893235	2.78724927	0.65124137	1.432680412	1.19294924	2.707567563	1.931471094	2.697214166	2.921301249
CCR1	3.285606537	2.322345471	2.44076109	1.865969858	3.007786275	2.584070552	0.85805472	2.649600023	1.426771495	0.789012384	2.028925524	2.113156179	1.734537944	2.38483512	1.466634005	0.461485068	1.840708304	0.804330363	1.139250935	0.796274932	1.455139558	0.32171372	0.750092769	1.742975273	1.702530887	0.657285517	2.018578503	1.415420196	0.958774827	0.579256312	2.909761544	1.917681742	0.487796864	2.821185401	1.830296818	1.059775512	1.793261168	1.632688302	1.512851838	0.6459273	0.975883819	1.790690534	0.421042015	1.934780398	0.970642374	2.104824592	1.817195057	0.948999699	1.616151812
PROM1	0.228926994	2.469608781	1.599026799	1.574575858	1.203457489	2.32388558	2.014950455	1.488584018	0.746233625	0.136612723	0.87814486	0.809535782	1.35230265	1.0334472	1.094626053	0.106930289	0.622944163	1.410763554	0.708332045	1.379772314	0.105378323	0.36674335	1.254363463	0.700857496	0.967059727	1.721681237	2.970261098	0.550839299	0.142740759	0.044836995	1.029505958	0.622039416	0.198861351	2.240229708	1.289932759	0.124612159	0.837850123	1.373162	1.6054941	0.081463771	0.03989781	2.140068193	0.217609724	1.26552005	0.653445154	1.44959301	0.239422263	0.296190305	1.109157932
LAMP3	5.362545447	2.438606976	2.615613586	2.372488486	4.774273414	3.09027398	1.74067417	1.574918573	1.142982044	1.478219834	2.196325066	1.84589323	2.921923089	1.987882001	5.481301434	2.6463182	3.05954449	2.15222882	1.424386987	1.674425805	2.289053575	0.426336426	2.563321046	1.745953899	1.516096272	1.460069127	2.67234322	1.848893288	0.395241504	0.705161031	3.323985054	1.320879721	0.942105403	3.35838453	1.931814798	0.875626378	4.384837886	1.44962273	1.608951085	1.75554043	0.428647953	1.701650497	0.606334948	2.022121576	1.501602028	1.802817279	1.629497701	1.064488196	3.660075238
BATF2	2.212592267	2.035951529	2.339745637	1.795509794	2.745915955	3.015136142	2.223282624	1.444260938	1.105689713	1.096479678	2.435478752	1.480534702	1.936690681	1.149912988	0.891864156	0.95989796	1.109829061	1.570886991	0.537952046	1.734130221	0.48145148	0.750828817	1.557757461	1.335609522	1.234627132	1.388581779	2.416411502	0.623060078	0.626391053	0.498315544	1.6458231	0.898562364	0.745069556	2.267224463	1.269066452	0.868172967	2.806828166	0.998935637	1.757513312	1.393371079	0.227773832	2.351514055	0.766318815	2.939846045	1.079686597	1.220969423	0.910260452	1.081988194	1.503211283
PRF1	1.211670293	2.280534616	3.061458874	2.30142307	2.116971475	3.00620861	1.914301728	2.292900265	2.160859617	1.960277034	2.781315685	1.830001969	2.204593232	2.694330572	1.818841639	0.945143024	1.226824479	1.893247826	1.651448761	2.583295714	1.044132265	1.242991178	1.770379084	1.713836213	1.232661284	2.372867584	3.095179686	1.11711848	1.317090445	0.928213109	2.429030335	1.320235068	1.529102961	2.613401678	0.968900885	1.24331841	2.675790494	2.117419578	2.137155952	1.878944288	1.141785036	1.97933029	0.859785091	1.462258618	1.224041136	2.551357641	1.450595098	3.081655718	2.539540569
PIK3R6	0.952866172	0.741931361	0.753977108	0.712913069	0.739720051	1.302315949	0.799477484	1.206708553	0.719757603	0.309224726	0.932088928	0.925706819	0.819204962	1.404742173	0.599822742	0.45321775	0.489899152	1.080793461	0.111213851	0.849685132	0.275895302	0.234747862	0.637082081	1.180557819	1.005645449	0.695206835	1.502918704	0.485666453	0.519904712	0.355957272	0.986177185	0.579882372	0.281895653	0.916124837	0.749039978	0.660112787	1.172394545	1.300718421	1.062406056	0.683336051	0.082007041	1.207789623	0.188819717	0.899436585	0.78247738	0.728220102	0.424715792	1.049327767	0.825059704
C1QA	6.308515963	6.193690332	6.486813545	5.854055974	6.723483886	6.579342066	7.28094786	7.01190628	7.203472276	5.401142275	8.225187133	6.654455865	6.462774088	6.870035134	5.97804924	4.536782681	5.648500767	5.776111098	6.640894169	6.833879908	5.069317166	5.189108783	5.069320281	6.705731617	7.180744613	6.213427176	7.054699532	5.736548407	4.787053434	5.203059237	5.941715255	5.859050355	4.852948913	6.629375632	6.129457701	6.029538815	6.229275331	6.172381573	6.79633336	5.794796397	4.909850612	6.831308887	5.484413838	5.912066645	5.351792241	6.147890412	5.259622883	6.173962544	6.267847101
GZMK	1.139911178	2.671972909	3.033030733	2.177415128	2.28293909	3.13806239	0.721980305	1.829343564	1.747325143	0.445472357	3.142894507	1.957202052	2.133560551	3.16615358	1.503096127	0.523204427	1.145957637	1.872394392	1.125948482	1.704511068	1.260235168	1.245192607	1.15265574	0.458169026	0.677352752	2.018562883	2.846679453	1.17504344	0.797982644	1.318859277	2.091066654	1.800890028	1.599041673	1.90408423	0.960529813	0.945258069	2.671734224	1.219654367	2.610944847	0.987224972	0.695653103	2.523612324	0.965156051	1.143291341	0.95534554	1.770245381	1.736034489	1.65910527	1.920139017
TLR1	1.776823655	1.897920495	2.600493367	1.540335713	1.81838226	1.970547767	1.174043643	1.668758629	0.500540188	0.756015267	1.157681228	1.0622733	1.772873105	1.698926006	1.066948129	0.203310809	1.232984136	0.828059373	0.324135076	0.408012474	0.382545929	0.442269514	1.055154651	1.08735892	1.039887271	0.558418845	1.467677933	0.967693025	0.540643031	0.175510262	1.126894905	1.306103421	0.447211266	2.582066389	1.422888988	0.6134553	1.570840562	1.251076823	1.423170807	0.315990886	0.46785564	1.228491675	0.170681527	0.825056404	0.669012734	1.156600973	0.373973358	0.656210765	1.370701373
CLEC2B	2.235187434	1.99266075	2.608962248	2.1062789	1.961976427	2.599884133	3.590937058	2.730666758	2.754865488	1.565224711	2.524507282	2.088475443	3.104037523	2.775436772	1.97693832	1.013626809	1.781887647	2.444327043	2.414314389	2.664041078	0.890769694	1.449309	1.599117517	2.446068722	2.644307292	1.978009862	2.828234029	1.344250389	1.570528262	1.223014913	2.464688451	2.301386645	1.643427188	2.671789284	2.430711079	1.650653855	2.529020009	2.117477285	2.449232541	1.333481595	1.074705297	2.802783267	1.855119975	1.484706384	1.475139184	2.496741891	1.880608512	2.573008589	2.603752424
MMP19	2.142203058	1.378727723	1.746910156	1.163335192	1.841633638	2.429497923	1.490635465	2.281486642	1.546956851	1.066335264	1.122719955	1.574370861	1.480823229	2.749399826	1.345502706	1.497742951	0.945127035	1.36819244	1.907246258	0.922319805	1.060162391	0.733564553	0.784476497	1.031077553	2.308580536	0.778359721	1.931997888	1.247268108	0.954375339	1.80169425	2.647264956	1.721899183	1.121559127	2.232157397	1.803337223	0.790523204	1.263672091	1.012349351	2.171235754	0.338105512	0.532250802	2.241447594	0.829572743	0.651916759	0.564802137	2.569277109	1.898702677	1.379399786	1.739575957
CLEC4A	1.759752692	2.333682493	1.950357348	1.392714533	2.257183517	2.292216862	2.26078662	1.899004567	2.011237153	1.74411218	2.455295861	2.01533797	2.118401555	2.127350958	1.831268387	1.111582564	1.314158637	1.672564648	1.640660324	2.064238518	1.273203987	1.074601432	1.183990284	1.822657765	1.738414233	1.639798523	2.381274008	1.651407153	1.163896393	0.673887869	1.560415172	2.088610824	1.371115648	2.022768747	1.889624924	1.855074147	2.068215238	1.7646155	2.046431789	1.663204212	1.021922219	2.201565485	1.959767541	1.415088233	1.341717926	2.114760639	1.465652589	1.550272619	2.600311532
SLAMF7	1.482364352	2.00533363	2.352145423	1.852935677	2.532177664	2.470214869	1.234319414	1.05685548	1.469936629	0.698524201	1.811903221	1.869323487	1.838745367	2.229316996	1.198258278	0.463290871	1.388838461	0.770959833	1.220108158	1.044398455	1.007313225	0.321640236	0.495088183	1.486837353	0.980577346	1.076406572	1.829021317	1.147065148	0.599757489	0.460795703	1.496377409	1.245413436	1.008356808	1.987735876	1.593612925	0.827637128	2.794617744	0.952588231	1.751494004	0.978292202	0.4276663	1.516593345	0.388846868	1.225034406	0.995833212	1.058186323	1.225194343	0.778796735	1.686016143
ALOX5AP	3.816931297	2.892950101	3.488423189	2.790727616	2.783739141	3.435399522	2.81767872	3.674770708	3.18610653	2.016781259	2.944657824	2.650453252	3.931638809	3.484130946	2.252225667	1.794021448	2.96019907	2.554039456	2.169036533	2.759660461	1.738019463	1.823691433	2.540662066	3.153281424	3.023439317	2.908151342	3.579953592	2.321562895	2.39441847	1.243860824	2.755205444	3.276824558	1.653574497	3.330275328	2.283421595	2.155198704	2.906091274	3.076300383	3.306570455	1.286229051	1.49735131	3.923565605	1.91889553	1.952461505	1.391648206	3.320424596	2.165324438	3.174153546	3.070526023
PTAFR	2.848127092	2.097442893	2.334381457	2.063741335	2.249147025	2.155321635	1.873305921	1.869867819	1.987435254	1.173234277	2.12751895	2.14618906	1.904203239	2.236800195	1.509247302	0.888089933	1.88804607	1.337272633	1.496053076	1.253179092	0.898804975	0.719667374	1.268890895	2.011241419	1.566909592	1.11469504	2.188867094	1.771129245	1.060826524	0.619226822	1.821211779	2.304434465	0.575579985	2.785649618	1.614465987	1.353742354	2.132157667	1.797158238	1.836191005	1.10676707	0.845853807	2.229488341	1.052492763	1.433697495	1.063973002	1.5867223	1.49297243	1.176337834	1.844857351
S100A8	1.778628121	2.083987766	2.64824467	1.423298807	2.572801287	2.943953274	2.467579556	2.672598097	3.094047071	1.200707669	1.469530657	3.060538281	3.269095852	2.219451569	4.564203229	0.540835618	2.973706649	1.273968854	2.828617075	1.921831587	3.143959856	1.030932119	1.650952461	1.953053982	1.604213637	1.90972749	5.227652369	1.025860386	1.134541947	0.71499945	4.964475016	1.827563286	0.773900708	4.17097761	1.058450594	0.874458361	2.210621408	1.105806067	2.002286245	0.795681599	0.427988223	2.566415739	1.432137376	1.558522662	1.333300054	1.543816784	4.350734065	1.901742212	1.264147048
CCR2	1.019599211	2.0912654	1.812379162	1.692205548	0.990372347	1.937660094	0.535929589	1.342627315	0.4919332	0.366340092	0.684234963	0.874699431	1.246571001	1.719546643	0.688774382	0.262038483	0.791372973	0.363623337	0.205414436	0.931765123	0.160105926	0.493334841	0.490908641	0.725106282	0.297600886	0.575078586	2.198429754	0.640133263	0.568766906	0.268198876	1.235488102	1.081623864	0.198064893	1.750790184	0.790299273	0.201274118	1.741401972	0.984101843	1.563151575	0.447398197	0.376092791	0.766824283	0.362971699	0.695656713	0.839857709	0.734433026	0.696831512	0.682683465	1.273029501
CXCL1	1.802168935	3.974448901	4.61420018	2.22211049	5.150806337	5.926250021	3.586704779	1.466063762	3.313501839	0.061878914	2.58356785	3.32867301	5.636648625	2.739336867	3.65648302	0.732882043	3.229489955	3.708253731	3.613433604	3.103957512	0.939316639	0.72063192	1.594879939	1.577955449	1.755155414	4.358015964	4.515891093	1.84087385	0.817433981	1.99553712	2.454140999	1.594614029	1.210398161	4.060705001	3.490299677	0.719710505	1.238673253	1.359042266	2.353101585	1.161992644	0.342642776	4.406441184	2.460624622	2.431155418	2.012045458	2.933262741	2.439445013	1.136394466	1.538185497
HLA-DRA	8.578715426	9.488285392	9.69949811	9.018017943	9.594621432	10.30405394	8.220005097	9.778466204	8.976240796	8.728371251	10.22271473	9.020862979	9.723393682	9.444490715	8.761149247	7.026295815	8.644125283	8.333514489	7.762969866	8.49049947	7.429145043	6.894798987	8.301430466	9.026097034	8.747349322	8.519436975	9.396544422	8.243794159	7.264115685	7.486160491	8.998877893	8.61733092	7.216472195	9.343672614	8.939408474	7.87402377	9.195718979	11.81543881	9.004281683	7.887414937	7.211094689	9.605611877	6.89917324	8.009009327	7.954422821	8.739630342	8.020298898	8.577949804	9.344532283
TNFRSF13C	0.644969657	1.254224753	0.665244606	0.642500054	0.682853924	1.620957979	0.777997697	0.425244849	0.485399654	0.473858073	0.557596684	0.571597816	0.594416871	0.461237619	1.084459693	0.446289629	0.529756762	0.512334303	0.874033154	0.446163779	0.17243636	0.484592077	0.356544925	0.7833316	0.283142061	0.74102119	0.820946318	0.369738441	0.297133598	0.218624426	0.665091468	0.234029031	0.44587821	0.882083642	0.574889131	0.647834972	1.08208178	0.794707966	0.415114932	0.392694884	0.358271434	0.630883657	0.555159224	0.328424983	0.383590265	0.957803743	0.336772267	0.533523654	0.974854973
IGJ	3.899991886	6.013927814	6.250910914	6.603255289	6.118821972	6.223415797	3.105069264	3.65849273	4.360232375	2.085935637	5.524442597	5.06448096	5.089650743	6.756740463	3.764672998	1.728988766	6.083552042	2.549165271	2.192222218	4.789657116	1.204131847	0.857737115	2.065890396	5.32736309	1.945140255	3.49116182	4.160060212	4.422425798	2.265871964	3.367899673	2.970389079	2.159185514	7.006651037	6.762701881	1.063757132	1.936464604	5.728950996	3.170460112	4.643278212	1.121081314	3.916852761	5.023022828	1.210199559	4.258948394	3.137589387	6.155028499	4.641777252	5.426890092	5.366365974
SKAP1	0.568294218	1.821319527	1.834450796	1.495026193	1.637955453	2.344392223	2.129250625	1.147188152	1.603707267	1.475212921	1.592895307	1.437962704	1.950890192	2.025982178	1.717155005	0.75800784	1.319965884	1.344520092	2.136688909	1.631882435	0.753158589	0.599592926	0.89306392	1.064244275	1.155287969	1.192595331	1.794365492	1.432381455	0.633664549	0.8100487	1.199548344	0.962254507	0.95125305	2.428797187	0.909765847	0.815416524	1.628382014	1.365032564	1.491865326	0.662156576	1.209166712	2.251676856	0.916273841	0.939830176	1.121268221	1.573075525	0.815729025	1.584662646	1.633978662
FUT2	0.640716473	1.670738468	1.753804344	2.529840625	1.364055817	2.954409597	2.235330617	0.442143946	0.734803667	0.453839049	0.968988923	1.367918864	1.828827973	0.757684107	1.295419193	0.266699055	0.752936027	1.53582615	1.515501099	1.783809967	0.959343756	0.683059285	1.640520441	1.057854925	0.325415537	1.980762281	1.999171666	0.981043821	0.64075133	0.519968281	0.971183395	0.827481783	0.508501206	2.039975598	1.222139536	1.195172727	1.203821735	1.949896156	0.533457472	1.351314008	0.598314937	1.101202919	0.8313432	1.317012308	1.166027583	2.448760596	0.722200605	0.545444589	1.616040278
MRC1	2.309279552	2.273767717	2.760982414	2.359421963	2.562612301	2.636110911	0.739194899	3.738801269	1.26344487	1.215439387	3.226250039	1.925952331	2.810452	3.038092106	1.468511686	0.39953597	1.486486686	1.382774009	0.706529743	0.793508852	1.059167019	0.692311134	1.860375946	2.672616439	2.056226898	1.351879029	2.821271348	1.732054156	0.901214473	1.027398156	1.796641507	1.916609158	0.858986162	3.161647509	1.006910198	0.367705617	1.784887907	1.838160881	1.614343313	0.537052473	1.662469219	2.439547609	0.538022642	1.21633305	0.648241158	1.908474626	1.080547564	2.765293586	1.944386788
RASGRP1	1.0536056	1.995393407	1.886483814	1.628593719	1.912000839	1.863122383	0.362085083	0.6886027	0.693300839	0.928729439	0.687429509	0.859637529	0.93732721	1.711258302	1.330507035	0.459662995	1.444697206	0.416085568	0.434379056	0.588423681	0.664626096	0.22915825	0.67927627	1.077670131	0.62952227	0.478117358	1.150284342	0.639597729	0.708436878	0.397838332	0.957556065	1.285224969	0.424795355	1.130283511	0.791451076	0.469877398	1.401288392	0.744068438	0.837701647	0.746692881	0.597270359	0.951390911	0.420756311	1.042856839	0.771894224	1.066945174	0.791064295	0.71087116	1.23458138
RNASE6	3.838550437	4.554383219	3.939904677	3.459183317	4.032536465	4.104220731	4.215738126	4.97502262	4.117263566	2.579753614	5.542264852	3.835178404	4.391780868	4.468513177	3.661519127	2.409359081	3.253611498	4.074566973	3.023867019	3.923179117	2.822985812	2.968254492	3.900328982	4.33245743	4.00658992	3.173381759	4.440733341	3.268330681	3.126345592	2.973869263	3.627151445	4.806955769	2.697830102	4.036678206	3.993847377	3.453588401	3.929519299	3.732292903	3.639692113	2.863888786	2.579492958	4.523517928	3.396200899	3.213045614	2.952674516	4.100346653	2.791126712	3.734283751	4.468192589
BST2	9.870517961	6.20249588	6.480616175	5.33741393	9.089073965	6.553550903	8.769299528	6.47897953	6.413778467	5.34485258	6.780825881	5.724751145	5.955165213	6.480041693	5.346008038	5.51964489	5.338533468	6.781567529	6.919908604	7.229506971	3.362500367	6.791086261	6.139173478	6.186855073	7.549443216	6.194305238	7.695994879	4.87471547	5.764324128	4.450629831	6.025884036	6.902736951	5.435244736	7.306392171	5.54819457	5.020816701	6.95039722	5.818068285	6.224907268	4.871977879	3.873928147	7.059382587	5.4534554	5.206922537	4.970468952	6.364116483	4.893749885	6.347532162	6.813428634
SLC7A7	2.894234095	1.876400409	1.948897693	1.586891315	2.129811565	2.101988491	1.479474999	2.106799013	2.119824521	1.232935844	2.573175981	1.878589998	2.104215771	1.839382387	1.558409502	0.911175994	1.548878338	1.344434893	1.461206888	1.383790104	1.077296233	0.941501337	1.415368872	1.911734567	1.715230455	1.107662791	1.933096746	1.46688501	1.276847696	0.782681436	1.68455067	2.087104587	0.841788235	2.168319855	1.733523593	1.58696551	1.625421799	1.551621201	1.74748752	1.193152037	0.88999257	2.392177995	1.077256295	1.401285918	1.052995494	1.564828413	1.264733797	1.240023083	2.061615271
CLEC7A	2.562705571	1.913894586	1.858959138	0.902884217	2.089447087	1.904504164	0.729853775	1.65418432	1.265796725	0.97263357	1.803600327	1.723833712	2.012347305	2.044008326	0.953283693	0.550009987	0.996357974	0.998000607	0.941266876	0.540867063	0.620846704	0.447026961	0.700454429	1.332930485	1.230899986	0.581617347	1.78960359	1.310101001	0.727765104	0.371873934	1.383580773	1.604217483	0.380229316	2.061485408	1.61162867	1.129031723	1.734797776	1.665206865	1.683697889	0.720582451	0.705031589	1.446552653	0.527846838	0.972715509	0.677591693	1.538766297	0.752097822	1.231312896	1.649510451
GPR183	3.272645161	3.792482118	5.111816225	2.164682783	5.018667296	5.722819723	2.517952626	3.052205669	2.098781642	1.587161285	4.028972385	4.50393271	4.808151129	4.600801063	3.304516768	1.144793897	3.351007817	2.481826525	2.994973056	1.79081828	2.304385861	1.035345153	2.323442948	2.009794796	3.499911562	1.722135029	3.919464216	2.464171545	1.677233805	1.292432856	3.135088149	2.584320175	2.145780276	4.034764378	3.613692921	1.037036798	2.986119275	3.070013472	3.834459573	0.958683686	1.505548818	3.960451862	1.723921493	2.60729193	2.006930566	2.609106917	2.017909067	2.590827326	3.89275606
FNDC1	4.549313476	0.834476065	0.136387738	0.204043314	0.376908066	0.19410546	0.802250893	0.620452532	0.298842334	0.755133098	0.373069445	0.237393063	1.035994137	0.740692696	1.010291452	1.2988236	3.633881354	0.031823512	0.169938301	0.096955899	0.089395845	0.043522978	0.05998373	0.735718387	1.363001519	0.039270832	0.97501457	0.60434713	0.104606111	0.012296149	0.348518806	0.474852858	0.034278764	0.717350729	0.358069102	1.189153133	0.392010114	1.239620379	0.343227878	0.088150931	0.290466227	1.861172402	0.391345344	0.131174647	0.078291233	0.251924136	0.087189424	0.599283837	0.665765068
TNFRSF8	1.234566617	0.621557263	0.327136635	0.503702019	0.241812556	0.320232864	0.383900162	0.391551454	0.351553144	0.125870307	0.357692537	0.489174714	0.333771195	0.502240117	0.179952661	0.146789438	0.319429846	0.3165793	0.156538483	0.343789705	0.070710588	0.116681387	0.228056813	0.164488067	0.323856039	0.160996987	0.47868693	0.234040291	0.12687443	0.066376984	0.451463431	0.24588574	0.121913353	0.432922106	0.145295801	0.10400984	0.653048853	0.207947015	0.543310005	0.15772856	0.152552078	0.602001957	0.180557668	0.172400344	0.21497642	0.221213761	0.277559983	0.202985878	0.17893393
HLA-DQA1	3.418574798	5.168716948	4.753717852	4.26290418	4.949781659	4.329336353	2.865155465	4.378084064	3.820647994	3.339961562	4.412748918	4.785214375	4.336748436	4.820742444	3.646188535	1.702228604	3.828888099	2.656217641	2.944865289	3.467941563	2.57109642	2.177255737	3.846324036	4.412810412	3.719557609	3.459717269	5.130105783	3.347582713	2.101840738	2.447533019	2.785368751	4.322899814	2.450181884	4.90861178	3.989829902	3.208772265	4.41759721	3.58117874	4.298601009	2.456460955	2.501942847	4.769491533	2.390861289	3.701823065	2.632873423	3.984991355	2.637371015	3.368004953	4.420886709
CD300C	1.609654225	0.528401289	1.570982505	0.790191968	1.437559824	1.226279001	0.808351389	1.156584618	1.286781654	0.418955228	1.407799369	1.486826554	1.344474446	1.653250188	0.754821459	0.202643988	0.963445672	0.522728661	0.556480913	0.703233819	0.498352312	0.500941417	0.724356261	1.188782297	1.268675629	0.771031188	1.127637965	0.591021664	0.723532111	0.255033614	1.592874554	0.798793134	0.051319815	1.367905803	0.984827123	0.733909668	0.622337188	0.909725476	0.83198079	0.166076174	0.450419279	1.036174283	0.508303166	0.665795422	0.553781844	0.787367555	0.785582774	0.91390344	1.173135744
CD3G	0.476344988	1.896791548	1.85675121	1.366136219	1.688267386	2.036666972	0.539463658	0.92551297	0.528939316	0.55953697	1.646262819	1.040593408	0.8438076	1.563200928	0.79732955	0.143219396	0.607164467	0.664009493	0.605191699	0.768781804	0.442513657	0.252819593	0.956504578	0.556534354	0.367182496	0.594049363	1.291889578	0.741743984	0.196056359	0.146727764	0.970999158	0.445881998	0.379327331	1.4280956	0.458679202	0.285153555	1.798077205	0.748350316	1.114694563	0.59897684	0.240181076	0.76343264	0.311819533	0.594756158	0.676132271	1.078896762	0.432787822	0.634193314	1.476665994
CCL2	4.373688134	5.196515382	6.366452823	3.570388475	6.99351097	6.862168631	4.148206573	2.977847977	4.075156925	2.943361072	4.039119025	6.880870598	7.284945925	5.636205413	5.009217141	2.756941067	4.723711246	3.784241539	7.493355244	3.56994146	5.010449908	2.457400669	2.193765368	2.975387245	6.266086361	4.647430648	4.69443494	3.587635271	2.650099747	4.390190215	8.68894615	3.552689264	4.555562984	5.672594428	5.396009045	4.884350998	4.14580748	4.346785583	4.964642639	4.036296549	1.88520603	6.049694196	3.713319594	2.596203067	2.966907519	5.913993895	7.741921695	2.463137927	3.461062093
C16orf89	1.161523886	2.331909618	1.723078757	1.215600539	2.532300392	2.926244862	4.532314662	1.588507405	2.100153486	0.867366415	3.192429632	1.835941294	2.271624453	2.437117072	1.106458149	0.443292891	3.960353226	2.977821081	1.713644102	2.454708444	0.277352393	2.01676239	1.663535846	1.423135407	1.817168117	1.820285326	3.19274491	0.844999922	1.541889957	1.07513211	1.785100304	2.13299197	1.34565538	3.098996832	2.057156858	0.518647153	2.66884193	1.177423188	2.239261419	0.409593578	0.304881017	2.614206584	1.163467259	1.159505677	1.076906911	2.826496313	0.89205637	0.660451226	3.587214174
SAMSN1	1.832165019	2.041120862	2.343244147	1.446284706	2.619242273	3.144361843	0.843914344	2.216752814	1.15401844	1.002636491	1.957893789	2.081892976	1.839616319	2.68876606	1.394885114	0.8719947	1.190952851	0.986120578	0.62363449	0.927582673	1.114577971	0.64437012	0.732147029	1.912105031	1.71980355	0.762379707	2.489403085	1.232880819	0.674795056	0.41492261	1.824276176	1.407253758	1.134949229	2.052282134	1.400752558	1.137002999	1.775286555	1.724348662	1.77711723	0.590871973	0.766937685	2.000033192	0.557562096	1.512387838	0.828124278	1.441364472	1.242853113	1.417200966	1.718895921
RASAL3	1.966832992	2.075567936	2.298589403	1.676568015	2.057296035	2.53305437	2.518039941	1.618987983	2.297009859	0.951788943	2.324773732	2.116839682	1.427945398	2.670325707	1.897770783	1.03615684	1.520622637	1.895856569	2.039742053	2.164555277	1.086236185	1.510895249	1.157564975	2.023882243	1.666369219	1.581720312	2.71938621	1.913027898	0.973401951	1.089471656	1.572323442	1.487212106	1.210629731	1.923961869	1.359140283	1.905367906	2.73275817	2.221802744	2.235125774	1.759355997	0.645313646	1.938746575	1.59589143	1.390545143	1.377456534	2.3594225	1.464259808	2.670980666	2.196971558
CD27	1.43030502	2.559476988	1.96043454	2.032961142	1.982192677	2.900181547	2.022443335	1.670048271	1.957186196	1.116465171	3.347783548	1.995414456	1.819789773	2.423726459	1.70220778	0.685658522	1.570996166	1.412724888	1.977131235	2.028119202	0.811180832	0.948974577	0.835278269	0.947461976	0.978538877	1.590738369	2.538531756	1.500167058	1.025543782	0.998974361	1.684279487	1.016595104	2.244950411	1.764161307	1.156355936	1.854407684	3.217652615	1.63052299	2.403241443	1.632350942	0.798431456	2.121410519	0.854293819	1.330139487	1.3278681	2.220634868	1.621323393	1.351632668	2.263247133
CD300A	2.945708335	1.933341814	1.938720287	1.543054837	2.219348461	2.429817522	2.142895442	1.988427865	2.403766473	1.025822884	3.003293832	2.184576953	2.412212026	2.382547512	1.858085082	1.132516046	1.747109775	1.634954589	1.828616106	2.074714769	1.129904615	0.768403032	1.268025213	2.297483624	2.042760506	1.427568354	2.611356261	1.743696678	0.873056449	0.987591037	2.399609764	1.793537229	0.910302729	2.140526187	1.926636682	1.831584528	1.939356459	2.154545421	1.855641749	1.395471901	0.786051019	2.248389874	1.459098622	1.796200754	1.324433563	1.980675742	1.267850386	1.693276269	2.400289894
TNFAIP8L2	2.515583509	2.089153027	2.332907819	1.993956962	2.024629395	2.231656263	3.240608224	2.085851051	2.844104911	1.261958884	2.830376711	2.159920751	2.08708532	2.276173261	1.886703908	1.352549166	1.856562402	1.91395556	1.613923873	2.821072289	1.251853798	1.278346511	1.22272033	2.424571772	2.497328039	2.197135986	2.61659001	1.204163048	1.232103513	0.804901642	2.329894311	2.030080769	0.879238092	2.406860371	2.245028342	1.753670728	2.590332456	1.749106183	2.044574221	1.475398733	1.00199259	2.406306619	2.112363779	1.639037038	1.730158723	1.713095941	1.352454605	1.355040249	1.763128464
CXCL10	4.378737115	5.662244932	6.395967351	5.019393057	7.482003853	5.638955313	2.521846614	4.470515521	2.876937583	5.501044228	5.827690134	4.726448415	5.887362501	4.644153785	5.616284654	3.820795801	4.051399479	2.145046815	2.797043623	3.067408756	3.554739896	2.074873001	2.654216231	1.385296842	2.640638372	4.395722915	5.243946802	3.678402418	2.050000561	4.462843594	5.859657528	3.778372956	1.909219241	4.192855354	3.842519825	4.339645614	6.392491295	3.077503893	5.507874468	4.932385625	2.08737964	3.94276791	3.945634134	3.899121137	5.30517906	4.0089613	4.003812457	3.625858863	2.74334578
IFI44L	3.341290371	1.53155518	1.916106062	1.43469923	5.785595245	1.798214881	1.707856516	2.358791492	0.681997031	1.049963515	2.487042166	0.773234907	1.400917732	2.295931165	1.62311926	0.979537975	0.839235703	0.926521409	1.032752854	1.102794615	0.68817442	0.334998415	0.975369138	0.91203886	1.846960205	0.892017725	2.003000383	0.930130117	0.685455563	0.350496276	2.395479484	0.904100496	1.572502479	3.270499514	1.581085163	1.267904236	4.587185898	1.395057369	2.140570496	1.829632161	0.267321634	1.40663957	0.314218947	1.371266964	0.440707872	1.426026423	0.727062701	1.554404767	1.734431993
TYROBP	6.249230083	5.25957174	5.219701924	4.507228219	5.539110167	5.547574843	5.980947105	5.92429341	6.523184322	4.457967836	6.709463651	5.684410697	5.764290006	5.896828957	5.231620524	4.211785684	5.165834275	4.972409549	5.764850336	5.658081029	4.5670597	4.316192576	4.590885675	5.802166469	6.431856666	4.952238064	5.742072547	4.846192598	4.43611905	4.502613319	5.469048783	5.361666735	4.065867886	5.687641159	5.507375834	5.449614544	5.268356812	5.259884605	5.705346681	4.775638209	4.194871802	6.69871166	4.912707094	5.129402515	4.595620699	5.499533039	5.00018229	5.398205999	5.842070324
PLAC8	0.518802007	1.14995949	1.311239293	0.947842905	0.845300911	1.844777969	1.447786991	0.509438206	0.786059896	0.483366085	0.959710154	0.81452086	1.251276958	0.925831934	1.454124679	0.423746332	0.5268772	1.059668256	0.637790327	1.050813178	0.295637932	0.184224466	0.64048271	0.918725508	0.262754534	0.740584314	1.431131692	0.424099381	0.342037492	0.242101521	1.168391936	0.557274724	0.245310716	1.329808106	0.548512801	0.461666162	1.525348034	1.225707139	0.512579893	0.911222451	0.05111914	1.334495895	0.873016353	0.621760806	0.496697646	1.237316032	0.481082744	0.562034152	1.106316924
CYTIP	1.534575988	2.21265282	2.981632864	1.396536583	2.694195159	3.45856444	1.010636005	2.08297623	1.730573478	1.237933772	2.756761939	2.089237096	2.646291828	2.787199142	2.030521324	0.751932185	1.186614215	1.866278298	1.169757748	1.266232516	1.266595265	0.483406804	1.748356357	1.374869279	0.998505815	0.981643664	2.55740714	1.53829386	1.28000511	1.158467468	1.774896019	1.521242424	1.406315313	2.138393994	1.442889346	0.80731797	2.587948467	1.978824167	2.191370876	0.884281772	0.93519671	1.990123445	0.75305267	1.546188669	1.058768976	2.237068715	0.9316948	1.613181098	3.299390686
NCF1	0.687131736	1.056493347	0.836067504	0.555774415	0.806278597	0.891692679	0.952731562	0.671314945	1.036695811	0.336272136	0.986614427	0.883154219	1.035113039	1.127852356	0.600627092	0.357094341	0.375543804	0.467472964	0.619399012	0.618428297	0.483105873	0.105402622	0.343645373	0.854759309	0.879634941	0.611735369	1.39427689	0.431501175	0.290803674	0.246595645	0.768310848	0.593883008	0.465532652	0.982693965	0.612703174	0.472423613	0.932826051	0.753908882	0.751619854	0.321327269	0.287803954	0.891496522	0.432525844	0.5314851	0.395551786	0.761982719	0.454189581	0.267719537	1.229139469
LAPTM5	6.979985342	5.819011468	5.82025932	5.062665109	5.832925641	6.21213655	5.615704389	5.652835128	5.978717179	4.459958977	6.268883758	5.490045979	5.846648372	6.015851944	5.146282925	3.889264426	5.120939932	4.890108108	5.769830682	5.200975361	4.232551064	3.693976389	4.807381751	5.792766071	5.576088823	4.606287387	5.84747538	4.94143677	4.15638896	4.20016989	5.442407348	5.50428571	4.053496394	5.877829214	5.321346539	4.885501727	5.600000895	5.354636396	5.582884027	4.469947308	3.891196302	6.270135178	4.530750777	5.024875373	4.479905928	5.456352786	4.704755472	5.238032352	5.867288262
CCDC109B	2.520622037	2.428055334	2.438615985	1.9091044	2.007987082	2.580733101	2.227573788	2.362993228	2.010257641	1.625953147	2.286786588	1.635400844	2.541144365	2.289475363	1.781129551	0.823622053	1.280274915	1.801720297	1.138405556	1.420909704	1.037828435	1.042372105	1.60405241	1.361632469	1.981809217	1.782290796	2.48099304	1.65007717	0.982319082	1.262065302	2.445387232	2.108128473	1.245524273	2.213465594	2.082314095	1.526416614	1.908199271	1.82184783	1.898680999	1.354465299	1.192856859	2.209132643	1.473450231	1.483483688	1.212169657	2.065098559	1.770582842	1.47591967	2.759993196
APOBEC3G	1.450201144	2.219028157	2.761596578	1.789975146	2.129854947	2.708390357	2.773880994	1.442625147	1.290531895	1.0072879	2.004089792	1.598707141	2.519453293	2.211729103	1.369746959	0.608167159	1.447266642	2.611302561	1.052077777	2.094601249	0.522152625	1.133017064	1.987812712	1.578455388	1.934526666	2.001941409	3.036736049	1.187459306	0.837971933	0.764837785	2.428679385	1.560480246	1.582225841	2.517815819	1.824440608	0.87991468	4.044256026	2.006418711	1.897011091	1.250960776	0.440132357	2.278487884	0.678488065	1.127836616	1.638056796	1.857919982	0.988572013	1.300160656	3.655013436
IL7R	1.566949994	2.75994394	2.89903823	2.39895553	2.506501901	3.867501971	0.42911592	2.513046966	1.532204184	1.041995125	2.955224289	2.058007583	1.852730751	3.512773973	2.795132326	1.020568674	1.566514105	2.427840311	0.810713026	1.175019219	1.478634229	0.33319808	2.54598372	1.151662132	1.335806035	1.107528388	3.552509511	2.355925424	1.163735963	1.09919481	2.418830702	1.356479374	1.381015844	1.988487156	0.899943039	0.643919588	2.722056418	1.890053263	2.816215035	0.523816528	1.220384823	1.98521873	0.567228712	1.929356937	1.463124702	2.467708899	2.193263954	2.283145171	3.940976211
LCK	2.141582372	3.129516973	3.043607246	2.172596284	2.948770197	4.11798165	2.30272119	1.456971484	3.04443281	1.038870608	2.705885985	2.957676854	2.33367294	3.006288065	2.480426227	1.578667292	1.831364271	2.439796143	2.575585755	2.6249565	1.137315769	2.51083152	2.802855825	2.409491808	1.283531105	3.295347021	2.936657077	2.110708548	2.031151274	1.95661172	2.569489902	3.50503617	1.752377992	2.693467709	2.91150875	1.096383161	4.089367394	1.726172208	2.532280532	3.164035163	1.043573039	2.112615447	2.280738492	2.366369443	2.45438766	2.424905147	1.382749079	1.831113529	2.998208377
AMICA1	1.04823807	1.76083647	1.768011335	1.343981585	1.424385961	2.137886713	1.952607781	1.308449581	1.985688397	0.667815486	2.055315539	1.835820372	1.999640684	2.074978152	1.154442976	0.525655335	0.929823296	1.553121379	1.357968059	1.83376113	0.837717621	0.688098633	1.198147647	2.11887503	1.312648676	1.312105756	2.326433876	0.877322988	0.52624526	0.635422987	1.857797472	1.067031532	0.735805965	1.535027804	1.14077611	0.647299875	2.00186326	1.656719878	1.707684246	0.805029022	0.439406458	1.589198743	1.049299513	0.996086994	1.329647451	1.575193217	0.954334334	0.845919351	1.788799666
NNAT	2.132726263	0.529521704	1.42043367	1.811000472	1.658195899	1.695267379	2.526846164	1.197881079	1.148130372	0.802763056	0.458672194	1.14520856	1.963765707	1.567457474	1.670094099	0.770230054	0.522559981	1.829319754	0.993440137	1.565205067	1.043825818	0.490187649	1.411523013	1.893306531	3.578435578	1.407434528	2.218479724	1.127230502	1.277397092	0.29414997	1.994317524	0.618747536	0.551790507	1.883476813	1.048798318	1.276184622	1.670718481	1.226829916	1.523863776	1.464632245	0.514595118	2.657894864	0.219925655	0.829745571	4.537841999	2.046452606	1.703761031	1.205541812	2.163320142
LRRC25	3.007665162	1.688324807	1.597435983	1.431746764	1.789627468	2.036157679	1.928438315	2.683611159	2.08437502	1.283688642	3.171023285	1.935259128	2.14994833	2.628902598	1.885054992	0.559391795	1.732471678	1.344990699	1.409088539	1.495408096	1.396607263	0.743005484	1.359718734	2.062737234	2.053724409	1.458927966	2.54557562	1.482682422	1.059992474	1.353166752	2.403593434	1.861086054	0.750532603	2.38422383	1.799317792	1.511650844	1.753455386	1.825292865	2.138511803	1.355176589	1.104941336	2.166352515	0.614132653	1.430039016	1.250490709	1.997276752	1.878686435	2.095519361	2.171129447
CASP1	2.175381425	2.722276393	2.86489693	2.153588057	2.507175582	3.201016207	3.388456311	2.261446763	2.209745465	1.876725641	2.960193501	2.310652857	2.601560551	2.719554581	1.933556765	1.00380714	1.518519176	2.777413956	1.695883617	2.718763839	1.093575853	1.29132881	1.88403242	2.654902464	2.152468833	2.303957126	3.386418923	1.614554728	1.238146382	0.790573316	2.919729883	2.048000701	1.120057167	3.259792533	2.630992939	1.461062718	3.447002864	2.425593434	2.237517793	1.528645351	0.997020422	2.897320076	1.333943126	1.788196877	1.678114169	2.53187734	2.070413504	1.928309901	3.443232429
ITGAL	1.67352766	2.467874417	2.936799664	2.182553632	2.838936426	3.308689958	1.517392583	1.85106159	1.451179663	0.832717563	2.314783195	2.468924033	2.055607144	2.843298878	1.980515463	0.596978282	1.475772016	1.534792061	1.230174982	1.433696731	0.903345511	1.009777714	1.493840183	1.488805374	1.156347603	1.615930531	2.811947208	1.479556779	1.133952123	0.643402855	1.978942403	1.903375946	1.152035047	2.72627804	1.398912748	0.924537803	3.148527009	1.806686197	2.32266303	1.476397649	0.72675928	2.115636332	0.805721342	1.445100245	1.273456426	2.117440505	1.321115145	1.318626105	2.421706212
CD4	4.290392962	4.047955618	3.978998333	3.459034065	4.123594621	4.351156943	2.971690013	3.873985297	3.196649549	2.613115885	4.306214421	3.897498178	3.507776497	4.208765122	3.338064287	1.769145239	3.386224053	2.37928502	2.215880439	2.554491074	2.177464553	1.619479391	2.71130242	3.48222819	3.191581575	2.40002325	4.082309221	3.148101504	2.122739068	1.589639032	3.478752959	3.504961154	1.8290916	4.266362785	3.132102427	2.56126242	3.958251084	3.152331268	3.743610913	2.309640659	2.095893394	3.923478831	1.748984616	3.059629477	2.350087506	3.114212088	2.620804988	2.723917016	3.861906438
CCR7	0.828353845	2.281063219	2.012485417	1.39768116	1.873933214	3.617609938	1.802040612	1.155013671	1.235566692	0.626210559	1.903822007	1.914513422	1.542979647	1.788400622	1.640892956	0.564513413	1.235365096	0.6309363	1.712625967	0.849685132	0.631380579	0.170631104	0.762241914	0.518023727	1.133232539	0.768788063	1.863546564	0.889961944	0.424945116	0.458663308	1.782163493	0.821257819	0.873685634	1.824887479	1.100934659	0.236671462	2.577476082	0.699480318	1.88758525	0.345489577	0.414100147	1.32086306	0.866484328	1.045551213	0.985304301	1.462752874	1.132097719	0.479282679	1.609951522
IL16	1.280534616	1.690308263	1.595917715	1.249491382	1.248630624	2.145062057	1.169765087	1.659344312	1.02748894	0.50859248	1.485193993	1.160000951	0.986623974	1.779753014	0.818620207	0.563287758	0.881754016	0.78985976	0.752622178	1.069497953	0.32607105	0.515607931	0.705197846	1.191592117	1.023210864	0.790600061	1.880599825	1.598245754	0.595904743	0.363116919	1.122297829	1.042858341	0.795641374	1.858996498	1.071208159	0.821390186	1.947525204	0.951925063	1.79415009	0.670593583	0.396160256	1.64726825	0.550949885	0.886270014	0.658016833	0.881478648	0.529922102	1.096392169	1.428047281
CXCL6	0.994927494	2.28221121	2.624710131	1.960425967	1.754757962	2.725122408	1.968038934	1.797981259	1.531043837	0.108427625	2.103835567	0.841538147	3.270085833	1.297761232	1.639478167	0.531456186	1.529132399	3.211501424	1.247161897	1.949188638	0.653925076	0.700484592	1.154648786	1.397077379	0.736390576	2.460791954	2.850704677	0.680920477	0.557991585	0.280949134	1.211324661	0.526633196	0.563770466	3.011887859	1.964558741	0.44193	0.830628934	1.474433043	1.342562755	0.326933864	0.363421486	1.851148922	0.334457159	1.945868242	0.76584675	3.005549855	1.479408263	0.439043562	2.197051824
TMEM176B	4.347027229	5.534129018	4.333511486	3.476203559	3.912889976	5.346837377	4.241199966	4.075052113	4.726673437	3.17566208	5.200536314	4.257249135	4.666007669	4.592825521	4.130179957	2.012387546	4.998834433	4.522878649	3.776110596	4.398457843	2.213251094	3.66313503	4.595296642	4.176763462	3.785723343	4.386137201	4.931771975	3.20688618	2.849466858	2.677012555	4.207609426	5.059377966	3.288613078	4.50310268	5.059483428	3.410071519	5.271427406	4.394446078	4.42392056	3.418866723	2.139409271	5.399960818	3.581625161	3.613345693	3.77527299	4.457554223	3.505462077	3.462487545	4.714913638
FPR1	2.372464706	1.685829271	2.554046485	0.965961617	1.989636945	1.548435308	1.806184376	1.484012781	1.90172463	1.250598844	1.552751405	2.18986753	1.523817724	2.640817843	1.661389407	0.388106389	1.823605922	0.80443731	1.376564207	0.670695576	1.729622196	0.720194567	1.323735807	1.426578289	1.75437243	0.790030051	2.675034743	1.285809416	0.958896222	0.646536628	3.531730783	2.177029549	0.690771072	3.058913776	0.670532534	0.356240918	1.081427524	1.240536314	2.209289145	0.58442375	0.80738637	2.010297258	0.497417098	0.811066541	0.395885267	1.771674132	1.977990916	1.255729526	1.454029894
SERHL2	1.741845183	2.233852229	2.428766779	2.844523801	4.961238682	2.855292811	3.596744033	1.984850846	3.763617627	1.638771965	3.371511059	2.52555247	1.809993081	4.86370176	2.136645106	3.365380384	4.353928069	2.678267866	3.3876712	2.231713971	3.120867654	2.374556904	2.593021871	6.561309274	2.607189532	4.398546435	3.492337685	2.560930319	3.510869782	3.59010615	2.873659634	2.051054898	2.842586768	3.036866817	2.424910272	2.643861253	3.693376246	3.541254515	3.019428182	4.209085183	2.499620745	2.024132915	2.332832855	2.283456215	2.947961658	2.608611286	3.822419607	7.020936207	2.683491442
NCKAP1L	2.424790871	2.15276976	2.535374702	1.921599537	2.315646014	2.704450383	1.328457444	2.270072141	1.553554536	1.032264713	2.23832922	1.963950869	1.915796061	2.072131786	1.567371011	0.544778173	1.440746899	2.029474279	1.017395316	1.318372344	0.855406598	0.486641594	1.858100453	2.204315613	1.80488156	1.008243609	2.611823828	1.654772365	0.986211999	0.529004395	1.724073719	1.805725179	0.669957365	2.414499953	2.033201166	1.104221211	2.3915154	1.65513554	2.062440808	0.988385043	0.669204068	2.014708397	0.758772794	1.334833292	1.229584273	1.655359298	1.147104287	1.525419608	2.012404256
CCL3	3.517788792	3.534417949	2.649950034	1.432354309	3.379223667	3.844920356	3.095493607	1.16878029	2.583798052	0.504039674	2.33957929	3.818426439	2.133124021	3.983940726	2.198413416	1.024041582	2.948162141	0.779259171	4.587119728	0.887858432	1.960053385	0.542659249	0.514485321	0.907870243	4.843285746	0.815217438	1.697071173	1.46605542	1.384043291	0.737736283	2.076410487	1.124455977	2.406559648	3.794815629	3.342863421	1.383251423	1.447456718	1.629830617	2.599527323	0.963292199	0.87749047	1.59435798	1.308738695	1.415390021	0.880190908	1.821209638	2.467820697	2.312952595	1.21507673
HCLS1	3.421268842	3.305076054	3.548593935	2.919917512	3.20945753	3.852130277	3.260797385	3.673869651	3.498856631	2.043524647	4.325314652	3.311008767	3.315254202	3.834597678	2.913163158	2.171102258	2.60000305	3.283101215	2.395598982	3.155458143	2.146922251	2.061343667	2.742109152	3.360575996	3.360263459	2.614639982	4.008748321	2.70145517	2.128764971	2.082992629	3.585867533	3.28066006	2.659380028	3.427678959	3.001582404	2.339191613	3.660080027	3.287195368	3.514851156	2.422439144	1.771833186	3.445274819	2.208049155	2.595112898	2.195637437	3.664032937	2.844018876	3.664979532	3.57577108
LY9	0.173782036	0.619340125	0.740518745	0.492455659	0.656288246	1.176872245	0.219648459	0.224942732	0.254559539	0.087178091	0.456990653	0.530787323	0.483774455	0.596585609	0.245093499	0.035750718	0.246435018	0.31718183	0.150081318	0.280744863	0.132385038	0.064945335	0.229376999	0.199788399	0.213443196	0.336557499	0.525183962	0.186994975	0.136092608	0.072411998	0.309918851	0.211905965	0.261613904	0.498229828	0.134530823	0.150987729	0.697110529	0.204825735	0.459387465	0.112623401	0.116135628	0.364246757	0.149666193	0.249303587	0.155467717	0.355345181	0.223113045	0.226907216	0.439076671
COL10A1	3.983037341	3.579236743	1.380043387	2.211820136	2.611686748	1.402340463	1.58309884	4.340157212	3.80139478	4.841412319	2.767505171	1.106498565	4.228572702	1.846282521	2.215267699	2.300642464	1.388727728	0.163729668	1.085879571	0.305491792	0.391376682	0.286931648	0.497498964	2.010233563	0.442104957	0.157879794	0.577727654	3.934586414	0.591211866	1.234437685	1.518545709	2.416983803	0.546625325	1.942038088	3.247614942	3.133705404	0.657438505	2.430061866	1.31134588	0.905358724	2.410216476	3.154928097	1.574153473	0.891278456	0.280525271	2.086285595	0.468472036	0.916813773	3.062529083
SIGLEC10	2.115893303	1.800495994	1.96014223	1.786237018	1.991378685	2.305289714	0.986498988	1.99095024	1.120843772	1.182728348	2.933770875	2.101534286	2.021584248	1.810752931	1.752676175	0.657252802	1.095493607	2.030292138	0.108204264	1.403690422	0.942394767	0.314168873	1.911274759	2.203835174	1.035271646	1.139766166	2.588244779	1.594433501	0.797369628	1.017140751	1.980117346	1.363804578	0.936458223	2.424943067	1.887612765	1.217819287	2.346249138	2.321508396	1.554041096	1.625806258	0.521879913	1.761641821	0.813257853	1.114037295	0.965688654	2.185032684	0.962123419	1.718438704	2.36554899
APOE	7.662129406	5.378555359	4.975363452	5.145526709	6.696330737	6.545479469	7.260595839	6.632261736	8.962286638	5.979806586	7.812811085	5.60593114	5.801465139	6.441235278	6.309773171	6.180383599	6.281517347	5.225753908	7.936011174	6.752811312	6.598014096	5.246366153	5.35573217	6.233349928	7.774546496	4.995630965	4.982699274	6.775754336	5.451413876	5.589546688	5.328351155	7.096006197	6.055063771	5.947236332	6.94195761	7.445438257	5.839120153	6.472795436	6.88668577	5.697897852	5.553169436	8.392117844	6.029843257	6.948551619	5.243527033	6.227191395	6.57267074	6.403266281	6.468748943
SEMA7A	2.18906594	1.699051547	1.803976473	1.379032848	1.582333588	2.183929575	1.215573287	1.385205984	1.449906048	0.598416037	1.101206446	1.467466745	1.457469432	1.383563503	1.195800516	0.967647912	1.036390463	0.951747153	1.13295025	0.932924426	0.763185818	0.70780629	0.960065231	1.733693114	1.371722946	0.767463547	1.736583398	0.743990191	1.12182848	0.407904111	1.692053968	1.241213935	1.484175332	1.840167362	0.878717208	1.07207469	1.633828707	1.144361221	1.613462044	0.754652058	1.569168383	1.569766392	0.580785997	1.501111185	0.836460899	1.650923655	1.092545696	1.187653211	1.442670828
FCER1G	5.683480519	4.709184383	4.697951922	3.817311499	4.92430347	4.965150677	4.5936576	5.176286239	4.747806686	3.628895591	5.584943926	4.688274111	4.717049443	5.119411996	3.975684528	3.132918097	4.137844509	3.670691579	4.371708591	4.310064795	3.988110654	2.849231557	3.22202556	4.904018977	5.124727155	3.79529159	4.728665512	4.02256931	3.547633792	3.496320961	4.641626122	4.516849029	3.119867888	4.625933868	5.13556479	4.388425435	4.477980301	4.26875857	4.546616494	3.752677706	3.344009226	5.766743319	3.54037048	4.462126039	3.576771607	4.274185322	3.953311049	4.281945445	4.898193112
TNFRSF4	2.531022175	1.690635644	1.01910541	0.781138158	1.456224802	1.734624973	2.903469637	1.560928337	1.409776126	0.944149221	2.690034003	2.1185077	1.509391328	1.758916508	1.418753897	1.068099586	0.805408338	1.591377844	2.191567118	1.960327151	0.876951536	1.881066804	0.306503149	2.183059994	1.993352628	1.848347766	1.604832015	0.532363774	1.200253272	0.627996907	1.667435566	2.101280357	1.590223248	1.567374029	1.216174349	0.908275881	1.959461653	1.790061978	1.877435238	0.55189621	0.359100728	1.840041799	1.190551434	0.785508343	0.790556115	1.677877466	1.452469122	2.473255744	1.354420101
JAK3	2.228813114	2.437758929	2.094802407	1.632967139	1.857216003	2.655569155	2.062832077	1.673436974	1.512144024	1.37421275	2.02283443	1.678417785	2.006551571	1.947043748	1.493080454	0.62036102	1.541634774	1.535916423	1.290584202	1.695035386	0.716414026	0.955878141	0.850350536	1.550002704	1.780416315	1.316033022	2.502194584	1.621796906	0.75999868	0.657122807	2.172973591	1.937766939	0.9283315	2.073196562	1.107968422	0.783981273	2.332593736	1.754173814	1.996963721	0.9906	0.40748043	1.864143439	1.451357024	1.056203079	1.029913504	2.238059621	1.544000691	1.564758419	1.863620195
HLA-DOB	0.703284943	1.978482493	1.256929365	1.681082779	2.042812764	1.977294512	0.367962709	0.928510785	0.912024237	0.768142821	1.178107086	0.63996662	1.419973033	1.419811569	0.849438509	1.290869327	0.78258756	1.650381265	1.106268675	1.038592847	0.224580395	0.390338495	0.932313349	0.547584609	0.546258628	0.492798401	2.073961747	0.642496418	0.157803177	0.496182087	1.187011745	0.919506406	1.003786728	0.817825368	0.759412282	0.412376151	1.551334874	1.021013669	1.185169284	0.583092985	0.49710555	1.008008974	1.505504237	1.445580966	0.526896298	1.374546026	0.545601307	0.382883486	1.416757719
CORO1A	3.216542947	3.970942391	3.934157866	3.148839929	3.497282959	4.35345337	4.103665275	3.048591805	3.492012565	2.338484911	4.263356178	3.672572417	3.255437802	4.178765287	3.031577033	1.728173383	3.000961922	2.494228261	3.400178733	3.677172069	1.777623845	2.257516754	2.349923561	3.107367791	3.035373011	3.311858189	4.271906085	2.619939745	2.14736503	1.525502409	3.386613635	2.768423831	2.259830023	3.60366177	2.711388867	2.593811788	4.40132264	3.157702505	3.740271369	2.802818955	1.583578982	3.569173715	2.659964218	2.706611734	2.501653047	3.558399458	2.58716781	2.538885152	3.79682763
S100A9	4.869091592	4.218020688	5.515861143	3.292428924	4.955433966	5.808498301	5.460564383	3.677689645	6.030186878	3.212326573	4.366713206	5.316238436	5.650791555	4.701248921	5.201713838	2.06069791	5.083820146	2.506027255	5.593090507	4.608570455	5.072604172	2.649685862	3.631934708	4.462442486	3.072271653	4.486406157	6.97942284	2.571505351	3.365281988	2.122764183	6.901867029	4.266211066	1.757095445	6.391311121	3.441935191	2.313606321	3.736193495	3.370322504	3.386480365	2.245554302	1.607502237	5.247908396	3.409272316	4.443822388	3.702489776	4.04499187	5.88101507	3.101852276	4.420110571
C1S	5.778166285	5.941335302	6.309344786	5.568584506	5.486965472	6.296904727	5.879489676	7.169355588	6.048521963	5.545210306	6.330087363	5.014866199	6.640055793	6.273068357	5.3518103	3.869113249	4.284951713	5.249673945	4.840252282	5.477374379	3.264672671	5.408016233	5.175562037	5.531972142	6.6848279	5.232095899	7.086764382	5.601984621	5.237667016	4.079451905	5.531140598	6.857123816	4.620535984	6.744912962	5.742820918	4.741782963	5.705260188	5.840814509	6.768749605	3.509333212	4.101121307	6.916659358	4.16104421	4.626314179	4.696875543	6.268480607	4.632120369	4.815993005	6.379643962
IL12RB1	0.900288623	1.065474152	1.684184337	0.800704033	1.120613151	1.462690353	0.587245998	0.892912591	0.782361393	0.624613981	1.28133226	1.16091269	0.964086817	1.149363378	0.900361047	0.385219284	0.771049933	0.724271733	0.76361317	0.868093161	0.319119845	0.212550561	0.546332352	0.912479328	0.563214197	0.718437554	1.072222088	0.52004456	0.443359547	0.301055294	0.847101899	0.48316604	0.441354086	1.0813482	0.613412357	0.541131837	1.594966022	0.696238288	0.927923508	0.628022502	0.236139625	1.004804067	0.339172309	0.568490804	0.439063732	0.935667928	0.554197703	0.56198837	0.952440887
ACKR1	3.662802761	3.997758443	4.706241157	4.897274554	3.730663545	5.085197043	6.626841523	6.183488641	7.132903511	2.843151058	4.918161628	5.226266505	5.275440822	7.144277191	4.859763295	3.304568153	5.076714656	5.14494416	6.831626952	5.717867266	3.296748206	4.539344969	3.630518435	4.786673448	5.397013121	5.098374461	5.332845008	3.459883331	4.190164225	4.347701109	5.709910158	4.782005773	3.848750051	4.689006318	3.903420999	3.385064946	3.573907747	5.11043727	3.964448575	2.913131741	2.981081024	6.208145928	3.711746153	3.178602398	2.883270119	6.151799452	5.384811148	6.294552042	5.704886521
LSP1	3.906975438	3.59232107	3.670281291	2.91788848	3.353703727	3.968857391	3.520534999	3.043491606	4.134592707	2.033093934	3.632719028	3.7132362	3.677900901	3.687724124	3.206627183	2.025752944	2.910815354	2.738177116	3.286134415	3.21193299	1.941225497	2.022159175	2.37957152	3.163507184	3.851269137	2.748825479	3.892210754	2.67483664	2.200354611	1.846800807	3.086254167	3.111032325	2.026028459	3.517165236	3.075133416	2.858444633	4.11734316	2.954560912	3.640551441	2.157783752	1.842733495	4.244683499	2.618880251	2.936781066	2.736312944	3.280902705	2.710931576	2.016656308	3.908218791
SLAMF8	2.582665967	2.321774265	2.30648813	2.423890562	2.531338503	2.714165847	1.356996318	2.396083411	2.203117353	1.514916633	3.567531864	2.105991288	2.15840999	2.56940356	2.02373033	0.909296895	1.810689298	1.636448057	1.19342339	1.312824251	1.158728631	0.592622872	1.752661477	1.80165143	1.209825618	1.43533733	2.744199044	1.501411786	1.443808859	1.303705091	2.304010342	2.156975545	0.526130137	1.841347529	1.812204829	1.205263479	2.543951384	2.006367858	2.101569711	1.147248098	0.929427194	2.074276725	1.14529378	1.649832094	1.638843429	1.93570659	1.817488046	1.641808116	2.670421885
BCL2A1	2.443710232	2.23175498	2.207701314	1.512272688	2.646480925	3.063137312	1.887033893	1.369603736	2.822294338	1.102591044	1.787306769	2.176797087	2.212114874	2.292246917	1.673007834	0.705071678	1.809352272	1.236924684	1.69120199	1.896196111	1.746963753	0.567459679	0.761045131	1.138919528	2.129917346	1.147775384	2.079444906	1.076104785	1.152311769	1.501640171	2.787575105	2.0150553	0.969712179	2.054258514	1.915792415	0.943934858	1.752594924	1.253194965	2.028244176	0.698804162	0.87144083	2.498932939	0.985960728	1.786922863	1.265407591	1.534085074	2.378803382	0.720910129	2.147882495
EVI2A	2.29817279	2.562270029	2.732041524	2.196093591	2.812960578	3.434658003	1.729824946	2.728534114	1.791147384	1.357946588	2.810688416	1.87032389	2.595222874	2.924765486	1.680757192	0.848691893	1.705531674	1.728063329	1.0245386	1.453239733	1.238801516	0.752058201	1.4700562	2.094123445	2.049088085	1.402626975	2.479436759	1.888332638	1.125763756	1.289662363	1.832799736	2.535726737	1.328809674	2.865976086	1.97834065	1.264999316	2.334000978	1.670280642	2.393432488	1.071891445	1.075332411	2.301862324	0.921276911	1.559428557	1.245510346	1.935401133	1.10346871	2.071779195	1.815387889
HLA-DPB1	5.781574632	7.113957996	7.000029409	5.869250053	6.766205161	7.078783265	7.678593155	7.11120573	7.243357347	5.54741022	7.979486253	7.1313871	7.021241453	7.229624023	6.626495997	4.436686002	6.039612717	6.750569096	6.76561683	7.170476616	6.228075314	6.298209575	6.845677156	6.796137962	6.833775218	6.892087786	7.345774476	5.890979861	6.055235924	5.023691081	6.50367412	6.452657509	5.880352172	6.916177241	6.946953647	6.064800809	7.218537813	6.648751883	6.881003958	6.669522756	4.903498231	7.496502733	5.797361316	5.511084245	5.921533982	6.653581276	5.404324059	6.464912257	7.162534699
CD53	4.692165952	4.516704063	4.74121288	4.001657648	4.628910272	5.043984805	3.149280259	4.297980315	3.805344371	3.027534667	4.74146246	4.059308809	4.226034638	4.551526391	3.428209871	2.202278996	3.612798771	3.733141863	2.815921397	3.289947248	3.012857402	1.954687187	3.431969747	3.885740028	3.92459706	3.06961923	4.538226949	3.565675979	2.875697145	2.662377183	4.393645369	4.041246386	2.778877327	4.615073363	3.91560826	3.136203249	4.300155627	3.926964443	4.246842492	2.883013132	2.688241023	4.327470822	2.437064863	3.63622688	3.14555967	4.077502752	3.646778309	3.940714517	4.510838642
MFNG	2.928697818	2.624791775	3.073263749	2.290913187	2.033631361	2.782169593	3.235576917	3.165007558	3.070324399	1.442389249	2.945285311	2.718071885	2.274506409	3.301799542	2.283574482	1.768308021	2.528859811	2.398203128	2.359259478	2.742155421	1.0059101	2.165068914	2.101146641	3.179209338	3.093312136	2.16404821	3.063495148	1.718285883	1.807021139	1.015876779	1.858723674	2.77587397	1.735332073	3.045592872	1.803259465	1.736933055	2.456753961	2.991655653	2.614081865	1.771191623	1.114331729	2.869245252	1.938037336	1.607461149	1.986133254	2.699990271	1.518469471	3.371815455	2.529833716
CD84	2.680551182	1.609186179	1.56942106	1.411163122	1.877876663	1.9252701	0.473877391	2.104161051	0.944372935	0.712137679	1.706705733	1.139025736	1.190699417	1.658013018	1.017792877	0.304310096	0.947625792	0.750792739	0.438172796	0.443992059	0.835523855	0.094973266	1.040116611	1.078690279	1.044519526	0.400709959	1.357674686	1.318362413	0.714095187	0.354916402	1.12462825	1.288824686	0.48304189	2.032796733	0.912764464	0.681555204	1.418437628	1.407722104	1.341679519	0.559029263	0.551383225	1.581595741	0.187089394	1.206202525	0.625543312	0.891589227	0.683802279	1.189918341	1.640649072
CCL5	3.548094006	5.154446839	5.627924903	4.61730121	4.707505111	5.479756585	5.723726763	3.906754838	4.404915074	3.433510309	5.343297288	4.336955959	4.587263284	5.636885997	3.76676313	2.833460811	3.538574144	4.95548301	5.349156346	5.164809664	2.938251141	3.816122632	4.308981245	3.717170802	3.83143502	5.349705343	5.383625594	3.652469952	3.203166205	3.587289269	4.63844409	3.674398003	4.134835985	4.892173318	3.627851449	3.13129603	5.836802289	4.143525683	4.759701905	3.779285426	2.253506186	4.474809298	3.334507762	3.705117252	3.738857538	5.064188182	3.746933829	4.076705198	5.704853496
APBB1IP	2.262305789	2.285919591	2.434068613	1.83453721	2.106630348	2.654067054	1.217737063	2.236442284	1.825860368	1.164281354	2.213448832	1.665108062	1.617945832	2.336887196	1.647552298	0.615001834	1.611455437	1.487883815	1.003167365	1.405417551	0.886757392	0.659958667	1.60025186	1.593812586	1.721874575	1.087033347	2.322635664	1.787866799	1.128836068	0.627844994	1.542592894	1.927923417	0.825989792	2.446212757	1.706372809	1.36307667	2.489683353	1.913037122	2.00208533	1.133072112	1.021341267	2.138648974	0.837434776	1.463602947	1.11494392	1.906471539	1.268841221	1.263534703	2.249455214
MPEG1	4.089902849	4.214612756	4.653750617	3.802345964	4.250021647	4.547097396	2.723239406	3.967276663	2.601092253	1.830758511	4.50068071	4.072358348	3.848576047	4.673168979	3.264236694	0.926974846	2.861625078	1.817095787	2.160931611	2.448181226	2.338609768	1.178973581	2.266780251	4.198342969	3.532315613	2.310267315	4.280363989	3.059429295	1.931245099	1.076837448	3.565091616	3.282838017	1.456149085	4.729190879	3.340308822	1.673202737	4.108706139	3.165393756	3.575720077	1.943787432	2.140826963	3.518293327	1.865731478	3.103866935	2.269929085	2.563585804	2.420392804	2.571032518	3.078096393
C1QC	7.198958742	6.26351751	6.488272763	5.953842538	6.925168213	6.349599259	5.939754597	6.973914357	6.34529695	5.437338719	7.876835502	6.552869699	6.502984724	6.562869506	6.106111453	4.347964222	5.727069246	5.115421706	4.622938356	6.016255372	4.961020395	4.548885156	5.038529217	6.963832368	6.745218642	5.641657099	6.803793142	5.879279886	4.751259231	4.445326606	5.821580248	5.9077024	4.403482788	6.827390681	5.958620591	6.052006113	6.345837674	6.237483803	6.546734704	5.988192066	4.903970909	6.911222543	4.64373676	6.067416635	4.968464305	5.796940382	5.321046587	6.106318362	6.171810075
EPSTI1	2.538198051	1.904947764	2.232268232	1.414309614	2.721687077	2.338113947	1.74977871	1.795422001	1.068083836	0.872230169	2.535516025	1.250288875	2.457398415	2.20818672	1.704438562	0.782525172	1.039623426	1.171315022	0.880524441	1.625616661	0.580866716	0.512299457	1.465194956	1.355331334	1.558401677	1.350048512	2.563643753	0.961297599	0.615514919	0.251725535	3.134980397	0.934696186	1.448503519	2.481000434	1.101797146	1.086553839	4.420435983	1.41118873	1.45197221	0.72378331	0.509289351	1.463298605	0.772703797	2.93522666	0.677009005	1.351363618	0.791523313	0.884273013	1.966068675
CCR5	1.539633568	2.530394906	3.215843714	2.292519919	2.768544377	2.872824214	1.483741002	1.659181398	1.245750853	0.935517767	1.242487397	2.050204879	1.53996351	2.296134559	1.398535215	0.598354924	1.503920946	1.096199116	1.331535592	1.329859282	0.979364833	0.728949439	0.736076927	1.09155677	0.96710134	1.104543408	2.68972216	1.434695922	0.944169064	0.71287624	1.814019801	1.434265018	0.729665133	2.391046222	1.417844147	1.067530209	2.582047777	1.468685935	2.206901081	1.229014453	0.443117698	1.991581183	0.66142964	1.498321144	1.398202997	1.796662298	1.447657615	1.040774486	1.927375782
ARHGAP4	2.796310583	2.824032943	2.428766779	1.98637807	2.590739282	3.021024008	4.009169463	2.625677076	3.374729083	2.246622897	3.710659212	2.848441853	2.573437435	3.374372896	2.880294152	2.931969583	1.909907271	3.094734928	3.363158102	3.304526655	2.010282914	2.384842628	1.683036254	3.001098551	3.220694789	2.859807078	3.548993188	2.701754971	2.163267311	2.125778888	2.936754562	2.561347968	2.65681173	2.723995213	2.983985246	3.184714807	3.451184318	3.071314396	3.160522674	2.892111416	1.734933565	3.082059034	2.772044392	2.565877569	2.444313014	3.456623507	2.535815829	3.197299346	3.559711533
FOLR2	3.152140914	3.101328132	3.08522055	3.005744464	3.364150956	3.612990622	3.591594364	4.496042589	3.440296252	2.192138672	5.251035637	3.022516483	2.689622569	4.764593026	3.033723265	0.947839696	2.982940149	2.119916634	2.878440417	3.476602837	2.195484853	2.290288754	1.939535545	4.449563667	4.49966928	3.022117173	3.979359687	2.908645127	2.214129656	1.518233647	2.985841676	2.60739308	1.995392976	3.788518614	2.953823182	2.469605676	2.979955086	2.852234597	3.891096153	2.033282006	3.161828158	4.331808912	2.492004494	3.254670108	2.37941261	2.609674738	2.52071003	3.964104625	2.08298581
NCF2	3.595254977	2.170903213	2.695418729	2.322159359	3.014697672	2.83742082	1.307353838	2.78143796	2.707673505	1.638928143	2.637476048	2.697295733	2.559758087	2.883480542	2.384871868	1.011296879	2.373925582	1.067906974	1.410470243	1.544243545	1.950279291	0.654026725	1.578971503	2.270111504	2.678878192	1.288417493	2.874773902	2.140836946	1.658285151	1.057945134	2.83603918	2.640902441	0.940598303	2.999917274	2.381355871	1.743192904	2.136306685	1.763414505	2.445206483	1.081820666	1.159651798	2.992893401	1.147789977	2.216001267	1.686705155	2.207884477	2.357538179	1.780316283	3.18071897
ITGA4	2.530216878	1.802057281	2.076149486	1.714408201	2.270367195	2.476028484	0.278048688	1.944859303	0.253358303	0.967958048	1.330854937	1.375930051	1.849033265	1.937240182	2.202050567	0.382971984	0.874835613	0.33110036	0.445178061	0.264247148	0.672783885	0.154347015	0.963598863	1.320175284	1.04318953	0.243086362	1.871006457	1.345688403	0.56403107	0.093326	1.2763512	1.43156366	0.222641332	2.126507871	1.033117801	0.640444095	1.663013384	1.539603042	1.391038747	0.679183044	0.481045039	1.308656494	0.25002237	0.718578235	0.398246584	0.975948174	0.651970939	1.280669263	1.411411422
PLCB2	1.987081991	1.85657	2.249087694	1.340168081	2.005791741	2.396673107	1.806137656	1.814821139	2.065696175	0.923245867	2.311138798	2.33384229	1.696743446	2.503010816	1.67310901	0.849182488	1.163126932	1.658142279	1.352941618	1.695997427	0.985004823	0.836261903	0.891516176	1.994571918	1.729230406	1.297575839	2.569502881	1.581577468	1.592695405	1.065924899	1.752645247	1.947441554	1.369885111	2.212197123	1.92935784	2.394549962	2.203242841	1.958260909	2.151830722	1.398758433	0.757134011	2.013019326	1.610455705	1.50987598	1.507114472	2.164613891	0.942017947	1.463402638	2.259869523
FCN1	0.796160444	1.333625857	1.49988286	1.189304578	1.716730095	1.107043989	0.45762874	1.196382704	1.188395368	0.269328464	1.280587287	1.858081003	1.305445589	1.830575457	0.658308798	0.364074525	1.247477319	0.167050871	0.803566826	0.802378902	1.091490914	0.288367643	0.247244055	1.030162288	1.093021927	0.885971589	2.432010413	0.481833914	0.828703452	0.129908702	2.774120562	1.1171827	0.136531213	2.621559946	0.543215473	0.210492696	0.854956911	0.783570404	1.058227123	0.152469607	0.401470301	1.540380177	0.362735517	0.641204065	0.336965899	0.74594508	2.098295903	0.539538795	0.375495283
LILRB4	2.644428875	1.966614054	1.63453113	1.386618634	2.394442283	2.220661287	1.728000304	2.116839841	2.662417932	1.382166991	2.355270702	1.687248908	1.790861025	1.986560007	1.811946228	0.707229361	1.513184226	0.667056737	1.452939981	1.096096787	1.385298685	0.614260513	1.29458275	1.869399083	2.20005716	0.946003137	1.566927819	1.606952982	1.03231012	0.620787541	2.006784389	1.668312837	0.571574208	2.112654259	1.911415396	1.803467895	1.672732423	1.301801495	1.783092858	1.288580975	1.069060617	2.192703078	1.300170154	1.696001355	1.073476894	1.06937683	1.076252587	0.986719963	1.982913174
S1PR4	1.284691394	1.72434835	1.256133087	0.801653305	1.259251335	1.661483246	2.03556431	0.944537727	1.534075809	0.835960563	1.558197872	1.665571977	1.193101491	2.006789011	0.82855684	0.840385127	0.992594889	1.286445238	1.441689937	1.889170179	0.420654553	0.70555477	0.851512493	0.983061616	0.982962337	1.415229978	1.962447896	0.611196393	0.600509814	0.739735706	1.162260085	0.824265298	1.313596081	1.306874127	0.850659377	0.453598448	1.658095742	1.127092241	1.957674286	0.973757353	0.738232893	1.285066046	0.715253397	0.835222361	0.915327425	1.385773948	1.167601595	1.602308652	1.312170862
TIGIT	0.230668276	1.234780162	0.986821153	0.823169734	1.475375972	1.774540162	0.548741728	0.359746076	0.354914922	0.302308139	1.461183652	0.856168275	0.985338007	1.088640907	0.731503831	0.141808418	0.499821684	0.303625389	0.807552934	0.476237928	0.206818828	0.096165007	0.263807032	0.12292118	0.308819503	0.434999742	0.873213724	0.51837798	0.126540325	0.277266681	0.516494281	0.415042444	0.472814272	0.823419917	0.50859526	0.174351382	1.811876182	0.393955863	1.085829984	0.541795096	0.141002907	0.676429633	0.159479038	0.60957093	0.302267413	0.560311608	0.642304926	0.314265423	0.818896626
RCSD1	2.971439796	2.065313407	2.29923695	1.850549507	1.922725756	2.531757669	0.870786024	2.457461667	1.481937358	1.14522971	2.833229353	1.771174593	1.860730381	2.306602578	1.664997646	0.411507497	1.549032332	1.565856772	0.631743695	0.98650732	0.948930567	0.691472194	1.616390448	2.385095762	2.24463792	0.937431654	2.507718558	1.824809418	1.098814404	0.856418119	1.387287558	1.927245013	1.396835744	2.527638431	1.200854016	1.189286478	2.071466291	2.238712025	2.309008594	0.757458275	0.748905306	2.062137732	0.675942393	1.444563509	1.082214675	1.768655625	0.931134523	2.68249584	2.288214418
ARHGAP30	3.220276467	3.127993691	3.403490069	2.783658022	3.199988889	3.734912381	2.425041319	2.600146237	2.543107952	1.965273386	3.274314732	2.86551524	2.968551139	3.611074679	3.038663172	2.464044254	2.435874967	2.09092779	2.281955206	2.258323197	2.045126225	1.262467669	2.357738707	2.530617559	2.555995408	2.026800498	3.438669281	2.183540585	2.126742435	0.954855863	2.80812736	2.642441992	1.556695834	3.397335297	2.414413239	2.451465066	3.471482845	2.488554599	3.133727351	2.461414497	1.724742716	2.992559364	1.790894425	2.637724558	1.860360031	2.680178036	1.999773481	2.481868519	3.037880704
IFI27L2	2.762466492	2.79508832	2.766850259	2.559414203	2.098714509	2.816372868	5.697216711	3.405101851	3.677105168	1.90067475	3.968336417	2.688622974	3.004568872	3.269301922	2.789927203	1.9080333	2.776695367	4.270805599	3.907410027	5.051858129	1.389231015	3.525440757	2.578267298	3.328396356	3.682039802	3.715716441	3.981720477	1.668419104	2.285861331	2.785527201	3.133476203	2.972251329	2.574820894	3.256976429	3.005418616	2.136296514	3.59644821	2.924209037	3.347345351	2.213415161	1.300590241	3.956393883	3.755762285	1.933246079	2.433617021	3.586831314	2.153811612	2.930907573	4.81739309
HLA-DRB5	5.560272652	7.552848245	6.840280139	5.615740529	5.763489476	6.530955877	6.5880154	6.930207376	6.533490979	5.510347913	7.138693184	7.693416235	6.668895585	6.42557013	6.333603338	4.296883448	5.486364172	5.834196346	5.321481972	5.913688553	6.249064251	6.958012868	5.197817203	6.341830291	6.221962745	5.830072494	6.258345771	6.656565614	4.944569003	4.573783424	6.435754181	7.106867527	3.770153617	5.829040485	5.705928159	5.343744849	7.716992945	7.508848618	7.571422717	6.48735798	5.836429308	6.690599627	4.739248267	5.238867246	5.149570378	7.482217479	5.407379158	7.681355206	6.09312254
CD37	2.501271457	2.892871932	2.461426239	2.00106607	2.665397728	3.253981617	2.070384512	2.88924502	2.633555469	1.414276705	3.065096586	2.52776775	2.240581149	3.06980047	2.261551497	1.328808305	1.760103379	2.261919298	1.596864574	1.959046713	1.606803693	1.094314521	1.797233851	2.005779408	2.849422378	1.819764148	2.887880645	2.002224428	1.654019948	1.451115254	2.587637102	2.565115911	1.970000976	4.308222359	2.134549937	1.801077973	2.947856457	2.509391932	3.141012889	1.655274232	1.284595527	3.419590428	1.447891013	2.043176844	1.738052459	2.87807571	2.185125265	2.323006092	3.147800999
IL2RA	0.837959714	1.018777134	0.823989517	0.847317568	1.634462221	1.423273798	0.179120629	0.944696514	0.228888839	1.259948376	2.002146809	0.792767858	1.140801225	1.095000479	0.954662075	0.100347295	0.523601197	0.366021194	0.394781123	0.263060547	0.596837282	0.092337286	0.411237616	0.954653645	0.403958208	0.212632042	1.039027129	1.074193249	0.182997125	0.510811967	0.686480223	0.489293682	0.332794347	0.709291048	0.553508601	0.7387114	1.007687743	0.595446443	1.03967747	0.324834287	0.311110103	0.479593289	0.29179461	0.515514574	0.207559682	0.49747996	0.565751273	0.883313008	0.736437029
SIRPB2	1.237605607	0.801284448	0.462564927	0.346518603	0.546655585	0.677873165	0.294403119	1.152168772	0.406450527	0.211579846	0.330157818	0.608352971	0.537054132	0.73168488	0.161403482	0.268439343	0.535909068	0.511103312	0.328044024	0.059445634	0.087012784	0.101617797	0.353271363	0.516466628	0.267677109	0.217611351	0.920489157	0.657746285	0.19541201	0.097508799	0.569158878	0.801552466	0.135159091	0.804976359	0.383917428	0.485092503	0.666883642	0.285393188	0.555997046	0.344390598	0.221121401	0.785576389	0.079388913	0.48602088	0.308749248	0.394474208	0.180519578	0.433571306	0.477373267
SP140	0.582905843	1.009492073	0.831193957	0.641199103	0.983729848	1.240403546	0.58977411	0.388491391	0.553246089	0.303369115	0.979004528	0.479424053	0.811763514	0.896777323	0.591754707	0.256616147	0.393404337	0.638626816	0.268629517	0.522316084	0.2786369	0.225559173	0.3811104	0.447767068	0.333949539	0.25338413	0.840341711	0.3617979	0.23508939	0.171359617	0.759929925	0.467673455	0.30590282	0.808911361	0.360441505	0.345201914	1.089194739	0.391190873	0.800780843	0.425045162	0.246982639	0.777298464	0.34237028	0.422233935	0.32692221	0.692877036	0.467253287	0.39633053	0.942723263
CTSK	5.696791087	4.832013735	4.918520073	4.488760272	4.590850849	5.18407839	5.149203339	5.972475199	5.619570063	4.662192876	5.619095818	4.317601961	5.217152778	6.075536274	4.483397578	3.983775591	3.924375332	4.405909728	4.25451355	4.122006914	2.981726312	4.176021842	3.498342938	4.64494953	5.976252248	3.95417119	5.817207844	4.922943111	4.367632573	3.633427201	4.245229608	5.567932756	3.438272818	5.609828801	4.855096015	4.76770691	4.723347953	4.505510294	5.656531682	3.559353632	3.672046202	6.131720555	3.816786316	4.224598794	3.870780476	4.65851049	3.432264073	4.426284081	5.905184987
IKZF3	1.6852345	1.910171959	1.980749557	1.576930493	2.226631211	2.555624533	1.064006235	0.791907587	0.783607969	0.632718473	1.427383824	1.13118187	1.327806714	1.93118395	1.518863704	0.945447141	1.423117706	0.965038794	0.94671668	1.026288047	0.626774808	0.478492284	0.90027904	0.821155712	0.729441718	0.912195324	1.657851371	1.10513802	1.115942501	0.836330293	1.148214953	0.903209511	0.790807245	1.716976309	0.754989822	0.815139927	2.083661919	0.910897587	1.412554083	0.878411697	0.297625093	1.192564781	0.738713667	0.799724497	0.69289874	1.627911771	0.807100464	1.080283244	1.870353054
CLEC10A	1.426736694	2.694733547	2.937503046	2.528803904	1.743411529	3.030806199	1.660851156	2.371009131	1.830126958	0.634212705	2.439299539	3.314712262	2.698445776	2.998574936	1.618991454	0.549214282	1.459967855	1.896953461	1.147053344	2.168310519	0.773848304	0.784664796	1.10766311	2.582924903	1.315831448	2.076319631	2.600160079	1.093053208	1.018918197	0.672679557	1.83959239	2.048892586	0.678738743	2.262183902	1.445980855	0.516097475	2.495582786	1.722627241	2.500828996	1.292335255	0.904919934	2.072120989	1.087170158	1.410057929	1.162519026	1.716268423	0.800066986	1.175049686	2.447649292
SELL	1.916084006	3.080260632	2.593964251	2.255025976	2.427729975	3.76477169	1.332686193	2.542163047	2.01009199	1.143312208	2.638188189	1.755427961	2.362331405	2.925025197	1.879237064	0.74125033	2.118702069	1.218881279	0.836792371	1.153100476	1.584158315	0.230607741	1.426076601	1.247929831	1.589093909	0.799361175	2.601130575	1.350637093	0.90066388	1.23653936	2.934296379	1.676287794	0.588789652	2.92995356	1.992623844	0.49588637	2.999722823	1.478458832	2.106169933	0.767083115	2.528164817	2.017989069	0.917080658	1.466206064	1.071825994	2.417995276	1.80105152	1.702099428	2.88586056
BCAT1	3.484889871	0.910132698	0.890760325	1.585324078	0.897724444	0.90519564	0.519001493	1.5558459	0.726300702	1.172552184	0.862074016	0.581621943	0.668532504	0.866462726	0.743954352	0.114462481	0.926309931	0.63992159	0.73727396	0.822768613	1.614689627	0.192347453	0.49591381	0.503741562	0.817722823	0.305185602	1.217496573	0.627730019	0.373472552	0.268163746	0.728946015	1.208750836	0.223981059	1.432350995	0.38153569	0.361520699	0.836528124	0.805809691	1.13782075	0.164147673	1.120566009	0.802863811	0.180168374	3.17774009	0.390333115	1.41776317	0.36168119	0.925431655	1.227369162
CD8B	0.966569171	2.325178205	2.483794378	1.381861604	0.937219525	2.422495864	1.913504495	0.78686764	0.635380472	0.713583695	4.10348904	2.345104434	1.279060752	2.701278432	1.154109168	0.452273923	0.608445586	1.846797364	1.383407537	1.919637151	0.488461927	1.663529223	1.767239038	0.959413894	0.674872406	2.186273713	1.82477961	0.467410647	2.155895841	1.234720677	1.993054644	1.41280266	1.323676168	1.789239799	1.655990087	0.565329086	2.277786411	1.404831159	1.590011322	1.729786369	0.200518055	1.151645411	3.340334089	1.718482916	1.753946412	1.871265874	0.938322043	1.193841001	2.346396863
CCL4	2.23879248	2.795772447	3.943048196	1.956973762	3.960556679	4.595377236	2.538845258	1.854210958	1.668884335	0.984248771	2.560070744	3.777762283	2.484632761	4.23475327	2.533527813	1.250453121	2.551657692	2.09931506	3.205149804	1.219517448	2.250338035	0.806513141	1.427469634	1.340797915	4.01736286	1.946485029	2.917359695	1.418976968	1.787430431	1.271840419	2.209551086	1.259189401	2.038780036	3.610295625	2.879534921	1.144159074	2.247290132	2.328117868	2.573003964	1.279143098	0.968997357	2.282825719	0.736120499	1.365201077	1.245170842	2.887852391	2.420294491	2.525907268	2.567446101
CD5	1.626659191	2.192599545	2.629972652	1.642242007	2.31035095	3.227169062	1.951449075	1.265425333	0.855971218	0.509133473	2.092674405	2.120126954	2.014706864	2.057652679	1.58698486	1.083142325	1.332267564	1.323597424	0.915867529	1.179856256	0.797781632	0.872592411	1.108578852	0.996449783	1.418323867	0.984506511	2.103629102	1.132442463	0.499155998	0.81964995	1.647088701	1.238928601	1.199237994	1.81616483	1.021357874	0.745619244	2.576108319	1.176006619	1.924654956	1.21510488	1.184463906	1.343515935	0.996125795	1.904413204	0.975473663	1.771712411	1.445386221	1.197262595	1.365245539
GZMB	0.596543867	1.840607949	2.563783381	1.307975931	2.353051901	2.115428374	1.878911276	1.21514429	1.574342447	2.03542839	2.292513319	1.59801046	2.167978833	1.929040557	1.427225873	0.980250296	0.486699281	0.843577988	1.976368248	2.066641072	0.735862764	0.456213395	1.079703359	1.039695875	0.788548484	1.611308865	2.252227256	0.626999221	0.739589863	1.641766009	2.462824253	0.61366381	1.419061093	1.532503846	0.5069586	0.599235816	1.995898839	1.686159059	1.11430599	1.822084136	0.135523615	0.947094149	0.683001011	2.283050049	1.327252746	2.026108688	0.428517488	1.86850976	2.185278343
GPRIN3	1.440641853	1.089835141	1.681620076	0.844874299	1.629927642	1.566966247	0.600980229	1.01508985	0.382130306	0.278479802	1.041861647	0.708996912	0.942232952	1.188801309	0.699363499	0.154251046	0.671165906	0.590761551	0.304273884	0.277845566	0.41068813	0.13309297	0.491295918	0.781142161	0.729515571	0.276745344	1.333905194	0.843021823	0.28728317	0.153017572	0.874587062	0.785664882	0.31274062	1.494415425	0.712103245	0.396273818	1.107620971	0.866554507	0.90903223	0.261606014	0.264328196	0.869838551	0.171746409	0.56537883	0.344075618	0.755348087	0.414653626	1.086456655	1.004563729
SH2D2A	0.897572219	1.520983083	1.971487598	1.114925815	1.817742923	1.852767224	1.351617842	1.028086819	1.110600553	0.421317516	1.658976858	1.372505623	1.435268394	1.598329251	1.15421921	0.670809014	0.973036561	1.081119632	1.784289273	1.513265564	0.607157919	1.406238488	0.741444149	0.951955468	0.965896551	1.28127155	1.997336714	0.707848513	0.891372566	0.766073498	1.851798024	1.030149825	1.412524236	1.75994587	0.854444591	2.131509093	1.724705563	0.87229152	1.677422869	0.69062275	0.472239153	1.468701843	0.594689081	0.868969651	0.798309723	1.624021657	1.238699198	1.067613907	1.265152307
LCN2	1.674125444	6.799295556	6.141046578	7.097854998	6.242185568	7.18851505	7.064259244	1.056206387	3.975593137	1.831485276	6.425533891	4.144099934	5.497139547	2.003863057	5.283283814	0.866455369	5.178028495	6.163144902	7.163465877	5.95163218	1.292331744	1.678233581	3.803724374	3.141628519	2.018119509	8.833376649	5.640499258	2.884747188	1.400320256	3.988097736	4.611185472	3.848777649	3.865808017	5.501703699	5.480688155	2.880727232	4.312246769	3.853514876	2.883084004	3.484401176	5.744546039	5.4860587	2.231986369	4.900869019	5.212706544	6.0041481	4.109476318	2.208621213	5.521054994
TNFSF13B	2.240256498	2.470883866	2.568478047	1.721452201	2.716889569	2.560013585	1.41500336	2.270642086	1.337560248	1.427387788	2.192368675	1.581833497	2.011634026	2.381145922	1.280091368	1.033518784	1.077548877	1.368760081	0.506040939	0.990187254	0.813172113	0.631329617	0.978378796	1.17273544	0.878710193	0.946668943	1.721250565	1.273128844	0.977350506	0.757381463	1.396525346	2.228193364	0.868749849	2.060638546	1.763546309	1.830986111	2.142579205	1.38426705	1.777670896	0.961903058	1.212556349	1.439451227	1.232579315	1.237063754	1.290344023	1.232648842	0.813734032	0.872440799	1.764392167
PTGIR	1.646954931	0.314171639	0.385851871	0.197643855	0.449407874	0.408696688	0.30661245	0.891095782	0.661519997	0.418305593	0.952678159	0.465895546	0.713925758	0.676789979	0.60231171	0.235625996	0.249366815	0.138277113	0.446198619	0.273825472	0.234516624	0.180400597	0.046593653	1.151956726	1.043480091	0.214136625	0.32593495	0.188078383	0.117415773	0.179326746	0.453876467	0.429278899	0.128229273	0.147436925	0.431939024	0.412486505	0.438283733	0.667554024	0.603270232	0.314487407	0.160369101	0.486834776	0.466201458	0.24364644	0.086233107	0.279180938	0.533323315	0.711084127	0.331714896
IL2RG	2.07106737	3.933070985	3.970374859	3.449827228	3.673981761	4.518597813	3.358606133	2.479651382	3.345805872	2.35492447	4.029551452	3.368429994	4.221148254	3.785735215	2.950288281	1.775887028	2.861085012	2.745207151	3.061281857	3.372986446	1.346023733	2.363220276	2.817938149	2.038325081	2.013165895	3.61062827	3.384630815	2.110893459	3.111220379	2.568369376	3.085249731	3.546723166	3.173320145	3.279364601	2.632731784	1.596900052	4.196237104	2.372577225	3.166749844	2.427895029	1.673696186	3.546544787	2.489872576	2.485063136	3.139904154	3.913085346	2.58372794	2.341038801	3.974142521
TMEM176A	2.506156829	3.339175299	2.149876871	1.855551932	1.949538032	3.094864569	2.495074028	2.532075144	2.759701092	1.483262006	3.431701628	2.266897749	2.392638814	3.287649683	2.308537904	0.96605406	2.345703696	2.573035179	2.070969301	2.800116866	1.198723643	1.459349065	2.057121813	2.470294569	2.46549977	2.795717761	2.982803095	1.922665787	1.230035979	1.416537268	2.71825379	3.33293581	1.35796618	3.028573846	3.306581441	1.749089504	3.10709844	3.055389687	2.640354615	1.677566101	0.831019949	3.651826894	1.995566878	1.809830036	1.711850318	2.960828936	2.091274441	2.015641681	2.666940621
LY96	3.222284904	3.101028307	3.02948203	2.693315623	2.798203408	2.889271576	3.604737132	3.756945545	3.972089673	2.127131296	3.944404215	2.51410976	3.623842317	3.551336047	2.067141197	1.663169024	2.435383751	2.633369438	3.051910887	2.491175647	2.069217995	1.660589952	2.185031322	2.684612947	3.600580704	2.244583775	3.245005268	1.856433793	1.937516605	2.419335558	3.017308313	2.502145041	2.290293958	3.225146231	3.017202612	2.227401481	2.528509077	2.977174306	2.775899784	1.738817759	1.767210846	3.439335687	2.897404005	2.143977289	2.052583473	4.292460099	2.411751859	2.995977398	3.458162767
ARL11	1.160158873	0.787922083	0.547755683	0.476357473	0.53176897	0.802088056	0.340846801	0.596249596	0.307860759	0.142627502	0.632087744	0.471075075	0.509807859	0.736152403	0.419492703	0.083783958	0.403648689	0.262764282	0.246861044	0.288520006	0.113430284	0.077060989	0.557317384	0.914510411	0.720923694	0.392951228	0.89085688	0.297990527	0.210600303	0.085879571	0.55894848	0.461589606	0.175330862	0.924121848	0.473216843	0.417888174	0.578714505	0.479065903	0.59982365	0.349499106	0.347576766	0.81464622	0.200207166	0.488556316	0.279858786	0.605670197	0.25256135	0.433555643	0.564797253
CD86	2.349409475	1.912406322	2.112901106	1.580384289	2.748944808	2.699732776	1.42073614	2.411020977	1.4121328	1.371974406	2.441118741	2.192496907	2.22209088	2.379708602	1.533516525	0.584763446	1.277532883	0.952414935	1.320486298	1.227492705	1.139684678	0.632576597	1.172771142	1.69397203	2.014088256	0.716105426	2.083058874	1.341514616	0.744698772	0.706899613	2.006732864	1.79686604	1.062207906	2.419647902	1.799285575	1.455186601	1.849359378	1.637018713	1.887671607	1.017436266	0.738064626	2.521748029	0.752197889	1.273003455	0.954885674	1.834390998	1.119503186	0.945095146	1.740512054
LY75	0.928581625	1.085590293	1.200164052	0.716813497	0.925495765	1.539672375	1.215706878	0.782968624	0.485406779	0.239711562	1.001701281	0.722686125	0.856810184	1.066047298	0.402419058	0.264861911	1.811312265	1.199975414	0.314372201	0.635596576	0.262071612	0.237503059	0.600217712	0.607265964	0.599504622	0.486743957	0.933706321	0.247410242	0.227582601	0.074978479	0.668077334	0.547499771	0.343112233	1.398122607	0.715021242	0.801758675	0.84898753	0.829689835	0.585626889	0.198185724	0.278868687	0.945098898	0.359770468	0.55103992	0.488940916	0.775590389	0.421944744	1.294114904	1.415246615
LIF	1.763269313	1.998139927	3.990602424	1.156898263	4.487394293	3.938908243	1.68769316	1.718314629	1.389781645	0.471311786	1.372947136	3.963850532	3.833359179	3.029650356	1.898210552	0.758453502	1.73168809	0.715388523	2.996400991	1.000260358	1.45138545	0.612494974	0.387269017	1.67589352	2.640638372	0.9420636	3.148024366	1.901846503	0.957176807	1.70554454	3.630862999	1.423710689	1.381581236	2.985779498	2.290375384	1.126189282	1.298028436	1.829989198	2.086371776	0.440956333	0.4516981	3.224657079	1.580656975	0.606921816	0.879086054	2.338509529	2.880242017	1.589658232	1.687395014
SLA2	0.700407438	1.625814617	2.037651175	1.10879721	2.166212742	1.809899004	0.88630751	1.010493105	0.787621632	0.657019304	1.525128988	1.357264186	1.255906692	1.573387852	0.940049542	0.787484735	0.865039989	1.126229307	0.829403766	0.673785131	0.606121872	0.523873944	1.233238152	0.796457538	0.723709892	0.95422507	1.474187929	0.657258255	0.792628867	0.654926603	1.456058319	1.138524614	1.081218151	1.357193834	1.016905009	1.333622581	1.996612612	1.177131163	1.163542348	1.396983342	0.203163815	1.253080098	1.146445619	1.053532521	1.193680558	1.534701599	0.772314373	1.298336009	1.282296346
DOK2	2.579528405	2.073242334	2.04790937	1.758812941	2.204606217	2.782929742	2.294637995	2.042892232	2.026246165	1.360067569	2.930405649	2.774660902	2.393442438	2.6135323	1.804471874	0.910344273	1.744623229	1.43586772	2.447990489	1.926527291	1.305720001	0.927491709	1.2440942	1.963212016	2.339551291	2.058323089	2.668741969	1.315455856	0.876049992	0.927633487	2.44922851	1.552506579	1.099572546	2.055036787	1.548785934	1.272336903	2.46629109	2.139989376	2.392955288	1.341783745	1.091788855	2.546144737	1.131849113	1.972276137	1.421884537	2.20507312	1.83421641	1.693726856	2.21278223
CXCR4	6.250296827	4.923747114	6.365674597	3.516859486	5.879565115	7.230286556	4.689919189	5.243106705	4.689210591	3.935575765	5.827941471	5.348025163	5.777221498	6.463216272	5.309258732	2.951897591	4.463303221	4.792608415	4.537093364	3.640772729	3.881083613	3.154626229	4.391753078	4.955174881	5.452850395	3.282570247	6.118627936	4.633996393	3.83666815	3.65006632	4.4499899	4.780049399	4.747473793	5.593265275	4.779701423	3.517762486	5.117101512	5.088173258	5.79860588	3.08570909	4.933402871	5.644436466	3.616839116	4.598576191	3.593707175	4.855256877	3.707988757	4.959859322	6.092033166
PCED1B	2.108342911	2.090438268	1.383703633	1.414418917	2.899457146	2.060574562	2.807848182	2.266298152	1.465359143	1.654325399	2.793588824	1.692985126	2.500338012	2.139200494	2.996426594	0.819350968	2.05153158	2.483735468	1.207345346	1.724744797	1.771765094	1.044347423	1.541866213	1.807475108	2.761728549	1.838610832	2.620560929	2.399173989	0.770177013	1.053547269	1.539873017	1.472787505	1.121058859	1.922158082	1.774244956	1.281127194	2.596615976	2.536991312	2.092467788	1.353480696	0.427648655	2.843127666	0.838851525	1.514829611	1.030583961	1.693599362	1.175171698	1.810499267	3.340650158
HAS2	0.651137772	0.497541601	1.049941586	0.829124998	1.762582367	1.648036598	0.959594133	0.892783755	0.176735922	0.112808543	0.491079227	1.41438201	0.852030619	0.985051482	0.374387889	0.316954047	0.399848198	0.382981084	0.3859698	0.122265122	0.426082234	0.186216728	0.222397826	0.792967089	0.670769906	0.396127846	0.534595934	0.464372995	0.057976193	0.38740011	1.208617492	0.26787224	0.194363107	2.210846403	1.252452063	0.247001334	0.637651602	0.528688627	0.674711452	0.122133021	0.158448052	0.759532059	0.162132211	0.226333985	0.160000027	1.059452731	1.114143127	0.573936284	0.58963629
MS4A6A	3.43032008	3.276555811	3.147700247	2.603978975	3.150543891	3.515706936	2.416741357	3.905335493	3.155459996	2.426057529	4.452899901	2.76376957	3.372007098	3.532094055	2.737277468	1.305416921	2.27747627	2.654688467	1.873117483	2.47076672	1.950177286	1.454162968	2.280648592	3.373269818	3.21947668	2.253000292	3.519755494	2.652226595	1.872917	1.695490521	2.648833824	2.738613691	1.406313756	3.205770434	2.886516468	2.443442894	2.962153963	3.055838797	3.031278342	1.910418207	1.942511105	3.461729852	1.898882269	2.358213609	1.982325611	2.839248488	1.683483946	2.882698269	3.339147837
TNFAIP2	4.140250316	4.401133549	5.534490618	4.230190377	5.39517808	5.294228794	4.875247927	3.171467282	3.682054166	2.756984217	5.839440825	4.708152884	5.372414753	4.89035734	5.123874168	2.574941664	3.464629628	4.413147548	3.597273769	4.012344236	2.717175614	3.122978352	2.183027878	4.242314391	3.80307003	4.631884765	5.198230546	3.942833312	3.060942267	3.134382135	4.236575416	3.733697045	3.041130891	5.107245975	5.847422141	4.528684097	5.050482573	4.928647764	4.667240532	4.490583443	2.631148518	5.31409528	3.486322431	4.435522753	4.067420574	5.27952982	4.233129732	4.228247393	4.975184035
PSMB9	4.443114409	5.152760478	4.700286778	4.632949616	5.834523419	4.779319295	4.73102469	4.084507542	4.967039668	5.480025416	5.534548798	4.349803457	4.389181115	4.252212094	4.405296266	2.952247219	3.694371172	3.590614917	4.098493495	4.884474999	2.949287684	3.307494204	3.974482774	3.460392525	3.941586944	4.180777841	5.034990673	3.559099652	2.661539351	3.84670537	4.617837686	3.655463029	3.425705343	4.333612755	3.382378111	3.824921945	5.671601856	3.771762676	4.939452058	4.379981141	3.589534344	3.980795483	3.637899087	3.726851248	3.778906294	4.685633287	4.241122847	3.921724827	4.573845587
HLA-DOA	2.736865462	4.032390169	4.685388189	3.691827632	4.149461377	4.139861854	3.374823919	3.665628465	3.226961734	2.556804569	4.580674224	3.546807579	5.079883988	3.867567011	3.252177294	1.303526035	3.176866768	3.581782824	2.297294696	3.269459452	2.122414432	1.910752052	3.557970207	3.609640925	3.232472896	3.214306817	4.720096222	3.150005681	2.041041464	1.714201489	3.312052977	3.360239342	2.113459535	4.228305238	3.32490239	2.856135212	3.928744707	3.490805594	3.471814484	2.599091517	1.638293494	4.245223078	1.829976621	2.949760646	2.345687726	3.534153009	2.154244555	3.11040493	4.113543631
CD1D	1.814073309	1.776188224	1.490455401	1.201546641	1.202783862	1.796626062	1.775072306	1.527592619	1.619927995	0.705075371	1.624242147	1.217497017	2.192246905	1.543798853	1.009978244	0.296859509	1.067991306	1.601947115	1.010163717	1.56084428	0.530571364	0.784167039	0.967704545	1.40219159	1.21945024	1.344270439	2.054955668	0.96324192	0.580797265	0.528739054	1.871881462	1.486643558	0.89017093	1.390083261	1.240266108	0.843013194	2.035942135	1.671974205	1.263481835	1.122637183	0.773449631	1.508225417	0.98519953	1.178601031	1.222173446	1.548227385	1.149494249	2.510916612	1.688009498
FAM129C	0.555431218	0.548740905	0.24434467	0.198222001	0.618372283	0.682088681	0.325821203	0.180968399	0.264702876	0.685634677	0.370678894	0.350573835	0.108752234	0.40080193	0.220116722	0.380745878	0.148885224	0.299408574	0.450246208	0.281732827	0.272329355	0.221910544	0.086053109	0.226847111	0.054792422	0.262729448	0.332155954	0.251422598	0.271871757	0.213283286	0.282898662	0.111850443	0.281542391	0.259869236	0.228727844	0.541349766	0.503681762	0.394825598	0.38682108	0.426953929	0.11619069	0.379205684	0.343162803	0.158759752	0.289757753	0.356564805	0.372400139	0.291202604	0.489820037
C4B	1.767958716	3.903941314	4.297228776	4.151609802	3.976585274	4.11768479	1.525860564	1.46932297	4.706993488	3.764135586	4.10256926	2.773930479	4.954192227	1.71668991	3.945173662	1.098478717	3.409616495	1.158112241	1.51919939	2.142317127	0.499175223	1.745285332	2.927512687	0.902354872	0.880712474	0.994403852	2.177987906	2.9273775	1.295532841	1.637166345	2.907052296	3.019801604	2.894980268	3.067645251	2.309973929	3.026268795	0.893712211	3.754185744	2.248288523	1.879274463	1.442857969	2.722506653	1.400964363	1.527879045	3.668712542	3.146284945	0.746053265	1.207550001	2.495044619
MMP9	6.328672599	3.143688066	4.121633109	3.459634481	4.701769563	4.145933234	3.561865345	1.109386087	5.606216777	1.788962218	4.398349021	4.184559702	2.591231844	4.571454892	3.576097129	1.373739502	4.400232555	1.179622731	4.584090629	2.645620945	2.561532334	0.579419989	3.165438074	1.532990068	1.676556824	2.181234925	2.86022636	2.312980699	3.861248899	2.917388925	4.49100238	4.33558131	1.05779974	2.28491727	3.66181408	2.7377171	4.282164397	2.906912242	3.717953007	0.754159233	3.462609857	3.992301762	2.916957605	4.228585472	4.579383042	3.59433816	3.172583466	1.552873099	5.425859363
SASH3	3.255412301	3.47873062	3.181361723	2.58332774	3.065575554	3.84874394	2.855783068	2.429003764	2.701670166	1.23986886	3.007751037	2.892107061	2.690525353	3.280477837	2.303989028	1.125262105	2.366714406	1.80730195	2.338002381	2.675724389	1.643434895	1.293881485	1.88939302	2.458382581	2.249152234	2.128275535	3.319321511	2.144066316	1.635618827	1.186988479	2.45086753	2.473198136	1.518152709	3.100964165	2.327016813	2.054548015	3.626775142	2.439677334	2.90680639	2.025780144	1.222070385	2.714771132	1.749963104	2.177030461	1.933502107	2.560680231	1.930768373	1.839091215	2.577226195
ARHGAP15	1.136698764	1.185962762	1.211939226	0.8534986	0.863352214	1.571524909	1.221772364	1.32842238	1.046612802	0.488962239	1.445765709	0.837995889	0.90401668	1.620222175	0.818181144	0.46894118	0.608914436	1.178578085	1.036500973	1.130695453	0.50624365	0.449956536	1.078856054	1.071698684	1.462669262	0.779468892	1.561838665	0.608168851	0.408479796	0.585023267	0.800549216	1.015264798	0.743296981	1.029876949	1.130457131	0.397897462	1.247160883	0.924618443	1.135705842	0.336773629	0.364200261	1.188605596	0.563763136	0.612133505	0.572005216	1.041085426	0.573796596	1.127754136	1.400103405
RUNX3	1.835245881	2.630513325	2.94505611	1.82651183	2.39307552	3.086954654	1.654542071	1.354132329	1.748855363	0.634609783	2.238983105	2.460328651	2.201562793	2.86249756	1.734461453	0.804095168	1.454701417	1.384621988	0.984593168	1.646257105	0.782072584	0.742413166	1.233275314	1.979783303	1.093899792	1.190514059	2.572896791	1.513917426	0.876316654	0.830451957	2.236614098	1.280589835	1.031760087	2.555985582	1.68797064	1.474732322	2.543172041	1.584432009	1.982165863	2.235733206	0.546839836	2.289630002	1.082408959	1.241061876	1.381635096	1.811802018	1.765785354	1.753729786	1.974860398
MICB	2.336968758	1.720459708	1.082182183	0.966160231	1.196633191	1.630369565	0.514724647	1.467902146	0.333667208	0.405755381	1.202389908	0.684058137	1.352362599	1.11315761	0.712743501	0.515262263	1.283781885	0.695275877	0.861243598	0.443061657	0.264632729	0.336384517	0.736018071	1.472357914	0.868110969	0.909763284	1.281535316	1.185554055	0.770742319	0.371327061	1.211891264	0.95285782	0.498048395	1.419723502	1.04380463	0.333040396	1.25982514	1.230418498	1.254825351	0.363603153	0.200384248	1.215697992	0.54399267	1.086400123	0.392036064	0.896036516	0.607128676	1.480923541	1.176363098
CCL22	0.799148495	1.802110446	2.495770506	1.94262457	1.860575243	2.771491484	1.636527491	1.434624156	3.004003699	0.53206111	1.9009614	2.109742517	1.888263975	2.223937178	1.215621571	0.535165482	1.499505789	0.589298654	1.536772604	1.403128559	0.956249054	0.586585562	0.96621393	0.897704875	1.015746816	0.426944974	1.667211183	0.74356695	0.853233207	0.526719629	2.175311672	1.737671513	0.399269839	1.1678928	1.565956454	0.405312109	1.57383357	1.142078692	1.615948037	0.485624446	0.65017657	1.910733116	1.43373824	0.872003721	1.536812555	1.784010937	1.533644843	0.658480963	2.037580131
CARD11	1.375241917	1.96799137	1.990634015	1.341816721	1.468805237	2.34919334	1.345862438	1.450644429	1.013143911	0.734351361	1.893663798	1.383724065	1.392960134	2.007654555	1.332952741	0.547670619	0.972482912	1.073278461	0.978805929	1.211564102	0.590055652	0.575867425	1.104219291	1.297355156	1.14882907	1.050668392	1.988590475	1.212305494	0.671869711	0.335411346	1.250571088	1.101973428	0.804821114	1.840902367	1.136887882	1.105488468	2.213212523	1.405928549	1.795907372	1.080016435	0.421727524	1.872174828	0.494034357	0.853125056	1.03142862	1.912108778	0.901703734	1.259862772	1.993173016
AOAH	1.933066481	2.648670596	2.593081158	1.808617999	2.253993443	2.777357767	2.439818839	2.82441963	2.12215309	1.103579161	3.310400324	2.647498501	2.15572016	2.889476298	1.767694587	0.509596226	1.258818317	1.763568293	2.018405485	2.01672363	0.919617876	1.095130096	1.419315239	1.951614662	1.935982678	1.564509343	2.764820882	1.665676169	0.966794451	0.451762609	2.221546707	2.115599981	0.795424181	2.822091724	1.359328389	0.792801115	2.482975812	1.965697812	2.263781821	0.812111875	1.035070573	1.982553841	1.010176526	1.582007107	1.186273259	2.089173721	1.318790749	1.618935462	2.129279086
MSC	2.711550612	2.108272872	1.6127449	1.600640021	1.60108409	1.87399834	2.386647707	2.533027152	2.216204107	1.090133747	2.248652627	2.154226474	2.057286779	2.109338099	1.428726149	1.077075499	1.084369505	1.514446794	1.807595088	1.691447487	1.258359	1.466451915	0.683401165	1.973404403	2.925494226	1.584491765	2.495825268	1.354937514	1.561423023	0.760530731	2.352416887	2.505387567	1.534994095	2.139168168	1.781053489	1.341459644	1.795901131	2.006144221	2.478714453	0.715742621	0.640660104	4.080924198	1.007768143	1.178291309	0.576274199	1.926480872	2.747597023	1.767817213	1.92720332
TRAF3IP3	1.12654127	1.276453296	1.232890039	0.993414222	1.002412961	1.73553237	0.864212599	1.234813047	0.729109954	0.403220245	1.038709383	0.790830904	0.710279688	1.356768961	1.214090515	0.483886367	0.483837422	0.875796869	0.528301601	0.858276443	0.377204969	0.266815559	0.506411948	0.818086136	0.48260685	0.657696792	1.408885308	0.772227775	0.490140754	0.250048111	0.87160956	0.802880372	0.375966364	1.254312566	0.666952103	0.561643036	1.732350875	0.74246179	1.089708925	0.475144257	0.33343628	0.818819702	0.209349986	0.654396206	0.631858128	0.930431277	0.445790457	0.774390657	1.269190329
C1QB	6.611617527	6.050138272	6.43866319	5.808367102	6.722971752	6.265715616	6.260685849	6.797631349	6.584505528	5.535219125	7.960143026	6.389813411	6.467876157	6.343571507	5.696766577	4.322273395	5.542777311	5.171615861	5.485280733	6.179695616	5.136238772	4.4099215	5.137713984	6.742120051	6.538115265	5.700277992	6.569258796	5.513652669	4.530230573	4.567975566	5.891753671	5.680703547	4.409008882	6.527889184	5.961656084	5.861574914	5.912759257	6.012705176	6.37592263	5.74619979	4.558802546	6.572824181	5.153659024	5.687319827	4.681371829	5.774447666	5.034568607	5.813711822	5.713874066
CD6	1.121306169	1.85057707	1.970832623	1.313558579	1.84292115	2.315025976	1.44968985	0.966902679	1.0910983	0.76204519	1.772786742	1.57200348	1.128778813	1.857743853	1.283072805	0.814221791	0.96363943	0.969295609	1.484204102	1.358298937	0.599094696	0.724055186	0.801030792	0.782245796	0.896275301	1.241837571	1.794365492	1.129521689	0.561501802	0.416609424	0.894691687	0.670731013	1.023375354	1.542033596	0.777893787	0.784323724	2.23509728	0.89973952	1.48477226	1.032675684	0.420309785	1.201324828	1.002695544	0.860977827	1.005848439	1.268636513	0.934479514	0.536281726	1.416158648
CD52	4.651616054	4.800179682	4.708615687	4.003103354	4.788030552	5.346310015	4.780992937	3.707808817	5.281558662	2.847187367	4.554462852	4.34320917	4.271691982	4.792425023	3.538793525	2.793560745	4.139448618	3.687134192	4.668854911	4.560172227	2.557485788	2.808540624	3.123992222	3.210409904	3.394057296	3.966388656	4.557481231	3.118797897	2.72343993	3.353817719	4.385237587	3.546723166	3.080941434	3.813358171	3.389307964	2.966088483	4.793076371	3.971796559	4.474829841	2.974910712	2.597770242	4.625578315	3.87831047	3.979993364	3.568316024	4.505593398	3.982715287	3.394080723	4.807283376
SNX20	0.909984431	1.292418532	1.186199193	0.980163814	1.10425193	1.392120596	0.710038111	0.63316043	0.907037897	0.247981388	0.925918747	1.038676399	0.857336758	1.203759914	0.618306183	0.212924241	0.709353003	0.399233717	0.482425165	0.855698867	0.271042781	0.230562448	0.382302243	0.564209976	0.561321978	0.479679996	1.056072729	0.562410721	0.228590023	0.166521696	0.926397531	0.846858276	0.405560119	0.947362626	0.770232978	0.422180414	1.504703596	0.549244605	1.09167427	0.482025525	0.164478246	0.941210629	0.415833559	0.508534331	0.596880948	0.718895398	0.910655355	0.622744473	0.795166519
HK3	2.492871363	0.580455485	1.023456069	0.672137408	1.590269628	1.13756406	0.3692564	0.525351858	1.732765621	0.446287609	1.203733781	1.265724914	0.597060716	0.912046172	0.66780347	0.50305681	1.109446826	0.168520328	1.029790696	0.36696434	0.784871836	0.193535738	0.319204623	0.565837718	0.699438591	0.406817433	1.330568581	0.53629228	0.630709055	0.401599589	1.695592787	0.957496375	0.201980297	1.077258251	0.581679977	0.791147782	0.526074721	0.435427246	0.999423657	0.479006306	0.464840484	1.133543932	0.282611391	0.623689519	0.910451512	0.877191722	1.000868251	0.716938119	1.394445424
THBS2	6.321724728	3.655169941	3.313942274	2.983274158	3.131347689	3.573016797	2.726004919	5.163642153	3.619020793	4.623145389	4.513632069	2.256622625	5.149227997	4.445803463	3.650613978	3.314629017	2.506532408	2.211734895	1.798220815	2.062755676	1.687543133	2.265016348	2.441065663	3.787467099	3.478609297	1.910524617	4.195408105	3.856184521	1.841994914	1.231510957	2.80169356	4.518333913	2.337227301	4.548497161	3.766319522	4.39398348	2.455906236	4.129848503	3.649880762	1.798469626	2.589367697	4.063965105	2.869928612	1.957317822	1.529279816	3.144608769	2.530405146	2.97927193	3.995211115
CST7	1.761540479	3.361305032	3.881426368	2.839572688	3.133313294	3.825124065	2.696410337	2.600061371	2.666678133	1.190613221	3.328773524	3.235128404	3.465193461	3.71108917	2.639878324	1.628039194	1.826073319	2.683550873	3.285768504	3.000292685	2.16983832	2.132846417	1.729149899	2.168307305	2.41199786	3.212609186	3.450010295	1.846253344	1.50964817	1.964133893	3.459705139	2.277776055	2.441001688	3.383520525	1.829964528	1.423657992	3.416551571	2.20614647	3.482880319	2.153638615	1.442791036	3.488372804	1.786463176	2.044351259	1.887847558	2.978680874	3.138369619	2.806626515	2.953829841
CERKL	1.943412495	1.999093281	1.689222537	1.369780234	1.509244885	2.658284933	1.384693387	1.65200454	1.176686928	1.147819161	2.781321289	1.441036906	1.943055173	2.088064534	2.282840279	0.577355524	0.939677309	0.832402732	2.062378057	1.10052616	0.693654231	0.350884298	0.730760654	1.547550721	1.416391657	0.915673355	1.877796738	1.081902726	0.705745325	0.624546716	1.302979391	1.516710795	0.569691191	1.416894404	1.679284969	0.954797836	1.72173703	1.319624165	1.431437412	1.24633991	0.58092248	1.750866734	1.053634102	0.784012335	0.754938255	1.263686703	0.66800135	1.258559565	2.153145947
CD226	0.252836769	0.590794553	0.71177167	0.389760643	0.627756399	0.799749394	0.173176317	0.356496568	0.075033827	0.137437262	0.361493525	0.266429416	0.29667078	0.500831427	0.209852385	0.076582884	0.149833157	0.251631497	0.28675233	0.158921199	0.058393119	0.0165594	0.279007175	0.204472191	0.210105302	0.090470251	0.517412288	0.235117007	0.167137567	0.030701146	0.24814749	0.27686544	0.095555256	0.537671523	0.24063166	0.11910007	0.601111754	0.231716314	0.344794891	0.183591618	0.078671388	0.207207254	0.108763717	0.247317806	0.168792835	0.359086649	0.069289956	0.246515914	0.728254568
CSF2RB	2.347890712	2.103516894	1.862644167	1.988279108	2.05356467	2.51761641	0.841338122	2.132469292	1.386203788	0.788262106	1.626381583	1.939343455	1.931779548	2.798532019	1.479071209	0.485788289	1.670035624	0.819128932	1.060259878	0.988897182	0.745010347	0.383369961	0.607639377	2.390519297	1.190828701	0.659926883	2.245614938	1.184479192	0.867645055	0.290345008	1.43192908	1.614671993	0.568928994	2.416505441	1.236667667	0.740414364	2.22518066	2.029706123	1.416831538	0.637132176	0.688380732	1.790509781	0.513150244	1.2046389	0.78305298	1.265473407	1.060592043	2.219286119	1.906895274
NOX4	1.596518958	1.102940669	0.699798424	0.513017921	1.18623532	0.598689311	0.416324903	2.123459011	1.30046177	1.425659889	1.025181646	0.405834568	1.767599427	0.791770103	0.878952611	0.736497106	0.490833376	0.332423556	0.62179903	0.401976321	0.364564578	0.197050474	0.156473059	1.28927328	0.668328204	0.233656244	0.631867562	1.025010601	0.163217089	0.344221262	0.586701229	0.74406967	0.260933456	0.57703437	1.595623658	1.132140247	0.207732886	0.884504717	0.56027965	0.178316387	0.484344257	1.472170346	0.736120499	0.504217081	0.158911956	0.726696405	0.345026174	1.140329587	0.454331427
ITK	0.286453558	1.01791756	1.17870223	0.716271459	1.245796397	1.583773267	0.170536824	0.64979329	0.234247189	0.161978963	0.98400168	0.581937711	0.611405569	1.246874523	0.778770272	0.246253785	0.43608422	0.524319558	0.241926578	0.274049073	0.352123192	0.085417996	0.484463993	0.255960414	0.212927654	0.286665764	1.249175387	0.606788786	0.195059606	0.131535783	0.768768783	0.417205216	0.413601073	0.645076778	0.35834321	0.151111793	1.202953904	0.482760329	1.022617732	0.306399681	0.284574913	0.562084359	0.1036259	0.478103159	0.243721536	0.964896945	0.49692166	0.601108807	1.263882661
CYTH4	2.065085736	2.001043385	1.918238256	1.643023829	1.959621636	2.273725324	2.084675731	2.036506003	1.947064265	0.718357487	1.810733812	1.842668573	1.343235877	2.413976879	1.458925838	0.655855721	1.333644417	1.394698448	1.827676568	1.793305032	0.731490159	0.908710995	0.938285067	1.950451687	2.321295748	1.27640587	2.315802709	1.452300948	0.832543449	0.373163062	1.731377146	1.586558534	0.799142169	2.334319665	1.678888398	1.288257373	2.216320171	1.687061235	1.980152742	1.476324714	0.726083003	1.894009502	1.052880439	1.424727835	1.175375638	1.611419415	1.375200945	1.302520536	1.712626912
SDS	4.15291935	1.46148207	2.134573594	1.367620043	3.296738686	2.776669768	1.4092999	1.133703837	2.526922439	1.227430862	2.237028586	3.528647259	2.897673397	1.843607411	2.031810726	1.323701865	2.37706659	0.384189041	3.598894402	1.278878468	2.234605206	0.504878255	0.746397046	2.212346019	3.200657986	0.666514745	1.15265574	2.341980911	0.926147932	0.628970549	2.620705222	1.631061125	0.449426893	1.785727134	2.193448658	2.793041135	1.441975071	1.367900472	1.917528148	1.638717619	0.678979709	3.50341973	1.09547091	1.849752316	1.112735698	1.645869046	2.423010471	0.846744482	1.50064011
[truncated: 441 more columns]
