# Supplementary material for: Screening to Identify an Immune Landscape-Based Prognostic Predictor and Therapeutic Target for Prostate Cancer
Source: Front Oncol. 2021 Nov 5;11:761643. doi: 10.3389/fonc.2021.761643 (PMC8602809; doi:10.3389/fonc.2021.761643)
Supplement: Supplementary file 2 [file DataSheet_2.zip › data1/Figure 2C-E/2Cox_multivariate analysis/Figure2C_E_data.xlsx]

## Sheet: Sheet1
ENSG_IDs	FCGR2B	WAS	SPI1	CTHRC1	LY86	MMP11	FPR3	PSTPIP1	TFEC	TYMP	ZAP70	LTB	LAIR1	RELT	CD33	LILRB1	FGD2	SLC15A3	FERMT3	OASL	APOC1	FAM78A	GAB3	HLA_DMA	LILRB2	CD300LF	HAVCR2	NCF4	CD68	MAP4K1	MS4A4A	FCHO1	LST1	CIITA	TMC8	ISG15	THEMIS2	HAPLN3	CSF2RA	SIGLEC9	OSCAR	SIGLEC1	SELPLG	ITGAX	ZBP1	C1orf162	CFP	GMFG	SLC17A9
TCGA-2A-A8VL-01	0.421797	2.05818	2.4614	1.80894	1.81223	1.10932	2.13312	0.935328	0.165385	3.32187	1.11913	1.66572	1.03985	0.403145	0.258696	0.427446	0.547626	1.70528	2.06445	0.396265	3.7325	0.845937	0.654469	4.04877	0.655035	0.394384	0.750101	1.76026	0.225629	1.26673	1.04188	0.358415	1.52019	1.00585	1.46725	6.15685	1.54825	1.1997	0.630662	0.196545	0.940143	0.548019	1.90643	1.05234	0.283458	1.41871	0.360009	3.07377	0.681746
TCGA-2A-A8VO-01	0.785152	2.51888	3.28721	2.21867	2.31791	0.985595	1.95597	1.38016	0.482352	3.50573	1.25502	2.77238	1.54272	0.782286	0.29249	0.706255	0.533679	2.25322	2.86353	0.691685	5.40164	0.993054	0.897801	5.12949	1.23588	1.16533	1.60392	2.49136	0.494653	1.52026	2.08488	0.408777	2.5622	1.31724	1.81897	6.37591	2.01841	2.01741	1.12976	0.693371	1.21696	0.502086	2.90522	2.0833	0.304103	1.85376	0.651339	3.68557	0.584943
TCGA-2A-A8VT-01	0.604457	3.18049	3.82186	2.58055	2.98926	2.39299	3.16034	1.34795	1.06358	5.33289	1.7802	2.53101	2.23496	1.12651	0.701333	1.36771	1.24643	2.52334	3.35664	2.98792	4.69445	1.68286	1.17328	5.52687	1.36601	1.66156	2.39357	2.44819	0.865127	2.37945	2.62351	1.44926	2.51858	2.12422	2.46799	11.311	2.37929	2.27423	1.65123	1.2387	1.89791	2.25587	3.16354	2.54348	1.1875	2.29218	0.934861	3.38041	0.554861
TCGA-2A-A8VV-01	0.360878	1.999	2.30904	2.57043	1.49946	1.84522	0.994216	0.611197	0.250181	2.83168	0.90387	0.954835	1.05582	0.531385	0.272853	0.24936	0.471321	1.94341	2.21108	0.334135	3.1578	0.787661	0.707841	4.00336	0.351152	0.240964	1.05957	1.27166	0.504603	1.18607	1.53888	0.364527	1.44477	0.752489	1.27215	4.22676	1.28155	1.83345	0.917556	0.330977	0.557039	0.413693	2.13306	1.35326	0.18046	1.54394	0.515238	2.89904	0.660906
TCGA-2A-A8VX-01	0.335094	1.56765	2.15953	4.01272	1.38431	2.08213	1.29695	0.694678	0.167313	2.41044	0.623594	1.16762	0.647349	0.203283	0.0871402	0.169207	0.286342	1.31336	2.49265	0.397618	3.1539	0.378069	0.264973	4.84008	0.436379	0.135367	0.627482	1.37924	0.256077	1.08126	1.19699	0.224046	1.09873	0.349523	0.994948	8.03739	0.644818	0.734277	0.557569	0.249002	0.327706	0.510527	1.10481	0.880828	0.041941	1.8136	0.885823	1.84951	0.429255
TCGA-2A-A8W1-01	0.315604	1.98933	2.68147	0.964626	2.10242	0.856153	2.03331	0.520319	0.476138	3.12722	0.678138	1.01393	1.02249	0.792973	0.428349	0.570237	0.38716	1.65448	2.53033	0.279247	5.15074	0.808371	0.334789	3.46961	1.12341	0.549349	1.41244	1.45606	0.485746	0.939877	1.83614	0.206512	1.50513	0.605863	1.00647	4.27838	1.41469	0.861579	0.961889	0.714532	0.731837	0.415061	1.73725	2.03762	0.127821	1.64412	0.603854	2.45807	0.410093
TCGA-2A-A8W3-01	0.904686	2.61727	3.21153	3.09391	2.62672	2.50597	2.51201	1.13313	0.587702	4.4092	1.27346	1.83487	1.90697	1.15601	0.472992	1.08197	1.08608	2.32922	2.81738	0.641798	4.39938	1.33208	1.33173	5.09918	1.23149	1.10648	1.85618	2.22964	0.212699	1.67107	2.56045	0.741374	2.46534	1.84654	1.69129	4.89093	2.30761	2.57692	1.58372	0.918549	1.37025	0.860568	2.70207	2.03739	0.292985	2.27873	0.62723	3.60906	0.676576
TCGA-2A-AAYF-01	0.261946	2.56672	3.18523	2.09336	1.77948	1.21263	1.64918	0.933934	0.398743	3.38784	0.696314	2.18477	1.3667	0.521341	0.585556	0.681143	0.448705	2.07606	2.48667	0.952739	4.96476	0.852037	0.768538	4.55597	1.14144	0.583327	1.02712	1.92175	0.317262	1.15435	1.95837	0.418143	1.88806	1.03148	1.05239	6.58028	1.63099	1.18473	0.999759	0.668163	1.02391	1.04938	2.49914	1.34914	0.193944	1.37814	0.95701	3.05439	0.382279
TCGA-2A-AAYO-01	1.06697	3.92078	4.69831	2.28416	3.94666	1.14831	2.72378	2.17531	1.01138	4.70207	2.55374	5.77061	2.55091	1.36272	1.00398	1.56373	1.42019	3.27585	4.16502	1.28038	6.81502	2.29205	1.30993	6.04132	2.08768	1.66236	2.48189	3.61259	0.883232	3.09931	3.46804	1.45149	3.59003	2.16939	3.29189	9.28557	2.52683	2.43992	2.09018	1.3229	1.75871	1.89159	4.41688	2.79431	0.779137	2.06084	1.60052	5.006	0.869177
TCGA-2A-AAYU-01	0.58106	2.31662	2.7001	2.09927	1.87778	2.80776	2.25158	0.606248	0.344793	3.14034	0.800706	2.03141	1.53028	0.729013	0.424108	0.7954	0.774083	2.21255	2.58945	0.996595	3.84088	1.40296	0.569628	4.54604	1.09145	0.744095	1.44645	1.99458	0.302408	1.33982	2.17579	0.40074	2.20561	1.01824	1.27264	8.14715	2.0662	1.64684	1.25699	0.70654	1.03548	0.909587	2.59898	1.61437	0.265897	1.67207	0.381608	2.99094	0.382723
TCGA-4L-AA1F-01	1.85204	4.39955	5.68375	8.74037	5.09214	9.13838	5.57903	2.64515	2.29336	5.88316	2.32471	4.54139	4.1154	2.37257	1.74377	2.69793	2.18703	4.8849	5.21946	3.38593	8.82614	2.94965	2.23419	6.86155	3.14766	3.10541	4.55393	4.59935	1.5247	3.23434	4.94841	1.49962	4.46011	2.9786	3.28535	8.80425	4.81041	4.86107	3.16517	2.50241	3.81881	3.93223	5.4869	4.31731	1.63372	4.09096	1.07584	5.65513	2.2656
TCGA-CH-5737-01	0.487639	2.25785	3.22623	2.86563	2.2181	1.60332	2.12453	0.748143	0.49655	3.36854	0.578628	2.03023	1.48782	1.02426	0.576268	0.680375	0.566484	2.31081	2.72759	0.637925	4.96091	1.24274	0.968436	4.59421	1.02684	1.08364	1.63722	1.59403	0.46068	1.02046	1.80037	0.822369	2.0562	1.22772	2.06905	5.75773	2.38746	1.64048	1.17835	0.703451	1.43513	0.678462	2.887	1.63688	0.192615	1.6241	0.664354	3.11575	0.871584
TCGA-CH-5738-01	1.58392	4.24263	5.31206	4.29323	4.29025	1.82568	4.44618	1.87323	1.75098	5.36007	1.91428	4.24141	3.44425	2.12222	1.74809	2.51964	2.22011	3.75993	4.754	1.24084	5.9522	2.40797	1.75611	6.83532	3.18401	3.01511	3.52471	4.06167	0.819947	2.49008	4.57592	1.42994	3.97405	3.58463	2.97795	5.40793	4.39421	3.5691	3.2329	2.36844	2.58249	2.64949	4.63432	3.58598	0.469654	3.18552	1.79677	4.63487	0.860898
TCGA-CH-5739-01	0.554473	3.258	4.05487	4.5284	3.72837	2.59908	3.38836	1.3977	1.31657	3.53819	1.47492	3.01666	2.70575	1.29259	1.02712	1.60193	1.45872	2.93862	3.5892	1.57478	4.86853	1.91912	1.29328	7.41844	2.03524	2.15181	2.77633	2.6617	0.588492	2.07893	3.0208	1.00322	2.90013	2.68135	2.13191	5.85397	3.02554	2.66409	2.20112	1.30192	1.52844	1.63906	3.78003	2.81148	0.493618	2.12459	0.809775	3.79252	0.710651
TCGA-CH-5740-01	0.636749	3.08549	3.65338	3.50629	2.50157	2.0331	2.69239	1.28538	1.11398	4.13057	1.58825	3.86927	1.94948	0.724214	0.756908	1.20926	0.841564	2.38242	3.22463	1.41284	3.901	1.97401	1.06417	5.50619	1.43236	1.30091	2.10472	2.54848	0.336567	1.97608	2.22319	0.854463	2.20607	2.01966	1.97544	5.79027	1.95734	1.85255	1.8188	0.901771	1.16475	1.04092	3.28169	1.84871	0.564478	1.96681	0.684818	3.49743	0.604906
TCGA-CH-5741-01	0.252792	2.05309	2.71018	2.22797	1.9315	1.25832	1.96026	0.392517	0.247492	3.55021	0.364831	1.63584	1.20338	0.793052	0.359569	0.625734	0.398586	1.69915	2.23059	0.606605	3.87563	1.38843	0.546222	3.98703	0.635832	0.861254	1.3152	1.74024	0.0476646	1.24882	2.12815	0.270967	1.68897	0.762326	0.917608	5.93687	1.43434	1.07441	1.07964	0.334157	1.20506	0.552085	2.2372	0.983362	0.0387283	1.23559	0.273684	2.72808	0.23037
TCGA-CH-5743-01	1.16189	3.83894	4.61965	2.23047	3.76046	1.00984	3.55936	2.14698	1.13473	5.53076	2.23763	4.24636	2.81543	1.43811	1.09867	2.2825	2.00312	2.99169	4.01301	1.75999	5.09605	2.28787	1.73069	6.82963	2.02865	2.19191	2.99625	4.00838	0.761373	2.799	3.3571	1.13007	3.6572	3.13942	3.19535	5.46488	3.50959	3.69718	2.75568	1.6644	2.22521	1.74644	4.33832	2.81202	0.797229	3.30044	1.56033	4.56115	0.685463
TCGA-CH-5744-01	0.34812	2.7618	3.76336	2.19941	2.69255	2.31021	3.34195	1.0879	0.474152	4.13319	1.23829	2.87336	2.01497	1.14613	0.584752	1.27902	1.13723	2.52915	3.41521	0.921255	3.6835	1.41328	0.832744	5.40243	1.66251	1.60927	1.75342	2.82654	0.457704	1.69707	1.86573	0.747618	2.56216	1.71419	2.1385	5.98109	2.66445	2.11043	1.72518	0.909966	1.80893	1.50262	3.30533	2.35841	0.224848	1.65885	0.91543	3.48136	0.507227
TCGA-CH-5745-01	0.724443	3.46743	4.33656	4.26048	3.65013	1.96305	4.14594	1.92999	1.17094	4.69173	1.96736	3.68152	2.78416	1.62198	1.00168	1.8519	1.55181	3.37385	4.15744	1.43448	5.2962	2.21475	1.67196	5.86748	2.00365	2.20344	2.51253	2.93791	0.84342	2.59307	3.22418	1.1949	2.93786	2.55085	2.83951	7.08108	2.80002	2.64682	2.24777	1.33445	1.94218	1.31868	4.38419	2.61261	0.514921	2.82688	1.11639	4.1513	0.87038
TCGA-CH-5746-01	0.306923	2.29868	2.92122	1.8139	1.9889	1.59182	1.6385	0.811966	0.451635	3.8949	0.891279	2.268	1.41855	0.602464	0.431876	0.901032	0.76409	1.44796	2.59359	0.509436	3.36123	1.45073	1.0055	4.71451	0.96042	0.696267	1.39584	1.93451	0.240551	1.52803	1.30152	0.582073	2.25919	1.90974	1.69478	4.47849	1.9194	1.65788	1.14959	0.574198	1.34965	0.775184	2.58415	1.65425	0.330207	1.13864	0.584077	2.6318	0.384873
TCGA-CH-5748-01	0.519214	2.3271	2.78283	2.50854	2.00363	1.48439	2.40501	1.02444	0.797288	3.061	1.07573	2.37777	1.66772	0.712145	0.564864	0.873617	0.806469	1.97262	2.71398	0.637035	4.57203	1.29612	0.849908	5.2463	1.00663	1.23585	1.63427	1.85872	0.532023	1.54904	2.2119	0.609526	1.78814	2.07219	1.51589	5.55918	1.83317	1.64329	1.3864	0.981134	0.976786	1.00491	3.02215	1.83833	0.297218	1.39083	0.713686	2.78586	0.319087
TCGA-CH-5750-01	1.15919	3.7269	3.96514	2.95611	3.29917	2.47266	3.47043	1.98325	1.73206	4.27319	2.31641	4.34661	2.42543	1.57826	0.676467	1.82464	1.55931	3.02317	4.12687	2.04513	5.69422	2.55255	1.6258	6.1205	1.96474	1.66128	2.65547	3.04307	0.504556	3.10123	3.25014	1.43626	2.66538	3.13918	3.30225	7.10434	3.21266	2.99458	1.64604	1.37199	1.59598	2.27011	4.51044	2.57583	1.2776	2.76434	1.15169	4.24028	0.997127
TCGA-CH-5751-01	2.02845	4.91282	4.88809	3.64022	4.31168	2.82815	4.75375	3.18203	2.78005	5.18126	3.70873	5.80389	3.55881	2.47226	0.930916	2.91987	2.63743	3.95643	5.25163	3.48192	6.81992	3.71573	2.61408	7.1705	2.65684	2.57952	3.68166	4.19409	1.12755	4.27301	4.39746	2.53513	3.37354	4.13417	4.60259	8.28789	4.14486	4.08908	2.63656	2.03375	2.06511	3.46355	5.76406	3.51586	2.32839	3.91749	1.7938	5.35885	1.5666
TCGA-CH-5752-01	0.420784	2.53953	3.49041	4.40183	2.89	3.25998	3.47661	0.705999	1.07779	3.70902	0.611996	1.97532	2.22667	1.29416	0.577386	0.940175	1.02776	2.89216	3.03269	1.15611	5.19136	1.92777	1.17857	4.79376	1.52332	1.63716	2.30567	2.32935	0.578667	1.35821	3.16863	1.06771	2.24364	1.4778	1.34428	5.94301	2.37704	2.66225	1.8484	1.3156	1.23476	1.47939	3.41915	2.21656	0.12277	2.16689	0.8268	3.27193	0.636313
TCGA-CH-5753-01	0.706346	2.81653	3.60597	2.79764	2.59899	1.04784	3.40888	1.06982	1.20784	4.59684	1.45151	2.26949	2.12831	1.35257	0.713072	1.31415	1.16424	2.56461	3.55948	3.89216	5.53718	1.39908	0.900612	5.9031	1.90695	1.7516	2.57699	2.51876	0.522302	1.82935	2.82622	0.859645	2.34959	2.31927	2.00855	10.057	2.772	2.00006	1.56513	1.10782	1.39863	2.59518	3.37206	2.83246	1.83772	2.08003	0.815746	3.19355	0.682913
TCGA-CH-5754-01	0.760139	3.8637	4.76601	3.73762	3.43367	3.12864	4.39618	2.13061	1.39383	5.99856	2.55246	4.44535	2.77222	2.06209	1.13636	2.1838	2.01119	3.96163	4.65095	4.33169	5.99122	2.32908	1.62771	6.65885	2.35139	2.68496	3.02137	3.66649	0.944361	3.12907	3.33065	1.64462	3.34248	3.06272	3.11121	11.5156	3.27448	3.8586	2.13129	1.86719	1.84762	2.41953	4.83272	3.01677	2.5268	2.78039	1.43694	4.49839	1.71771
TCGA-CH-5761-01	0.606688	2.72301	4.1789	5.1171	3.40846	3.92154	4.39582	0.824787	1.31717	4.86612	0.585197	1.64909	2.68869	1.69684	0.79484	1.69264	1.16413	3.59041	3.82571	4.91294	6.09901	1.82252	1.17959	5.44468	2.01922	2.161	3.24628	2.67168	1.13316	1.30001	3.21544	2.2053	1.90823	1.32662	1.7005	9.55221	2.96047	2.60749	1.51478	1.84123	2.0428	2.64405	3.23636	2.99729	0.376531	2.62306	0.583036	3.75451	1.09599
TCGA-CH-5762-01	1.2863	3.71099	4.18248	3.12095	3.35013	2.01514	3.67914	1.73057	1.39938	4.49241	1.88851	4.59252	2.58841	1.53102	1.00404	1.88726	1.54714	3.08842	4.03825	1.5674	4.59853	2.35244	1.69019	6.22664	1.86665	2.00149	2.85707	3.22696	0.648834	2.73187	3.6291	1.25261	3.40983	2.96129	2.92434	4.9155	3.31936	2.8387	2.43292	1.18805	1.91981	1.44175	4.40889	2.97693	0.800001	2.61232	1.72646	4.36178	1.03616
TCGA-CH-5763-01	0.82823	2.94921	3.56129	2.50728	3.0935	1.61225	3.56529	1.35758	0.60609	3.73078	0.985236	2.19643	2.00205	1.35078	0.6904	1.37168	0.968785	2.82008	3.33746	1.34707	3.43243	1.14945	1.15745	5.02743	1.92464	1.30363	2.3285	2.75982	0.330817	1.59258	2.82815	0.661835	2.92318	1.59604	1.92723	5.2642	2.9898	3.20862	1.84646	1.30571	1.63134	0.935179	3.40402	2.09753	0.44924	2.44849	0.873566	3.59959	0.507425
TCGA-CH-5764-01	0.772299	2.82942	3.38674	2.68561	2.15973	1.82663	2.96631	1.22556	0.758589	3.87545	1.13531	2.59621	2.05862	1.18169	0.471657	1.15316	1.20794	2.22872	3.15229	0.946715	3.76412	1.66677	1.16186	5.78588	1.63583	1.04907	2.07575	2.23538	0.39006	2.11607	2.58152	0.738424	2.41947	2.51972	2.07442	5.30989	2.52727	2.10998	2.01858	0.933588	1.46513	1.25023	3.63108	2.1689	0.635255	1.90678	0.617889	3.48753	0.373411
TCGA-CH-5765-01	0.350852	1.96702	2.64033	1.90574	2.08036	1.45614	2.00345	0.455494	0.396231	3.21099	0.687876	1.73125	1.40611	0.51039	0.551309	0.675847	0.579423	1.70326	2.38754	0.473433	3.78671	1.03967	0.829714	4.34143	1.16537	0.537566	1.32224	1.89456	0.181069	1.18345	2.15787	0.290155	1.79063	1.19491	1.21579	3.45886	1.93714	1.52053	0.986108	0.853621	1.02152	0.700297	2.0597	1.5101	0.148368	1.61455	0.411975	2.75061	0.47385
TCGA-CH-5766-01	0.659659	3.31818	3.8438	2.52938	3.17897	1.4476	3.30163	1.76729	1.1522	4.66147	1.81174	3.6084	2.28191	1.34129	0.697714	1.33137	1.46114	2.57368	3.65853	1.47664	5.58291	1.92126	1.30147	5.45898	1.55695	1.52647	2.29947	2.96955	0.536973	2.56216	2.9985	1.96954	2.76093	2.26403	2.61761	7.59064	2.96537	2.16239	2.05952	1.26002	1.40263	1.4722	3.85829	2.59252	0.745692	2.25574	1.14933	3.93927	0.751543
TCGA-CH-5767-01	0.186092	1.68141	2.3553	2.03102	1.77434	1.06641	2.11584	0.394365	0.347742	2.61849	0.350288	0.772659	0.98726	0.565774	0.25045	0.425197	0.36201	1.79317	2.07778	0.416791	4.27823	0.67941	0.498277	4.15587	0.784669	0.627732	1.36302	1.5391	0.168887	0.632429	1.47012	0.261751	1.46878	1.10177	0.83203	4.45437	1.5613	1.32441	0.702207	0.549892	0.868823	0.33176	1.91128	1.42466	0.0936445	1.56767	0.560979	2.19794	0.188418
TCGA-CH-5768-01	0.69653	2.33869	3.45815	2.39975	2.77642	1.43679	2.52447	0.789624	0.881984	2.97285	0.941144	2.09269	1.96832	0.630071	0.659419	1.00374	0.788107	2.49258	3.24195	0.830837	5.82965	1.3927	0.719763	5.14659	1.26787	1.46963	2.18874	1.71871	0.580855	1.31628	2.73683	0.494043	1.88591	1.49674	1.19965	5.67479	1.77678	1.43348	1.61555	0.922579	1.47783	1.0933	3.07695	2.10494	0.275402	1.52883	0.560015	2.734	0.236135
TCGA-CH-5769-01	0.792538	2.71918	3.51605	4.77841	3.08757	3.21083	3.04515	1.17829	0.724981	4.36062	0.674924	2.48703	2.01365	1.20358	0.498299	1.0931	0.745283	2.6111	3.1317	1.02351	5.10911	0.958806	0.807812	5.7844	1.12325	1.25145	2.08984	2.67449	0.644351	1.62482	2.37574	0.671201	2.46511	1.86219	1.50681	5.86695	2.1594	2.938	1.70159	0.921587	1.43933	0.617927	3.14647	1.90373	0.224065	1.93946	0.854403	3.12197	0.698406
TCGA-CH-5771-01	1.53203	3.9371	5.26956	4.4965	4.39357	3.4637	4.07943	1.82713	1.05844	4.48395	1.65763	4.14973	3.30187	1.85118	1.39424	2.31785	1.67951	3.98061	4.48825	1.53708	6.81534	2.61014	1.65977	6.33886	2.38649	2.63008	3.2234	3.79378	1.1299	2.68036	4.01151	1.49652	3.89661	2.93703	2.72405	6.56884	3.50312	3.55897	3.12702	1.85656	2.84659	2.33221	4.99856	3.06513	0.585026	2.75466	1.71432	4.39694	0.888001
TCGA-CH-5772-01	0.564011	2.71238	3.23505	1.87506	2.89049	1.24038	2.67958	1.09395	0.65416	3.25633	0.601676	2.12903	1.65245	0.655568	0.750537	0.935876	0.760182	2.48349	2.69228	1.57242	5.25705	1.27671	0.94091	4.95252	1.45067	0.819614	1.8739	1.93329	0.202925	1.37242	2.52244	0.323775	2.48277	1.03101	1.07744	6.69972	1.7692	2.11971	1.30301	0.723386	0.925206	0.932311	3.23873	1.67652	0.29193	2.40593	0.567204	3.87605	0.332834
TCGA-CH-5788-01	0.656734	2.01843	3.28967	4.44958	2.30007	2.53033	3.27295	0.680982	0.825974	3.08543	0.674572	2.09851	1.87638	1.27933	0.753976	0.883047	0.580739	2.50893	2.95699	0.485254	5.08884	1.11906	0.737106	4.11088	0.809698	1.0217	2.15388	1.4144	0.715804	1.14758	2.65072	0.388139	1.77171	1.23755	1.16674	5.86353	1.54956	1.35778	1.69311	1.10691	1.29983	0.861787	2.8856	2.21549	0.17643	1.71638	0.328933	2.43409	0.510459
TCGA-CH-5789-01	1.15559	3.30875	4.33186	2.12191	3.38368	0.732463	4.13479	0.987576	1.04202	4.6504	1.03458	2.68498	2.51642	1.4861	1.0154	1.52448	1.33498	2.98572	3.54614	0.709192	5.19903	1.56026	1.25312	5.4125	2.20509	2.36948	2.76376	3.01948	0.8608	1.67941	3.49419	0.714146	3.28948	2.23506	2.21424	4.40247	3.42339	2.50814	2.45658	1.79179	1.93413	1.58086	3.37862	2.76722	0.411962	2.49185	1.93127	3.80094	0.634809
TCGA-CH-5790-01	0.623494	2.46596	3.5802	3.73113	2.51387	1.76572	2.77189	1.12844	1.03236	3.52447	1.07381	2.05997	2.11677	0.931355	0.904962	1.46905	1.11253	2.23451	3.29056	0.602928	4.53373	1.51027	0.955608	5.12702	1.28901	1.42689	1.89454	2.07405	0.673901	1.56374	2.88929	0.673655	2.42774	1.68818	1.6327	4.29511	2.20479	1.70854	1.71864	1.13601	1.60545	0.860219	2.98147	2.33369	0.31165	1.75941	0.934623	3.03077	0.588417
TCGA-CH-5791-01	1.05298	2.9207	4.04102	4.49349	3.48392	1.76205	3.60257	1.10612	0.947156	4.21001	0.90458	3.81078	2.2002	1.12098	0.644847	1.43011	1.03707	2.66844	3.43563	0.861279	4.86189	1.80878	1.18742	5.64757	1.6043	1.71876	2.29436	2.6407	0.707896	1.65749	2.90992	0.589205	2.88414	1.74778	1.80137	5.5136	2.63912	2.23566	1.93305	1.11784	1.77556	1.1737	3.76009	2.30689	0.391221	2.04015	1.04301	3.52384	0.780351
TCGA-CH-5792-01	1.49487	4.20658	5.2206	4.22506	4.23662	3.35219	4.57016	1.89615	1.47563	5.0818	1.95524	4.6965	3.55324	1.7173	1.49182	2.53693	1.87297	3.98716	4.72516	1.65466	7.03798	2.61912	1.93379	6.53808	2.80502	2.87923	3.34886	3.80284	1.25366	2.90909	3.50586	1.53699	3.67186	3.18457	2.88663	5.92796	3.39782	3.70358	2.97217	2.09709	2.3425	2.2466	4.90385	3.10195	0.79298	2.71412	1.87451	4.4659	1.08393
TCGA-CH-5794-01	0.561219	2.66076	3.63646	2.89722	2.48667	2.56241	3.03226	0.821333	0.492968	4.42966	0.624749	2.1156	1.92297	1.10502	0.494237	1.23964	0.84336	2.55572	3.04845	1.03881	4.83274	1.71346	0.911953	5.8368	1.53249	1.40658	2.00408	2.21924	0.716686	1.31986	2.19387	0.514743	2.42865	1.91962	1.4436	4.60431	2.43542	2.50827	1.64747	1.12656	1.4981	1.30477	3.02735	1.97088	0.187734	1.68788	0.989067	2.99336	0.327802
TCGA-EJ-5494-01	1.1171	3.16819	4.24235	2.67203	3.15614	1.99077	3.4051	1.49702	0.726863	4.75014	1.63396	3.61257	2.40918	1.05434	0.985195	1.29588	1.19079	3.20378	3.81906	1.5713	5.22234	1.70311	1.20369	5.91111	1.57199	1.69485	2.45913	2.77042	1.07341	1.91386	3.25911	0.938243	2.82947	1.93476	2.03151	5.86638	2.46355	2.54999	1.90334	1.29472	1.89412	1.44273	4.06734	2.39585	0.263153	2.82594	0.949716	3.97942	0.53546
TCGA-EJ-5495-01	1.44439	3.64135	4.53862	4.01218	3.49734	3.12066	4.17685	2.05401	1.6843	4.2103	2.06873	4.11316	2.99152	1.39688	1.25704	1.90663	1.68162	3.32413	4.10115	1.61277	5.41814	2.57278	1.88483	6.16772	2.06011	2.14662	3.10393	3.30294	0.864234	2.58086	3.37199	1.23884	3.01535	2.78754	2.7409	5.30974	3.13695	3.30771	2.55563	1.32365	1.54197	1.71246	4.40029	2.88482	0.735084	2.84877	1.09796	4.42552	0.783822
TCGA-EJ-5496-01	0.329766	2.25079	2.72124	1.20381	1.86633	1.59814	2.07084	0.772392	0.496355	3.06579	0.860199	2.29899	1.43394	0.513193	0.431567	0.675946	0.66395	1.75849	2.56262	0.874795	3.17372	1.33086	0.816491	4.68522	0.864372	0.892973	1.29898	1.6144	0.145031	1.43205	2.16245	0.376453	1.96693	1.27363	1.50468	5.7172	1.63416	1.19656	1.0621	0.511458	1.07781	0.849904	2.77563	1.48536	0.192531	1.35679	0.38243	2.7982	0.30755
TCGA-EJ-5497-01	0.663783	2.86761	3.37006	2.63144	2.44021	1.75192	2.91735	0.940966	0.814788	3.60312	1.36736	2.94801	2.16478	0.722524	0.713301	1.0278	0.947854	2.30665	3.03904	0.537059	3.01561	1.74285	1.39367	5.55049	1.36809	1.26382	2.14133	2.38458	0.178556	1.78412	2.85566	0.650593	2.41426	1.9966	2.16569	4.79246	2.68126	1.62616	1.97008	0.889018	1.00239	1.1657	3.43686	2.19134	0.371247	2.12438	0.825423	3.3009	0.319764
TCGA-EJ-5498-01	0.495859	3.45426	3.92192	2.39402	3.44237	1.66554	3.19861	1.33493	1.15333	4.17546	0.998774	2.86367	2.78422	1.17341	1.16947	2.04664	1.35688	3.21361	3.58149	1.29323	4.24497	1.95854	1.19561	5.88039	1.77742	1.26253	2.89881	2.78844	0.332264	1.96943	3.72729	0.88464	3.07293	1.90461	2.15199	5.93506	3.28259	2.24091	2.73859	1.31532	1.7668	1.60827	4.29013	2.19524	0.557777	2.36864	1.13594	4.15932	0.722762
TCGA-EJ-5499-01	1.12112	3.21232	4.06404	3.21825	3.36526	2.57423	3.40168	1.07343	0.845464	4.18754	1.24353	4.31857	2.1931	0.858435	0.640795	1.09679	0.879128	2.48847	3.34395	1.39886	4.31281	1.78229	1.17489	6.09479	1.49087	1.33476	2.28633	2.68603	1.38971	2.03379	2.55026	0.714531	3.17352	1.82033	1.69645	5.02171	2.336	2.83315	1.9481	1.21159	1.36657	1.17088	3.76479	1.74289	0.372745	2.40319	1.19648	4.05552	0.246355
TCGA-EJ-5501-01	0.709646	2.81111	3.66795	2.80002	2.54168	3.23754	2.56879	1.2662	0.47269	4.34342	1.18981	2.9212	1.80967	1.19259	0.51797	0.95871	1.02723	2.51794	3.14809	1.27728	4.21127	1.8419	0.979488	4.99085	1.08262	1.28914	1.84897	2.17114	0.396978	1.78487	2.19491	1.04884	2.6675	1.91385	1.98938	7.58653	2.09344	2.34713	1.74996	0.801898	1.47219	1.20426	3.54313	1.89633	0.409069	1.94591	0.778641	3.33259	0.323279
TCGA-EJ-5502-01	1.1009	3.83546	4.71477	3.1803	3.30717	1.38675	3.24194	1.76061	0.962151	5.58634	2.10254	4.55267	2.74114	1.61667	1.23352	2.69627	1.8584	3.08292	4.0942	1.05169	3.98484	2.51477	1.63994	6.35572	3.01173	2.15538	2.58304	3.38331	1.20009	2.50866	3.35129	1.38038	3.57988	3.36953	2.95816	5.65799	3.16699	3.80612	2.28614	2.04694	2.67655	1.2472	4.27562	3.02626	0.630424	2.88583	2.12747	4.15399	0.951119
TCGA-EJ-5503-01	0.789652	3.46324	4.04666	1.9901	3.39523	1.46336	2.75651	1.30595	0.662271	4.91474	1.50359	4.01432	2.32344	1.06047	0.881903	1.43526	1.27858	2.9603	3.69313	0.994974	2.80822	1.98064	1.35825	6.03673	1.52622	1.3239	2.41821	2.85472	0.585839	2.45397	2.46407	1.12222	3.22223	2.43809	2.47515	6.22759	3.63107	2.59635	2.08564	1.06188	1.89091	1.02875	3.91038	2.39499	0.595431	2.41363	1.40154	3.97185	0.801513
TCGA-EJ-5504-01	1.20024	2.81292	3.77309	4.14918	3.55194	1.70161	3.77541	1.16048	1.10924	3.59001	0.544939	2.37295	2.3097	0.597329	0.749545	1.32401	0.843141	3.01851	3.16081	1.74589	5.69113	1.37484	1.16557	5.21027	1.75886	1.96542	2.36042	2.3334	1.70897	1.31239	3.40233	0.593497	2.70821	1.62599	1.57735	6.23111	2.37723	2.23273	1.59337	1.22124	1.89323	1.72668	3.5006	2.17347	0.283326	2.16655	0.77283	3.74517	0.608664
TCGA-EJ-5505-01	0.620718	2.27078	2.99651	0.744059	2.54272	1.30477	2.58874	0.632208	0.584175	3.42422	0.554858	1.65412	1.98918	0.433752	0.652337	0.757732	0.695035	2.29795	2.82751	0.184369	5.29697	1.47888	0.967073	4.53505	0.855877	1.44329	2.08053	2.30805	0.149923	1.33116	2.9022	0.275604	1.91023	1.21489	1.50809	4.48798	1.53925	0.914042	1.37631	0.669108	1.12369	1.22965	3.13118	1.40708	0.1517	1.63233	0.570045	2.9778	0.16273
TCGA-EJ-5506-01	0.48587	2.53743	2.99003	1.33813	2.8301	0.937407	2.61947	1.05929	0.735458	3.78744	1.01466	1.94222	1.84454	0.691101	0.504493	1.17358	1.02604	2.10892	3.27484	1.32952	3.19706	1.37138	1.0706	4.55416	1.13143	1.1419	1.59864	2.11372	0.28547	1.54188	2.28782	0.616121	1.93474	1.55418	1.9939	6.55965	2.12528	1.60347	1.57871	0.703823	1.56868	0.887769	3.41212	1.56732	0.427195	1.69165	0.381149	3.08149	0.344716
TCGA-EJ-5507-01	0.832219	3.15233	4.05417	4.64162	3.05761	3.03607	3.13468	1.41761	1.05415	5.10191	1.50783	4.00874	2.2011	1.04876	0.735182	1.47652	1.1943	2.41928	3.51342	1.50431	5.04517	1.61289	1.25945	5.83038	1.6142	1.72415	2.61496	2.56546	0.745794	2.30547	1.73966	1.26617	2.88597	2.07171	2.11179	5.58685	2.548	3.01147	2.21307	1.05228	1.7729	1.04245	3.89747	2.45483	0.620413	2.2982	0.754002	3.71941	0.619893
TCGA-EJ-5508-01	1.40282	3.50256	4.567	3.18759	3.60056	1.44816	3.81477	1.52725	1.57386	4.10124	1.5138	3.76449	2.81818	1.22927	1.04487	1.91526	1.5625	2.9166	3.88212	1.26255	4.49275	2.11076	1.98912	6.12038	1.64194	2.10844	3.05977	2.98507	0.689837	2.22938	3.80586	1.23349	3.30802	2.74337	2.53252	5.05304	2.82762	2.85714	2.49197	1.40938	2.33219	1.53343	4.25134	2.94313	0.597564	2.8165	1.10675	4.21678	0.735032
TCGA-EJ-5509-01	1.6931	3.65496	4.94004	3.9575	3.66364	2.78662	4.00982	1.51672	1.53855	4.68617	1.27437	4.18648	3.1527	1.07023	1.06821	1.86727	1.57986	4.27902	4.74718	1.39856	7.98007	2.43729	1.39397	6.32628	1.97298	2.39199	3.49402	3.30855	1.45022	2.40838	3.64846	1.15126	3.25275	2.35105	2.57395	6.18438	3.1487	2.31175	2.62888	2.06484	2.11645	2.32653	4.43352	3.27518	0.724573	2.90031	1.22057	4.10698	0.896581
TCGA-EJ-5510-01	0.859081	3.03481	3.81702	2.19341	2.57	1.67956	3.04617	1.617	0.497656	4.88894	1.61338	3.70805	2.20152	0.880281	0.884698	1.09978	1.06786	2.55445	3.64333	1.0298	4.12371	2.01786	1.25104	6.1738	1.47089	1.19502	2.20851	2.98078	0.689675	2.23892	2.29553	0.801691	2.59032	2.33764	2.06544	6.38653	2.42093	2.97595	1.75907	1.02612	1.64593	1.06091	4.03328	1.8409	0.544258	2.26397	1.34122	4.09629	0.398118
TCGA-EJ-5511-01	1.02717	2.42116	3.30102	3.0824	2.54218	2.23738	3.20413	1.0454	0.700381	3.0979	1.14898	1.95295	2.05813	0.948345	0.779081	1.39758	0.923619	2.34142	3.092	0.635003	3.92437	1.51332	1.01182	5.0523	1.54336	1.15048	1.85769	2.53376	0.25993	1.41827	2.78513	1.41669	2.1836	1.85357	1.89348	5.42856	2.07624	1.95218	1.91243	0.861551	1.39956	1.15544	3.36041	1.94595	0.328669	1.77397	0.63017	3.00861	0.694541
TCGA-EJ-5512-01	0.429192	2.14147	2.69984	1.88617	2.18467	1.46014	1.41465	0.772466	0.295779	3.24066	0.837067	2.74042	1.25583	0.360723	0.394931	0.517315	0.523453	1.80805	2.21845	0.810474	2.80208	1.05176	0.843856	5.21508	0.540705	0.481025	1.49619	1.7371	0.209477	1.26675	1.28222	0.491098	2.20138	1.31764	1.47813	6.51014	1.67073	1.74586	1.22633	0.418804	1.04749	0.541477	2.89655	1.01975	0.325563	1.63268	0.398026	3.21177	0.319427
TCGA-EJ-5514-01	1.88988	3.37753	4.65517	5.91256	4.43651	3.80733	5.08214	1.61205	1.96056	5.80729	1.283	3.3813	3.34666	1.5566	1.54327	2.13093	1.64625	3.83014	4.09752	1.77063	6.99017	1.91	1.93202	5.98905	2.2244	2.82105	3.86622	3.4072	1.04048	2.10443	4.78113	1.09758	3.28305	2.36092	2.22435	7.85885	3.31158	2.50299	2.96889	2.19983	2.01897	2.60144	4.51747	3.79517	0.928766	3.03108	0.837113	4.1415	0.914305
TCGA-EJ-5515-01	0.380561	2.40559	2.6393	1.61143	2.4789	1.2466	1.83325	0.765822	0.660568	3.2868	0.700427	1.4323	1.51894	0.519126	0.716961	0.955562	0.645469	2.00922	2.44461	0.737499	3.14366	1.15124	1.10432	4.33936	0.747396	0.906759	1.7058	1.96004	0.342584	1.01611	1.9089	0.474318	2.11896	1.46207	1.29683	4.89669	1.5729	1.27763	1.41578	0.573212	0.977986	0.666232	2.755	1.20124	0.210131	1.7362	0.51337	2.99213	0.373164
TCGA-EJ-5516-01	1.51355	3.18961	3.73181	3.86822	3.2936	2.04809	3.88444	1.03207	1.58793	4.17835	0.798665	2.23802	2.83092	0.788088	1.1232	1.62401	1.45144	2.83845	3.2674	1.41395	5.06128	1.77645	1.61654	6.1654	1.53825	1.64441	3.17105	2.33473	0.686514	1.71685	3.84359	0.676898	2.74806	2.2541	1.73768	5.72797	2.99571	2.37432	2.64687	1.26365	1.39824	1.37716	3.77486	2.15272	0.42522	3.07775	0.734653	4.30748	0.474325
TCGA-EJ-5517-01	0.767651	2.79322	3.26575	1.64948	3.38788	0.973467	2.90922	1.13439	0.877647	2.95128	1.0381	3.79806	1.75182	0.614078	0.689836	0.798513	0.681145	2.46155	3.02248	0.860529	5.53353	1.41654	0.985132	5.11553	0.976714	1.16726	2.21511	2.37581	0.358707	1.90559	2.4139	0.639781	2.79096	1.16028	1.7831	6.4277	2.30028	1.56868	1.76912	0.790849	1.22295	0.750865	3.45461	1.93125	0.407766	1.89167	0.879017	3.95554	0.27244
TCGA-EJ-5518-01	3.05442	3.13602	4.11701	4.15525	3.33497	3.96676	4.05907	1.91841	1.01508	4.05879	1.07808	2.59873	2.67503	1.18884	1.22249	1.64812	1.18266	3.53071	3.7901	1.27344	6.32368	1.97364	1.29693	5.49508	1.92829	1.97479	2.74955	3.08401	0.692404	1.64584	3.85044	0.743761	2.62269	1.86236	1.9951	5.63548	2.66865	2.93209	2.16625	1.46999	1.97135	1.95443	4.18605	2.78241	0.338665	2.42872	0.900045	4.0747	0.616221
TCGA-EJ-5519-01	0.526319	2.71763	3.83609	3.4206	2.74413	2.65529	3.34046	0.972327	0.710989	4.5103	0.994335	2.01858	2.08311	1.21035	0.639429	1.33471	1.05209	3.2611	3.26546	0.845143	5.70049	1.6029	1.14949	5.10714	1.47856	1.63261	2.3507	2.55756	0.65409	1.62721	3.18084	0.804374	2.24073	1.96246	1.80886	5.27742	2.55085	2.47246	1.86711	1.44939	1.42852	1.13772	3.74134	2.46811	0.204013	1.70076	0.669951	3.5197	0.696945
TCGA-EJ-5521-01	0.64973	2.48003	3.81416	3.3533	2.94308	2.55158	3.97756	0.938253	0.449676	4.63188	0.867684	3.70199	1.97737	0.791491	0.485654	1.03135	0.654488	2.78973	3.24995	1.09043	6.10901	1.31548	0.816482	5.56489	1.02331	1.18611	1.94292	2.27052	0.654423	1.42305	2.16694	0.663289	2.72185	1.32234	1.65338	6.83708	1.83943	2.37156	1.54371	0.781022	1.72025	0.941096	3.03836	1.84158	0.163473	1.71556	0.809716	3.42834	0.354978
TCGA-EJ-5522-01	1.01744	3.16506	3.91096	3.11561	3.03796	1.60952	3.60769	1.64825	1.32275	4.02381	2.21879	4.0994	2.27057	1.16618	0.904681	1.52907	1.32688	2.40331	3.66183	1.25327	3.8297	2.06747	1.70336	5.48123	1.76381	1.71144	2.23937	3.07145	0.535213	2.46968	2.72805	1.30318	2.81003	2.36196	2.72865	5.23801	2.50071	2.37047	2.35258	0.843053	1.15487	1.57947	4.10457	2.47117	0.742483	1.81637	1.23488	3.89949	0.625885
TCGA-EJ-5524-01	1.53054	3.50022	4.06253	4.50287	3.70266	2.12669	3.97591	1.7504	1.82919	3.90927	1.78612	3.04145	2.8318	1.13232	1.0959	2.01512	1.80537	2.99297	3.71796	1.69535	4.44078	2.39127	1.88983	5.61662	2.27681	1.84178	2.86389	2.85511	0.547061	2.48443	3.98525	1.25259	3.17379	2.53073	2.87254	5.65423	3.31551	2.45107	2.9763	1.38773	1.31342	1.96707	4.49037	2.86169	0.825283	2.80831	1.01053	4.21474	0.61944
TCGA-EJ-5525-01	1.11399	2.76715	3.89335	6.79308	3.41566	7.59574	4.15423	0.992296	1.28051	3.28771	0.810648	2.57222	2.54024	1.18455	0.684396	1.39681	0.841186	2.82663	3.42258	0.50483	5.94235	1.69896	0.992017	4.95897	1.36843	1.58163	2.95674	2.69535	0.650366	1.50338	3.42783	0.711043	2.2102	1.4782	1.74252	4.01441	2.70461	3.14533	2.28593	1.47801	1.89506	0.930159	3.60103	2.57701	0.249423	2.43892	0.347622	3.55162	0.831978
TCGA-EJ-5526-01	1.37852	3.08146	3.82856	4.34327	3.58905	2.1042	3.79991	1.35327	1.61172	3.81267	1.59276	2.28828	2.79926	0.965237	1.21273	1.80844	1.29063	2.87932	3.50192	1.57306	5.58728	1.48015	1.67639	5.45486	1.73735	1.7242	2.92119	2.76398	0.56175	2.0166	3.92347	0.890698	2.95445	2.13868	2.2967	6.83084	2.86578	2.14311	2.58577	1.25756	1.91763	1.48093	3.92	3.00542	0.725421	2.10589	0.566341	3.63949	0.927372
TCGA-EJ-5527-01	1.10318	3.41976	4.11635	4.40065	3.60947	1.88186	3.99074	1.40691	1.40545	3.65436	1.30081	3.6805	2.81501	1.08361	1.11598	1.73975	1.317	2.96928	3.63898	1.16091	4.90241	2.32149	1.7271	5.82153	1.69578	2.02294	2.83032	2.72949	0.547765	2.30402	3.25174	1.0401	3.08199	2.41189	2.19931	5.1607	3.06753	2.22844	2.74728	1.40727	1.26709	1.34387	4.32706	2.67527	0.47796	2.59891	1.30399	4.09708	0.450179
TCGA-EJ-5530-01	0.701279	2.6028	3.46853	1.99845	2.40119	2.13142	2.88475	1.37992	0.762163	3.64974	1.26942	2.34526	2.01996	0.970516	0.873566	1.13756	0.918459	2.5627	3.30793	0.82992	3.51365	1.64382	1.10477	4.74856	1.34605	1.10465	1.88467	2.15338	0.471088	1.83432	2.63096	0.749438	2.26747	1.72152	2.10036	4.31829	1.89621	1.50298	1.75523	0.999113	1.5404	0.791945	3.51187	2.21225	0.412706	1.77614	0.553106	3.24939	0.614818
TCGA-EJ-5531-01	1.53805	3.97791	4.88517	2.98127	3.75517	2.1879	4.3712	1.53381	1.44181	4.57677	1.3568	4.03668	3.05344	1.18472	1.34839	2.06243	1.35768	3.34027	4.38431	1.68214	5.39799	2.17815	1.21061	6.45092	2.44218	2.39926	3.17349	3.69347	0.993649	2.32239	4.05072	1.11621	3.86421	2.48659	2.46288	7.7531	3.02398	2.33679	2.43409	1.78804	2.18906	1.74885	4.77508	2.91459	0.602156	2.53715	2.10049	4.14373	0.685734
TCGA-EJ-5532-01	0.928783	2.38876	3.35922	1.75462	2.65036	1.34874	3.21415	1.01965	0.869851	3.32499	0.774147	2.53576	1.91498	0.953974	0.792902	1.25946	0.781797	2.65822	2.80508	1.44901	4.2007	1.63073	0.879991	4.83875	1.64548	1.12805	2.1725	1.92289	0.423725	1.40457	2.80335	0.581927	2.07244	1.58269	1.86009	6.3769	2.65317	1.78185	1.97845	1.03645	1.28354	1.10933	3.50575	2.10602	0.374368	1.60602	0.79484	3.3413	0.441191
TCGA-EJ-5542-01	1.18324	2.76403	3.21889	4.35775	3.12826	2.25584	3.53033	0.861364	1.09607	3.09966	0.885278	2.88098	2.29524	0.710114	0.715287	1.08001	1.11234	2.28434	2.90609	0.797955	3.12726	1.69023	1.34307	5.01529	1.57198	1.31518	2.39953	2.28331	0.225934	1.73612	3.0659	0.752189	2.75459	1.7372	1.64097	3.4482	2.27943	1.82578	2.16095	1.0678	1.25998	0.777145	3.60409	1.91856	0.323953	2.20088	0.661032	3.50288	0.393619
TCGA-EJ-7115-01	0.845285	2.8278	3.39277	3.34371	2.75918	2.17476	2.98948	0.817858	0.605645	3.55146	0.856345	1.83263	2.11526	0.82482	0.675115	1.09307	1.08345	2.63057	3.25818	0.633766	4.33698	1.59977	1.08668	4.99983	1.44313	0.960708	2.06013	2.3374	0.337404	1.63644	3.24927	0.64313	2.28148	1.74849	1.72472	5.18147	2.23583	1.76992	1.84844	0.767343	1.41172	1.27274	3.38108	1.75354	0.279076	1.83842	0.544316	3.42594	0.503722
TCGA-EJ-7123-01	0.661856	2.39574	3.39551	2.39862	2.30371	1.76655	2.46004	0.70874	0.535599	3.51808	0.732835	2.12612	1.96351	0.867393	0.582391	0.924116	0.770576	2.69352	2.89846	0.81058	5.06588	1.39476	0.782184	5.36504	1.15409	1.40604	1.90307	1.86827	0.415921	1.16185	2.57484	0.56728	1.92823	1.53899	1.5776	6.51586	1.86843	1.24009	1.33108	0.992988	0.589325	1.2402	3.07447	2.1309	0.150501	1.24539	0.631776	2.7847	0.439417
TCGA-EJ-7125-01	0.897639	3.03353	4.04528	1.27716	3.00557	0.351119	3.39487	0.947569	0.782402	3.37961	0.806012	3.10469	2.49022	1.12385	0.9015	1.27076	0.890987	3.62113	3.33214	0.796868	7.31758	1.32713	0.952009	5.34172	1.37527	2.22032	2.65929	2.42917	0.89442	1.48749	3.20071	0.563835	2.47182	1.68785	1.84831	4.90893	2.26362	1.21695	1.54237	1.518	2.42928	1.1484	3.58129	2.58146	0.253274	2.42753	0.711518	3.47174	0.435383
TCGA-EJ-7218-01	0.682348	2.68117	3.64671	1.08046	2.70222	1.22832	2.17738	1.19527	0.356058	4.02599	0.98643	3.20564	1.94107	0.726075	0.727098	1.01026	0.766378	2.70047	3.10517	1.24091	6.01298	1.20418	0.842181	5.18104	1.07796	1.15153	2.03136	2.37901	0.445471	1.6595	1.73683	0.594491	2.42712	1.76417	1.89994	6.6904	2.07327	1.64261	1.39567	0.913561	1.44945	1.01898	2.9586	2.30717	0.415454	1.68223	0.639339	3.2707	0.450537
TCGA-EJ-7312-01	0.774331	2.83197	3.55732	2.05634	2.70728	1.69076	1.86498	0.93128	0.27185	3.85992	0.779577	1.5753	1.67873	0.453966	0.618	0.642887	0.530636	2.58619	3.02993	0.93242	4.64345	1.18615	0.696736	5.03288	1.28268	0.721689	1.88115	2.42922	0.583429	1.25095	2.76117	0.424552	2.59029	0.881672	1.57738	6.15955	1.88026	1.70293	1.33687	0.662813	1.66396	0.80004	3.07133	1.69435	0.176019	1.70146	0.476839	3.69207	0.592773
TCGA-EJ-7314-01	0.460901	2.3341	2.91415	1.91951	2.21753	1.92765	1.48634	0.754466	0.239475	3.55841	0.471772	1.08303	1.40258	0.562967	0.51264	0.7358	0.591296	1.71684	2.40873	1.11678	2.77238	1.39877	0.559426	4.62603	0.8626	0.519392	1.54337	1.96294	0.251128	1.00018	1.96502	0.524643	2.01204	0.91812	1.07418	6.0433	1.96106	2.2253	1.10744	0.577035	0.826927	0.418419	2.57142	0.957086	0.119861	1.88275	0.563171	2.63288	0.190741
TCGA-EJ-7315-01	1.37193	4.38927	4.83698	5.37149	4.64077	4.41503	3.67146	2.18983	1.35055	4.57716	2.4122	6.31399	3.05105	1.66199	0.960743	2.03191	1.30575	3.55325	4.70542	2.76176	5.77423	2.6762	1.49136	6.24656	1.68278	2.07387	3.14676	3.71165	1.65484	3.61478	3.14149	1.6681	3.60715	2.16943	3.71992	7.82026	2.89067	3.41331	2.75358	1.43454	2.06762	1.69928	5.48847	2.80141	1.21327	2.85079	1.48888	4.8579	0.792039
TCGA-EJ-7317-01	0.364936	2.09876	2.41617	0.973601	2.33852	1.35337	1.48662	0.760164	0.286191	3.12684	0.217748	1.29075	1.24479	0.495453	0.158508	0.57685	0.554486	2.05922	1.93411	0.479843	3.43904	0.826952	0.651081	4.5529	0.72759	0.638369	1.30536	1.46572	0.30154	0.76735	1.90622	0.276473	1.59838	0.808849	0.694746	4.52049	1.35708	1.03573	1.21946	0.504924	0.573707	0.384086	2.38141	1.06493	0.0839422	1.03764	0.437035	2.56202	0.170799
TCGA-EJ-7318-01	0.899956	3.45586	4.44558	3.18306	3.85831	2.12303	2.42515	1.49503	0.490878	5.41121	1.32436	3.80702	2.13758	0.926388	0.765837	1.21078	0.979324	3.15579	3.52234	1.44858	6.86075	1.56774	1.03065	5.79481	1.72544	1.57602	2.38083	3.19977	0.678228	1.9002	2.70694	1.04837	3.71567	1.58217	1.65858	9.64039	3.2103	2.68712	2.27783	1.15479	1.707	1.39786	3.5546	2.22863	0.385248	2.58736	1.31538	4.45932	0.653397
TCGA-EJ-7321-01	0.697123	2.97512	3.37641	2.07429	2.43159	1.85788	2.57783	1.51831	0.78788	4.16621	1.71456	4.15241	1.92103	1.08067	0.629462	1.30884	1.03746	2.07917	3.33813	1.43977	3.38882	1.70523	1.26176	5.50408	1.35706	1.04793	1.9688	2.80967	0.121447	2.50718	2.06831	0.891688	2.30253	2.22556	2.47981	5.54373	2.51477	2.11969	1.9982	0.660391	1.0106	1.02868	3.95106	1.8297	0.755029	1.78829	1.32104	3.62695	0.328099
TCGA-EJ-7325-01	0.458288	2.24514	2.85164	3.12754	2.56329	1.20573	0.777397	0.94329	0.156384	3.91041	0.755716	3.15056	1.18515	0.131805	0.330731	0.236648	0.375653	2.09748	2.51958	0.228925	5.11216	0.773895	0.369614	4.67098	0.548774	0.975855	1.45883	1.47594	0.680598	1.20627	1.77038	0.399056	2.83236	0.552084	0.868584	6.4684	1.73123	1.72642	1.28423	0.357843	1.44087	0.298745	2.17159	1.23411	0.179178	2.06968	0.530626	3.544	0.44202
TCGA-EJ-7327-01	0.735491	3.22828	4.29663	4.43136	3.63129	3.11244	3.80974	1.41173	1.18972	4.18409	1.19481	2.62248	2.86607	1.18264	1.01388	2.18279	1.43539	3.19848	3.9425	1.59221	4.55944	1.95967	1.38811	5.51567	1.96153	1.76911	2.89685	2.68124	0.437349	2.16145	3.45081	1.12208	2.87965	2.18043	2.32082	6.49073	2.83486	2.35958	2.85126	1.36183	1.40448	1.90776	4.58895	2.67114	0.526557	2.00016	0.459527	3.32623	0.904961
TCGA-EJ-7328-01	0.774429	4.10185	4.80577	3.88375	4.02742	2.07839	3.522	2.16891	1.51883	5.66821	2.51234	4.64967	2.97167	1.21657	1.27471	2.20101	2.08901	3.41744	4.32719	1.06676	6.39692	2.35035	1.84523	6.57093	2.48821	1.57929	2.97004	3.8719	0.798453	3.04041	3.44339	1.41465	3.73917	2.64974	3.31677	5.90114	3.31086	3.75754	2.60516	1.97999	2.6058	1.87204	4.7655	3.00791	0.827231	3.21181	1.53717	4.9418	1.19129
TCGA-EJ-7330-01	0.67041	3.00092	3.71353	3.16172	2.90237	2.98718	3.08272	1.03503	0.807673	4.05948	1.10553	2.12876	2.235	1.19741	0.813253	1.62814	1.34102	2.84618	3.32386	1.95705	4.03252	1.93545	1.30342	5.15943	1.81214	1.5692	2.34995	2.50567	0.558864	1.6684	2.62077	0.788708	2.3398	1.93768	1.8937	7.00532	2.61613	1.98341	2.04648	1.39592	1.59165	1.84477	3.49187	2.23221	0.761996	2.20277	0.836861	3.40885	0.588331
TCGA-EJ-7331-01	1.14046	3.4658	4.16347	2.59183	2.80299	1.26018	3.95587	1.72566	1.09007	4.43688	1.44096	3.34966	2.30884	1.15674	1.10656	1.7413	1.40511	3.06362	3.69567	1.70363	5.20444	1.75958	1.46297	5.23406	2.34457	1.74286	2.76488	2.798	0.769909	2.16559	3.65352	0.889088	2.52031	2.11068	2.13857	7.05177	3.47	2.4402	2.47583	1.742	1.94746	2.20389	4.07648	2.93793	0.48314	2.41193	1.47664	4.04785	0.70405
TCGA-EJ-7781-01	0.680948	3.39673	4.22386	2.98984	2.80781	1.38447	3.06215	1.50594	1.16295	4.14006	1.609	3.76932	2.69613	1.36469	0.97035	1.92402	1.45553	2.7331	3.73059	1.27248	4.78769	1.97343	1.35585	5.52464	2.18271	1.78161	2.60131	2.65521	0.454486	2.24779	3.18267	1.09683	2.82099	2.60339	2.7386	6.24296	2.85591	1.8331	2.09264	1.49788	1.20524	1.69894	4.0712	2.72209	0.697145	2.11297	1.25809	3.86792	0.862334
TCGA-EJ-7782-01	1.19459	3.02183	4.18305	3.9511	3.20094	2.91481	3.75736	1.80927	1.1215	4.48736	1.82206	3.41058	2.4178	1.30045	1.10852	1.63607	1.27882	3.12994	3.89287	0.94512	5.65126	1.83373	1.47307	5.63688	1.80396	1.97553	2.67205	2.68273	0.833893	2.33049	2.17908	1.07245	2.67393	2.54031	2.61469	5.26747	2.60949	2.81293	2.22257	1.31276	2.24896	1.10998	3.69491	2.93254	0.66083	2.50648	0.654391	3.84917	1.20354
TCGA-EJ-7783-01	0.850303	3.20157	3.85388	2.43219	2.88584	2.10613	3.0854	1.62354	0.801536	4.06389	1.75374	2.69056	2.54071	1.17089	0.979401	1.58439	1.45596	2.61592	3.45113	0.827195	3.82665	2.04936	1.74356	5.30534	1.81367	1.40078	2.5144	3.00179	1.15086	2.22192	2.89779	1.16683	2.5242	2.52774	2.51716	4.66559	2.99678	2.4569	2.20008	1.093	1.79298	1.56608	3.93319	2.37591	0.668425	2.41772	1.131	3.90018	0.990161
TCGA-EJ-7784-01	0.56012	2.8377	3.3896	2.56108	2.25896	2.48483	2.83963	1.25801	0.966982	3.33834	1.45809	2.7057	2.15698	0.709136	0.757547	1.19083	1.16697	2.35876	3.23091	0.68773	4.78111	1.75029	1.22004	4.74106	1.3801	1.59174	2.05836	2.26062	0.827564	1.93784	2.69026	1.00905	1.91667	1.71926	2.38535	5.25112	1.99004	1.49188	2.0814	1.00133	1.30141	1.14962	3.70432	2.15962	0.382154	1.94057	0.726567	3.07	0.606119
TCGA-EJ-7785-01	1.2678	3.72149	4.65543	3.03063	3.54598	2.05215	3.74883	1.99467	1.29172	4.81896	1.8773	3.96027	3.11778	1.66856	1.42406	2.24533	1.84245	3.26215	4.16923	1.40466	3.86235	2.29768	1.89802	7.94655	2.20059	1.94802	3.16599	3.29659	0.584431	2.53569	3.38373	1.38563	3.361	3.09618	3.21433	5.41108	3.55642	2.8016	2.80033	1.80631	2.18305	2.04726	4.50039	2.93756	0.68421	2.76684	1.45634	4.19796	1.14271
TCGA-EJ-7786-01	0.442045	2.7224	3.30689	1.56553	1.76525	1.29802	2.0003	1.23879	0.64122	3.34235	1.1971	1.63869	2.08093	0.650061	0.791314	1.19266	1.14584	2.21549	2.78004	0.522187	4.32035	1.54084	1.1431	4.34343	1.22223	1.08358	1.94621	2.65516	0.281675	1.54116	3.77882	0.660118	1.95266	1.38816	1.96209	4.92468	2.03644	1.52355	1.42168	0.982505	1.33837	1.40371	3.38381	1.36991	0.258782	2.22215	0.878135	3.27368	0.412785
TCGA-EJ-7788-01	1.37424	2.87598	3.68027	3.12974	3.02187	1.70923	3.59743	1.3621	1.10439	3.69346	1.40241	2.92883	2.37917	1.11693	0.904538	1.50996	1.25438	2.78096	3.26827	0.52442	4.40086	1.66245	1.32336	5.10255	1.68441	1.61657	2.3919	3.20013	0.49862	2.01892	3.38888	0.901721	2.67441	1.7784	2.14027	4.80612	2.55812	2.12569	2.35684	1.35017	1.46475	1.73368	3.54324	2.32353	0.488786	2.00552	0.89507	3.39103	0.92989
TCGA-EJ-7789-01	1.18896	2.38833	3.25143	2.7933	2.4217	2.24952	3.3166	0.941481	1.04432	2.84952	0.970131	1.89377	2.10024	1.29431	1.04649	1.15566	0.90304	2.78314	3.31454	0.835877	6.23771	1.44968	0.956368	4.22136	1.41142	1.9804	2.40061	2.19764	0.388301	1.97673	2.90103	0.681285	2.1076	1.39191	1.34941	3.96285	1.92295	1.4042	1.80765	1.37721	1.43465	1.48928	3.12529	2.33965	0.170032	2.10344	0.636023	2.83299	0.604484
TCGA-EJ-7791-01	0.980349	3.28931	3.92842	3.57071	3.31122	1.96691	3.4002	1.67347	0.970517	4.38359	1.21138	3.19497	2.34078	1.35993	0.777619	1.69639	1.22072	3.22702	3.71382	1.47222	4.96752	2.09027	1.54446	5.40571	1.76149	1.73508	2.71534	3.09268	1.38881	2.03794	3.18956	1.13424	3.02035	2.18968	2.40398	5.98748	2.66277	2.36386	2.27415	1.41419	1.5519	1.26548	4.2735	2.46596	0.619507	2.2355	0.963678	3.94261	0.820276
TCGA-EJ-7792-01	1.0143	4.01926	4.6103	3.55305	3.92647	1.66661	3.96953	2.20404	1.44997	4.47634	2.41698	5.14803	3.19715	1.36831	1.09971	2.04258	1.86772	3.63369	4.47646	1.63828	5.23001	2.48046	1.94882	6.14568	2.3412	2.18267	2.90823	3.7635	1.05197	2.97127	4.03399	1.57842	3.67917	2.42614	3.39766	6.32304	3.16697	3.02919	2.92703	1.53298	2.07895	1.69203	4.8871	2.9772	0.854993	2.90204	1.56477	4.77244	0.817269
TCGA-EJ-7793-01	0.224553	2.1526	2.44471	0.889059	2.51945	1.78704	1.38767	0.854039	0.351666	3.38106	0.574941	1.41584	1.46056	0.362178	0.26848	0.461897	0.503707	1.83891	1.97199	0.482466	3.83158	0.901345	0.761658	4.44065	0.388923	0.854318	1.4723	1.21623	0.110707	1.14222	1.73136	0.292608	1.55533	0.775187	1.03942	5.3011	1.29918	1.25531	1.55077	0.653538	0.787477	0.331462	2.6222	1.03196	0.215997	1.17726	0.297388	2.91124	0.224847
TCGA-EJ-7794-01	1.46201	3.64005	4.58292	3.44149	3.33117	1.84487	3.47016	1.60677	1.13288	4.33195	1.25526	2.837	2.97322	1.32272	1.51759	2.05863	1.68129	3.17988	4.10956	1.10399	6.06232	1.99783	1.58517	5.87842	2.08132	2.20351	2.95349	3.34955	0.762062	1.95435	3.73965	0.961006	3.15148	2.44422	2.34439	6.57899	3.16798	2.17783	2.49838	1.69528	2.28682	2.10143	4.23142	3.05401	0.552005	2.24689	1.18928	3.94411	0.943561
TCGA-EJ-7797-01	0.849676	3.10758	3.43613	2.71124	2.5416	1.38507	2.16166	1.08941	0.583788	4.16349	1.2176	2.9808	2.03356	0.772769	0.617446	1.35226	0.898903	2.22041	3.15505	0.89508	4.02127	1.63114	1.10235	5.39043	1.32959	1.50571	1.91351	2.50572	0.546388	1.73249	2.45026	0.860917	2.80013	1.8698	2.21769	5.85362	2.43902	2.63865	1.84304	0.860736	1.72711	0.878006	3.39803	1.90253	0.562215	2.28803	1.22265	3.8076	0.64887
TCGA-EJ-8468-01	0.85448	3.64007	4.34447	3.60654	3.68664	1.8244	4.22725	1.76078	1.51929	4.60564	2.13735	3.81741	3.02139	1.47841	1.49971	2.1586	1.66577	3.17501	4.221	1.42965	5.84697	2.01679	1.79568	5.75208	2.41049	2.40797	2.65199	3.56871	1.13133	2.39775	4.21851	1.16503	3.4751	2.35168	2.70082	6.95788	3.40436	2.30579	2.55105	2.04556	1.509	2.05225	4.24521	3.1155	0.716265	2.57938	1.42305	4.5385	1.11697
TCGA-EJ-8469-01	0.825426	2.50893	3.69235	4.28506	3.12302	3.40158	3.87918	1.15803	1.38975	4.23832	1.51579	2.97148	1.99093	1.24579	0.690587	1.50181	1.0003	2.42222	3.25372	1.15876	4.95116	1.57091	1.15929	7.41978	1.5824	1.69493	2.41669	2.07825	0.816985	1.88736	2.5161	0.717419	2.56015	2.05984	2.23138	4.88255	2.42387	2.7188	2.04773	1.25042	1.89543	1.0988	3.44557	2.29654	0.387906	2.16795	0.695501	3.06795	0.735024
TCGA-EJ-8470-01	1.21581	4.50816	5.31434	2.89834	3.68495	1.36541	4.68292	2.94131	2.55761	6.25277	3.60476	5.2886	3.32608	2.0227	1.47986	2.83768	2.57969	3.62569	4.97444	1.80586	6.96306	2.66538	2.55063	7.48042	2.82278	3.3199	3.77834	3.8731	1.49399	3.64954	3.80246	1.7082	4.22191	4.15038	3.90796	6.96912	4.15996	4.76106	3.66574	2.11633	2.91503	2.27042	5.15895	4.38656	1.60181	3.68555	1.85535	5.36967	1.4091
TCGA-EJ-8472-01	0.866971	2.34354	3.49995	3.02439	3.27586	2.59473	4.49324	1.05299	0.468576	3.12135	0.811932	2.04564	1.81604	0.978975	0.613816	1.17462	0.854669	2.48222	2.88329	0.670144	5.73017	1.08161	0.948373	4.81344	1.27193	1.26154	2.04389	2.48228	0.445591	1.27217	2.5548	0.494323	2.40532	1.32843	1.29341	5.62505	1.94882	1.90287	1.50364	0.863121	1.30621	0.691756	2.8821	2.3429	0.231476	1.83095	0.865728	2.95329	0.943835
TCGA-EJ-8474-01	0.638566	2.36918	3.52963	3.89201	3.15559	1.952	2.67334	1.25461	0.791048	3.19102	1.31162	2.88449	1.99267	0.792678	0.488002	1.1174	0.87019	2.64768	3.06917	0.993868	6.6711	1.34575	1.0979	4.93038	1.44265	1.51807	1.93106	2.34127	1.10674	1.53665	2.70878	0.670215	2.63668	1.49048	1.89545	6.20104	1.93975	2.41047	1.41359	0.794171	1.00702	1.04247	3.28197	2.23179	0.427429	1.99909	0.609335	3.59171	0.725435
TCGA-EJ-A46B-01	0.292281	2.32596	2.79943	1.07304	1.95091	1.40984	1.08393	0.713597	0.360085	3.89517	0.83442	1.285	1.22402	0.472621	0.509758	0.807652	0.487201	2.31175	2.34378	0.573131	2.94526	1.09015	0.749965	4.45638	0.556308	0.682396	1.22118	1.58346	0.0528564	1.38506	1.72792	0.545052	1.6872	1.38427	1.11581	6.44187	2.15857	1.66854	1.29296	0.536467	1.31584	0.592216	2.79931	1.43777	0.203052	1.96054	0.792349	2.83596	0.500063
TCGA-EJ-A46D-01	1.10062	3.07842	3.58573	2.69627	3.21993	1.90841	1.61798	1.36497	0.435022	4.70292	1.66755	2.66052	2.02855	0.657576	0.607564	0.955539	1.27957	2.3679	3.13217	0.506021	4.37642	1.55008	1.31254	5.24701	0.69257	0.944916	1.97256	2.30831	0.308288	2.0511	2.10175	1.03792	3.08859	1.59484	2.28362	5.42567	2.40285	2.26252	2.54443	0.892056	1.8423	0.60219	2.93009	2.06852	0.402304	2.04965	0.815382	3.69581	0.875291
TCGA-EJ-A46E-01	0.714126	3.09483	3.58316	3.05888	3.326	1.74491	2.74669	1.63026	0.427251	5.13487	2.00524	2.13184	2.3982	1.10064	0.857628	0.870211	1.63297	2.73895	3.44044	1.07954	2.83882	1.61297	1.43048	6.01775	1.40087	0.930539	2.1008	2.52168	0.43294	2.31099	1.79812	0.900785	2.91279	2.48734	2.44881	6.27853	3.07445	3.14969	2.24978	0.79708	2.436	0.803064	3.13454	2.3983	0.704837	2.74184	0.862745	3.67454	1.09825
TCGA-EJ-A46F-01	0.465877	2.47893	2.35873	2.53864	2.51404	2.29868	1.10819	0.594447	0.0920582	3.7526	0.865398	4.11099	1.05391	0.44399	0.280333	0.372876	0.249829	1.61871	2.08776	0.448235	5.51065	1.08839	0.405012	4.85574	0.51181	0.758595	1.07328	1.72553	0.217376	1.21085	1.30807	0.137538	2.25599	0.967777	1.0401	6.61421	1.08725	1.29548	1.02924	0.41844	1.30391	0.250459	1.99904	1.16861	0.0559114	2.16927	0.867564	3.13559	0.316154
TCGA-EJ-A46G-01	0.347309	3.09105	3.88942	3.86367	2.94865	3.9657	2.94571	1.62677	0.883113	4.9039	1.78401	3.83632	2.36417	1.13887	0.693369	1.26057	1.10736	3.07083	3.91754	3.95069	5.63385	1.99877	1.2793	5.52124	1.63239	1.27951	2.30917	2.6465	0.894783	1.93247	2.31039	1.08626	2.30025	2.36822	2.76612	6.99732	2.17018	2.73513	1.73891	1.29402	2.18215	1.59131	3.63275	2.83753	0.531541	2.49086	0.891446	3.55535	0.966427
TCGA-EJ-A46H-01	1.30728	3.73361	4.24479	2.93404	3.34363	1.51629	2.75109	2.70755	0.730464	4.95427	2.93689	3.11859	2.57572	1.98929	1.05277	2.38025	2.10414	3.38446	4.08017	2.65394	1.95176	2.33831	2.3097	6.12686	2.32709	0.86156	2.38387	3.57338	0.82366	3.01891	2.26538	1.66471	3.12767	3.23501	3.73704	5.79503	4.08407	3.58488	3.25852	1.38515	2.01513	1.39967	4.16912	2.96053	1.27821	2.85468	1.33672	4.5653	1.95534
TCGA-EJ-A46I-01	0.458594	2.65955	3.69366	1.51492	2.77216	1.9226	1.58235	1.46278	0.477189	4.43539	1.754	2.52702	1.8377	0.839894	0.766782	1.32759	1.40543	2.49427	3.29468	1.0811	3.43991	1.56669	1.32506	5.25409	0.947485	1.0801	1.8108	2.4358	0.450639	2.13961	1.72735	0.967425	2.40612	2.36353	2.48714	5.84352	2.13634	2.42022	1.50559	0.737539	1.70837	1.0208	3.28692	2.25757	0.564101	1.61442	0.681784	3.01119	0.904749
TCGA-EJ-A65B-01	0.72426	2.75055	4.17045	3.27125	3.19719	2.08135	2.67563	1.67037	0.38635	4.71236	0.835981	3.34612	1.89047	0.93213	0.83608	0.917998	0.582919	3.605	3.96693	0.690929	7.28497	1.54578	0.944876	5.29091	1.42335	2.05041	2.00661	2.965	0.816731	1.3832	2.6759	0.823534	3.58997	0.938109	1.4902	6.38038	2.02592	3.4083	1.42887	1.08297	2.13961	1.01266	3.02299	2.33601	0.126138	2.44898	1.00846	4.86243	0.54441
TCGA-EJ-A65D-01	0.127131	1.6217	1.94124	3.44616	1.67218	4.43406	0.596779	0.386148	0.0561095	3.105	0.874689	1.47851	0.564961	0.858669	0.0465397	0.190464	0.034334	1.40091	1.97196	0.240031	4.22214	0.8131	0.12815	3.85887	0.190345	0.470148	0.815215	1.22427	0.12365	0.781185	0.515593	0.270728	1.4872	0.348658	0.687082	5.2778	0.774039	1.42305	0.343142	0.470678	1.3106	0.120273	1.07013	0.680134	0.0763722	1.44157	0.49229	2.31526	0.278442
TCGA-EJ-A65E-01	0.911075	2.40544	3.32046	1.06359	2.94991	1.2566	2.19125	1.19186	0.573327	4.52672	1.21773	2.7868	2.1009	1.00448	0.604791	0.825503	0.730914	2.47057	3.29542	0.987694	5.83576	1.52913	0.738891	5.00482	1.25938	1.39607	1.98654	1.90753	0.463675	1.54799	2.44327	0.858868	2.28692	1.32473	1.92089	6.40768	2.26323	1.77948	1.15552	0.817647	1.81623	0.894738	2.87208	2.01082	0.441694	2.35663	0.695571	3.2608	0.621555
TCGA-EJ-A65F-01	1.07427	3.23411	3.96364	2.82684	3.13522	2.21289	3.54144	1.76177	0.856249	4.33202	1.70329	2.77689	2.39035	1.35366	1.00469	1.49035	1.18049	3.11152	3.61332	1.53157	4.4352	1.80573	1.30815	5.7435	1.85501	1.41671	2.35345	2.8629	0.570292	2.25597	3.32993	0.844182	2.86723	1.85587	2.62557	7.16471	3.29334	2.9757	1.96358	1.08041	2.0674	1.632	3.53022	2.52376	0.379701	2.76602	1.33953	4.06328	0.747773
TCGA-EJ-A65G-01	0.267555	2.10659	2.38915	1.03225	1.62893	1.02773	1.01152	0.653571	0.226902	3.70502	0.745279	1.60565	1.19707	0.313827	0.160718	0.352422	0.570253	1.98947	2.10388	0.466973	4.34281	0.724092	0.559268	3.8057	0.539803	0.55967	1.33986	1.78163	0.041582	0.955452	2.36742	0.252306	1.62135	0.855694	0.910291	6.04801	1.25411	0.999298	1.002	0.265061	0.576709	0.548602	2.01943	1.448	0.191706	1.57955	0.241044	2.28286	0.173171
TCGA-EJ-A65J-01	0.942678	2.58513	3.96999	3.16907	3.58087	3.12642	3.50912	0.797559	0.992358	3.90729	0.756204	1.55095	2.37772	0.886622	0.625388	1.21973	0.943877	3.38867	3.37199	1.03493	7.10997	1.37628	0.662819	5.09872	1.53341	1.99087	2.83643	2.42909	0.570654	1.12952	3.06268	0.508068	2.10715	1.60882	1.47067	7.09063	2.42411	1.45675	1.61942	1.24185	1.96233	1.85142	3.64365	2.6613	0.319865	1.91331	0.538029	2.90504	0.511213
TCGA-EJ-A65M-01	1.27081	3.06907	3.99509	3.19309	3.66456	2.15664	2.87767	1.53717	0.511344	4.21326	1.34766	3.28062	2.0485	0.817846	0.796142	0.80664	0.750016	3.19791	3.54784	0.945239	7.38029	1.50668	0.987896	6.05139	1.46606	1.78853	2.50047	3.38654	2.00054	1.97929	3.44016	0.700074	3.39416	1.10435	1.78715	6.27909	2.7693	1.85482	2.08478	0.815336	1.52611	1.30756	3.61338	2.2347	0.329413	2.27932	0.763964	4.49586	0.555298
TCGA-EJ-A6RA-01	0.608119	2.96728	3.57455	2.08485	2.84628	1.91649	2.05346	1.55603	0.361129	4.32545	1.53549	3.16453	1.85013	0.653624	0.572681	0.923966	0.899542	2.51497	3.26452	1.00849	4.94245	1.64599	1.03944	5.05076	0.850132	1.17472	1.84892	2.43667	0.982134	1.72588	2.60458	0.710459	2.63012	1.37096	2.09863	6.99919	2.02372	1.93638	1.72873	0.519246	1.18453	0.934099	3.42685	1.82483	0.350861	2.1719	0.940386	4.01775	0.566064
TCGA-EJ-A6RC-01	1.54306	4.12634	4.42322	2.25846	3.6724	2.14341	2.68086	2.50329	0.652908	4.87718	2.4324	5.31146	2.76055	1.4199	0.932811	1.69483	1.6297	3.24631	4.34166	1.38997	4.96885	2.47431	1.64699	6.02949	1.76319	1.66217	2.2723	3.93615	0.552623	3.3576	3.43849	1.85063	3.34968	2.586	3.57465	7.48697	3.028	3.17904	2.3623	0.996702	1.74335	1.67306	4.55257	2.44143	1.16583	2.67386	1.66631	4.96048	1.07082
TCGA-EJ-A7NF-01	0.288332	2.24431	2.76122	1.36065	1.92098	1.38046	1.35398	0.862995	0.227196	3.03104	1.17674	2.56291	1.20522	0.517885	0.219706	0.60526	0.443432	1.53642	2.38428	0.407123	4.38656	1.18963	0.510607	4.67002	0.615649	0.771884	1.30108	1.80049	0.16957	1.17441	1.47783	0.37549	1.88014	1.1774	1.36199	4.76863	1.09381	0.993976	0.752173	0.306339	1.08859	0.42146	2.21238	1.61034	0.152023	1.48292	0.551267	2.69162	0.374851
TCGA-EJ-A7NG-01	0.580148	3.26998	3.69247	2.44286	2.55373	1.5652	2.41126	1.54983	0.473729	5.40436	1.61719	3.43164	1.85553	0.968366	0.752758	0.984966	0.866447	2.66247	3.34558	0.888388	4.79173	1.4028	1.26428	5.76549	1.52662	1.56098	1.84218	2.86512	0.475811	1.74372	2.54773	0.918748	2.92377	2.08907	2.12338	5.76478	2.46151	3.01923	1.52712	0.900076	1.81596	0.763141	3.17538	2.06874	0.396667	2.27504	0.838054	3.81124	1.11223
TCGA-EJ-A7NH-01	0.648528	2.89409	3.33188	2.3131	2.63208	1.76833	1.51341	1.38595	0.521435	4.22459	1.98016	1.82999	2.0585	0.538795	0.656851	0.779085	1.01568	2.48984	3.09969	0.680646	3.55641	1.28466	1.2555	5.43687	0.998646	0.689938	1.69752	2.23466	0.569779	2.01094	2.70403	0.707544	2.32775	1.72725	2.10153	4.93005	1.77896	1.59243	1.88163	0.625549	1.01249	0.781744	3.34184	1.96341	0.393768	2.48437	0.761296	3.65097	0.758099
TCGA-EJ-A7NJ-01	0.654211	3.27358	3.70895	1.43354	2.7051	1.1637	2.26058	2.04026	0.825234	5.57485	2.48689	4.21011	1.90797	1.08746	0.570034	1.45723	1.0928	2.40026	3.89104	3.05027	3.92246	1.83343	1.24667	5.12533	1.23419	1.15268	1.90558	2.65436	0.488042	2.55389	1.98597	1.05885	2.65487	2.194	2.96393	9.59442	2.4328	2.32728	1.80648	0.650906	1.5223	1.47084	3.74592	2.32559	1.43303	1.77947	0.593508	3.90922	0.650769
TCGA-EJ-A7NK-01	0.979667	2.66616	3.59686	1.39359	2.16614	1.3009	1.88953	1.51255	0.406333	4.66921	1.78462	2.84964	1.77379	0.860335	0.422123	1.03926	1.08521	2.14024	2.94492	1.45014	4.02049	1.34954	1.35372	5.44219	1.09901	1.13278	1.50998	2.46714	0.549803	2.02947	0.951844	0.833445	2.95347	2.17148	2.39616	6.98819	1.94737	2.47091	1.57448	0.745728	1.93021	1.42962	2.53404	2.25591	0.562576	2.16967	0.863421	3.25475	1.1392
TCGA-EJ-A7NM-01	1.4771	4.93542	5.22366	3.61722	4.43804	3.74948	3.59644	2.65655	1.14123	5.8376	3.45246	6.31578	2.99426	1.75372	1.24611	2.06814	1.8949	3.51438	4.95285	2.13057	6.17577	2.72857	1.79538	5.97829	1.86101	1.90106	2.81025	4.08785	0.858273	3.76933	3.08319	2.01282	4.1356	2.62387	4.11637	9.72029	3.37941	3.39774	2.68758	1.42059	1.86906	1.60349	4.9238	3.12676	1.52076	3.23309	1.48819	5.27118	1.43485
TCGA-EJ-A7NN-01	1.04206	3.62992	4.28243	2.94128	2.97689	2.53357	3.22464	1.31786	0.911473	5.03089	2.06618	4.27381	2.39015	1.33457	1.12801	1.6198	1.52958	3.77566	3.84225	6.9606	5.14889	2.0289	1.39154	5.90485	1.66487	1.84603	2.40982	3.77104	0.647373	2.76112	2.81743	1.2752	3.27732	2.53944	2.98956	12.5767	2.78431	2.48713	1.83129	1.27396	1.93833	2.49405	3.58002	2.4144	1.45235	2.24249	0.976377	4.47222	1.10752
TCGA-EJ-A8FN-01	0.614015	3.28182	4.20103	1.68586	3.12805	1.47714	3.06988	1.83517	0.922527	4.39855	2.2058	4.40393	2.2888	1.0449	1.1699	1.49052	1.19884	3.04944	3.98523	0.946088	6.66366	2.1481	1.37681	5.12603	1.76833	1.63462	1.76201	3.08546	0.61097	2.31255	2.71738	1.10878	2.89902	1.91205	2.70811	5.38775	2.44288	2.19648	1.68523	1.522	1.4643	1.49397	3.75151	2.82674	0.57522	2.07494	1.27762	4.19859	1.01486
TCGA-EJ-A8FO-01	0.452816	2.67263	3.20478	1.83562	2.22835	3.03384	1.63988	0.947414	0.454386	3.8721	1.20074	2.50367	1.67597	0.82263	0.450972	0.89883	1.03091	2.45775	2.79362	0.841507	4.5827	1.29561	1.00028	4.84945	0.959924	0.970689	1.61913	1.98719	0.183146	1.56746	2.4125	0.633746	2.25309	1.62149	1.66497	5.97358	1.9047	1.58549	1.93789	0.745753	1.37428	0.644859	3.01023	1.90922	0.164274	1.72776	0.697419	3.66141	0.80846
TCGA-EJ-A8FP-01	0.836194	2.91386	3.77998	2.48604	3.0978	1.50817	2.73074	1.58739	0.669082	4.81657	1.58913	3.44403	2.3618	0.941528	0.737764	1.27806	1.37219	2.8217	3.42869	0.920258	3.99338	1.79635	1.5835	5.43957	1.47602	1.43004	2.17209	2.94327	0.534148	2.05067	3.04864	0.982696	2.9464	2.16179	2.20712	6.80643	2.42562	2.95155	2.29064	0.761603	1.83712	1.02021	3.33601	2.17988	0.521589	2.4502	0.83669	4.24409	0.987724
TCGA-EJ-A8FS-01	0.453141	2.15781	2.9886	2.61889	2.3811	1.73878	2.30358	0.711195	0.559177	3.95292	1.30669	2.17506	1.3958	0.644208	0.397954	0.88277	0.755614	2.17891	2.60126	1.39822	5.9212	0.97078	0.633422	4.38505	0.989441	1.16029	1.77258	1.97578	0.942006	1.22362	2.51246	0.415016	1.7399	0.92996	1.61553	8.89302	1.63454	1.18845	1.14265	0.880434	1.18945	1.21172	2.32053	2.03046	0.546823	1.62217	0.404927	2.77637	0.471684
TCGA-EJ-A8FU-01	0.547068	3.44409	4.14292	2.79392	3.00672	1.62473	2.87532	1.83941	0.796874	4.78121	2.00778	2.8214	2.42589	1.20503	1.07568	1.33949	1.77363	2.98256	3.72894	0.948102	2.81566	1.99521	1.53152	5.35476	2.00177	1.47361	2.04829	3.19784	0.376986	2.31289	2.98907	0.873677	3.23547	2.35523	2.53725	6.1195	3.19404	2.89647	2.2623	1.13143	1.90482	1.38759	3.54202	2.63447	0.569267	2.64491	1.31156	4.34756	0.961408
TCGA-EJ-AB20-01	0.605103	3.49632	4.20813	1.64055	3.58982	2.31427	1.49508	2.37608	0.222367	4.04513	1.54115	3.94385	2.35471	0.90569	1.09658	1.08699	1.02229	3.44458	3.31511	1.3618	5.0691	1.75988	1.70566	5.56276	1.16415	1.2894	2.18089	2.94259	0.196903	2.42569	1.86728	1.16144	3.8932	1.43106	2.64344	6.22218	2.22921	2.52831	2.33731	0.705213	1.60181	0.601744	4.31235	1.92383	0.500366	3.28263	0.919846	4.93264	0.672922
TCGA-EJ-AB27-01	0.585028	3.71047	3.83386	1.40327	3.24719	1.64477	2.03477	2.06683	0.442114	4.66884	2.44189	5.8884	2.03524	1.22382	0.497171	1.31917	1.44022	2.26018	3.92271	1.23103	4.45835	2.09708	1.14385	5.66479	1.14249	1.17186	1.90107	2.95325	0.441564	3.01189	2.06913	1.43734	2.8293	2.14449	3.34344	7.47181	2.46015	2.3259	1.66757	0.693704	1.80573	0.551244	4.17564	2.10904	0.86186	2.48086	1.42318	4.57216	0.938373
TCGA-FC-7708-01	1.00592	3.52212	3.98838	4.26512	3.06623	2.77596	3.30711	1.54514	1.01442	5.02658	1.92561	2.96883	2.48326	1.71472	0.884591	1.3965	1.89417	2.89125	3.67415	0.999536	4.30262	2.01793	1.68808	6.1519	1.75569	1.24466	2.71012	2.84895	0.389412	2.52156	3.53869	1.15998	2.90976	2.50467	2.43436	6.04011	3.73802	3.14958	2.99188	1.7256	1.69987	1.40165	4.23845	2.85969	0.59777	2.36898	1.27196	3.94501	1.24716
TCGA-FC-7961-01	1.60314	3.24187	3.86939	5.20852	4.19028	3.62536	4.00147	1.43737	1.56421	4.27426	1.34457	2.26103	2.97874	1.3254	0.922586	1.32325	1.6876	3.47846	3.93982	1.28207	6.61987	1.96524	1.42576	6.74372	1.82579	2.2145	3.43083	3.22731	0.688034	1.80248	4.75705	1.11157	3.37615	1.77107	1.96245	6.70498	4.27599	2.84051	3.1752	1.46806	2.23273	1.67137	4.00162	3.05064	0.537346	2.83598	0.632505	4.11421	1.38432
TCGA-FC-A4JI-01	0.985351	2.49863	2.8338	8.35266	1.79539	3.04645	2.73368	1.21591	0.601995	4.39559	1.33098	1.68062	1.47378	2.07493	0.488897	0.776669	0.531958	1.91324	3.51884	1.40487	5.29199	1.5563	0.553895	3.87559	1.49462	1.23529	2.2221	1.95265	0.794118	1.72602	2.36856	0.617427	1.59101	1.00986	1.79068	6.42899	1.70492	1.20333	1.1068	1.0755	0.75565	1.35868	3.09152	2.1504	0.499843	2.24234	0.562212	3.8521	0.689958
TCGA-FC-A5OB-01	0.21937	1.86299	2.5246	2.45243	2.45023	1.24739	2.59035	0.345913	0.506055	3.22293	0.0829978	0.31784	1.35401	0.377634	0.396802	0.818182	0.604972	1.50714	1.78374	0.147397	3.39605	0.71958	0.559363	4.88342	0.838201	0.673764	1.96497	2.70177	0.229992	0.73979	2.78303	0.213454	1.78856	0.535166	0.529605	3.91231	1.93836	0.599609	1.44294	0.472394	0.985714	0.774006	2.40819	0.788547	0.020056	1.2092	0.200146	2.98299	0.236538
TCGA-FC-A66V-01	0.397126	3.02937	3.88906	1.27964	3.76473	1.25808	1.15486	1.37101	0.238803	5.70869	1.31522	2.68795	1.68417	0.646335	0.398674	1.04179	0.88773	2.65377	3.28677	0.850344	4.24265	1.04892	0.688998	5.20154	0.788874	0.910781	2.16007	3.23073	0.424661	1.62518	1.94462	0.693677	3.52488	0.97761	1.86782	7.13807	2.47627	2.44145	2.08241	0.932007	2.21733	0.748155	4.10422	1.73552	0.353013	1.76313	0.612545	3.92919	0.449267
TCGA-FC-A6HD-01	0.541863	2.00727	2.37038	1.82583	2.07802	1.56476	0.9367	1.10408	0.172191	3.92137	1.12379	3.05609	0.818604	0.908797	0.284256	0.346397	0.321049	1.80105	2.37836	0.208872	5.31792	0.894801	0.318256	4.03134	0.495333	0.96404	1.11786	1.85146	0.701093	1.37514	1.80114	0.63532	2.35429	0.526452	1.21244	5.53276	1.64809	1.12796	0.935056	0.544541	1.2709	0.44864	2.07481	1.05958	0.204206	1.915	0.78106	3.87748	0.246191
TCGA-FC-A8O0-01	0.288597	3.04449	3.1345	1.35114	2.1747	2.72122	1.01141	1.11412	0.26099	3.2199	0.610719	1.8288	1.40378	0.462211	0.484997	1.09472	0.712159	1.87626	2.27905	0.638773	4.05012	0.952437	0.681514	3.9893	0.586682	0.48192	1.37474	1.85208	0.291286	1.41821	1.31554	0.610527	2.26635	1.19204	1.19512	5.36553	1.25763	2.02673	0.934389	0.470697	0.999107	0.283757	2.26443	1.56777	0.226377	2.73591	0.618355	2.68333	0.340412
TCGA-G9-6329-01	0.372095	2.76425	3.62874	1.50635	3.07725	1.29171	2.02789	1.24204	0.315528	4.09961	0.899884	3.54221	1.76799	0.68863	0.702446	1.16964	0.750488	2.54952	2.76827	0.896534	3.71655	1.33493	0.824895	5.56541	0.992239	1.21935	1.85194	2.43831	0.96136	1.55413	1.73164	0.661012	2.81721	1.24785	1.59953	5.39425	1.87426	2.32343	1.58937	0.631916	1.26101	0.570822	3.23405	1.42506	0.253136	2.40787	1.08678	3.95452	0.398083
TCGA-G9-6332-01	0.475601	2.22967	2.39143	2.15807	1.88855	1.50745	1.75588	0.743512	0.061519	2.94655	0.478141	1.99448	0.979672	0.342601	0.336397	0.433421	0.289515	1.32048	2.07512	0.421217	3.41778	1.40866	0.335599	4.21222	0.663531	0.578915	1.0741	1.58404	0.156636	1.13143	1.44715	0.287409	1.29765	0.511711	0.888122	4.93774	1.00364	0.820334	0.592625	0.230242	0.809738	0.183068	2.32228	1.1066	0.112743	0.981834	0.410522	2.60803	0.198847
TCGA-G9-6333-01	0.556225	2.63853	4.01113	2.24699	3.05164	1.79624	3.21174	0.975544	0.503085	4.27111	0.89122	2.63893	2.26914	0.973947	0.741259	1.27391	0.902545	3.17568	3.32381	1.8363	6.80528	1.62221	0.649373	5.56948	1.88345	1.13674	2.70083	2.45318	0.72226	1.55602	2.62406	0.626857	2.42355	1.51749	1.86869	7.83952	1.98443	2.23848	1.72586	1.36768	1.35615	0.975428	3.47281	2.70216	0.368876	1.76726	0.563	3.54063	0.74128
TCGA-G9-6336-01	0.513588	2.50591	3.31995	2.21407	2.51428	1.89216	1.74598	0.671294	0.192125	4.41741	0.624851	1.69867	1.58425	0.67268	0.38859	0.764341	0.655591	2.06675	2.4536	0.780481	4.13373	0.770049	0.620282	4.73376	0.726532	1.0385	1.62657	1.80116	0.292779	1.18719	2.02447	0.417034	2.65308	0.79871	1.0348	5.86098	1.89447	1.95702	1.26212	0.747548	1.40835	0.31268	2.66828	1.32015	0.0953738	2.58602	0.418295	2.95139	0.520941
TCGA-G9-6338-01	0.256443	1.99794	3.08111	2.42179	2.0648	1.0554	1.38772	1.14581	0.299758	2.5373	0.587045	1.3743	1.22815	0.980429	0.276636	0.473945	0.365698	2.24135	2.78929	2.29386	6.16503	2.09577	0.463253	4.66247	0.850587	0.575461	1.47394	2.22728	0.334057	0.891724	1.73946	0.219785	1.88632	0.656029	1.02668	8.19053	1.45248	2.20741	0.921055	0.503024	1.15805	0.836115	2.43138	1.43852	0.20257	2.25332	0.592121	3.3054	0.52881
TCGA-G9-6339-01	0.251475	2.61179	2.99366	1.98696	1.99673	1.10893	1.67078	1.28009	0.18526	4.30908	1.31813	2.95049	1.38189	0.780872	0.274102	0.814355	0.459827	1.75094	2.5218	1.06015	4.13508	0.924061	0.572179	5.36448	1.31433	0.630487	1.63707	2.05043	0.379175	1.56765	1.37875	0.62587	2.12933	1.13112	1.57376	6.06029	1.74396	2.14307	1.45166	0.72063	1.15795	0.243143	2.91011	1.38361	0.328441	1.93692	0.628936	3.39766	0.441004
TCGA-G9-6342-01	0.306702	2.38321	3.10364	2.02593	2.3478	1.76711	1.71525	0.782894	0.295445	4.21704	1.02548	2.87338	1.40214	0.72016	0.253129	0.987585	0.644833	2.27076	2.6107	0.520486	3.99447	1.34939	0.77753	5.62546	0.776724	1.02525	1.66271	2.05807	0.559386	1.53167	1.52164	0.488009	2.07234	1.53844	1.72207	5.63569	1.79412	2.06691	1.19048	0.826776	1.46172	0.443419	2.8464	1.49595	0.203438	2.05459	0.630916	3.51109	0.540678
TCGA-G9-6343-01	0.372557	1.85958	2.80659	1.02885	1.75515	0.662507	0.77179	0.582989	0.0914452	3.59316	0.322913	1.46924	1.15626	0.252018	0.339216	0.323432	0.315905	2.04205	2.13975	0.354758	5.23408	0.711709	0.463721	4.38003	0.586144	0.504668	1.20697	1.67204	0.389655	0.894173	2.09177	0.292981	1.63973	0.358898	0.769421	5.50317	1.42718	1.35744	0.789591	0.546375	0.859379	0.477269	2.32389	0.934739	0.0591619	1.52607	0.374803	3.14495	0.260717
TCGA-G9-6347-01	1.11073	3.97542	4.42202	1.84846	4.11704	1.53322	1.93467	3.11078	0.455051	5.88518	2.08	6.29651	1.84527	0.869995	0.753928	1.68527	0.69301	4.46701	4.16659	3.37605	8.24236	2.11876	1.3024	6.71639	1.74401	2.11686	2.09892	4.01986	0.403833	2.82166	2.08162	0.863618	4.47806	1.77185	2.78613	11.698	2.46975	2.94015	1.52762	1.06722	2.65892	3.22875	4.59643	1.963	1.47917	3.56243	1.31829	5.90848	0.75108
TCGA-G9-6348-01	0.918982	2.8311	3.57988	4.12294	3.41267	2.05018	3.28927	1.03897	0.537916	4.02469	0.878917	2.34081	1.92143	1.40711	0.76244	0.898492	0.946395	2.6698	2.81222	0.930081	5.19486	1.08898	0.806487	6.2858	1.48844	1.13648	2.43525	2.38513	0.607555	1.60438	2.6197	0.533445	3.21456	1.36122	1.61766	6.24873	3.0183	3.24697	2.10176	1.15101	1.78438	0.606183	3.56815	1.92251	0.341497	2.80679	0.585939	4.28697	0.562454
TCGA-G9-6351-01	0.286899	2.14393	2.32378	1.81279	1.72584	1.40021	0.980536	0.446013	0.226793	3.32508	0.741381	1.24733	1.15155	0.472929	0.279098	0.359189	0.731997	1.83069	2.04808	0.489998	2.47049	0.99928	0.698973	4.9169	0.270773	0.295105	1.23504	1.22556	0.237878	1.16402	1.81675	0.380172	1.63568	0.600666	0.883301	5.63775	1.30766	1.46867	1.2911	0.58715	0.601976	0.298813	2.51106	0.699583	0.326645	1.60303	0.43693	2.7642	0.330718
TCGA-G9-6353-01	0.395312	1.86773	2.62176	1.43947	1.94832	1.44289	1.23815	0.748967	0.109373	4.31704	0.665471	1.5469	1.12493	0.552515	0.39948	0.575781	0.496405	2.07439	2.02823	0.389253	2.73939	0.987081	0.600778	4.46708	0.497981	0.484443	0.90379	1.5018	0.296394	1.26348	1.53612	0.442216	2.03002	0.909759	1.35316	5.60439	1.8213	1.49363	1.18892	0.258979	1.15029	0.364868	2.67094	1.03266	0.116326	1.57725	0.581028	3.24306	0.505131
TCGA-G9-6354-01	0.311156	1.9428	3.01145	0.739013	1.71109	1.41997	1.20625	0.769545	0.159424	3.54807	1.00812	2.13945	1.13256	0.499256	0.297123	0.503172	0.35669	1.81737	2.44804	0.607542	5.34593	0.88182	0.602528	4.80419	0.829052	0.754717	1.40047	1.73573	0.49273	0.949951	1.53359	0.358074	1.88077	0.762876	1.07729	6.91306	1.41061	1.55521	0.902005	0.247554	0.998392	0.552953	2.09204	1.47532	0.150452	1.54113	0.347828	3.11362	0.505556
TCGA-G9-6356-01	0.82398	3.45616	4.43351	2.71425	3.22772	1.74147	3.58341	1.4669	0.660219	4.62141	1.63374	3.50302	2.24929	0.949431	0.970474	1.54025	1.28085	3.16409	3.58118	1.48034	5.96576	1.83557	1.4063	6.44715	1.82839	1.4609	2.77114	2.8708	1.05356	2.18933	3.36265	0.978838	3.07899	2.057	2.3735	6.0548	2.5866	3.07423	2.13574	1.25765	2.31586	1.24067	4.3574	2.46531	0.483107	2.71099	0.878878	4.12843	0.91842
TCGA-G9-6361-01	0.354123	2.24972	2.74532	3.87984	2.2569	1.89911	1.30327	0.731619	0.240069	2.59936	0.583681	1.44289	1.53617	0.481375	0.450688	0.330807	0.543384	2.47504	2.29527	0.505434	4.1013	1.32908	0.818299	5.69296	0.521902	0.367011	1.60099	1.04799	0.45173	1.15895	2.32522	0.572283	2.2221	0.904608	0.914269	5.2289	1.68954	2.76793	1.1694	0.52634	0.95907	0.301554	2.95589	1.08324	0.125651	2.23243	0.445241	3.4387	0.482172
TCGA-G9-6362-01	0.422036	2.15096	2.98393	2.3791	2.11417	1.41886	1.70453	0.541553	0.247518	2.6078	0.362787	2.00931	1.15193	0.717117	0.264107	0.44063	0.311801	1.62741	2.16105	0.589305	3.9892	0.997476	0.61782	4.55903	0.909712	0.637334	1.22081	1.89901	0.308491	0.914219	2.49579	0.265006	2.43716	0.5212	0.827303	7.51697	0.876359	1.4107	0.851156	0.578516	0.656245	0.253285	2.24661	1.24174	0.0275946	2.12302	0.412228	3.7289	0.76511
TCGA-G9-6363-01	0.980823	2.05468	2.36726	4.89776	3.1063	2.42855	3.33461	1.01123	0.708038	3.49558	0.939955	3.759	1.32896	0.780547	0.450632	0.86182	0.66434	1.66614	2.5354	0.951827	4.83711	0.82236	0.672301	5.23809	0.978643	1.06084	2.16879	2.49206	0.716637	1.32435	2.59781	0.411178	2.99949	1.07429	1.12116	6.4187	1.90413	2.87767	1.46299	0.387523	0.982656	0.261137	3.2529	1.25916	0.300537	2.20725	0.722208	4.42482	0.359994
TCGA-G9-6364-01	0.541961	2.48656	3.22904	3.64336	2.89513	2.06469	2.17152	0.769986	0.526554	2.38793	0.50981	1.78145	2.08035	0.469059	0.590149	0.942817	0.713021	3.13215	2.54041	1.44214	4.82837	1.55871	0.875221	5.05769	1.1326	0.76443	2.20916	2.19623	0.505743	1.22969	3.06268	0.591952	1.91184	1.12929	1.65653	6.88019	1.53079	1.34833	1.47643	0.719306	1.78954	1.21636	3.3108	1.989	0.19629	1.86098	0.363922	2.83272	0.694483
TCGA-G9-6365-01	0.637291	2.78251	3.64022	2.75425	3.13038	3.55287	1.81461	1.30692	0.370357	4.01205	0.794055	3.01863	1.70204	0.634087	0.516729	0.731123	0.574422	2.72776	2.56963	0.920639	3.68198	1.35314	1.06496	5.21854	0.954048	0.73646	1.79774	1.96395	0.42088	1.5295	2.04023	0.661923	3.01352	1.12667	1.5329	5.60702	1.85762	2.48018	1.35628	0.426089	1.22622	0.454791	3.31027	1.22529	0.265137	2.08616	0.404998	3.72326	0.455566
TCGA-G9-6366-01	0.102524	1.89056	2.60507	3.1966	1.73721	1.86991	1.4074	0.560389	0.191946	4.53067	0.784096	2.18173	1.11199	0.508617	0.209362	0.610839	0.307779	1.7261	2.19196	1.08516	4.17441	1.09348	0.591555	5.05262	0.609952	0.613491	1.09582	1.55046	0.255525	1.13162	1.41917	0.325704	1.36771	0.756471	1.24337	7.42715	1.23787	1.39227	0.696158	0.433839	0.826537	0.379849	2.75092	1.03091	0.258446	1.09353	0.211109	3.01076	0.317126
TCGA-G9-6367-01	0.253403	2.53037	2.91672	0.666377	2.25683	1.2302	1.59334	1.12963	0.219692	4.21319	0.815882	2.41212	1.59455	0.370017	0.522316	0.936127	0.666621	2.24519	2.17278	0.659422	1.95884	0.993593	0.735727	5.25552	0.812248	0.610087	1.31908	2.07254	0.203584	1.35536	1.57734	0.368847	2.23217	0.946839	1.18112	5.73535	1.58986	1.71055	1.306	0.437929	1.00046	0.512681	3.01581	0.757081	0.265047	1.96111	0.57219	3.24197	0.453251
TCGA-G9-6369-01	0.266459	1.43441	2.44141	2.16954	2.29211	1.11852	1.00826	0.374963	0.178236	2.41804	0.132739	1.00865	0.890954	0.443178	0.204381	0.324817	0.128515	1.92555	1.56799	1.03968	4.79747	0.6525	0.388507	4.68126	0.453466	0.356744	0.989925	1.09871	0.292802	0.797465	1.66009	0.222009	1.67475	0.354386	0.591367	6.76601	0.734787	0.494231	0.742188	0.360125	0.818529	0.428608	2.08268	0.824798	0.107167	1.1405	0.357857	2.81285	0.228443
TCGA-G9-6370-01	0.603224	3.09703	3.48798	1.70703	2.97247	1.17645	2.636	1.21033	0.487957	4.02154	0.802788	2.70581	2.05611	0.717959	0.781312	1.30368	1.28581	2.72364	3.1318	1.25761	3.47975	1.36272	1.05839	5.60987	0.982137	1.3127	2.21974	2.48657	0.231215	2.11817	2.47848	0.902048	2.78368	1.45617	1.95148	6.6079	2.51228	2.44423	2.12082	0.909013	1.53807	0.601185	3.67461	1.56157	0.288358	2.39004	1.01547	3.72079	0.395124
TCGA-G9-6371-01	0.334718	2.01142	2.63471	1.17429	2.41072	1.51732	1.57888	0.467439	0.299543	2.83024	0.550507	2.09746	1.39179	0.536775	0.326937	0.46981	0.269668	2.27093	2.29379	0.949897	4.97095	1.27284	0.500169	4.33165	0.599818	0.805049	1.41167	1.50383	0.33382	1.07402	1.57014	0.32218	1.76314	0.71454	1.28419	7.18178	1.19198	1.3039	1.01206	0.356788	0.882196	0.457731	3.16651	1.35096	0.121501	1.37609	0.344644	3.05294	0.196901
TCGA-G9-6373-01	0.76469	2.96131	3.2092	3.94138	3.00371	2.14664	1.67751	1.19112	0.316705	3.98819	1.07931	4.07243	1.76068	0.521679	0.430373	0.758052	0.57383	2.44602	2.73434	0.934653	4.53308	1.2654	0.685289	5.78424	0.933693	0.756545	1.76445	2.61063	0.519162	1.65929	2.65362	0.708693	2.57247	1.12458	1.71121	5.82385	1.98563	2.5179	1.54085	0.582931	1.16018	0.699581	3.833	1.351	0.433841	2.29706	0.870869	4.01619	0.575941
TCGA-G9-6377-01	0.473054	2.68237	3.31837	2.62885	2.72437	1.3911	2.20038	0.688443	0.383379	4.16122	0.89632	3.17156	1.74998	1.14311	0.345957	0.703853	0.680053	2.18245	2.82909	1.12416	4.82867	1.22862	0.517932	5.64507	1.13712	0.787317	2.28809	1.79655	0.353193	1.66723	2.19252	0.970662	2.26768	1.12426	1.89728	6.88057	2.35535	2.49146	1.73916	0.908332	1.22367	0.415382	3.69713	1.71762	0.488052	2.31762	0.634947	3.45288	0.488779
TCGA-G9-6378-01	0.526295	2.39486	3.09176	1.18675	2.80612	1.60952	1.23621	1.15597	0.397759	3.14946	0.620029	1.96891	1.52105	0.44209	0.603286	0.773283	0.543659	2.64721	2.47829	0.593455	3.87439	1.14023	0.667576	4.53751	1.06825	0.47142	1.62561	2.2828	0.549212	1.3009	1.6511	0.33562	2.32986	0.804143	1.20873	7.98902	1.65213	1.56738	1.61897	0.53248	1.24733	0.702983	3.06886	1.13031	0.31361	1.71566	0.542284	3.43416	0.344973
TCGA-G9-6379-01	1.42724	4.21159	4.77968	2.90709	4.27523	2.00567	2.0173	3.16261	0.334765	6.50171	2.70377	6.18614	2.71245	1.12666	0.691832	1.54445	1.27188	3.64756	4.45639	1.45539	6.70861	2.17972	1.31058	6.89151	1.71646	2.19591	2.2106	4.20592	1.02242	3.28723	2.76816	1.13057	4.88285	2.02895	3.26509	9.52891	2.47261	3.76089	2.43627	1.39281	2.16911	1.7536	4.6289	2.50297	1.08527	3.80766	2.25204	6.1258	0.960753
TCGA-G9-6384-01	0.517267	2.93171	3.45262	2.42023	2.59702	1.80781	2.9454	1.08079	0.461641	4.25371	0.975107	3.19067	1.91215	0.969063	0.656939	1.08102	1.04768	2.39971	3.08798	1.05137	3.09858	1.4159	0.9664	5.63834	1.56564	0.929834	1.9319	2.30585	0.30335	1.77683	2.44298	1.62549	2.26221	1.57733	1.7787	5.65351	2.5675	2.07419	1.88721	0.649445	1.26768	0.88317	3.31379	1.68044	0.445573	1.60997	0.826525	3.56619	0.677039
TCGA-G9-6385-01	0.352496	2.76962	3.32795	1.47832	2.58139	1.61966	1.46839	1.06788	0.356873	4.15266	0.680266	2.27185	1.66338	0.536192	0.483574	0.879923	0.61999	2.55194	2.74217	0.588863	3.51373	1.02504	0.757216	5.1911	0.901603	0.70138	1.80812	2.50281	0.253153	1.62157	1.70078	0.584757	2.48589	1.09133	1.30445	5.35811	2.02112	2.08523	1.40294	0.764024	1.05278	0.587696	3.45797	1.51589	0.229743	1.95682	0.524449	3.2168	0.245981
TCGA-G9-6494-01	0.709341	2.11196	2.89134	1.87433	2.92321	1.3319	2.38655	0.817679	0.437313	3.32953	0.384126	1.54531	1.6603	0.713182	0.367315	0.745099	0.500434	2.64323	2.43494	0.444917	5.22148	1.16298	0.728772	4.79229	0.998461	1.01112	1.96892	1.88443	0.841116	1.14569	2.31714	0.43826	2.13504	0.828071	1.16882	7.55583	1.89213	1.13505	1.54344	0.984054	1.31983	0.651854	2.8721	1.49593	0.0750825	1.63559	0.29532	3.09067	0.461059
TCGA-G9-6496-01	0.604193	2.21186	3.20135	3.53141	2.31795	1.8798	1.49752	0.841532	0.264749	3.21227	0.525635	1.55546	1.43931	0.616405	0.293492	0.666071	0.40701	2.24919	2.18128	0.328281	6.15511	1.08646	0.575375	4.41748	0.824922	0.767016	1.39184	2.07894	0.621826	1.06629	1.74478	0.362954	2.26062	0.787667	0.922283	5.73418	1.47225	1.7411	0.817675	0.695454	0.958496	0.401084	2.18847	1.46604	0.0730761	1.95655	0.55229	3.2847	0.61259
TCGA-G9-6498-01	0.705904	3.11614	3.11428	1.07942	3.13056	0.726645	1.66096	1.94017	0.222803	3.57034	1.33497	4.73312	1.61204	1.81827	0.318286	0.604077	0.62596	2.22246	2.91854	0.899566	6.2776	1.51621	1.17755	5.69003	0.944568	0.158561	1.83748	2.9363	0.193278	2.57378	1.99656	0.860502	2.9704	1.06571	2.6905	5.68845	2.62638	2.92573	2.08564	0.726886	1.24507	0.563181	4.46523	2.32105	0.578704	3.34489	1.13758	5.18602	0.880669
TCGA-G9-6499-01	0.719368	2.43576	3.40526	2.05795	2.70253	1.17293	1.90365	0.792362	0.417584	4.85323	0.545568	2.2298	1.76902	0.982766	0.38774	0.734369	0.720559	2.15053	2.75565	0.491572	4.95975	0.897403	0.640745	5.8782	0.860987	1.00125	2.03975	2.03202	0.395737	1.3034	2.41026	0.506528	2.37851	1.29177	1.32784	5.87758	1.86446	2.79092	1.55392	0.985198	1.21789	0.452021	2.68471	1.55914	0.151572	2.58301	0.61679	3.38668	0.331838
TCGA-G9-7509-01	0.348108	2.22032	2.78852	1.77263	1.94572	1.49019	1.0722	0.661939	0.230251	3.42601	0.754544	1.23617	1.46707	0.465304	0.553869	0.80707	0.696398	2.01421	2.45857	0.453985	2.58947	0.960586	0.88842	4.40583	0.656519	0.476349	1.30465	1.61842	0.161998	1.24213	1.73713	0.283334	1.84578	1.10355	1.25931	5.52826	1.54993	1.14924	1.43188	0.644776	1.26559	0.220245	2.69508	1.39352	0.132584	1.5492	0.261787	2.8991	0.509998
TCGA-G9-7510-01	0.847847	2.98354	3.99915	3.12213	3.56192	2.58916	3.32263	1.01516	0.542762	4.61933	0.731976	2.76587	2.36074	0.901023	0.725478	1.28574	0.943643	3.2019	3.57324	0.90546	6.40569	1.2845	0.792657	5.9568	1.57184	1.58964	2.54686	2.63516	1.08561	1.58913	3.09405	0.740096	2.95072	1.46666	1.82351	6.19253	2.94708	2.66742	2.01269	1.26275	1.66366	1.38584	3.50147	2.3485	0.35158	2.38725	0.724127	4.03289	0.716872
TCGA-G9-7519-01	0.891408	2.22926	3.07208	1.6279	3.00077	1.16965	1.81577	0.644267	0.394047	2.76421	0.400833	1.23419	1.75885	0.423329	0.738284	0.473333	0.506068	2.46849	2.49126	0.0796466	6.90292	0.823416	0.710282	4.36125	0.771941	1.13808	1.7218	2.31383	0.541977	0.838171	3.07895	0.224386	2.25721	0.551377	0.903275	8.1772	1.78814	1.54332	1.34047	0.510517	1.60874	0.755764	2.65872	1.55377	0.170658	1.64832	0.44118	3.12382	0.31715
TCGA-G9-7521-01	0.996813	3.94248	4.33221	5.09502	3.92356	3.04019	4.21335	1.80632	1.4965	5.74912	1.90133	3.65301	3.02545	1.26441	1.00282	1.6961	1.38853	2.65156	4.11259	2.15745	6.50101	2.30397	1.40951	6.02585	2.24854	2.04359	3.7963	3.28183	0.836574	2.90568	4.00008	1.1226	3.2753	2.00494	2.53183	8.51688	3.33299	3.30907	3.19428	1.51537	1.89924	2.10615	4.97594	2.75058	0.996781	3.12566	0.792877	4.57962	0.719917
TCGA-G9-7522-01	0.832545	2.76763	3.69418	2.58877	2.94372	1.9216	2.64098	1.14883	0.450634	3.89483	0.917031	2.92307	2.10274	0.890307	0.64732	0.990867	0.710238	2.63722	2.9562	1.10075	5.08669	1.56688	1.14961	5.28517	1.3323	1.37043	2.22699	2.44774	0.435274	1.64316	2.77402	0.537337	2.81291	1.18334	1.60397	6.04669	2.17395	2.4263	1.7908	0.828569	1.75868	0.806906	3.48325	1.7798	0.289083	2.50009	1.02777	3.76748	0.480904
TCGA-G9-7523-01	1.60404	3.69032	4.45191	3.25137	4.10523	1.21376	3.45359	2.02041	0.926719	3.95872	1.40105	3.9727	3.00211	1.11682	1.50494	1.38079	1.26915	3.6165	3.84444	0.999486	6.05956	2.08871	1.47126	5.95551	2.38167	1.51	3.20814	2.93592	0.790592	2.33088	3.67084	0.90283	3.91093	1.69253	2.33714	6.20379	3.86567	2.74914	3.1829	1.56862	2.19045	1.39546	4.58948	2.79712	0.430052	3.27587	1.3914	4.85313	1.05004
TCGA-G9-7525-01	0.529346	2.08935	3.04766	3.96195	2.86641	2.38508	4.49401	0.532776	0.274317	2.93335	0.251828	1.69495	1.81985	0.403867	0.489499	0.649385	0.338901	2.254	2.45448	0.42561	5.24324	0.758858	0.611888	5.63641	1.08462	0.772992	1.79784	1.94482	0.327057	0.902198	2.67064	0.257787	2.27072	0.515671	0.847399	5.33873	1.25469	1.36031	1.26653	0.57879	1.03338	0.378713	2.763	1.12937	0.0606537	1.88744	0.349221	3.12011	0.445208
TCGA-G9-A9S0-01	0.903231	3.38851	4.16158	4.16021	2.67708	2.27227	2.97232	1.78231	0.60581	5.1941	1.90996	4.87805	2.06303	0.814009	0.661684	1.1163	1.01861	2.48335	3.47039	1.99733	5.76653	1.73298	1.16848	5.92643	1.50182	1.17702	2.24944	2.97054	0.717165	2.39378	2.0652	1.04002	3.00067	1.74445	2.60774	6.22731	1.88936	2.50927	1.70369	0.671014	1.8897	1.10829	3.71925	2.4428	0.572229	2.01988	0.974676	3.88871	0.689531
TCGA-G9-A9S4-01	0.251041	2.1003	3.27196	1.97411	2.24155	2.52118	1.83141	0.709305	0.334993	3.63658	1.00537	2.93366	1.25103	1.09666	0.387115	0.473014	0.677596	2.06249	2.42949	0.488888	4.81922	1.1463	0.61184	4.45426	0.693235	1.14775	1.5863	2.00608	0.678131	1.47564	1.63966	0.835392	2.19956	0.985606	1.53889	5.24928	1.34843	1.38419	1.07806	0.561652	1.0241	0.464429	2.30439	1.68075	0.159179	1.77006	0.499121	3.05913	0.533349
TCGA-G9-A9S7-01	0.89228	2.9886	3.61235	2.56747	2.7123	2.80021	1.66851	1.59163	0.416953	4.76485	1.92965	3.4109	1.59989	0.831788	0.342764	0.811343	1.09327	1.97118	2.91321	1.47893	5.30197	1.55529	0.815464	5.35358	0.819327	0.800338	1.81198	2.55341	0.564262	2.10087	1.90776	0.702907	2.74439	1.49588	2.26104	6.93889	1.86424	2.36803	1.0993	0.768871	1.56161	0.547053	3.02532	2.40468	0.484488	2.51609	0.896829	3.7045	0.639833
TCGA-H9-7775-01	0.875759	2.4563	3.44503	2.53942	2.90235	1.60102	2.61975	1.20381	0.615026	3.15078	0.55624	1.69052	1.92107	0.781049	0.515241	1.10112	0.624143	2.6968	2.90357	0.399481	5.37339	1.38567	1.03845	4.47052	1.23228	1.23871	2.1326	1.79095	0.573542	1.28258	2.27344	0.591409	2.27547	1.14284	1.22102	6.86678	1.8716	1.56359	1.34173	0.945558	1.69178	0.36887	2.92164	2.12969	0.161726	1.7127	0.343185	3.26398	0.431245
TCGA-H9-A6BX-01	1.65236	3.71961	4.91104	1.98821	3.60742	2.13704	3.36105	1.9098	0.949363	5.78454	1.93685	4.33687	2.85747	1.66639	0.97488	1.80793	1.58323	3.83358	4.33534	1.49697	5.6322	2.20177	1.83459	6.36149	2.03848	2.14648	3.01381	3.22975	1.07463	2.81834	3.16663	1.47954	3.68534	2.53378	2.84214	6.23783	3.29961	3.89961	2.58546	1.33039	2.77479	1.28982	4.24067	3.18817	0.695366	3.15363	1.7103	4.28524	1.24328
TCGA-H9-A6BY-01	0.278133	1.96696	2.27206	0.696477	1.89541	2.0856	0.946866	1.21864	0.0431435	3.9812	0.558103	2.26153	0.591852	0.221598	0.200776	0.283812	0.141742	1.83018	1.81401	0.291401	3.37561	0.909205	0.332069	3.82706	0.3681	0.341572	0.708954	1.31717	0.655707	0.768612	0.941636	0.266359	1.91988	0.516182	0.708843	6.07127	0.983089	1.25398	0.53822	0.168665	0.769863	0.137271	1.66329	0.737848	0.133689	1.26484	0.270749	2.73783	0.318629
TCGA-HC-7075-01	0.329332	3.02083	3.16344	1.42187	2.27085	0.794837	1.8866	1.27626	0.536098	3.35813	1.55419	4.21938	1.49066	0.704002	0.239832	0.969087	0.897661	2.12747	2.89584	1.69457	3.77356	1.25779	0.720462	4.75194	0.954875	0.831942	1.51205	2.22835	0.329641	2.01819	1.8351	0.744694	2.15343	1.46907	2.23681	8.98749	1.9105	1.35487	1.42308	0.658849	0.935541	0.714835	3.40621	1.66965	1.05075	1.69985	1.0412	3.26976	0.375741
TCGA-HC-7077-01	0.252196	1.78609	2.38601	2.00153	1.36687	1.91596	2.08217	0.414023	0.236555	3.81326	0.472423	1.05313	1.12368	0.622404	0.341384	0.760017	0.269736	1.77699	2.19789	1.11968	3.12602	1.03583	0.460067	4.17139	0.584583	0.466554	1.31578	1.63001	0.910335	0.929385	1.41513	0.312091	1.00921	0.885428	0.915862	9.17369	1.08333	0.819529	0.951223	0.42935	0.820019	0.665307	2.13635	1.21045	0.179253	1.14547	0.268251	2.16032	0.175707
TCGA-HC-7078-01	1.18063	3.19636	3.77311	2.64171	3.09296	1.75567	2.98152	1.4338	0.830457	3.816	1.58995	2.28458	2.28749	0.889652	0.773543	1.27944	1.14111	3.18982	3.44474	0.793822	7.09312	1.40636	1.19204	5.38178	1.69396	2.18251	2.1066	2.63523	0.54901	1.98148	3.27921	0.842398	2.68568	1.64885	2.15996	5.36824	2.47942	2.19203	1.68958	1.08756	2.34775	1.71826	3.59514	2.63478	0.441528	2.20546	0.923078	3.79652	0.730583
TCGA-HC-7079-01	2.78299	5.85708	6.66822	5.35665	4.72458	2.51311	5.41093	4.06628	3.51833	7.81064	4.89492	7.79257	4.77514	3.97966	2.04829	4.15991	3.95654	4.96114	6.58147	3.09826	6.55682	4.548	3.63759	8.37698	3.83106	4.49169	4.57362	5.97618	3.60697	5.40432	4.24205	3.4735	5.33061	5.49924	5.78943	6.71289	5.79604	6.19308	5.0131	2.5549	4.29072	2.847	6.78005	5.80747	3.62402	4.16384	3.90955	6.45673	3.63513
TCGA-HC-7080-01	0.277719	2.2317	3.35023	2.80504	1.87372	2.22064	2.32578	0.704277	0.380421	3.98153	1.14531	2.68163	1.81537	0.932725	0.889502	0.905698	0.756518	2.34552	2.84408	0.866056	3.62699	1.52351	0.905707	4.74043	1.48363	0.999605	1.57621	2.65657	0.605266	1.86766	2.78962	0.711021	1.81518	1.19355	1.70571	6.05895	2.33565	1.16922	1.01538	0.74339	1.10682	1.6481	2.75173	2.13144	0.485011	2.19456	0.592263	3.21521	0.550912
TCGA-HC-7081-01	1.74106	3.49908	5.02625	5.86453	4.09358	4.62007	5.00409	1.83465	1.58493	4.72147	2.09319	3.61614	3.6346	1.57248	1.48879	2.26676	2.02464	4.11758	4.55282	1.15241	5.90811	2.34895	1.96761	6.14064	2.68205	2.38253	3.63679	3.93871	0.855194	2.28764	4.48661	1.28486	3.17943	2.64653	2.71734	5.21593	3.363	3.49389	3.15453	2.18708	2.70116	2.23264	4.84091	3.57671	0.475137	2.97915	1.40061	4.15913	1.48664
TCGA-HC-7209-01	0.662546	2.56359	3.5914	3.41386	2.44779	1.60098	3.05534	1.01286	0.588418	4.05797	0.898729	2.8095	2.03536	1.00515	0.705479	1.141	0.789528	2.53589	3.23787	1.7972	4.83279	1.59474	0.944327	5.80795	1.38518	1.30638	1.99601	2.44159	0.501345	1.68655	2.02037	0.6087	2.25953	1.77763	1.85534	7.52936	2.13372	1.90577	1.79067	1.15594	1.62705	1.49188	3.0835	2.10033	0.31082	1.38934	0.785856	3.08005	0.461087
TCGA-HC-7210-01	1.52144	3.61031	4.43204	4.3176	3.54439	3.11727	4.12061	1.62852	1.09296	4.35543	1.31574	2.80319	3.22379	1.15168	1.21461	1.87239	1.70357	3.25861	4.0282	1.09078	5.17938	2.10015	1.47141	5.76514	2.72883	1.93474	2.89045	3.24727	0.941457	2.21815	4.39047	1.02297	2.94461	2.52946	2.79204	6.23057	3.8788	2.30417	2.63282	1.79449	1.86075	2.45001	4.34817	3.11943	0.678611	2.58361	1.28157	4.23305	0.950585
TCGA-HC-7211-01	0.761278	3.28413	4.06402	2.46137	2.6583	1.26717	3.59522	1.03695	0.586772	4.99289	0.940764	2.46166	2.37076	1.4585	1.06884	1.94354	1.38981	2.47231	3.68845	0.693103	4.60944	1.46763	0.93437	5.1648	2.95639	1.92456	2.54432	3.06516	0.462047	1.56548	3.24864	0.725138	2.83967	2.02472	2.13632	5.83509	3.02731	3.25683	1.74838	1.89751	1.81876	1.20368	3.45698	2.74772	0.19324	2.33061	1.87325	3.42957	0.903012
TCGA-HC-7212-01	0.66476	2.42259	3.34104	3.22691	2.57505	3.2695	3.46189	0.930045	0.79938	3.52932	0.752856	2.42379	2.03715	1.17058	0.637602	1.37769	0.725263	2.58078	3.11107	0.893993	4.88957	1.82665	1.0778	4.96837	1.57505	1.15657	2.0394	2.29654	0.412474	1.47075	2.62657	0.583368	2.23436	1.32289	1.58581	5.07684	2.36954	2.21697	1.73681	0.910584	1.61206	1.53918	3.24008	1.87965	0.355298	1.89779	0.80903	3.46582	0.467525
TCGA-HC-7213-01	1.17294	3.2646	4.37141	4.61299	3.20149	4.24682	3.95224	1.32827	0.736719	5.31876	1.47582	3.49172	2.76913	1.7863	0.778431	1.75063	1.27104	3.16286	3.91461	1.34036	5.39944	1.7313	1.31733	5.43501	2.01164	1.91845	2.61179	2.88919	0.593889	2.11161	2.94348	0.886325	2.9563	2.01498	2.57213	7.00774	3.4593	2.91423	2.12556	1.51298	2.20974	1.72302	3.95913	2.86697	0.474688	2.33632	0.941409	3.5566	1.2095
TCGA-HC-7230-01	0.317218	2.21981	2.56773	1.86064	1.69812	2.32838	2.17195	0.401583	0.400002	3.80127	0.436503	1.7153	1.22802	0.925185	0.310347	0.582508	0.381828	2.01052	2.19719	0.568763	5.36196	1.16111	0.51924	4.63166	0.719961	1.04043	1.45695	1.1426	0.395527	1.099	1.77155	0.467215	1.5291	1.08041	1.08991	4.76947	1.84241	1.55789	1.00886	0.461041	0.711181	0.754436	2.29821	1.34861	0.0959726	1.48732	0.538699	2.65792	0.299692
TCGA-HC-7231-01	0.814041	3.1771	4.03428	3.64193	2.39726	2.24949	3.3195	1.60535	0.920604	4.89234	1.66015	4.08765	2.24745	0.753757	0.731206	1.60389	1.19255	2.52146	3.57468	1.34358	4.92947	1.98581	1.40946	6.0504	1.66523	1.31383	1.99699	2.59179	0.35964	2.16269	2.62447	0.841201	2.96659	2.12955	2.26548	6.65902	2.51556	2.60119	2.22117	1.07687	1.34535	1.28025	3.9375	2.34641	0.790464	2.04768	1.28715	3.86907	0.61412
TCGA-HC-7232-01	0.574999	2.66352	3.33867	3.3875	2.64723	1.97703	2.88056	0.902398	0.591707	3.25517	0.52023	1.39308	2.00632	0.737192	0.568344	1.20727	0.768849	2.46813	2.72844	0.888934	4.96533	1.73136	1.04463	4.91361	1.05765	1.05536	2.16998	2.16006	0.935371	1.33899	3.27699	0.553532	1.75853	1.20992	1.35899	5.62158	2.13277	1.52276	1.67885	1.03479	1.33193	0.989065	3.22025	1.41284	0.244589	2.49822	0.570411	3.51886	0.528206
TCGA-HC-7233-01	1.24389	3.79916	4.64946	4.21398	3.97275	2.18953	4.2187	1.86353	1.76374	4.80757	1.829	3.98695	3.25891	1.35733	1.21553	1.91065	1.55714	3.81635	4.41029	2.35569	7.4803	2.11818	1.68938	7.41878	2.58785	2.60791	3.4057	3.13061	0.864155	2.61655	4.58099	1.48412	3.10593	3.08721	2.86658	8.2169	3.52897	2.96858	2.80431	2.05617	2.10528	2.22682	4.91563	3.18003	1.28006	2.69872	1.11376	4.20112	0.858433
TCGA-HC-7736-01	0.842284	3.4542	4.01175	2.58675	2.67997	1.93365	3.56756	1.84138	1.09271	4.91825	1.75016	3.1586	2.6382	1.37769	0.92185	1.53661	1.35833	3.06769	3.95855	0.931101	5.07277	1.85674	1.30678	5.46526	1.73048	1.81349	2.46833	3.40612	0.537453	2.07182	3.554	1.53657	2.60413	1.90508	2.42684	4.80669	3.20066	2.47913	2.11844	1.48769	1.7714	1.79571	4.06057	3.02556	0.440768	2.0524	1.27693	4.02531	0.946676
TCGA-HC-7737-01	0.79093	3.51527	3.97403	4.23249	3.52667	1.5763	3.52139	1.73697	1.16644	4.51771	2.01751	3.2298	2.79132	1.4432	1.04776	1.47917	1.58842	3.20615	4.04443	1.01784	6.20462	1.94254	1.46839	5.97622	2.05135	1.85498	2.91561	3.12497	1.00958	2.56314	3.54318	0.952296	2.91452	2.23957	2.81644	5.74017	4.12339	2.85116	2.46778	1.64089	2.37971	1.83173	4.26716	2.97439	0.958955	2.63897	1.20714	4.51861	0.742406
TCGA-HC-7738-01	0.668889	2.5023	3.68778	1.60552	2.42173	1.19505	2.51571	0.767077	0.715989	3.58597	1.138	2.06383	2.14913	0.859858	0.636725	0.88533	1.14513	2.84079	3.22834	0.581826	6.59661	1.33534	0.880646	4.94592	1.13801	1.74981	2.27821	2.05585	0.846475	1.32606	2.47369	0.526635	2.31808	1.43791	1.59782	5.13325	2.20963	1.40043	1.31348	1.22705	1.64525	1.08728	2.87233	2.53133	0.169051	1.90112	0.761322	2.87057	0.603388
TCGA-HC-7740-01	1.91971	2.97745	2.93733	2.69878	3.60951	0.808349	3.81929	2.20739	1.94443	3.7181	1.9169	1.90891	3.05793	2.285	1.18819	1.8597	2.42974	2.74344	2.41644	1.21345	2.86033	2.15736	2.94774	4.57621	2.12761	1.94147	2.97602	2.50905	0.642402	2.2463	2.95333	1.16731	2.95024	3.84171	2.44917	2.20812	3.82302	2.41052	2.78934	1.27735	1.28702	2.3724	3.65502	3.67515	0.864211	3.22943	0.933068	3.11958	1.14459
TCGA-HC-7742-01	0.323333	2.51484	3.24416	3.51854	2.58116	2.81281	2.73051	0.776014	0.521232	3.65084	0.446085	1.43113	1.72634	1.03754	0.441879	0.970101	0.623638	3.10184	2.91644	0.355845	5.4034	1.28172	0.934414	4.87379	1.4357	1.25856	1.8486	2.43528	0.821053	1.14739	2.23021	0.481697	2.1865	1.27685	1.28165	5.57564	2.24629	2.17977	1.46879	1.00209	1.2561	1.0144	3.05475	1.80875	0.228129	1.79373	0.626502	3.06019	0.767492
TCGA-HC-7744-01	0.524807	2.21966	2.82381	2.39233	2.04901	1.97874	2.40116	0.617528	0.393375	3.41292	0.310139	2.61529	1.36439	0.794713	0.320007	0.681884	0.458779	2.07576	2.57162	1.46517	4.20568	1.24649	0.69963	5.20744	0.937104	0.967401	1.83223	1.62786	0.498357	1.07709	1.57564	0.434276	1.91523	1.36585	1.10187	5.02859	1.75419	2.13917	0.854814	0.937138	0.900556	0.607455	1.90379	1.47424	0.294879	1.47058	0.578638	2.55891	0.289265
TCGA-HC-7745-01	1.1696	3.5383	4.61667	4.08683	3.82697	1.91988	3.47929	2.16013	1.1749	4.77315	1.99723	4.01635	2.65046	1.2524	1.3454	2.04594	1.50948	3.23386	3.85006	1.51786	5.50101	2.02661	1.63765	5.89697	1.55953	2.08737	2.56633	2.73944	0.629078	2.68001	2.58465	1.35225	3.47287	2.34591	2.84296	5.47086	2.765	2.76894	2.36629	1.20867	2.19204	1.15507	4.0605	2.59214	0.557381	2.82176	0.816931	4.21962	0.871174
TCGA-HC-7747-01	0.55652	3.57042	4.50041	2.3989	3.89567	1.54042	3.49842	1.59573	0.876819	5.61397	1.51124	4.4822	2.56895	1.02763	0.778931	1.69387	1.17766	3.26079	3.90023	1.36506	5.7692	2.00851	1.12988	6.42293	1.91172	2.3965	2.9177	3.04626	0.553708	2.38445	3.04091	1.01883	3.32281	2.07079	2.4279	6.21508	2.49931	3.29085	2.38279	1.26297	1.98133	1.00603	4.13904	2.21565	0.440065	2.27217	0.971623	4.07806	0.408547
TCGA-HC-7748-01	0.783921	3.29268	4.15075	3.95904	3.38838	2.3487	3.84136	1.59468	1.43499	4.40023	1.64553	3.44269	2.73609	1.28856	0.995593	2.09671	1.64222	3.01034	4.03036	1.82906	4.49904	2.23989	1.59386	5.95262	2.06297	1.80085	2.68544	3.04708	0.684991	2.21834	3.40137	0.976626	3.10819	2.68293	2.45239	6.74569	3.02232	2.50882	2.46016	1.69839	1.92752	1.61936	4.39504	2.79009	0.675998	2.20299	0.855833	3.68495	0.813314
TCGA-HC-7749-01	1.07765	3.01647	4.03616	3.54875	3.51616	1.49279	3.94926	1.37662	1.11073	3.93962	1.03025	2.59207	2.63283	0.824801	1.06741	1.39309	1.12221	3.36827	3.75826	1.43004	7.06913	1.80569	1.14242	5.42432	1.61843	2.25117	2.92357	2.8707	0.834926	1.75517	3.27724	0.715689	2.87069	1.6729	2.11538	7.26624	2.44766	2.10187	1.8263	1.65611	2.07257	2.38074	3.84581	2.58127	0.351239	2.68517	0.520171	3.57759	0.950287
TCGA-HC-7750-01	0.453385	2.49412	3.08285	1.65778	2.23599	1.35139	1.99218	0.726952	0.343887	3.83692	0.679953	2.54614	1.62871	0.513385	0.434801	0.83518	0.642518	2.67463	2.75024	0.596628	4.21883	1.26654	0.845791	5.00052	1.15731	0.87465	1.64658	2.07046	0.497178	1.31091	2.17037	0.52104	2.32607	1.39115	1.37567	5.03172	1.63761	2.26036	1.20975	0.773544	1.0569	0.808909	3.29538	1.42599	0.151976	1.50784	0.608679	3.10539	0.451068
TCGA-HC-7752-01	0.0629386	2.21281	2.55117	0.733379	1.74235	1.06953	1.05756	0.645539	0.1296	2.6485	0.451282	1.05437	1.13361	0.174421	0.253675	0.341916	0.332301	2.05628	2.11609	0.242709	5.75135	0.793796	0.206777	3.39645	0.79789	0.142365	0.990502	1.42667	0.23778	1.07908	0.787499	0.122425	1.51948	0.487344	0.85667	7.3802	0.853064	0.449637	0.62414	0.376201	0.645805	0.671998	1.71877	1.12968	0.188968	1.86859	0.444894	2.64724	0.427666
TCGA-HC-7817-01	1.74425	3.92295	5.11054	5.15016	4.05391	3.75757	3.68583	2.26953	1.60007	6.75804	2.0439	4.33758	3.0338	1.4456	1.04877	1.90706	1.79552	3.75737	4.51248	1.41024	5.78035	1.96465	1.74705	6.30551	2.32578	2.4071	3.59406	3.533	0.81641	2.49457	3.71696	1.45586	3.83774	2.17682	2.72684	7.6714	3.61124	4.17609	3.00896	2.2465	2.28202	1.77421	4.14784	3.171	0.646209	3.34737	1.47234	4.80594	1.4382
TCGA-HC-7818-01	0.791306	3.39529	4.34695	2.62389	2.98986	1.36893	2.9709	1.28777	0.652818	5.11404	1.03453	2.60136	2.71379	1.38611	1.23504	2.14551	1.31905	2.58943	3.56962	0.717748	3.93291	1.4358	1.29644	6.09518	2.87481	1.62028	2.10146	3.24267	0.579472	1.57591	2.73328	0.845039	3.18735	2.62952	2.00393	5.26763	2.87885	3.43245	1.83573	1.79735	1.96991	0.861334	3.51515	2.23939	0.45605	2.90263	1.5924	3.97874	0.684026
TCGA-HC-7819-01	0.262234	2.19286	2.93156	1.79158	2.255	1.98637	2.02441	0.541798	0.429169	2.98249	0.816995	2.07026	1.18206	0.717424	0.433871	0.775696	0.596967	1.92209	2.4107	0.674516	4.71171	1.01711	0.778838	4.97581	0.866053	0.782939	1.61478	1.43432	0.379602	1.29548	1.55308	0.495945	1.95919	1.1798	1.2391	5.85725	1.95512	1.27959	1.26752	0.625341	0.897025	0.758015	2.31807	1.73484	0.16594	1.64182	0.517971	2.96228	0.308793
TCGA-HC-7820-01	0.198615	2.47141	2.79566	1.86725	2.3152	1.75522	1.79644	1.06402	0.409028	3.59494	1.21376	1.70132	1.56508	0.403479	0.454057	1.02212	0.743667	1.89278	2.7426	1.05627	3.67116	1.31861	0.952453	4.7361	0.746669	0.583271	1.48674	1.71693	0.271549	1.71971	1.76345	0.675491	2.02879	1.51904	1.92312	7.7918	1.65916	1.5665	1.30147	0.618861	1.09901	0.787251	3.12898	1.58241	0.394552	1.47567	0.347603	2.90025	0.398558
TCGA-HC-7821-01	2.00941	3.74266	4.70904	5.46006	4.41338	3.58207	4.1121	1.79279	1.63272	4.86812	1.70414	3.93358	3.23923	1.71281	1.25776	2.66458	1.75476	3.8561	4.38023	1.87959	5.95095	2.32903	1.60347	6.22294	2.25607	2.19445	3.73229	3.44267	0.47197	2.67455	3.35411	1.58905	3.38185	2.79128	2.91029	7.99657	3.48215	2.97843	3.16394	2.06714	2.78007	1.16052	5.78602	3.55251	0.761717	2.76058	0.60471	3.85121	1.25155
TCGA-HC-8213-01	0.110999	1.64072	2.2244	1.70322	1.24937	1.25591	1.33363	0.455347	0.400218	2.45329	0.518601	1.02518	1.04964	0.23248	0.300135	0.483577	0.315722	1.51182	1.73161	0.754929	5.32418	0.714363	0.531634	4.80132	0.483304	0.596012	1.03802	1.24775	0.0883093	0.522999	1.4518	0.270555	1.24062	0.776322	0.718485	5.30128	0.841897	1.41492	0.554844	0.377758	0.817621	0.414586	1.7698	0.917439	0.0893787	1.18457	0.276643	1.86513	0.217454
TCGA-HC-8216-01	0.953594	3.21271	4.34104	3.67137	3.52881	2.34141	3.45362	1.56176	1.14151	5.18601	1.78234	3.62293	2.57432	0.897071	1.01078	1.53112	1.079	3.39525	3.77744	1.3505	6.75859	1.66382	0.987188	6.10643	1.98504	2.0974	3.00073	3.20362	0.698293	2.10759	3.98749	1.2414	3.31645	1.94323	2.30217	8.88724	3.18517	2.66377	2.21085	1.64164	2.15897	1.88931	4.1295	2.56851	0.624904	2.61365	0.965716	4.44075	0.648691
TCGA-HC-8256-01	0.373935	2.38295	2.99606	0.957569	2.64105	1.44568	2.53757	1.15983	0.558879	3.48953	1.51346	2.69823	1.63396	0.819272	0.47932	1.11895	0.686587	2.3102	3.04182	1.18177	5.60494	1.48113	0.938685	4.68906	1.14274	1.33327	1.70674	1.93289	0.421898	1.76483	2.33684	0.646983	2.09081	1.39921	1.93598	8.27138	1.60323	1.58714	1.16721	0.964809	1.41418	0.969842	3.31028	1.5709	0.324484	1.71519	0.803038	3.25806	0.369395
TCGA-HC-8257-01	0.432762	2.79778	3.16887	2.02248	2.94557	1.73785	3.13583	1.58712	0.754027	3.83021	1.66519	3.40015	1.90963	1.07892	0.667693	1.30718	0.84352	2.30508	3.10407	1.49971	4.7867	1.64074	1.22282	5.3057	1.55951	1.29235	2.30966	2.57691	0.657467	1.98065	2.60469	0.568013	2.52239	2.01296	2.22146	5.71594	2.68568	2.03659	1.77588	1.27993	1.35363	0.91978	3.63366	2.14325	0.439139	2.0414	0.611943	3.6402	0.684434
TCGA-HC-8258-01	2.0721	3.23614	4.19092	2.67653	3.09737	0.277435	4.45839	1.37043	2.25183	3.7752	1.7325	2.08745	3.04768	2.02768	1.10581	1.79907	2.3731	2.53045	1.82304	2.94393	2.75587	2.11114	3.07683	5.06877	2.3474	1.7059	3.40237	1.82882	0.541807	2.57217	3.13706	0.751361	2.91861	4.07215	2.1903	2.79313	3.91019	3.30186	3.28969	1.52918	1.56702	2.42696	4.19238	3.74694	2.21877	4.28742	0.543868	3.15405	0.590727
TCGA-HC-8259-01	0.428692	2.32062	2.62076	1.62209	1.85266	1.23009	1.72538	0.607455	0.253925	2.87443	0.817897	1.90426	1.90947	0.521864	0.449339	0.52614	0.402857	1.82728	2.31744	0.773562	5.19209	1.081	0.66154	4.80193	0.907075	0.862271	1.2428	1.54645	0.388162	1.08257	0.950646	0.409983	1.66224	1.12132	1.11856	6.12321	1.50268	1.79224	0.793224	0.596326	0.826423	0.460213	2.17049	1.41981	0.253817	1.5251	0.659353	2.50465	0.500083
TCGA-HC-8260-01	0.750886	2.76844	3.02619	2.8224	2.93175	1.71529	2.09046	1.36131	0.801989	4.5939	1.67733	1.80269	2.19901	0.82193	0.956227	1.26814	1.46894	2.19206	2.97725	0.872333	3.86245	1.23176	1.44919	5.11606	1.27725	1.39077	1.90797	2.54956	0.76389	1.86302	2.68877	0.567035	2.93357	2.09243	2.08813	6.06367	2.64655	2.44988	2.10346	0.830942	1.37621	0.7222	3.08074	2.13926	0.543327	2.63127	0.796273	3.60411	1.05843
TCGA-HC-8261-01	0.985255	3.05017	4.26766	1.72766	3.79939	1.93305	2.97354	1.5585	0.90239	4.41418	1.60123	2.74227	2.27415	0.898136	0.868756	1.44935	0.98204	3.24496	3.66312	1.39341	7.46586	1.58196	1.26317	5.9414	1.57242	2.10256	2.61384	2.92231	1.75471	1.95755	3.0557	0.808827	3.22485	2.01333	2.25118	7.05594	2.67108	2.25716	2.23467	1.27972	1.76104	1.57942	4.30562	2.57042	0.554564	2.00506	0.834091	3.69934	0.664904
TCGA-HC-8262-01	0.440192	2.0567	2.62713	2.61414	2.11182	2.32901	2.19327	0.80874	0.458153	3.72376	1.79856	1.89304	1.36454	0.589134	0.416202	0.716513	0.826655	1.72536	2.24182	0.816831	3.62381	0.929433	0.793949	4.66162	0.885668	0.721767	1.40209	2.09995	0.232403	1.28117	1.83856	0.449795	2.21237	1.4331	1.48488	6.34735	1.84943	1.7607	1.45559	0.60318	1.04319	0.601724	2.60804	1.36432	0.385986	1.86461	0.681562	2.85769	0.361664
TCGA-HC-8264-01	1.74602	2.58798	3.4452	3.53016	3.37934	1.67298	3.32647	1.38233	1.20152	3.3349	0.857446	1.55768	2.43184	0.655537	0.825755	1.36662	1.27043	2.9754	2.95445	0.995802	4.43313	1.37511	1.48293	5.34576	1.47323	1.30277	2.45242	2.6616	0.595644	1.25802	3.912	0.607876	2.42597	1.80343	1.76907	6.19977	2.39991	2.32439	2.15607	1.1572	1.26865	1.40888	3.50301	2.14634	0.27144	2.59359	0.679063	3.81225	0.889763
TCGA-HC-8265-01	1.3576	2.05373	1.62243	3.60667	3.10264	1.06779	4.2574	0.879543	2.35869	2.31895	0.962742	1.38391	2.33572	0.821486	0.560535	0.814136	1.42882	2.51001	2.21461	0.95365	3.12627	1.21086	1.77832	4.88064	1.06681	1.07113	2.52694	1.94917	0.545854	1.53526	3.33428	0.366594	3.01102	2.67363	1.12003	3.62839	2.33912	1.76095	1.73022	0.481804	1.00721	2.1899	2.69321	2.38693	0.830959	2.59897	0.89528	2.98924	0.261728
TCGA-HC-8266-01	2.12412	4.95619	5.26394	2.52848	4.50248	1.78609	4.74566	3.6473	2.31345	6.28724	3.84495	5.56546	3.77236	2.18689	1.52597	2.93246	2.53951	4.13767	5.22844	2.92623	6.49427	3.52186	2.68955	7.35959	2.92389	2.79752	3.7745	4.37838	1.08265	4.1623	4.27343	2.19928	4.47309	3.873	4.54077	8.83779	4.08248	4.12389	3.50723	1.67784	2.54784	2.83485	5.73623	3.89633	2.08371	3.80858	2.09668	5.52677	1.42944
TCGA-HC-A48F-01	0.511305	2.72175	2.88314	4.19274	1.78588	3.09114	2.38354	1.17462	0.355702	3.89604	0.494656	2.06752	1.40658	0.630058	0.348591	0.7404	0.443392	2.0076	2.38363	0.905312	3.89238	0.963711	0.51971	3.99329	1.10949	0.682177	1.44212	2.14291	0.308862	1.19468	2.57887	0.311405	1.58719	0.766891	1.03774	5.70724	1.75482	1.2001	1.06457	0.647093	1.63232	0.830771	2.23856	1.82726	0.117162	1.96447	0.556872	2.75342	0.626912
TCGA-HC-A4ZV-01	2.01077	4.1031	4.6031	4.71783	4.33804	3.85766	3.76226	2.22725	1.4383	4.58896	2.57895	3.76661	2.7421	1.57349	0.968753	2.10307	2.05312	3.77574	4.52241	1.46005	6.96586	1.93206	1.32308	5.74704	1.70531	2.18338	2.93322	3.42677	1.40487	3.1138	3.84459	1.339	2.80297	2.17596	3.4002	6.15457	4.05257	2.63648	2.98034	1.74692	2.43049	2.84418	4.74733	3.37546	1.43788	2.70022	1.08078	4.35243	1.8342
TCGA-HC-A631-01	0.373906	1.94953	2.38611	3.6996	1.68675	3.50291	1.54893	0.709811	0.227539	2.97919	0.508203	1.49213	1.26326	0.743122	0.318632	0.525954	0.532972	1.83261	2.18212	1.03541	4.04864	0.819102	0.281507	4.97134	0.588124	0.366372	1.65536	1.50613	0.142459	1.17911	1.64558	0.366552	1.46878	1.14012	1.02886	6.27747	1.90338	1.58424	0.951772	0.577374	0.795638	0.230021	1.99396	0.985153	0.39533	1.63851	0.276199	2.17213	0.306389
TCGA-HC-A632-01	1.52985	4.43329	4.61509	3.19903	4.50884	3.91069	3.01059	2.58073	1.66233	5.67368	2.71117	5.9937	3.01905	1.67716	1.15964	2.15722	1.87607	3.52029	4.30401	1.28169	5.30275	2.52541	1.78554	6.62292	1.7932	1.87081	3.1811	4.13134	0.506945	3.31462	3.39593	2.23204	3.89659	2.54827	3.89056	5.88513	3.20049	3.02537	3.16642	1.08197	1.58839	1.58727	4.87207	3.05243	1.08953	3.20102	1.63555	5.17263	1.10816
TCGA-HC-A6AL-01	1.37648	3.28043	4.52286	3.87925	3.63354	2.99542	2.91857	1.90702	0.614228	5.7597	1.95401	4.7705	2.2206	1.28848	0.81449	1.45996	0.979881	3.81973	4.10369	1.56397	7.26241	1.75009	0.958077	5.86939	1.58902	2.18214	2.43502	3.58393	1.03414	2.27528	3.36437	1.06589	3.87262	1.42778	2.45209	10.4858	3.04766	2.72134	2.60325	1.44406	2.34718	2.49751	4.07882	2.81981	0.665455	2.63436	1.57591	4.83058	0.784202
TCGA-HC-A6AN-01	0.767514	3.01961	4.00656	3.99668	3.86748	2.86453	2.04612	1.61545	0.492732	4.46873	1.13683	3.41203	2.00521	0.798239	0.766093	0.774273	0.527676	3.51113	3.55645	0.77172	7.64686	1.65605	0.747605	6.19546	1.13504	1.68618	2.16768	2.80772	0.998425	1.8207	2.64934	0.731745	3.3881	1.14619	1.68336	6.69492	2.04894	2.54547	1.55221	1.06986	2.36012	0.848117	3.22033	2.36491	0.167973	2.25403	1.08883	4.14196	0.691901
TCGA-HC-A6AO-01	1.67268	3.63318	4.74497	2.89882	4.0851	1.40199	3.0509	1.7551	0.554545	6.58867	1.63698	4.0575	2.3346	1.26788	1.02927	1.87667	0.813688	2.99389	4.00176	0.369661	5.98311	1.33652	0.759347	7.04457	2.77406	2.46347	2.69495	3.64201	1.73121	1.90409	2.95981	0.927477	4.37248	2.25645	1.89445	6.65058	3.01139	3.5588	2.22193	2.2144	2.74905	0.779356	3.85107	2.54994	0.31362	2.93322	2.6	4.8748	0.75031
TCGA-HC-A6AP-01	1.45655	3.40537	4.7068	3.40676	4.16745	2.17543	2.48247	2.20658	0.593676	5.54262	1.72758	4.01424	2.644	1.00086	1.06323	1.36421	1.12818	3.76136	4.19547	1.24562	7.51971	1.89477	1.21097	6.51297	1.58005	2.21855	2.81834	3.58093	1.163	2.17229	3.43062	1.08556	4.53436	1.47313	2.41079	7.40835	2.78584	3.05682	2.22257	1.4253	2.95228	1.38143	4.0332	2.94447	0.618557	2.97853	1.46051	5.23164	1.0872
TCGA-HC-A6AQ-01	0.298428	2.87949	3.38426	1.86905	2.81494	1.56742	1.29363	1.43626	0.258193	4.72433	1.70399	3.61795	1.53059	0.416787	0.537908	0.553087	0.662824	2.59341	2.69069	0.746189	5.19917	1.15227	0.698287	5.48034	0.589086	1.02069	1.41684	2.37389	0.446534	1.80361	1.92078	0.771124	3.28192	0.802739	1.84758	7.19861	1.39957	2.04428	1.18374	0.415333	1.46089	0.467429	2.94628	1.54389	0.36069	1.84842	0.740706	4.16	0.343104
TCGA-HC-A6AS-01	1.87477	4.10373	5.20359	4.42726	4.52811	2.1862	2.93552	2.6624	0.837035	6.09665	2.22364	4.27432	2.82732	1.43921	1.06498	1.62585	1.23462	4.1778	4.61056	2.84494	8.10523	1.93295	1.36056	6.6279	1.87277	2.62261	3.10759	4.09127	1.33077	2.45901	3.94255	1.17062	4.6346	1.56357	3.03775	9.57991	3.37232	3.06893	2.54637	1.8446	2.92633	2.25458	4.52221	3.23887	0.811118	3.09159	1.69337	5.39181	1.21403
TCGA-HC-A6HX-01	0.692591	2.94025	3.74182	2.14108	3.53236	2.74441	1.53807	2.63736	0.196245	5.39581	1.55975	3.36997	1.68461	0.868202	0.507519	0.830105	0.586347	2.96395	3.84016	1.38021	5.00822	1.49645	1.02523	5.52045	0.997498	1.42924	1.59368	3.07026	1.99515	2.01241	1.37978	0.697311	3.69352	1.37256	1.97985	8.4225	1.80408	2.69987	1.41141	0.772884	2.47925	0.719385	3.55162	1.60968	0.584342	2.53863	0.889054	4.50952	0.665971
TCGA-HC-A6HY-01	0.219339	2.57322	2.92251	1.61299	2.12709	1.98096	1.33559	1.30302	0.19644	4.82059	1.33887	2.39818	1.12915	0.421212	0.337747	0.398289	0.456332	2.11021	2.52868	0.460936	3.15997	1.02277	0.492191	5.18992	0.799263	0.58106	1.0888	2.31566	0.875943	1.67126	1.42448	0.401725	2.42409	0.891663	1.32933	6.6666	1.58761	2.05884	1.01475	0.376248	0.954413	0.493354	2.5801	0.842513	0.188993	1.43733	0.671215	3.37167	0.400242
TCGA-HC-A76W-01	1.03293	2.98368	4.31892	3.0546	3.87876	2.14784	3.22632	1.86296	0.604355	4.78055	1.19666	2.73865	2.29298	0.95347	0.761749	0.996123	0.952418	3.5147	3.70606	0.918606	6.73331	1.42627	1.03383	5.55631	1.46762	1.672	2.7054	2.89542	0.832054	1.5003	3.01069	0.748357	2.99789	1.61526	1.74263	6.04369	3.3665	2.72019	1.43003	1.44705	2.42514	1.05857	3.54633	2.88241	0.250465	2.58444	0.864813	4.03207	0.834853
TCGA-HC-A76X-01	0.36277	1.84707	2.66341	0.787051	1.82157	2.14098	1.52351	0.612335	0.194215	3.22288	0.523061	1.56498	1.14624	0.479289	0.229622	0.414312	0.350048	1.80692	2.15713	0.424338	3.81246	1.11358	0.566266	4.39125	0.694654	0.60101	1.2357	1.43792	0.415295	0.976033	1.69756	0.397062	1.59209	0.814563	0.97657	4.26252	1.19075	0.880493	0.853961	0.575886	1.06513	0.309935	2.02345	1.33573	0.172677	1.57081	0.399595	2.34045	0.407898
TCGA-HC-A8CY-01	1.17302	3.68925	4.14168	2.4546	3.47108	1.49806	3.34641	1.99681	1.03174	5.00968	2.41545	4.83158	2.52646	1.2229	0.710377	1.47298	1.40782	3.1666	4.18306	2.01435	5.98728	2.06201	1.18469	5.76795	1.72367	1.98861	2.42967	3.1431	1.02228	2.85516	2.91845	1.23001	2.53392	2.32068	3.03999	9.22979	2.88777	2.7723	1.98628	1.44952	1.91253	2.18272	4.09189	2.90185	1.15758	2.51083	1.09914	4.31439	1.02349
TCGA-HC-A8D0-01	1.12207	3.29929	4.03131	3.70196	3.35051	2.10538	3.72903	1.65378	0.629224	5.14174	1.79695	4.2182	2.1906	1.28044	0.773603	1.2567	1.26384	2.67951	3.63512	1.17932	5.36845	1.67196	1.3758	5.81416	1.42127	1.5348	2.22413	2.87995	0.70928	2.39361	2.68513	1.15884	3.40152	1.88216	2.61004	5.71822	3.23839	2.83859	2.14718	0.969415	1.78009	1.27435	3.569	2.5075	0.760733	2.41784	0.92302	4.33084	1.05837
TCGA-HC-A8D1-01	0.81583	2.89697	3.70106	3.39103	3.03266	1.90899	2.49895	1.47869	0.699257	4.28402	1.8005	3.4656	2.31926	1.00278	1.03614	1.35669	1.2966	2.55422	3.49605	1.54641	4.97678	1.73682	1.41671	5.23567	1.4293	1.45249	2.0178	2.87255	0.458477	2.00135	3.0182	1.12068	2.81009	2.47424	2.4983	5.90262	2.29671	2.81593	1.89073	0.645622	1.28734	1.05774	3.75535	1.95049	0.553007	1.69753	0.674918	3.77466	0.758872
TCGA-HC-A9TE-01	1.40622	3.91423	4.54611	4.71847	3.69388	2.25874	2.96637	2.18931	1.03482	4.38497	2.46182	5.50198	2.49153	1.49233	1.04758	1.49704	1.48877	3.2049	4.33027	1.53405	6.50773	2.51135	1.81042	5.84219	1.51248	1.98198	2.52775	3.79725	0.991811	3.20357	2.6161	1.34534	3.88214	2.3198	3.13933	5.51044	3.01134	2.88564	2.52347	1.34683	1.89629	1.2686	4.55552	3.15191	1.40323	2.92469	1.50623	4.70949	1.30605
TCGA-HC-A9TH-01	1.93329	3.35916	4.4206	5.99078	2.77855	5.05757	3.82083	1.96196	1.00548	5.91853	1.98373	3.55958	2.60499	1.68432	0.927208	1.54717	1.13643	3.21879	3.92637	2.96076	5.82224	1.7843	1.28806	6.04978	1.90447	1.8885	2.99306	3.12564	0.717198	2.16252	3.22819	0.934115	2.90904	2.55254	2.48596	10.3586	3.45248	3.51104	2.29399	1.54766	2.7235	2.02758	4.00353	3.0108	2.06544	2.64535	0.952471	4.00326	1.20415
TCGA-HI-7168-01	0.685918	2.26381	3.0365	4.36953	2.27167	3.2809	1.92138	1.49657	0.308072	3.35859	0.559914	1.6254	1.53505	1.28223	0.514574	0.618568	0.720414	2.80289	2.7722	0.821386	5.10255	1.1575	0.880755	4.62923	0.957615	1.15529	1.5357	2.10484	0.248542	1.32412	2.1226	0.61356	1.90552	0.963442	1.25224	6.2653	2.40454	3.14786	1.34492	0.672948	1.36727	1.07554	2.74856	1.51686	0.0830038	2.40917	0.798647	3.48003	0.803571
TCGA-HI-7169-01	0.0766083	1.84216	2.22142	0.411552	1.36153	0.586524	0.380892	0.643733	0.127038	2.41996	0.317082	1.44295	0.97078	0.549607	0.107148	0.0947565	0.289745	2.31308	1.54887	0.265943	3.40045	1.20781	0.317588	3.30372	0.40567	0.207931	0.673083	1.01701	0.229192	0.719163	0.914544	0.112235	1.82113	0.377259	0.858504	5.81401	1.1645	1.30659	0.746669	0.280266	0.46655	0.124694	1.77313	0.670834	0.0440328	1.53164	0.410837	2.39066	0.365396
TCGA-HI-7170-01	0.875354	3.09547	3.74078	2.11574	3.0475	1.32889	2.52953	1.2872	0.34938	3.94976	0.700099	3.22017	2.31086	1.37195	0.856038	0.946673	0.892116	3.20366	3.25776	1.64962	5.3992	1.42013	0.871983	5.77629	1.67361	1.14743	2.33162	2.56506	1.80462	1.80774	2.93968	0.777698	2.9372	1.36277	2.10793	8.60518	2.68653	3.13791	1.9195	0.840696	1.51251	0.840002	3.79739	2.17262	0.330231	2.85062	0.934657	3.97149	0.708575
TCGA-J4-8198-01	0.601854	2.53703	2.68503	1.68393	2.2921	1.40869	2.36812	1.22777	0.463523	3.15121	1.2148	2.01894	1.56881	1.06484	0.729263	0.998796	0.982838	2.32491	2.64216	0.692487	3.72672	1.20237	1.21942	4.58538	1.34509	0.985007	1.7361	2.04349	0.523422	1.5357	2.06849	0.455939	1.91124	1.57514	1.82308	4.62624	1.90187	1.67897	1.70615	0.673895	0.958265	0.882392	3.12398	1.77177	0.45723	1.78213	0.537515	3.1723	0.712701
TCGA-J4-8200-01	0.976453	2.33912	3.55095	2.8078	2.37048	1.39207	3.14313	0.973222	0.917259	3.27487	0.850541	1.69731	1.69214	1.07016	0.716079	0.866203	0.929947	2.9982	3.12971	1.44994	6.76036	1.47611	0.919667	5.28894	1.51743	1.89796	2.32287	2.37243	0.598552	1.15232	3.51115	0.492605	2.14573	1.11433	1.3991	7.03917	2.11718	2.56622	1.47539	1.29885	1.07859	1.36179	2.62065	2.13977	0.258214	1.75192	1.00923	3.30557	0.699203
TCGA-J4-A67K-01	1.05219	3.26602	4.20345	3.29722	3.33123	2.1261	1.66187	2.05131	0.423238	5.85313	1.98372	4.71142	1.84603	0.764884	0.595354	1.23019	0.777623	2.55282	3.59961	0.889787	4.8323	1.66121	0.781327	6.3939	1.09143	0.998881	2.04009	3.1438	0.418539	2.23704	2.45691	1.00534	3.60484	1.7712	2.31095	6.10126	2.89422	3.02206	1.51347	0.734015	1.71048	0.642061	3.92207	1.88771	0.749794	2.36307	1.04127	4.7241	0.608104
TCGA-J4-A67L-01	1.41619	3.62526	4.55011	4.24983	4.27435	1.99953	2.69224	2.18849	0.583787	5.38021	2.38926	5.05748	2.03972	1.18821	0.878794	1.25586	1.20745	3.26113	3.86666	1.24111	7.01186	1.65366	1.26332	6.66944	1.37178	2.23753	2.60552	3.18405	0.577633	2.52217	2.86287	0.960874	4.08306	1.70746	2.57193	7.53533	2.71437	3.11976	2.45277	1.19836	2.41107	1.20067	4.16175	2.4917	0.780654	2.72832	1.81088	5.09456	0.734464
TCGA-J4-A67M-01	1.41645	3.96184	4.74007	4.26543	4.19635	1.69581	3.05628	2.50526	0.424075	6.03491	1.93103	5.78486	2.38378	0.977975	1.08358	1.07326	0.857005	3.66924	4.15051	1.10888	5.78993	1.76636	1.24747	7.21377	1.89861	2.04283	2.72811	3.94339	2.01067	2.50964	3.1946	1.3705	4.61928	2.00029	2.75221	7.35123	3.58486	3.37328	2.61744	1.19853	2.96704	1.26685	4.55749	2.32936	0.570093	3.05462	2.34482	5.56165	0.837834
TCGA-J4-A67N-01	1.21322	3.26776	4.2986	3.17665	4.2351	1.96227	2.45322	2.07915	0.418402	5.3275	1.53442	3.31118	2.12535	0.752678	0.874095	0.96681	0.721043	3.62813	4.04746	1.34685	7.23532	1.3776	1.10589	6.05184	1.12036	2.08062	2.77491	2.92156	0.77279	1.91188	2.93514	0.879634	3.85098	1.19396	2.0651	7.92711	2.82736	2.22276	1.78523	1.36633	2.71172	1.03491	3.71735	2.9408	0.403638	2.72324	0.782644	4.73521	0.675359
TCGA-J4-A67O-01	0.78191	2.59121	3.16854	2.92133	2.88912	0.987604	1.22327	1.51111	0.155357	5.29665	0.8595	3.56183	1.5387	0.622488	0.451724	0.624302	0.282234	3.31976	2.8297	1.41154	5.26767	0.913113	0.57866	5.61005	0.883837	0.738818	1.52832	2.64584	0.660858	1.0981	2.36434	0.337974	3.39986	0.880899	1.4243	10.1988	2.45715	3.64007	1.63841	0.399196	1.23836	1.91218	2.84116	1.27132	0.401499	2.4841	1.29447	5.15576	0.494035
TCGA-J4-A67Q-01	1.04321	3.62865	4.20778	2.86222	3.93873	1.49824	2.2366	3.14684	0.35307	5.275	2.14422	5.14181	2.25494	1.05769	0.896276	1.11644	0.63662	3.43808	3.66969	0.766828	5.51126	1.39399	0.982656	6.18643	0.999611	1.71521	2.18841	3.44608	0.568568	2.24638	2.38297	0.919438	4.50233	1.25685	2.86567	7.09617	2.68156	3.3592	2.20398	0.736682	2.15388	0.941647	3.85905	2.25302	0.605673	3.03689	1.22665	5.35009	0.607386
TCGA-J4-A67R-01	1.14589	3.62112	4.12373	3.23399	3.48727	2.17025	1.88089	2.05569	0.252418	5.99346	2.23841	5.72344	1.78353	1.23501	0.550221	1.17961	0.977869	2.92748	3.63642	0.892155	4.50902	1.80778	1.17962	6.82992	1.21457	2.02121	1.91151	3.13508	0.462065	2.84736	1.81487	1.26894	3.94857	2.12353	3.05475	6.74599	2.62902	3.56321	1.70731	0.802347	1.91675	0.755845	3.73156	2.2187	0.566097	2.81453	1.4344	5.18964	0.916384
TCGA-J4-A67S-01	0.496207	3.09528	3.60315	2.38766	3.17493	2.10051	1.51563	1.66422	0.265905	5.12567	2.22996	4.70452	1.5234	0.656166	0.472756	0.727492	0.58714	2.66437	3.28452	0.885165	5.63974	1.6591	0.963975	7.4996	0.869872	1.35247	1.47376	2.87652	0.282145	2.20548	1.77111	0.960995	3.29422	1.31621	2.64957	6.925	2.23076	2.5369	1.37437	0.551457	1.73851	0.741167	3.56381	1.66553	0.532213	2.34556	1.19635	4.49079	0.531405
TCGA-J4-A67T-01	0.769431	2.73627	3.68123	2.082	2.42787	0.901812	2.40642	1.2781	0.452421	4.77392	1.15942	1.6946	1.63409	1.85079	0.664583	1.5306	1.13174	2.31289	3.41574	2.14596	3.978	0.797372	0.943845	4.79981	2.1015	1.53937	2.26034	2.13985	0.542319	1.49374	2.08269	0.660922	2.34426	1.64036	1.50068	7.50562	2.43048	3.6759	1.43909	1.49545	2.10273	0.897545	3.08056	2.82745	0.547953	2.47986	1.70695	3.47761	0.504244
TCGA-J4-A6G1-01	2.55223	5.70172	5.81278	3.39798	4.99523	2.5204	4.1048	3.46651	1.73191	6.25215	4.38133	6.9561	3.46852	2.84411	1.40987	3.52617	2.92627	3.91092	6.02963	1.85098	5.20759	3.73225	2.56766	7.28235	2.5285	2.63868	3.36366	5.23728	0.839388	5.22087	3.62531	3.43806	4.58761	3.79347	4.96914	6.06975	4.21848	4.04937	3.3326	1.50186	2.44156	1.57135	5.5826	4.12427	2.5163	3.44506	3.05893	6.26421	2.60961
TCGA-J4-A6G3-01	1.45718	4.1817	4.91805	3.84864	3.73992	2.02568	4.11627	2.56066	1.28256	6.20999	3.03954	5.14591	2.60604	2.39827	1.02123	2.09313	1.92511	3.23604	4.45284	1.78807	5.21033	2.3415	2.12079	6.99365	2.32709	2.33057	3.05473	3.83425	0.728573	3.03483	3.59531	1.60153	3.91802	3.2577	3.7071	7.59203	3.65556	4.3968	3.00169	1.90217	1.95435	1.45557	4.65829	3.31075	0.938477	3.07847	2.03841	4.80593	1.05026
TCGA-J4-A6M7-01	0.642726	1.99838	2.93023	1.15896	2.417	2.28332	1.63181	0.868814	0.453261	3.56274	0.574967	1.41743	1.36813	0.880633	0.483259	0.514212	0.498041	2.41278	2.44044	0.530797	4.42847	1.17817	0.785679	4.22136	0.957902	0.685251	1.72359	1.41776	0.263117	1.22	2.21478	0.469439	1.74796	1.077	1.13972	4.37796	1.75825	1.70254	1.43236	0.554033	0.993276	0.522404	1.92965	1.60131	0.216676	1.51269	0.495867	2.52226	0.446389
TCGA-J4-A83I-01	1.1902	3.12365	3.79429	4.92407	2.79214	4.52193	2.92309	1.59581	0.82404	5.33544	2.0254	3.79681	2.15539	1.10886	0.675399	1.39969	1.42133	2.59986	3.43976	1.30494	5.05376	1.83287	1.42848	5.76433	1.30753	1.39136	2.07714	2.72484	0.675851	2.33511	2.85966	0.851208	2.62315	2.39736	2.46178	7.16506	2.68183	2.43388	2.17259	0.98805	1.75186	1.29134	3.73605	2.65034	0.787433	2.36332	1.12588	3.77495	0.747121
TCGA-J4-A83J-01	0.759814	3.28962	4.19456	2.48186	3.48191	2.13429	3.01167	1.59648	0.765348	4.93529	2.13306	3.94823	2.437	1.34718	0.927601	1.45813	1.35672	3.14082	3.78193	0.73476	6.90808	1.36693	1.16967	6.28718	2.02789	2.17622	2.28947	3.33496	1.00885	2.19871	3.75627	0.921466	2.91414	2.33506	2.49025	5.89769	2.88547	2.23416	1.71502	1.22929	2.37733	1.84996	3.75351	3.30714	0.666544	2.12938	0.986659	3.88231	0.942649
TCGA-J4-A83K-01	0.71857	2.64944	3.6191	2.57581	2.05743	1.98874	2.33158	0.962891	0.532103	4.61869	1.47411	2.77585	1.81762	0.842228	0.47214	0.818755	0.933669	2.24627	3.06134	0.932307	5.08644	1.3059	1.08972	5.4449	1.04373	1.10229	1.91839	2.38604	0.930413	1.52658	2.04212	0.624519	2.31737	1.69505	1.83707	6.00333	1.98404	2.20001	1.45422	0.850117	1.66321	0.82235	2.80424	2.50377	0.315646	2.15135	0.98182	3.20842	0.969176
TCGA-J4-A83L-01	0.463871	2.40907	3.17778	1.32566	2.04791	1.38043	2.033	1.31668	0.515552	3.93225	0.899443	2.1307	1.53993	1.35799	0.61356	0.805241	0.869526	2.56699	2.83675	0.803402	4.11092	0.890591	0.795226	4.29564	1.28655	1.22599	1.72726	2.24031	0.458549	1.20928	1.80888	0.646879	2.24315	1.21623	1.47529	4.77777	1.8713	2.7278	1.47615	0.773725	1.34814	0.556629	2.68472	2.21992	0.265489	1.81761	0.847568	3.2648	0.663122
TCGA-J4-A83M-01	0.488819	2.74623	3.32047	2.58408	2.35832	1.21333	2.46856	1.57205	0.507056	4.36101	2.05296	3.39553	1.62907	0.912067	0.625394	0.895763	0.825433	2.38413	3.30004	0.880495	4.89214	1.49597	0.994663	5.13421	1.27734	1.07417	1.87837	2.58013	0.628246	2.06848	1.68824	0.823101	2.55769	1.91122	2.28265	6.00498	2.1921	2.41737	1.15877	0.599574	1.33827	0.882771	3.15609	2.30921	0.696799	1.86825	0.893512	3.35592	0.721652
TCGA-J4-A83N-01	0.598124	2.40548	3.23965	1.76177	2.4731	1.31786	1.97761	0.940582	0.225437	3.53367	1.24837	2.95562	1.37615	0.731807	0.51713	0.622168	0.775793	1.8456	2.94029	0.776194	5.00471	1.07137	0.573948	4.82597	0.824671	1.2735	1.65133	2.43113	0.499215	1.60545	1.94826	0.609509	2.4152	1.2464	1.56129	6.38331	1.90378	1.44292	1.01286	0.439837	1.32381	1.06063	2.50832	2.01821	0.444292	1.60275	0.816135	3.16827	0.51473
TCGA-J4-AATV-01	1.82392	3.58489	4.3876	2.58306	3.00425	1.35974	3.25445	1.51945	0.524676	5.80156	1.90703	4.63815	2.38419	1.9208	0.917126	1.21645	1.38838	2.89235	3.70513	0.582596	4.17456	1.67612	1.54302	6.74765	2.17875	2.05589	2.50115	3.44822	0.847504	2.35107	2.62364	0.987982	3.5967	3.12836	2.74309	5.59045	3.88347	3.99215	2.50473	1.34437	2.37025	1.36482	3.43287	3.11025	0.549953	2.57338	1.64556	4.46342	1.2013
TCGA-J4-AATZ-01	0.566981	2.3705	3.40605	3.72146	1.86915	1.81295	2.35622	1.02405	0.445645	4.50888	1.21497	2.21897	1.62274	0.8739	0.567581	0.908067	0.936104	2.15875	2.90588	0.734321	4.45525	1.26286	0.73878	4.81563	1.00869	1.13417	1.59617	2.11478	0.668861	1.52823	2.47352	0.598886	2.04025	1.73852	1.7623	7.84315	2.61493	2.1362	1.3391	1.02615	1.37657	1.29179	2.70825	1.91564	0.232122	1.6318	0.675231	3.10412	0.588504
TCGA-J4-AAU2-01	0.434043	2.54164	2.82719	0.415639	2.07867	0.574833	1.46973	0.785694	0.247434	3.25996	1.27733	2.93973	1.24442	0.579729	0.375995	0.542361	0.608736	2.10559	2.55776	0.963715	4.20049	0.99286	0.795954	4.27971	0.653734	0.631159	1.21284	1.59584	0.135544	1.58721	2.07867	0.473182	1.56637	1.27777	1.73575	5.54964	1.65376	1.35633	0.958314	0.444607	0.649925	0.654634	2.89555	1.51572	0.238209	1.3217	0.591263	3.15173	0.444958
TCGA-J9-A52B-01	0.81635	3.51498	4.18942	3.86997	3.58888	3.14515	3.54987	1.55461	0.960022	5.51542	1.90248	3.22966	2.81242	1.20499	0.868676	1.59721	1.50903	3.22799	3.60746	1.34556	5.67287	1.79567	1.03108	6.13185	1.97141	1.64802	2.62984	3.4015	0.91613	1.98831	4.27226	1.18828	3.2227	1.9523	2.01901	9.84885	3.38605	2.72288	2.52431	1.18562	1.49808	2.19875	3.78805	2.53694	0.676944	2.3971	0.679098	4.12986	0.997465
TCGA-J9-A52C-01	1.47528	3.69243	4.51559	4.70348	3.8721	4.47876	3.52977	2.0132	0.995994	5.25428	1.76867	2.96493	2.66351	1.82624	0.917311	1.71899	1.58783	3.67688	4.35091	1.4464	6.00887	1.87446	1.45544	6.35079	2.31518	1.92898	3.22188	3.56412	2.20756	2.18237	3.82157	0.9832	3.49928	1.99833	2.52478	8.12764	3.7541	3.98868	3.05403	1.54851	2.52903	1.56869	4.12288	3.25247	0.793128	3.25631	1.29568	4.72223	1.20961
TCGA-J9-A52D-01	0.151337	1.57748	2.22054	2.76351	1.55552	1.05239	1.1231	0.537051	0.273819	2.13839	0.346992	0.963931	1.03586	0.480967	0.301691	0.498771	0.176137	1.32133	2.18125	0.480412	4.21811	0.578027	0.337543	4.05811	0.70587	0.567853	1.09256	1.66569	0.326474	0.61102	1.98714	0.227552	1.282	0.426208	0.754756	6.88252	1.18786	0.597091	0.889626	0.409698	0.874648	0.378049	1.70343	1.1746	0.0366252	1.09061	0.348602	1.94288	0.121811
TCGA-J9-A52E-01	1.24792	3.44182	4.38337	7.38575	3.6826	5.77379	3.0913	2.72194	1.00555	5.26372	5.15651	2.8461	2.69555	0.924233	0.723875	1.06591	0.952066	3.73038	3.96677	1.45679	6.00334	1.73987	1.0454	5.7603	1.96145	1.38871	2.99524	3.12568	1.03921	1.915	3.47296	0.790877	3.45692	1.32814	2.87702	7.22681	3.74212	3.56815	2.48994	0.913548	2.49946	1.89514	3.89894	2.7561	0.665421	3.33045	0.51866	4.38136	1.53031
TCGA-J9-A8CK-01	0.97242	2.92656	3.7608	5.15701	3.19116	3.28905	3.13516	1.61746	0.617819	4.48559	0.912279	2.51994	2.25615	0.9194	0.681296	1.18185	0.982193	2.98308	3.24936	1.25938	4.78876	1.17003	0.940514	5.3491	1.43175	1.11996	2.53593	2.77872	0.239026	1.5411	2.83466	0.707848	2.87268	1.60343	1.31407	6.83439	3.45774	3.27064	2.70427	0.950196	1.63648	0.83674	3.2609	2.49876	0.248121	2.5422	0.466487	3.72002	1.18638
TCGA-J9-A8CL-01	1.32454	3.842	4.96449	5.82831	4.27804	4.36216	3.32079	2.46228	1.31209	5.22275	2.30143	4.82648	2.95425	1.58745	1.14002	1.93917	1.82487	3.65313	4.36327	2.03498	6.78282	2.18542	1.61675	5.73767	2.11927	2.3373	2.89899	3.75603	1.18195	2.78099	3.10128	1.48598	4.14853	2.37347	3.05184	7.23185	2.46353	3.63204	2.72181	1.40867	2.51499	1.72766	4.49017	3.62009	1.31552	2.44655	1.01947	4.5137	1.75424
TCGA-J9-A8CM-01	1.13324	3.41863	4.4523	4.7944	3.57027	3.14491	3.16714	1.92776	0.980085	4.50416	1.21351	2.95765	2.9304	1.0383	1.12524	1.50731	1.51036	3.50541	3.96967	0.514467	6.32869	1.56633	1.3331	5.88639	1.69998	2.0553	2.64479	3.40653	1.03613	2.13446	4.09026	0.876358	3.33272	1.81636	2.15633	5.81762	2.65614	2.98356	2.79559	1.26644	2.13327	1.51631	4.14271	3.14355	0.481495	2.32522	0.913747	4.34875	1.29331
TCGA-J9-A8CN-01	0.163139	1.833	2.82241	1.37931	1.91185	0.739308	1.38091	0.679728	0.20857	2.81188	0.561237	0.827684	0.995015	0.754537	0.372127	0.49551	0.361577	1.71448	2.41538	0.388212	4.46244	0.450749	0.415215	3.83231	0.997588	0.632621	1.18767	1.83093	0.305952	0.737396	1.73549	0.262793	1.8326	0.693792	1.00296	4.55166	1.86433	1.50298	1.15618	0.450597	0.901865	0.328537	2.05368	1.78	0.0674142	1.22965	0.858893	3.53854	0.325262
TCGA-J9-A8CP-01	0.472336	2.96413	3.80787	4.07435	2.25608	2.08263	2.62072	1.38576	0.317498	4.01681	1.30877	2.52106	2.40459	1.32722	1.45743	0.820914	0.702991	2.78905	3.79886	0.982471	4.05907	1.32071	1.88053	4.93196	1.58112	0.737284	2.55828	3.26664	0.645638	2.1443	2.11736	0.636478	2.09764	1.24649	2.92386	5.75226	2.15737	2.72033	1.05333	0.920023	0.840357	0.791731	2.99832	3.00453	0.411631	3.0856	0.691543	4.54491	0.931751
TCGA-KC-A4BL-01	0.695185	3.56909	4.05104	3.11995	3.28539	1.82096	2.66164	2.19151	0.82082	5.38683	2.12499	3.24745	2.35166	1.86024	0.873082	1.67809	1.80645	3.16747	3.85396	1.96495	4.76148	1.81657	1.48196	6.32983	1.77208	1.85542	2.5735	3.19538	0.786664	2.5449	2.62595	1.20721	3.21561	2.67872	2.91854	6.65607	3.45428	3.35656	2.29039	1.15256	2.35222	1.07218	4.31057	2.57898	1.00622	3.03651	1.21853	3.71528	1.39912
TCGA-KC-A4BN-01	0.324032	1.77065	2.41467	1.08877	1.16932	1.27034	1.691	0.645976	0.252501	3.96371	1.14327	1.09341	1.12827	1.35353	0.214374	0.524917	0.707838	1.37448	2.54924	0.579992	3.45511	0.789035	0.531721	4.75281	0.727205	0.402874	1.67628	1.1614	0.261545	1.30736	1.55728	0.367779	1.71762	1.52991	1.48607	4.76247	1.70475	2.79208	1.06389	0.630741	1.14463	0.165274	2.35533	1.75976	0.420175	1.11315	0.719445	2.09439	0.495483
TCGA-KC-A4BR-01	0.315329	2.72113	3.54082	2.35598	2.34736	1.18173	1.71297	1.57208	0.194944	4.66378	1.02852	2.13131	1.42289	2.52298	0.525614	0.705503	0.832765	3.00737	3.2362	0.876282	3.11608	0.889743	1.08061	5.11516	1.67923	0.901556	1.86653	3.4154	0.485346	1.35062	2.22959	0.568715	2.64063	1.59841	1.68804	5.81834	3.04256	4.6484	1.27525	0.896839	1.70061	0.970448	2.93909	2.5049	0.300277	2.56124	1.38541	3.9522	0.869315
TCGA-KC-A4BV-01	0.83385	3.59065	4.39385	3.25799	3.35176	1.93183	3.39536	2.29805	1.15012	4.77945	2.09209	3.26272	2.75402	1.12053	0.941366	1.69089	1.71796	3.4777	3.89435	1.73087	4.75403	2.09312	1.60946	5.42599	2.0521	1.64181	2.6828	3.14006	0.703131	2.63614	2.9764	1.53572	3.06229	2.45458	3.07107	7.29428	2.98223	2.68608	2.53256	1.20132	1.57484	1.93075	4.48463	2.9151	0.790054	2.71428	0.926978	4.11273	1.19839
TCGA-KC-A7F3-01	0.53778	2.59313	3.57443	3.09317	2.52529	1.52851	2.65291	0.806238	0.308746	4.45119	1.28677	2.35163	1.58647	1.17133	0.427848	0.662109	0.883179	2.05393	2.754	0.561243	4.56615	0.782243	0.781629	5.34109	1.00027	0.826954	2.03291	2.42592	0.267527	1.52391	2.30937	0.657787	2.39975	1.3847	1.60524	5.31554	2.62376	2.71558	1.8502	0.892452	1.36643	0.65317	2.67011	1.79684	0.704143	2.00034	0.870614	3.3721	0.499786
TCGA-KC-A7F5-01	0.200331	2.10931	2.03421	2.51951	1.45055	4.1345	1.08008	0.508347	0.145174	3.00033	1.17919	1.85126	0.754772	0.650709	0.193558	0.342366	0.252491	1.5394	2.94774	1.09648	5.00787	0.913839	0.257339	3.26292	0.516806	0.482321	0.99444	1.28133	0.655172	1.17552	0.809447	0.37999	1.00212	0.620584	0.853369	10.487	1.09671	0.81786	0.662099	0.395459	0.844684	0.342943	1.88986	1.29114	0.158849	2.02077	0.722396	2.25147	0.562203
TCGA-KC-A7F6-01	0.763096	2.87392	3.47845	2.61247	2.6979	1.92312	2.1051	1.56382	0.483485	4.33592	1.74701	2.57943	1.71981	1.27219	0.624238	0.684764	1.19723	2.23629	3.22162	0.718788	4.93964	1.36571	1.17203	5.63518	0.993549	1.12329	1.68951	2.27339	0.494411	1.9981	2.41575	0.836482	2.52794	1.46241	2.00024	5.71854	2.43925	2.66264	1.52952	1.05957	1.44221	0.590919	2.87721	2.28173	0.556947	2.54197	0.771392	3.73196	0.905075
TCGA-KC-A7FA-01	0.711069	2.92843	3.79097	3.65613	2.70808	1.71434	2.31066	1.37835	0.44943	4.2327	1.72704	3.03333	1.78448	0.7832	0.570877	0.857266	0.835532	2.60975	3.15201	0.641184	6.56784	1.18963	0.921439	5.63656	1.48615	1.08845	2.07959	2.31471	0.691693	1.5872	2.69893	0.549819	2.53382	1.53759	1.70402	8.4988	2.2357	2.35065	1.20898	0.939571	1.46704	1.23044	2.88274	2.64377	0.353766	2.54751	0.823468	3.8567	0.926446
TCGA-KC-A7FD-01	0.122029	2.57156	3.29069	1.79616	1.97035	1.29945	1.85545	0.852395	0.190472	3.89699	0.808919	2.33725	1.11364	1.43198	0.268053	0.935017	0.588783	1.81644	2.95318	0.410925	4.71272	0.924872	0.478604	4.0404	1.43439	0.77035	1.7124	1.60693	0.475218	1.09889	1.48533	0.36653	2.10971	0.952582	1.23393	5.38305	1.47615	2.44129	0.895335	1.00651	1.38398	0.336849	2.21546	2.25867	0.183237	1.90019	1.13732	3.0148	0.436753
TCGA-KC-A7FE-01	0.939945	3.16526	3.98907	2.54224	3.04235	1.41565	2.27707	1.92549	0.591372	4.54392	1.30186	3.18007	2.16225	1.03153	0.975794	1.29393	1.06956	3.19921	3.39551	1.3517	4.00044	1.50937	1.55504	5.61232	1.4926	1.26897	2.16051	2.92669	0.491554	2.07432	2.58155	0.986221	2.8491	1.90321	2.32189	6.1527	2.39457	2.95168	2.23136	0.906885	1.76816	0.851919	3.47631	2.22893	0.276658	2.5569	0.999079	4.3311	0.958098
TCGA-KK-A59V-01	1.19668	5.69899	5.49998	3.94592	4.75632	2.92084	4.2728	4.35213	1.84395	6.57952	4.70054	7.39219	3.36501	1.89358	0.805096	2.63466	1.79407	3.66623	5.44831	3.77182	8.46739	3.35456	2.50484	7.46984	3.72744	3.29534	4.42731	5.11443	3.50727	5.20762	3.3437	2.15244	4.98069	2.71444	4.82457	7.93349	4.38139	4.86501	3.0428	1.83829	3.01636	3.02168	5.80459	4.21183	2.75933	4.71872	2.32562	7.3138	2.37302
TCGA-KK-A59X-01	1.69714	2.30395	4.09004	5.39583	3.00805	6.28786	3.29777	1.44204	0.678656	4.56396	0.788913	2.14825	2.81345	1.53602	0.776795	0.931489	0.565776	3.20264	3.26963	3.19763	6.89522	1.20825	0.512245	5.35756	1.49555	1.60597	2.83426	2.72137	0.914581	1.2699	2.93416	0.588374	2.58353	1.05569	1.2577	10.9919	2.78721	2.68022	2.12389	1.06953	2.46898	1.97391	3.35886	2.51361	0.411161	2.39379	0.345911	3.47789	0.924709
TCGA-KK-A59Y-01	0.536788	2.1446	3.20521	3.17797	1.33838	1.85732	1.90202	0.987846	0.321338	3.73148	1.18997	3.67354	1.27803	0.717512	0.197925	0.668884	0.632203	1.83125	2.82701	0.606295	3.96339	1.86535	0.627996	5.22278	0.941195	0.735785	1.29208	1.96574	0.409686	1.72398	1.30158	0.477961	1.84448	1.23545	2.06684	5.61447	1.9649	2.0998	1.0305	0.428726	1.17938	0.313924	2.56072	1.81472	0.389931	1.7387	0.764001	3.04209	0.577136
TCGA-KK-A59Z-01	1.03429	2.5579	3.96639	3.42765	3.4488	1.98657	3.39441	0.988333	0.709913	3.97612	0.709563	2.49921	2.13887	1.20895	0.80938	0.946174	0.840816	3.16215	4.16681	0.911222	6.42518	1.18384	0.996337	5.29877	1.74726	1.87121	2.40084	2.74595	1.54446	1.48909	2.41743	0.533499	2.8165	1.43182	1.957	4.65735	2.68411	2.11006	1.66227	0.944653	1.80445	1.25919	3.38601	2.52243	0.255911	2.23257	0.827889	3.17735	0.63407
TCGA-KK-A5A1-01	2.03933	3.0557	3.94144	3.54822	4.36253	2.29458	3.79885	1.01595	1.1725	3.58511	0.983337	2.77229	2.48998	0.847606	1.20451	1.30439	1.10837	3.69073	3.5973	0.886314	6.94592	1.48806	0.935492	5.81687	2.02234	2.2214	3.05312	2.9218	0.761709	1.70008	4.23253	0.597759	2.91475	1.39555	1.92601	6.4437	2.71109	1.23138	2.52859	1.22845	2.46711	1.37768	4.35308	2.3788	0.211308	2.1336	0.792393	4.15364	0.674127
TCGA-KK-A6DY-01	0.899466	3.16254	4.28226	2.74796	3.36318	2.18606	3.29753	1.69815	0.876583	5.54148	1.81186	2.77489	2.29446	1.28028	0.94707	1.58906	1.19331	2.89027	4.08152	1.66846	5.66526	1.54889	1.32235	6.90589	2.00311	1.89137	2.74399	3.14194	0.623616	2.38068	2.78907	1.02038	3.02296	2.57452	2.32354	6.12746	3.47393	3.19372	2.41324	1.76747	2.11042	1.4531	3.37395	3.14514	0.635288	2.34303	0.9145	3.60448	1.23515
TCGA-KK-A6E0-01	0.853559	2.40563	3.309	2.58189	2.25311	1.81659	2.28738	0.794288	0.495565	3.93004	0.915142	2.98629	1.83872	1.04889	0.547145	0.924571	0.746389	2.51547	2.88303	1.42167	5.13165	1.62107	0.730822	5.04223	1.07358	0.934198	2.00039	1.92504	0.622468	1.54038	2.08538	0.666898	2.26207	1.52255	1.59987	6.34899	1.74102	2.12759	1.6825	1.32122	0.911896	0.535326	3.3215	1.92285	0.226438	2.23921	0.667076	3.36332	0.595503
TCGA-KK-A6E1-01	0.51053	2.48298	3.03515	4.1713	2.29846	3.40333	2.57895	0.699449	0.672689	4.93714	0.804326	1.6773	1.56715	1.3792	0.273469	0.765756	0.801698	2.52889	2.87583	3.55612	4.83444	1.06617	0.599151	5.878	0.993705	0.912708	2.20956	1.70131	0.452723	1.48544	2.57828	0.623946	1.91292	1.09785	1.53341	9.81982	2.68816	2.34481	1.34041	0.604117	1.80701	1.53486	2.81345	1.7941	0.770393	2.51532	0.534913	2.83875	0.483983
TCGA-KK-A6E2-01	0.638524	2.6811	3.0285	0.814144	2.12931	2.62151	2.40047	1.15983	0.603411	3.98373	1.42965	3.91842	1.33657	1.04618	0.482438	0.961339	0.558807	2.19994	3.12742	0.523663	3.57137	1.73652	0.759861	4.43293	0.911333	0.872543	1.52166	2.4065	0.337602	2.27156	1.58225	0.909541	2.01301	1.28208	2.11641	7.54885	1.57074	1.55036	1.67508	0.489653	0.896533	0.722935	3.04455	1.70765	0.387884	1.50091	0.680405	3.3274	0.550509
TCGA-KK-A6E3-01	0.61969	3.4203	4.39247	1.93868	3.87539	2.29331	2.2909	2.02422	0.467815	5.83172	1.8548	4.96926	2.13905	0.973494	0.973898	1.09289	0.605041	3.47481	3.79182	1.24756	6.55133	1.50707	1.01246	5.97448	1.29409	1.8498	2.29252	3.10501	0.539767	2.37974	2.43538	0.97468	4.40628	1.17245	2.29803	9.40152	2.58862	2.75883	2.3692	0.746796	1.82451	0.682172	4.09053	1.99493	0.425482	2.4076	0.923833	5.30971	0.468623
TCGA-KK-A6E5-01	0.403251	2.63492	3.4953	3.4512	3.15017	2.08638	2.61547	1.31987	0.552755	3.84975	1.39954	2.7837	1.91982	1.17484	0.946707	1.22978	0.789705	2.57086	3.5899	0.970192	5.7716	1.61321	1.07606	5.27516	1.29543	1.29245	2.1493	2.91468	0.319218	1.98964	2.40574	0.736784	2.67516	1.77297	1.78179	5.68155	2.60803	2.06914	1.62105	0.909031	1.43579	0.774295	3.52735	1.98046	0.849911	1.85254	0.559616	3.94408	0.853877
TCGA-KK-A6E6-01	0.903444	2.64437	3.61727	4.25682	3.36817	2.56964	2.78178	1.23979	0.539602	3.9906	1.24823	3.30035	2.17558	0.900018	0.582836	1.14102	1.1784	2.53468	3.22249	1.45893	5.03055	1.71653	1.17412	5.92112	1.35469	1.06683	2.20394	2.83769	0.518363	1.99112	2.99653	0.881973	3.30172	1.4585	2.03411	6.95248	2.31583	2.81606	2.04403	0.94997	1.68063	0.760708	3.86315	1.68997	0.392497	2.43184	1.02436	3.97261	0.666938
TCGA-KK-A6E7-01	0.567065	2.31645	3.64692	2.07314	3.11092	2.55588	2.19062	1.5113	0.395037	3.75282	0.597389	1.43724	1.74368	1.3353	0.630869	0.825308	0.456213	3.16079	2.97406	1.1955	6.62596	1.86419	0.731089	4.95443	0.995734	1.20575	2.27218	2.46699	0.757872	1.54261	2.34512	0.555137	2.47912	0.748873	1.52352	6.78943	1.33773	1.59328	1.36722	0.656161	1.92845	1.20432	2.84117	1.95852	0.200697	2.44962	0.559526	4.33774	0.533547
TCGA-KK-A6E8-01	0.348133	1.32115	2.68265	1.42945	1.91235	1.57031	1.13443	0.692507	0.168439	2.34894	0.685623	0.676051	1.03897	0.56929	0.173732	0.371623	0.368268	1.79323	2.25524	0.367238	5.22813	0.576579	0.559528	3.92049	0.64583	0.53425	1.41233	1.66607	0.217864	0.947458	1.38167	0.147216	1.733	0.532715	0.965298	4.7935	1.13908	1.33277	0.949849	0.423643	0.814161	0.38987	1.91047	1.51922	0.053424	1.46881	0.415968	2.9135	0.321111
TCGA-KK-A7AP-01	0.654586	2.52141	3.52791	3.43957	2.24601	4.46587	1.74799	0.498537	0.397048	4.67231	1.07342	1.18543	1.24131	0.694939	0.388101	0.67257	0.667373	2.24355	2.72161	0.46611	5.8529	1.1033	0.613574	4.33701	0.841881	1.09622	1.72536	2.02926	0.959516	1.25431	2.011	0.547268	1.93269	1.2475	1.34236	6.53946	1.43579	1.68007	1.26354	0.632543	1.41289	1.19524	2.48961	1.87281	0.181956	1.99575	1.02725	2.60019	0.638541
TCGA-KK-A7AQ-01	0.642894	2.40708	3.42785	3.52054	2.44442	3.25462	1.58112	1.5157	0.17199	4.5864	1.36011	2.77945	1.51673	0.856379	0.441494	0.662122	0.5166	2.46897	3.01911	1.84904	5.63623	1.35898	0.764062	5.47458	0.851598	0.975886	1.8594	2.44365	0.471279	1.59746	1.37118	0.71174	2.75185	1.08736	1.54284	8.89569	1.67633	2.28331	1.20905	0.818955	1.45553	0.671722	3.11095	1.78839	0.471511	2.2768	0.919484	3.68771	0.63193
TCGA-KK-A7AU-01	0.26941	2.4273	3.00665	1.37734	2.03541	2.10086	1.94438	0.684853	0.201481	4.30399	0.948178	1.62757	1.14754	1.00369	0.366369	0.756111	0.576767	1.50845	2.65812	1.14427	4.91732	1.37467	0.643112	4.58392	0.703704	0.570774	1.40829	1.96755	0.508678	1.55347	1.3779	0.551778	1.92059	1.29887	1.89668	7.47645	1.19849	1.17662	0.731547	0.369133	1.18455	0.70119	2.17395	1.4003	0.185192	1.73029	0.557643	2.69274	0.476223
TCGA-KK-A7AV-01	1.48778	4.59477	5.14899	3.45786	4.13379	2.14637	3.34167	2.78546	1.37081	5.82401	3.29805	5.598	3.19955	1.85193	1.47979	2.2531	2.07299	3.85114	4.77219	1.91653	7.08921	2.98229	1.95599	6.8595	2.69851	2.13924	3.13402	3.97751	1.37429	3.6666	3.49633	1.84188	4.01613	3.008	4.19691	7.4546	3.6951	3.63578	2.92089	1.59148	2.63314	2.29555	4.92515	3.55497	1.82239	2.85052	1.63968	5.43343	1.81206
TCGA-KK-A7AW-01	1.09391	3.41162	3.89425	1.93426	4.00751	2.3168	1.45923	2.18456	0.212844	4.86387	1.58906	5.08372	1.86155	0.72428	0.791214	1.37124	0.380858	2.56416	3.72605	1.19349	7.87304	1.59861	0.795725	6.5091	1.41432	1.74696	2.05133	3.19845	0.857886	2.43745	1.79978	0.843963	4.22092	1.37811	2.23774	9.22248	2.10049	2.6707	2.10177	0.894973	2.22797	1.15705	4.01797	1.94307	0.458251	2.17129	1.46803	5.25197	0.582833
TCGA-KK-A7AY-01	0.553412	2.30511	2.95746	2.85558	2.42114	1.86032	1.42922	1.38879	0.123009	4.61205	0.821866	2.3247	1.23486	0.448986	0.239111	0.556936	0.330308	1.96509	2.29704	0.566817	5.94393	1.00528	0.401683	4.99445	0.674935	0.617319	1.34317	2.31618	0.31733	1.11619	1.34129	0.314067	2.75143	0.825343	1.00044	7.02644	1.33059	1.79368	0.834637	0.540541	1.49002	0.485417	2.5003	1.09158	0.0798879	1.67616	0.539969	3.39241	0.306721
TCGA-KK-A7AZ-01	0.442371	2.2191	3.31156	4.0693	2.46473	2.58647	1.58019	1.35154	0.310403	4.09673	1.45565	2.18931	1.68135	0.886416	0.307044	0.679548	0.625357	2.34884	3.10042	0.602218	5.93909	1.31671	0.724904	5.20284	0.817548	1.14915	1.68192	2.33002	0.525354	1.74664	2.07333	0.75224	2.13578	1.08362	2.01136	6.89982	1.43752	1.56227	1.08625	0.780391	1.48394	0.591682	3.18537	1.91956	0.201406	2.01915	0.790737	3.04175	1.18536
TCGA-KK-A7B0-01	1.21469	4.08117	4.90967	3.53411	3.80827	2.57714	2.16611	2.62064	0.343362	5.48149	2.50907	6.00295	2.3886	0.968613	0.887373	1.21005	1.07752	3.5678	4.49598	1.3071	7.0552	2.1274	1.50806	6.53723	1.48284	1.86774	2.44106	3.97357	1.02603	3.06913	2.41389	1.55349	4.30591	1.61945	3.11416	7.08487	2.74008	3.36946	2.10442	1.2267	2.27385	1.15895	4.68075	2.51191	0.879302	2.7438	1.76396	5.71765	0.984326
TCGA-KK-A7B1-01	0.672427	2.7001	3.70502	4.30844	2.31425	3.42617	3.17568	1.23618	0.480879	4.74278	1.56062	2.37873	1.88731	1.35663	0.599387	1.23032	1.30466	2.40682	3.18742	0.611465	4.36204	1.18854	1.04655	6.46135	1.46108	0.840916	1.89127	2.31363	0.597672	1.50655	2.2448	0.70158	2.73883	1.63167	1.87799	5.68677	2.2294	2.92569	1.65204	1.17031	1.46365	0.706503	2.67058	2.07656	0.39652	3.04807	1.11344	4.19461	1.22408
TCGA-KK-A7B2-01	1.31419	4.10936	5.04861	3.91999	4.30154	3.20412	3.72506	2.66219	0.92398	5.95067	2.83534	5.04648	3.07214	1.54386	0.925708	1.52972	1.60779	3.69527	4.38739	1.75685	5.88488	1.96633	1.47562	6.9738	2.13471	2.05261	3.25817	4.05212	1.31729	3.12855	3.74688	1.36588	4.32846	2.21099	3.07954	7.73712	4.07788	3.97738	3.20281	1.77055	2.72588	1.59405	4.67237	3.19781	0.892208	3.41751	2.16807	5.45697	1.19788
TCGA-KK-A7B3-01	1.35598	4.05669	5.01934	4.04727	3.75995	3.17694	3.6837	2.38379	1.17557	5.54256	2.64789	4.4811	2.7597	1.46127	1.39204	1.90735	1.60884	3.61814	4.64636	1.39333	7.57951	2.24607	1.60165	5.69835	2.01993	2.26485	2.86493	3.48839	1.4596	2.57593	2.92979	1.48715	3.91954	2.41461	3.05299	6.0614	3.72421	3.04156	2.80231	1.96992	2.78308	2.18586	4.12162	4.489	0.781001	3.53067	1.83047	4.81001	1.69977
TCGA-KK-A7B4-01	1.13127	3.42887	4.28422	4.80712	2.93398	3.09353	3.01624	1.9246	0.898173	4.80313	2.3822	4.09983	2.50474	1.34165	0.681231	1.63412	1.33548	2.9844	3.97358	1.29779	5.10166	2.15816	1.3727	6.95002	1.66516	1.76435	2.308	3.09842	0.894105	2.78063	2.38186	1.16912	3.23177	2.50126	2.97051	7.83517	2.86961	2.8153	2.2162	1.26317	1.94536	1.43309	4.05479	2.95931	1.04391	2.76513	0.716974	4.0863	1.38396
TCGA-KK-A8I4-01	1.86098	4.50443	5.36722	4.7728	4.3112	2.37204	4.40712	2.75349	1.20522	6.07856	3.66309	5.62956	3.35311	2.27413	1.15777	2.30285	2.20022	3.74294	4.90474	1.53603	5.21972	2.52825	2.1227	6.65799	2.93175	1.85776	3.37893	4.11907	1.05477	3.80124	3.98995	2.70544	4.21161	2.91285	4.02277	6.703	3.9184	4.25681	2.95584	1.87815	2.57478	2.23567	4.96314	3.78201	1.37846	3.45425	2.21171	5.49362	1.83721
TCGA-KK-A8I5-01	0.810681	2.24109	3.45891	4.29381	2.631	1.78171	2.54035	0.863999	0.602255	3.13425	0.752785	1.76002	1.44633	1.11905	0.452008	0.583651	0.534547	2.56646	2.98758	0.78048	4.71156	0.882844	0.78735	5.30829	1.40134	0.957526	2.0519	2.09983	0.333858	1.12041	1.97156	0.543596	2.0376	1.48587	1.44111	6.77793	2.25955	2.58831	1.49995	0.899853	1.69022	0.590659	2.63777	2.26602	0.239735	2.04199	0.300205	3.19258	0.947952
TCGA-KK-A8I6-01	0.96754	2.78655	3.32115	3.58728	2.5088	2.31224	1.98013	1.12589	0.473957	4.60092	1.62794	2.56747	1.9388	0.751625	0.557989	0.839412	1.17484	2.47305	3.10711	0.546821	5.60566	1.57335	1.11201	5.22544	0.856977	0.959403	1.86839	2.18566	0.605078	1.84064	2.5088	0.57044	2.55953	1.84812	2.0817	5.65868	2.18477	2.02372	1.89205	0.960328	1.10584	0.835181	2.76574	2.20637	0.328209	2.06629	0.96914	3.6325	0.636488
TCGA-KK-A8I7-01	1.407	3.401	4.56279	3.51123	3.4249	2.80001	4.00505	1.64579	1.13748	5.06737	1.81138	3.28044	2.73008	1.49336	1.22998	1.99849	1.38838	3.21023	3.80238	1.36211	5.62097	2.26148	1.69387	6.23105	2.26516	2.14018	2.44708	4.13822	0.742367	2.12738	3.07715	1.14225	3.4322	2.67892	2.65946	6.21654	3.05629	3.15495	2.27679	1.74192	2.41394	2.2221	3.82936	2.79561	0.398296	2.76282	1.57126	4.95745	1.08596
TCGA-KK-A8I8-01	0.814467	3.08405	3.36903	3.10287	3.01812	2.63072	1.89997	1.27238	0.751526	4.73311	1.57847	3.35288	1.7177	0.763573	0.651744	0.806928	1.10163	2.30176	3.27993	1.07872	4.58004	1.48592	1.24693	5.34018	1.12429	1.25484	2.09817	2.24418	0.65102	2.10612	3.04157	0.69052	2.69438	1.51514	2.06038	6.59382	2.48348	2.18345	1.97579	0.863496	1.02736	1.29651	3.26442	1.96564	0.547864	2.34737	0.710645	3.97174	0.822742
TCGA-KK-A8I9-01	0.85275	3.6628	5.02144	4.39436	3.23413	2.07024	3.87415	2.26493	1.10518	6.40825	2.00803	3.73738	2.46892	2.32019	1.0661	1.6992	1.77306	3.36412	4.4531	3.20714	7.0474	1.7557	1.69589	6.06356	3.19797	1.91977	3.56501	3.43229	1.21607	2.25017	3.12083	1.2366	3.992	2.62625	2.43865	10.1487	3.11268	4.79185	2.29773	2.22819	2.69775	1.89592	3.73637	4.70721	1.12541	3.34326	1.91655	4.86842	1.85719
TCGA-KK-A8IA-01	0.595064	2.51524	3.00243	3.58792	2.14016	2.8388	1.93154	0.857532	0.517205	3.56466	0.914415	2.5177	1.43263	0.639792	0.432232	0.725444	0.954918	2.06194	2.96486	0.646344	5.5453	1.33241	0.731039	5.04721	0.806214	0.888197	1.6216	2.16188	0.373094	1.45147	2.14016	0.413213	1.87103	1.48072	1.4342	6.68541	1.89978	2.12308	1.2082	0.701615	1.03508	1.04613	2.40707	1.99481	0.340999	2.38874	0.685406	3.04803	0.819743
TCGA-KK-A8IB-01	0.749935	3.42139	4.18648	4.04656	2.90486	2.55634	2.66235	1.62525	0.604325	5.10749	2.09009	4.11171	1.99459	1.51757	0.441923	1.15359	1.37604	2.59656	3.75517	1.04655	5.76458	1.26422	1.06116	5.33716	1.82299	1.38424	2.79186	3.21393	1.03681	2.34387	2.7021	0.82457	3.14778	1.50131	2.3364	5.96698	3.04284	3.25371	2.33737	1.51379	1.8251	1.1071	3.59673	3.44717	0.734355	2.72446	1.52203	4.33024	1.05407
TCGA-KK-A8IC-01	1.06387	3.32665	4.0868	5.09695	3.24081	3.53249	3.52352	1.46941	0.820131	5.54207	1.6699	3.2483	2.6844	1.28359	0.87236	1.23724	1.85423	2.71756	3.62894	1.53556	3.98033	2.06201	1.34151	5.98334	1.54968	1.20433	2.68443	2.94917	1.00554	2.23408	3.59596	1.14094	3.38991	2.11997	2.16335	6.44818	3.72381	3.22166	2.97513	1.34739	1.86638	1.17054	3.69105	2.68891	0.647843	3.03463	1.15827	4.25817	1.28852
TCGA-KK-A8ID-01	0.131734	2.82376	3.16736	2.03973	1.65791	2.15652	3.13057	1.22924	0.502792	3.77411	1.44767	2.71301	1.50504	1.01197	0.477244	0.82226	0.717208	2.31208	2.94127	1.21109	5.22506	1.19471	0.799591	5.00242	1.15333	1.18818	1.66146	2.1424	0.497351	1.98666	2.45387	0.507902	2.04747	1.94891	1.78359	5.3343	1.81633	1.8782	1.15273	0.83247	0.921087	1.34407	2.90748	1.82333	0.438969	1.28231	0.532384	3.20543	0.454095
TCGA-KK-A8IF-01	0.415056	1.63892	2.75111	3.18131	1.39672	4.07398	1.4292	0.754881	0.247988	2.80474	0.569627	1.44529	1.09166	0.390031	0.313556	0.352342	0.314266	1.90037	2.54655	1.61456	5.36707	0.764044	0.256063	5.54306	0.402002	0.520373	1.17383	1.67032	0.391584	0.897937	1.21837	0.292519	1.53991	1.37726	0.895041	7.18371	1.6685	1.09626	0.831663	0.343519	1.25826	0.804525	2.1666	1.40734	0.747443	1.92795	0.176992	2.27405	0.371436
TCGA-KK-A8IG-01	1.12728	2.92931	3.93065	2.87615	3.49287	1.79632	3.23497	1.81593	0.623999	4.35877	1.31802	2.43578	1.78571	1.46578	0.808972	0.941189	0.677452	3.09488	3.33824	0.906892	6.27234	1.23529	0.775801	5.4797	1.70637	1.58192	2.3302	3.23766	0.719565	1.68997	3.29065	0.749303	2.82743	1.58104	1.87215	5.9441	2.5248	2.83749	1.94275	1.20727	1.67151	0.918182	3.27601	2.60227	0.448255	2.56414	0.926877	4.4003	0.689867
TCGA-KK-A8IH-01	1.08977	3.21596	3.4744	4.73462	2.73721	3.16847	2.52904	1.62143	0.672504	5.48165	2.06585	4.52719	1.76435	1.11841	0.411885	1.23344	0.905992	2.33606	3.29599	2.16362	5.03012	2.01853	1.08641	6.79658	0.939958	1.06786	1.88706	3.06206	0.665612	2.3772	1.99687	1.14636	2.21264	2.4683	2.71578	7.30836	2.56396	2.57485	1.31897	0.62696	1.21803	0.838839	3.06385	2.25751	1.14103	2.13355	0.93057	3.6394	1.12437
TCGA-KK-A8II-01	0.394218	1.49781	2.24243	2.70851	1.66208	2.19469	1.82624	0.823399	0.274243	4.2584	0.914718	2.7438	1.03833	0.794704	0.26534	0.563712	0.495076	1.4671	2.30305	1.66045	4.02149	0.942211	0.283806	5.88822	0.749788	0.833181	1.33477	1.30722	0.319638	0.937804	2.07828	2.65226	1.1483	1.01041	1.06625	7.157	1.84711	1.29574	1.216	0.650957	1.0901	0.544946	1.92818	1.93777	0.30378	1.6184	0.410954	2.39259	0.37296
TCGA-KK-A8IJ-01	0.712247	2.47923	3.16669	2.044	2.5354	1.00526	3.03314	0.593264	0.354323	3.79012	0.667688	1.66781	1.66442	1.37659	0.533551	0.82418	0.628248	2.48234	2.86371	0.484522	5.7314	1.02377	0.847014	4.46616	1.63354	1.16174	1.9436	2.39399	0.4823	1.04635	2.55516	0.358106	2.16582	1.14657	1.28976	6.27072	2.52944	2.32258	1.45694	1.01916	1.28886	1.13432	2.73447	2.51955	0.119779	1.89871	1.03684	3.45997	0.593114
TCGA-KK-A8IK-01	0.750472	1.91772	2.8926	2.00863	2.25111	2.0752	2.32673	0.434893	0.463465	2.90174	0.238059	1.1057	1.51106	0.562237	0.502372	0.291766	0.381585	2.24354	3.22205	0.533006	6.45927	0.96557	0.545633	4.95096	0.811051	1.16519	1.90211	1.99232	0.755457	1.01952	1.7443	0.229635	1.79467	0.829853	1.22881	4.2165	1.57738	0.722898	0.904683	0.648472	1.48098	0.99757	2.50449	1.69625	0.0848642	1.97601	0.471392	2.8209	0.439239
TCGA-KK-A8IM-01	1.36262	3.32288	4.2136	4.50434	3.12483	2.36638	3.6925	1.7915	1.19941	4.99367	2.15863	3.85097	2.36411	0.98899	0.883752	1.71922	1.47998	2.94348	3.88833	2.05209	5.88111	1.97031	1.34955	5.74652	1.83157	1.93244	2.38878	3.28253	0.938439	2.35894	2.95048	1.21676	3.2281	2.44965	2.80347	9.34956	2.80488	2.78841	2.26092	1.18938	1.98341	2.62245	3.95222	2.97362	1.04424	2.42586	1.12376	4.0571	1.13114
TCGA-M7-A71Y-01	0.839067	2.83579	3.5476	2.28412	2.91706	1.74455	2.16272	2.04001	0.439889	4.3417	1.56725	2.42638	2.00551	0.608746	0.612561	0.923418	1.18065	2.55292	3.37584	0.39455	4.53661	1.16999	1.04553	4.83459	1.03581	0.880469	1.82135	2.72575	0.590098	1.86334	2.15884	0.557596	3.01197	1.20919	2.04995	6.33724	2.14399	2.14749	1.78006	0.879905	1.66045	0.705967	3.14167	1.74229	0.449399	2.29595	0.568989	3.60126	0.729739
TCGA-M7-A71Z-01	0.251232	1.10452	1.97772	1.47968	1.12393	2.09068	0.917795	0.539639	0.0800194	4.04916	0.280181	1.14619	0.580567	0.362807	0.102108	0.0829701	0.356322	1.01472	1.59399	0.228138	3.05269	0.813153	0.28474	3.44344	0.341377	0.235646	0.864557	1.10581	0.170075	0.72358	1.26171	0.547707	1.16911	0.463953	0.958441	5.16315	1.03913	1.09403	0.778289	0.33215	0.682157	0.247979	1.1283	0.722851	0.0573289	1.34684	0.337252	2.09487	0.187641
TCGA-M7-A720-01	0.511754	2.77179	3.20341	1.75526	2.3802	1.11716	2.77156	1.10812	0.300098	4.14115	1.62559	2.92961	1.80046	0.745213	0.494522	1.06351	1.34481	2.32755	3.11434	0.77432	4.03384	1.24063	1.06712	4.5248	1.04108	0.715718	1.84131	2.438	0.61601	1.97652	2.1405	0.767273	2.54689	1.59288	2.12645	5.74662	2.06071	2.08594	1.79861	0.566645	1.53183	0.768958	3.14341	1.55897	0.329757	1.7341	0.737525	3.32979	0.959982
TCGA-M7-A721-01	0.818151	2.89104	3.7671	3.48587	3.16676	2.81997	2.23502	1.32961	0.721816	3.88061	1.31901	2.57958	2.10461	1.01154	0.5387	1.27794	1.16585	3.07102	3.37474	0.791251	6.75782	1.38449	1.19874	5.97697	1.25887	1.32302	2.2098	2.65644	0.774378	1.88186	2.96237	0.661638	3.03099	2.08223	2.19523	5.93092	2.29049	2.15502	1.86017	1.00862	1.51066	1.00846	3.22921	2.74965	0.446563	1.88248	0.773376	3.73314	0.91211
TCGA-M7-A722-01	1.04533	2.49008	2.90871	2.07856	3.65789	1.63775	1.35	1.20826	0.221065	3.80906	0.356213	2.1064	1.60385	0.579176	0.465843	0.483822	0.328812	2.43918	2.62215	0.530063	7.18281	0.934368	0.480184	5.23222	0.733814	1.45747	2.00371	2.19784	0.826026	1.10578	1.8141	0.228234	3.31977	0.840576	1.0348	5.58398	2.3537	1.27599	1.87464	0.904018	1.32111	0.523337	3.2407	1.83807	0.194656	2.51124	0.376942	4.05216	0.473938
TCGA-M7-A723-01	1.04825	3.59004	4.37784	3.39582	4.12203	1.70431	2.15692	1.63141	0.589629	4.65417	1.37978	3.07741	2.62606	0.800266	0.85721	0.905629	1.21381	3.37289	3.23529	1.30487	6.19493	1.38769	1.11437	6.38177	1.54086	1.58232	2.59842	2.54582	1.07557	2.15764	3.13364	0.866469	4.09466	1.33937	2.14878	6.87727	2.61863	3.01137	2.47449	0.747627	1.67693	0.79162	4.27033	2.38176	0.514623	2.96577	0.939868	4.6444	0.725802
TCGA-M7-A724-01	0.0964388	1.85142	2.392	1.21298	1.68247	1.48063	1.27101	0.341788	0.0700379	3.09777	0.302985	0.804875	0.818539	1.21568	0.233782	0.331314	0.225485	1.59189	2.30522	0.479178	4.49443	0.511694	0.262278	2.96465	0.727888	0.413191	1.0303	1.43891	0.310437	0.921722	1.65655	0.352637	1.33858	0.306049	0.414213	5.75626	0.901862	0.92204	0.484579	0.628256	0.69509	0.491507	1.11673	1.4975	0.0126965	1.59429	0.415869	3.01548	0.438077
TCGA-M7-A725-01	0.388248	2.30159	3.26238	3.62151	2.37551	3.29375	2.40156	0.967388	0.490731	3.72843	0.667995	1.56594	1.63626	1.19516	0.264818	0.916136	0.636332	2.48225	2.93682	3.48028	5.83989	0.899756	0.511534	4.63213	1.22996	1.36176	2.14055	1.82821	0.405969	1.01748	2.13156	0.407899	1.92859	1.23708	1.17826	10.7424	2.31239	2.28289	1.5782	1.12788	1.49149	1.32526	2.7069	2.25549	1.43882	1.42244	0.429527	2.83455	0.609102
TCGA-MG-AAMC-01	0.337031	2.17742	1.64461	1.72784	1.56799	0.815084	0.965233	0.571263	0.0762795	2.85525	0.675257	1.65089	0.751264	0.311821	0.135123	0.15864	0.359233	1.21008	1.90896	0.737456	4.85911	0.713797	0.391308	4.14128	0.616225	0.406835	1.07752	1.58551	0.248054	1.07934	1.43701	0.0865383	2.03082	0.500339	0.791421	7.22253	1.23783	1.19022	0.807819	0.244703	0.591408	0.218676	1.41691	1.16607	0.12013	1.58125	0.401097	2.5945	0.27801
TCGA-QU-A6IL-01	0.0584224	2.60833	3.10304	1.70106	3.14692	2.08935	1.51328	1.49662	0.179083	4.81787	1.73077	2.21046	1.16256	0.468846	0.41641	0.598767	0.224719	2.71246	3.11855	0.981481	7.26907	0.744328	0.376245	5.80597	0.560261	1.08637	1.59797	2.65007	0.334508	1.72771	1.20764	0.379572	3.36852	1.06336	1.82271	8.06832	2.16738	2.79844	1.2507	0.744099	1.92959	1.15793	2.76195	1.60355	0.481619	2.15594	1.3026	4.07158	0.301927
TCGA-QU-A6IM-01	0.037771	3.24328	3.68629	1.34957	3.27412	1.47036	1.02581	2.27188	0.382929	5.75214	2.33377	4.50186	1.64852	0.633162	0.430531	0.702545	0.500518	2.77866	3.39602	2.63114	6.43433	1.2087	1.05518	6.79398	0.921037	1.65495	1.78315	2.75107	0.639993	2.77145	1.93598	1.01403	3.89764	1.48351	2.58855	9.62824	1.96691	2.20378	1.68606	0.657758	1.7798	1.0653	3.94554	1.78437	1.09889	3.13274	1.16474	4.9379	0.495213
TCGA-QU-A6IN-01	0.138451	2.06748	2.41838	2.23985	1.7873	1.63549	0.646174	1.24865	0.0937058	4.8823	1.0395	2.90687	0.648731	0.297942	0.0683848	0.404785	0.133555	1.72405	2.36273	0.37505	4.39094	0.915406	0.362979	4.92459	0.429716	0.669524	0.700632	1.63718	0.800738	0.977104	0.300172	0.303709	2.46642	0.495585	1.19267	5.69153	1.08218	1.56503	0.669645	0.323444	1.00148	0.412523	1.59623	0.804231	0.0754112	1.37446	0.627693	3.0898	0.287641
TCGA-QU-A6IO-01	0.559057	2.85165	3.8032	1.5068	3.67496	2.18342	1.36075	2.00197	0.219477	5.18457	1.92439	4.08357	1.72641	0.877646	0.554063	0.646996	0.837854	3.08354	3.7572	0.883149	6.88846	1.42793	0.551234	5.89719	0.643901	1.16016	1.79819	3.2502	0.394612	2.34257	1.71476	0.675495	3.75797	1.53493	2.56553	7.89228	2.19132	2.06194	1.49594	0.687287	2.1931	1.18374	3.74873	2.13386	0.475276	2.25653	0.921075	4.86895	0.561237
TCGA-QU-A6IP-01	0.704516	2.78205	3.58144	2.12045	2.23301	1.53876	1.59188	1.50288	0.314171	4.57036	1.61898	2.99002	1.28015	0.725822	0.355189	0.42181	0.618201	2.37724	3.15764	0.899968	4.25886	1.38344	1.06121	5.02022	0.687495	1.00486	1.36866	2.32166	0.516697	1.63678	1.49654	0.765946	2.29587	1.5417	2.03862	6.49175	2.01036	2.25896	1.14523	0.425186	1.41701	0.545768	2.88695	1.83304	0.280568	2.00465	0.841882	3.26524	0.658049
TCGA-SU-A7E7-01	0.919796	3.58779	4.16216	2.98221	3.3459	1.88858	2.84716	2.10483	1.06322	5.02668	2.47321	3.56962	2.42885	1.40226	0.781245	1.6302	1.69341	2.97842	3.87879	1.74972	4.51629	1.99448	1.68706	5.75541	1.7496	1.89685	2.64648	3.09083	0.707296	2.7541	3.1125	1.26954	2.81595	2.84704	2.96811	7.02344	3.4251	3.31918	2.37712	1.39865	1.46532	1.5605	3.72443	3.02446	0.791049	2.54936	1.15436	4.19666	1.02936
TCGA-TK-A8OK-01	1.13236	2.98139	3.97017	3.63174	3.27603	1.95374	3.51762	2.94632	0.832232	4.21217	0.759084	2.16809	2.28622	1.17041	0.959001	1.23543	1.24523	3.42635	3.7431	1.03802	5.40194	1.61419	1.49826	5.49231	2.14729	1.42697	2.38682	3.12652	0.750214	1.40633	3.52843	0.868258	2.51171	2.10096	1.77438	5.71854	3.32862	3.75887	2.00109	1.28534	1.81586	1.39329	3.10515	2.76555	0.193112	2.60741	0.714088	4.30043	1.09204
TCGA-TP-A8TT-01	1.47475	4.01182	4.27828	4.26918	3.21069	1.49216	3.4338	2.51903	1.5094	4.93092	2.92713	3.98437	2.81852	1.36163	0.955149	1.81793	2.36413	3.0343	4.12643	1.85081	5.96004	2.69442	2.16954	7.21226	2.09553	2.23076	3.08512	3.10504	0.838707	3.30284	4.14469	1.37369	3.83679	3.33314	3.48238	6.80685	3.25806	3.45262	2.95595	1.58342	2.20891	2.08933	4.78658	3.4797	1.35427	3.29385	1.43149	4.63752	1.43286
TCGA-TP-A8TV-01	0.303958	1.8854	2.5356	2.80117	1.92617	2.88111	2.08415	0.836716	0.199679	4.06428	0.983892	0.910671	1.05035	0.469432	0.294023	0.396445	0.463225	1.85428	2.29888	1.13128	4.91843	1.03996	0.343701	4.50424	0.742648	0.906916	1.3674	1.5458	0.773645	1.3723	1.8091	0.307091	1.41034	0.704791	0.821309	7.05434	1.63436	1.06512	0.951991	0.590121	1.07163	0.548381	2.19357	1.86192	0.104294	1.62004	0.628592	2.67664	0.39839
TCGA-V1-A8MF-01	1.56326	3.05035	3.66227	1.63174	2.9884	0.790911	2.60851	1.27812	0.806256	4.18999	1.66344	2.54177	2.14371	0.68347	0.859561	1.03824	1.17814	2.87522	3.33408	0.832026	5.27988	1.14698	1.13623	5.00981	1.95132	1.1361	2.24156	2.8263	0.511687	2.02314	2.72119	0.710582	2.80102	1.50966	2.27811	5.67435	3.29532	2.09631	1.83524	1.21747	1.6261	1.0903	3.24012	2.7061	0.672532	2.64518	0.903934	4.05622	0.853153
TCGA-V1-A8MG-01	0.642305	3.05075	3.78668	3.45633	2.5319	2.13339	2.43145	1.90573	0.502185	4.84677	2.26052	2.99526	1.78047	0.753652	0.8002	1.19942	1.01839	2.72469	3.58327	1.36419	4.55394	1.60755	1.29445	5.68986	1.6999	1.16246	1.94047	3.0334	0.669207	2.27854	2.55918	0.856262	2.57922	2.19737	2.842	7.40928	2.97264	2.47417	1.75931	0.876528	1.81722	1.42497	3.76347	2.00484	0.916719	2.28312	0.820751	4.23075	0.915236
TCGA-V1-A8MK-01	0.400253	2.97107	3.0989	1.66379	2.17769	1.17399	2.03475	1.21047	0.402036	4.337	1.59144	2.63773	1.41477	0.932646	0.550828	0.880877	0.843865	2.38119	2.80576	1.19692	3.46628	1.17819	1.24925	5.17712	1.31994	0.637003	1.72551	2.03095	0.603268	1.70131	1.66216	0.58396	2.38814	1.65957	2.11848	6.59356	2.38453	2.61866	1.41409	0.483216	1.38164	0.44389	2.94168	1.86817	0.494496	1.9019	0.848175	3.79065	0.928576
TCGA-V1-A8ML-01	0.648245	2.48945	3.25431	2.45606	2.48865	1.45329	2.32508	1.01526	0.383866	3.50135	1.17469	2.00523	1.50559	0.809222	0.764812	0.760892	0.689888	2.70821	2.79765	0.745125	4.94046	0.925934	0.653472	4.43257	1.46006	0.850381	1.64558	2.42878	0.466416	1.58483	2.75276	0.514909	2.03537	1.03494	1.40501	5.94607	2.36693	1.85844	1.20717	0.382664	1.25565	1.06492	2.89073	1.86183	0.192428	1.49109	0.563173	3.48832	0.754286
TCGA-V1-A8MM-01	0.634332	3.79159	4.75779	3.98861	3.83943	4.21661	3.45983	1.82747	0.944412	4.58739	1.89922	3.05369	2.68159	1.04674	1.09608	1.82598	1.23204	3.50331	4.08637	1.49272	7.13005	2.34407	1.41289	6.15136	2.39695	2.02253	3.08095	3.31956	1.59256	2.29485	3.03637	0.910501	3.6013	2.55462	2.68213	8.3632	3.55609	2.39157	2.58817	1.2544	2.78543	2.15319	4.43364	3.44354	0.570883	3.16871	0.885208	4.40125	1.09361
TCGA-V1-A8MU-01	1.40901	3.90188	4.78704	3.47556	3.81089	2.08053	3.24329	2.50823	0.972801	5.30342	2.72171	4.00475	2.68093	1.69805	1.33882	1.74063	1.65797	3.52694	4.29532	1.7328	6.9237	2.31388	1.83953	5.95042	2.55785	2.02142	2.92257	3.82559	0.988612	2.95019	3.57307	1.24492	3.78325	2.52384	3.42554	8.58553	3.74546	3.43343	2.47473	1.6218	2.40972	1.73015	4.19908	3.44261	0.962332	3.04857	1.59132	5.14183	1.52806
TCGA-V1-A8WL-01	0.931493	3.62504	3.72771	2.4233	3.3159	1.14493	2.44084	2.0825	0.811949	5.00447	2.66289	4.30997	2.23292	1.07174	0.580663	1.36971	1.51966	2.9666	3.41757	2.38793	4.85867	1.72083	1.25551	5.21273	1.57872	1.14335	2.02418	3.15723	1.37367	2.89815	3.03342	1.02856	3.00445	1.84175	3.25797	10.1446	3.46771	2.75655	2.08021	0.83904	1.27545	1.23095	4.03856	2.40499	1.36678	2.54719	1.16155	4.70448	1.23664
TCGA-V1-A8WN-01	0.305207	2.78481	3.285	1.65577	2.66527	1.48058	3.06433	1.35376	0.685765	3.89479	1.69699	1.96221	2.00378	1.2847	0.675734	1.3542	0.980533	2.5155	2.96376	1.14457	4.11519	1.46736	1.36728	5.07766	1.79469	0.786153	2.14541	2.41776	0.456181	1.84086	2.32771	0.805598	2.54398	2.29233	2.42818	5.76331	3.1972	2.21504	2.04369	1.11052	0.972019	0.777952	3.16749	2.47485	0.491099	1.86671	0.604105	3.48169	0.948678
TCGA-V1-A8WS-01	0.235198	1.94897	2.46845	1.72105	1.49651	2.6289	1.557	0.720887	0.385963	3.85266	1.0768	2.49835	1.22608	0.784624	0.268802	0.420038	0.616927	1.0519	2.09519	0.583731	3.54061	0.724885	0.439264	3.99589	0.761974	0.557675	1.17287	1.54831	0.291147	1.23375	1.99733	0.456825	1.56906	0.802102	1.23875	5.49447	1.67317	1.34454	1.06097	0.366455	0.769465	0.499581	1.96764	1.18545	0.154716	1.63567	0.468118	2.50623	0.587272
TCGA-V1-A8WV-01	1.19754	3.87825	4.81521	4.5873	3.11273	3.64057	2.7362	2.45238	0.919321	5.56341	2.71367	5.25425	2.48114	1.48792	0.749453	1.70691	1.40668	3.11252	4.29161	1.60681	6.68925	2.27284	1.5711	6.0856	1.8513	1.7746	2.53492	3.38703	0.845448	2.9085	2.4342	2.05846	3.62187	2.5517	3.63027	5.91848	2.70147	3.62561	2.13016	1.08157	1.64492	1.34952	4.08978	3.1287	1.04422	3.18378	1.46619	4.73112	1.30704
TCGA-V1-A8WW-01	0.88415	2.73241	3.73713	4.69491	2.65124	3.89248	2.98383	1.35341	0.712436	6.22385	1.40694	3.29271	1.84106	1.13194	0.636254	1.18581	0.815638	2.61742	3.39659	3.89221	5.2769	1.31496	0.906547	5.30441	1.24286	1.27045	2.32531	2.3499	0.617285	1.81288	2.18501	0.752136	2.68653	1.76548	2.19928	11.6423	2.84465	2.80887	1.22618	0.690493	1.33735	1.67375	3.16891	2.33581	2.83338	2.01787	0.608877	3.32505	0.770387
TCGA-V1-A8X3-01	0.831961	2.96216	3.69823	2.76024	2.93709	1.23048	2.52198	1.557	0.745836	3.57237	1.64272	3.61141	2.04833	1.02855	0.662843	1.13491	0.954329	2.76828	3.32595	0.758461	5.16282	1.65633	1.16004	4.93077	1.30515	1.06715	2.16158	2.48477	0.705529	2.0275	2.24755	0.872923	2.73948	1.91236	2.1982	6.7113	3.05293	1.88958	1.83793	0.74267	1.36594	1.03597	3.59046	2.35015	0.422876	2.31917	0.587726	3.85823	0.747422
TCGA-V1-A9O5-01	1.64929	4.3337	5.40898	4.90956	3.92619	3.46664	4.28952	2.4803	1.8186	5.80636	2.88875	5.34974	3.2906	2.04377	1.37414	2.07985	2.07368	3.96659	4.96919	4.22311	7.33609	3.32798	2.14063	6.24619	2.34834	2.61926	3.58048	3.56655	2.10766	3.29081	3.85321	1.6404	3.75872	2.74459	3.74972	11.3934	3.8533	3.41733	2.78791	1.92982	2.38399	3.5296	5.1328	3.67874	1.57781	3.56436	1.33509	4.95385	1.17135
TCGA-V1-A9O5-06	1.43539	4.01677	4.82699	5.00667	3.73168	4.18245	4.27449	1.89291	1.55919	4.79702	2.88415	5.24451	3.23254	2.43361	1.2852	2.07378	1.6307	3.61113	4.69314	3.25018	7.32163	3.25599	1.69718	5.5028	1.87462	2.37109	3.36957	3.59553	2.08834	3.06493	3.71854	1.72743	3.18534	2.38066	3.91815	9.84023	3.00902	3.04207	2.23816	2.00294	1.97067	3.83428	4.6337	3.2512	1.13063	3.56682	2.01307	5.2906	1.54343
TCGA-V1-A9O7-01	0.831173	3.24638	4.39443	3.2478	3.18509	2.31181	3.41045	1.96503	0.901504	4.72582	1.96404	3.28406	2.35859	1.9125	0.816261	1.33249	1.43155	3.43904	4.06471	1.14879	5.79342	1.89875	1.58939	5.73619	2.08283	1.80393	2.8541	3.33027	0.64575	2.32432	3.36095	0.988714	3.03527	2.26167	2.77344	5.9021	3.57495	3.59951	2.49379	1.48051	1.88349	1.73233	3.94866	3.45141	0.567331	2.49161	1.17856	4.54988	1.31436
TCGA-V1-A9O9-01	1.96599	4.55819	4.58489	4.00016	3.70797	1.83742	3.3297	2.87905	1.45008	6.17015	3.55702	5.677	3.05116	1.67422	1.04976	2.48225	2.57991	3.32256	4.66287	1.78212	5.91416	3.21792	2.22311	7.15333	1.68144	2.08912	3.04056	4.03199	0.88908	3.99053	3.50154	1.92529	4.10734	3.51092	4.27942	7.14997	4.01056	3.86578	3.34011	1.58196	2.36239	1.37179	5.24407	3.72114	2.16671	2.8745	1.94596	5.3392	2.41248
TCGA-V1-A9OA-01	1.15874	2.74942	3.43884	2.69916	3.24194	1.89649	2.99212	2.19783	0.772114	4.18987	1.21303	2.24287	2.27157	0.711041	0.76545	1.06212	1.06823	2.76479	3.58345	0.612087	5.26658	1.30959	1.02024	5.27929	1.39497	1.32489	2.3191	2.5137	0.474212	1.62135	3.09848	0.736766	2.74498	1.78495	2.0027	4.55617	2.49197	2.44337	2.11647	1.40439	1.99017	0.746397	3.58403	2.14262	0.228893	2.38534	0.655722	3.50373	0.913566
TCGA-V1-A9OF-01	0.644313	2.90158	3.30007	1.55241	2.93194	1.11398	2.38153	0.460115	0.800229	3.60975	0.634403	1.84176	2.10715	0.544553	0.440969	1.07932	1.18151	2.34398	2.78081	0.333774	6.71927	1.38369	1.11913	4.79364	1.41857	1.75076	2.22966	2.13192	0.792351	1.43209	3.61172	0.528223	2.14128	1.08128	1.55021	5.67158	2.24723	0.722004	1.60016	0.927087	1.50101	1.32722	3.01736	2.15417	0.172532	2.20496	0.43308	3.54227	0.255147
TCGA-V1-A9OH-01	0.711962	2.74158	3.78525	3.0009	3.37237	2.32656	2.38747	0.842405	0.629054	3.64352	0.897421	1.53504	2.30776	0.875369	0.585704	1.0649	1.13269	2.71348	3.04752	0.798104	5.02105	1.36462	1.04294	5.0782	1.10519	1.38029	2.39048	2.3302	0.517677	1.51221	2.71303	0.555984	2.65902	1.31679	1.57341	5.04866	2.1289	2.15087	2.10767	1.12331	1.53064	0.756125	3.14238	2.10257	0.250214	1.98493	0.27081	3.65833	0.597819
TCGA-V1-A9OL-01	0.91366	3.71557	4.61041	4.41045	3.50719	3.24817	3.14446	1.79475	1.0346	5.31437	2.10087	3.91427	2.62084	1.76986	0.832237	1.50864	1.40803	3.44292	4.18428	1.50085	7.01891	1.91492	1.19889	5.7973	1.78424	1.86558	2.7876	3.11343	1.03572	2.47743	3.37506	1.26044	3.19355	2.16222	2.79564	7.13743	2.69738	3.04439	2.25996	1.27663	2.04265	1.969	4.31147	2.94896	0.988602	2.53431	0.862437	4.30259	1.207
TCGA-V1-A9OQ-01	0.690958	2.75726	3.06009	2.36112	2.79185	0.773882	1.18052	1.68312	0.316833	2.90404	1.15711	2.98459	1.537	0.55085	0.453084	0.667445	0.478728	2.19412	2.66739	0.820586	5.32674	0.996265	0.852279	5.10628	0.85915	0.902283	1.78531	2.22251	0.457334	1.95274	1.76941	0.501669	2.5617	1.0875	1.86093	4.95778	2.35529	1.846	1.41297	0.71648	1.04114	0.378801	2.947	1.6697	0.654476	1.53	0.86456	4.14232	0.615797
TCGA-V1-A9OT-01	0.307311	2.54604	2.80247	1.01001	2.16295	1.0742	1.05845	1.23412	0.175841	3.05944	1.35946	3.5243	1.07086	0.347299	0.311622	0.503895	0.581036	1.53757	2.32766	0.495292	3.24555	1.23928	0.738076	4.8189	0.908911	0.859786	0.999534	2.36188	0.0518054	1.82822	0.516819	0.514698	2.52022	0.998661	1.92607	5.0062	1.18458	1.22647	0.566195	0.324431	1.0399	0.649226	2.31125	1.55873	0.485213	2.65001	0.823377	3.35216	0.718152
TCGA-V1-A9OX-01	0.63709	3.20418	3.94409	2.19867	3.12333	1.75276	1.60739	1.44228	0.426374	4.40289	1.87362	3.87033	2.03802	0.691947	0.667115	0.994818	1.00713	2.87427	3.38508	1.04281	7.20194	1.43304	1.13706	5.45643	1.18966	1.53633	2.16825	2.96157	0.578939	2.30769	2.39682	0.75944	3.03186	1.48272	2.46572	7.17528	1.9765	2.05625	1.53143	0.969231	1.42521	1.27003	3.33639	2.73569	0.545893	2.12368	0.950814	4.16784	0.873422
TCGA-V1-A9OY-01	0.943727	3.57346	3.77128	3.43306	3.16692	2.13451	2.05859	1.87266	0.635762	5.22594	2.22504	3.89177	2.26335	1.07914	0.673348	0.985297	1.40869	2.797	3.64615	0.818026	4.8306	2.11223	1.39893	5.56229	1.58897	1.20719	2.29527	2.52145	0.448319	2.66842	2.77428	1.1189	3.26552	1.96938	2.88044	7.65893	3.08515	2.55522	2.46617	0.914949	1.85203	0.741024	3.90288	2.77481	0.717276	2.98499	1.16107	4.52972	1.09066
TCGA-V1-A9Z7-01	1.99828	3.53336	4.33008	4.68703	3.70295	2.8517	3.75449	1.70617	0.78804	4.16184	1.65173	3.70524	2.68392	1.15106	1.1187	1.53968	1.18708	3.73545	3.79682	1.24967	7.54872	1.87829	1.52227	6.05616	2.09994	2.45548	2.88466	3.39552	0.927452	1.9202	4.44	0.741962	3.20722	1.67156	2.34705	6.19525	2.93144	3.46602	2.04409	1.49281	1.95262	2.39397	4.06904	2.98206	0.425603	2.9809	1.28579	4.48032	0.823239
TCGA-V1-A9Z8-01	0.956443	3.07578	4.03814	2.99164	3.28601	1.72954	2.46816	1.89359	0.602187	3.85581	1.39233	3.81073	2.27998	0.838543	0.826669	1.01981	0.867112	2.99983	3.35527	1.39081	5.14725	1.53822	1.22805	6.2417	1.33339	1.38083	2.22164	3.5146	0.642359	2.0248	3.07544	0.763503	3.05003	1.69159	2.19701	6.1419	2.19011	2.77849	1.53831	0.845153	1.8196	1.4151	3.48828	2.00791	0.472485	2.16873	0.774181	4.5629	0.927975
TCGA-V1-A9Z9-01	0.702477	2.96551	3.99097	3.98431	3.18057	2.70526	2.58049	1.32731	0.604173	3.93426	0.957888	2.37409	2.42137	0.936831	0.976304	1.08942	1.07416	3.11473	3.55926	1.09852	6.87143	1.3491	1.1885	5.38565	1.4369	1.58791	2.3726	2.56784	0.526173	1.14962	3.09668	0.862168	2.80392	1.57797	1.86677	6.29563	2.11626	1.88293	1.88091	1.29543	1.69347	1.11141	3.37845	2.50481	0.307607	2.23648	0.506968	3.47633	0.713533
TCGA-V1-A9ZG-01	0.906253	3.15159	3.89112	2.33493	3.09627	1.59404	3.54612	1.24885	0.764611	4.1222	1.04607	1.64498	2.27614	1.50709	0.892397	0.999942	1.17506	3.01281	3.3846	2.15914	4.924	1.57987	1.19565	5.39536	1.71848	1.19187	2.44239	2.85187	0.864341	1.74013	3.4543	0.563581	2.8865	1.38696	1.78353	7.16064	3.06171	2.40004	2.35245	1.48577	1.45933	1.41322	3.41517	2.50732	0.467437	3.01762	0.855027	4.31361	1.02511
TCGA-V1-A9ZI-01	1.89459	3.33846	4.79917	3.92817	4.37205	3.19767	3.37055	1.58504	0.83242	4.32432	1.35177	2.49411	2.66544	0.899532	0.855103	1.29972	1.43996	4.16067	3.93323	1.09819	8.9617	1.88224	1.26368	5.89866	1.98165	2.50691	2.72977	3.31741	1.34561	1.89612	3.37079	0.612119	3.21343	1.73944	2.03811	6.06028	2.39576	2.38348	2.03395	1.51986	2.76043	2.2469	4.0286	3.3853	0.419464	2.79286	0.845688	4.46293	1.26541
TCGA-V1-A9ZK-01	0.76938	2.68292	3.64621	3.00241	3.43261	1.43637	2.45233	1.10643	0.478186	4.20396	1.01373	2.43991	2.08674	1.02775	0.623035	1.12626	0.956882	2.79498	2.88903	0.902495	5.72213	1.52814	1.20128	5.55745	1.29568	1.69017	2.16916	2.50261	0.499607	1.78624	2.58231	0.812037	2.63516	1.80917	1.94953	6.05555	2.42928	2.11828	1.93488	1.00249	1.48184	0.8797	3.65018	2.15365	0.382692	1.71846	0.615436	3.70966	0.754523
TCGA-V1-A9ZR-01	1.55846	4.05677	5.17931	5.23194	4.78852	3.15206	4.43534	2.27245	1.30922	5.3477	2.26019	4.90932	3.27202	1.39939	1.48692	2.04035	1.93252	4.17354	4.5359	1.78475	8.21285	2.5395	2.05933	6.47821	2.54766	2.77295	3.43758	3.79342	0.908743	2.85014	3.88602	1.50989	4.30602	2.54998	3.06314	5.80408	3.54597	3.52028	2.86812	1.91178	2.88972	2.08056	5.06948	3.75249	0.98064	3.50817	1.73805	4.88668	1.38869
TCGA-VN-A88I-01	1.0002	3.87208	4.55476	4.27676	3.60387	3.55249	2.7525	2.74104	0.847788	5.49327	2.95355	4.96201	2.68669	1.72488	1.22539	1.74642	1.8533	3.77174	3.92412	1.27554	5.42227	2.33023	1.97184	6.26663	2.21253	1.60536	2.39767	3.74986	0.719689	3.03665	3.10516	1.79578	3.76525	2.68397	3.45255	6.60285	3.54475	4.28759	2.19106	1.1677	2.4426	1.69086	4.13182	3.34985	0.921248	3.08616	1.2082	4.9602	1.75854
TCGA-VN-A88K-01	0.368093	2.83964	3.26425	3.80414	2.83597	2.37246	3.0395	1.87476	0.337265	4.60118	1.01565	1.80169	1.84329	1.31192	0.567403	1.45872	0.540426	2.63169	3.0784	1.18619	4.6081	1.42892	1.02957	4.70753	1.20495	0.901136	2.10146	2.50638	1.26724	1.56793	2.7527	0.709274	1.78087	1.16322	1.67047	9.91687	2.53505	1.97305	1.80731	1.05741	1.17185	1.29387	3.00125	2.24448	0.389226	2.38098	0.402613	4.389	1.16156
TCGA-VN-A88L-01	0.301662	1.98919	2.84469	3.30816	2.32161	1.90974	2.07853	0.973838	0.359099	3.67658	0.611933	1.52843	1.45232	0.975318	0.494541	0.679998	0.596643	2.39085	2.45057	0.542994	5.63139	1.2002	0.708512	5.0172	0.98748	0.502331	1.5984	1.9588	0.371497	1.11834	1.99042	0.396315	2.28969	1.44693	1.22081	5.92241	2.0365	2.67808	1.35675	0.464473	0.874151	0.597985	2.21247	1.65714	0.19249	2.25176	0.549549	3.8105	0.793778
TCGA-VN-A88M-01	0.251897	1.99977	2.32459	1.60477	1.57111	1.17144	0.599562	0.827484	0.139709	3.24246	1.55848	1.77971	1.29664	0.494058	0.186387	0.212024	0.288691	1.59454	2.16219	0.442813	2.89261	0.74787	0.595103	4.04822	0.630069	0.267076	0.784135	1.56926	0.724638	1.40802	1.35341	0.311728	1.50098	0.727714	1.34463	7.38746	1.7458	1.0317	0.792024	0.256679	0.659852	0.306666	2.2859	1.12458	0.417271	1.53866	0.565787	2.91184	0.77939
TCGA-VN-A88N-01	0.268566	2.31275	2.94095	2.48446	2.02693	2.36041	1.57091	1.04582	0.299257	4.34939	1.44514	1.48571	1.39647	1.07601	0.343618	0.454663	0.626381	2.00152	2.39388	0.950137	5.06735	1.12469	0.77157	4.42933	0.890911	0.942641	1.40919	2.25208	0.4968	1.63112	2.04496	0.491984	1.96436	1.07601	1.69994	5.21316	1.82029	1.57039	1.08705	0.566561	1.4474	0.680902	2.77072	1.64439	0.307821	1.82011	0.49297	3.36101	0.381495
TCGA-VN-A88O-01	0.418947	2.83166	3.50595	1.36746	2.64101	0.977471	2.3423	1.4243	0.582411	4.87695	1.77327	3.38576	1.52932	1.20375	0.485148	0.887224	0.803934	2.51675	3.11977	1.79855	6.23569	1.37033	0.738311	4.76441	1.65814	1.21802	1.91172	2.48968	0.702545	1.63207	2.14675	0.666519	2.50733	1.68863	2.2046	8.53521	2.86389	2.407	1.52926	0.809449	1.23058	1.66587	3.14612	2.44132	0.963511	2.12603	0.605908	3.76374	0.61347
TCGA-VN-A88P-01	0.673644	2.75256	3.16723	2.68163	2.31248	0.780461	1.89841	1.5139	0.492338	3.66744	1.42612	3.01563	1.88267	0.959275	0.616258	0.686467	1.16327	2.2613	3.05908	0.481383	4.09239	1.32646	0.930495	4.74758	1.38762	0.964641	2.01851	2.58871	0.5102	1.83489	3.29389	0.563298	2.14782	1.18285	2.05214	5.29674	2.66122	2.00424	1.58099	0.44971	0.765759	0.749614	3.14072	1.74977	0.622931	2.2517	0.476532	3.88763	0.803163
TCGA-VN-A88Q-01	0.681635	2.58184	3.37729	2.63857	2.11387	2.64192	2.17974	0.951727	0.3502	4.8057	1.22505	3.0956	1.47679	1.04169	0.445015	0.808831	0.711092	2.57321	2.92069	0.473814	5.81964	1.11419	0.703026	5.09828	0.871064	1.30174	1.73419	2.23971	0.785142	1.47721	2.29348	0.489992	2.20058	1.16072	1.6728	4.91567	2.45142	2.01534	1.30194	0.567392	2.07432	0.688329	2.5045	2.60563	0.197185	1.71716	0.588084	3.40754	0.757739
TCGA-VN-A88R-01	1.37598	3.07556	4.06257	3.95004	3.456	2.0905	3.0992	1.30644	0.73669	4.19935	0.536834	1.38304	2.45571	1.17792	0.879752	1.35398	1.23859	3.36535	3.39975	2.36864	7.23262	1.81919	1.06526	5.51354	1.83602	1.88888	2.76492	3.31927	0.98356	1.4255	4.53473	0.49019	2.66424	1.21041	1.78949	9.25269	3.57476	1.30511	2.1357	1.45945	2.01445	2.16847	3.91533	2.68529	0.52756	2.47974	0.480884	4.2313	1.15194
TCGA-VN-A943-01	0.132965	1.47237	1.12595	0.908127	0.437992	0.71768	0.679651	0.349114	0.0546326	2.53145	0.564301	0.659526	0.427021	0.723191	0.103593	0.0841847	0.121018	0.890763	1.51085	0.325331	3.43918	0.570795	0.198687	3.05048	0.453681	0.141327	0.582043	0.463957	0.139604	0.860616	0.696666	0.108518	0.831906	0.661274	0.953864	5.06454	0.900209	0.705865	0.30133	0.336614	0.76017	0.040125	0.776876	0.849378	0.16793	0.973938	0.196367	1.88237	0.0846438
TCGA-VP-A872-01	1.15056	3.66993	4.12207	5.42873	3.04942	4.03499	3.17579	2.03526	0.594622	5.25761	2.2351	5.17889	1.90344	1.594	0.614275	1.22497	1.16359	2.84685	3.89492	1.17227	4.68694	1.84893	1.1681	7.22055	1.6438	1.26063	2.10239	3.62593	0.678729	2.94341	2.33352	1.73838	2.90249	2.44315	2.84358	6.14898	3.92075	3.38689	2.05334	1.24547	1.93392	1.04905	4.00662	2.76224	1.64066	2.59887	1.66162	4.26858	1.82779
TCGA-VP-A875-01	0.284165	1.80909	2.47293	2.99945	1.82087	2.15222	1.63728	0.971103	0.323564	2.75642	0.978456	1.88221	0.960429	0.604118	0.269247	0.434337	0.398234	1.41497	2.51281	0.379668	3.88817	0.864588	0.338279	4.1269	0.57898	0.444678	1.54548	1.14001	0.327189	1.16383	1.28937	0.393053	1.47684	1.01985	1.28647	4.31257	1.26957	1.35923	0.97105	0.260058	0.56687	0.199615	1.95691	1.66637	0.128014	1.5522	0.78113	2.11387	0.425641
TCGA-VP-A876-01	0.388192	1.9648	2.46931	2.41285	1.75797	1.88921	1.60035	0.895014	0.295257	2.94537	1.07188	2.40094	1.07751	0.390135	0.34643	0.500877	0.314353	1.92209	2.37176	0.473311	4.35147	1.54058	0.539341	4.86585	0.520938	0.520507	1.25768	1.50785	0.474992	1.36524	1.58874	0.691158	1.52151	1.12172	1.43521	4.49598	1.10109	1.33678	0.953056	0.22414	0.615814	0.452055	2.55921	1.29862	0.171629	1.75459	0.37677	2.86812	0.318867
TCGA-VP-A878-01	1.28356	3.26696	4.58973	3.32351	2.98614	1.79326	3.69159	1.4466	0.837566	5.84286	1.76918	3.13894	2.38254	1.5083	0.998287	1.47188	1.28325	3.19927	3.90385	1.61509	6.46206	1.70064	1.37722	6.15146	2.17981	1.69985	2.76725	3.13291	0.939271	2.29306	3.6041	0.942377	3.44049	2.38057	2.43067	6.41955	3.32619	3.51641	2.12086	1.568	1.98315	1.51855	3.47998	3.03385	0.633587	2.58153	1.45499	4.60591	1.31638
TCGA-VP-A87B-01	0.774944	2.52025	3.61678	3.04218	3.23127	2.295	2.6068	0.970066	0.559535	3.52568	1.04278	1.92266	1.86958	0.720553	0.620871	0.787691	0.760511	3.04783	3.2112	0.322864	6.51155	1.38713	0.809771	4.69292	1.12859	1.59063	2.14686	2.40556	1.21664	1.30241	2.45863	0.472274	2.19879	1.34002	1.65388	5.08925	2.28865	1.2271	1.42999	1.16401	1.23911	0.934203	2.9905	2.4258	0.159077	2.13476	0.835793	3.10629	0.702814
TCGA-VP-A87C-01	1.74025	5.57996	6.13407	5.45961	5.11771	2.67339	4.66232	3.95845	2.54688	6.52383	4.61325	7.05176	4.18292	2.83581	1.8585	3.24095	2.95244	4.17704	5.98621	3.69423	5.79993	3.89498	2.91816	7.49764	3.23007	3.19553	3.62896	4.8195	1.26042	5.01975	3.71131	3.10179	5.04274	4.52602	5.3296	8.65388	4.66942	4.78862	4.32318	1.85811	2.46759	2.23474	6.13877	4.50349	2.39994	3.84751	2.41263	6.31242	2.29609
TCGA-VP-A87D-01	0.484676	2.48583	3.02486	2.59136	2.61184	2.56643	2.30815	0.932222	0.536718	3.93981	1.0674	2.74634	1.65621	0.823947	0.450737	0.952734	0.760839	2.07826	2.8146	0.698706	3.76472	1.41561	0.692217	4.68332	0.897627	0.868865	1.57732	1.74548	0.454969	1.60053	2.31621	0.714923	2.10733	1.75454	1.73729	5.03902	2.31301	1.85815	1.64109	0.565078	1.35487	0.538857	2.91472	1.83123	0.257251	1.90923	0.846473	3.18837	0.667205
TCGA-VP-A87E-01	1.79833	3.96624	4.47154	4.03606	3.46097	1.39308	3.21301	2.66533	1.00537	5.85504	2.79097	4.82166	2.73264	1.75539	1.04881	1.74536	1.56702	3.45604	4.44662	1.64401	5.29716	2.40301	1.62226	6.21947	2.50547	1.52637	2.70341	3.75056	0.644864	3.05745	3.0365	1.00494	3.51945	2.89046	3.49689	6.31153	4.06081	4.00113	2.67811	1.19296	2.28254	1.86438	4.62731	2.99566	1.41408	2.8402	1.35286	5.0655	0.97052
TCGA-VP-A87H-01	0.549944	2.75537	3.46922	3.23673	2.46692	2.10147	2.10499	1.14483	0.25487	4.72222	1.30867	3.02468	1.7552	0.736198	0.441285	0.763792	0.711422	2.43008	3.11246	1.0846	4.57586	1.3257	0.685527	5.4903	1.21242	0.923398	1.80487	2.47453	0.450224	1.70698	2.00367	0.768933	2.13673	1.94008	1.74934	5.70028	2.47735	2.40181	1.6928	0.752026	1.56344	0.656358	2.99852	1.93148	0.183924	1.84102	0.951895	3.50562	0.767118
TCGA-VP-A87J-01	0.380538	2.32897	3.27263	3.40321	2.96525	2.95892	2.92303	0.802447	0.575478	3.93236	0.766777	1.73796	1.77864	0.757729	0.466589	1.02375	0.591205	2.6492	2.908	1.01392	6.51481	1.54614	0.638212	4.64834	1.21045	1.58055	2.25396	2.01391	0.619191	1.03939	2.45849	0.610332	1.89331	1.42289	1.33824	7.706	2.54559	1.70341	1.48753	1.22344	1.89579	1.10364	3.10092	2.50383	0.22508	1.6413	0.377563	2.87647	0.569567
TCGA-VP-A87K-01	0.555904	3.0044	3.40937	2.24071	2.83613	2.50105	2.0369	1.21387	0.423355	4.18665	1.5395	3.12453	1.61228	0.580004	0.346945	0.892245	0.879924	2.25566	2.96876	0.795409	4.67712	1.70696	0.81933	5.40621	1.13719	0.762141	1.78057	2.29252	0.318874	1.83677	2.13958	0.858841	2.43422	1.82292	1.83059	6.23169	2.25962	1.93241	1.59759	0.67119	1.23685	0.908691	2.95053	2.02209	0.497581	2.34041	0.717408	3.40734	0.443186
TCGA-VP-AA1N-01	1.45653	3.83279	4.68184	3.85225	4.28023	3.26147	3.90789	1.59761	0.722911	4.68377	1.38053	3.16145	2.7449	1.06033	0.932958	1.46889	1.05845	3.73215	3.87091	1.72394	7.93065	1.83392	1.04092	6.24498	2.2536	2.34468	2.79967	3.32498	1.03204	2.19543	3.86078	0.77514	3.68081	1.72825	2.08949	6.32495	3.28462	2.62422	2.42749	1.86644	2.19848	1.78293	4.34868	3.3498	0.587397	2.66376	1.01473	4.42628	0.877525
TCGA-WW-A8ZI-01	0.553678	2.52421	3.16	1.18543	2.23655	0.548172	2.24964	1.29115	0.614591	3.48224	1.48364	2.14148	1.53145	0.735376	0.496966	0.734536	0.732438	2.59724	2.98121	0.884201	4.64417	1.31811	0.825958	4.28921	1.01226	1.17424	1.86187	2.08235	0.437736	1.45958	2.449	0.422973	2.10044	1.52273	1.52182	4.9888	2.20484	1.4266	1.32343	0.818876	1.01716	0.976407	2.4893	2.39747	0.587332	2.48596	0.672193	3.2356	0.643561
TCGA-X4-A8KQ-01	0.320692	2.74277	3.89103	3.65366	3.19794	2.62566	2.33526	1.49435	0.318216	4.58823	0.927579	2.88961	1.76738	1.34803	0.523708	0.592801	0.692357	2.59412	3.16112	0.55541	6.04955	1.01873	0.713329	5.1382	1.73657	0.870213	2.38765	2.59613	0.981505	1.37937	2.80918	0.45906	2.98341	1.1883	1.81603	6.28667	2.54591	2.64451	1.70658	1.11465	1.66872	0.836206	2.5363	2.74216	0.282661	2.23396	0.706285	3.75164	1.05096
TCGA-X4-A8KS-01	0.2593	2.61908	2.66476	1.32721	2.4948	0.786564	1.27094	1.60389	0.274884	3.40485	1.1908	2.73729	1.33485	0.265673	0.367208	0.478853	0.4186	1.70676	2.27292	0.945786	5.35976	0.664388	0.728582	4.77581	1.00349	0.543948	1.30698	2.26937	0.178698	1.70647	1.09387	0.342497	2.40174	0.643718	1.8921	6.33941	1.48213	1.49246	0.69995	0.40579	1.15495	1.05824	2.23375	1.36393	0.55876	2.34111	0.563249	3.37212	0.578156
TCGA-XA-A8JR-01	0.334373	2.70395	3.3824	2.25396	2.61679	1.0921	2.20157	1.16295	0.660768	5.22604	1.35011	2.91508	1.60879	0.741654	0.580755	0.884771	1.08889	3.23524	3.00237	2.55314	5.85679	1.13366	0.720017	5.19151	1.26163	0.875109	1.78825	2.44056	0.667391	1.49775	2.96864	0.481011	2.61747	1.41411	2.10897	10.0934	2.22158	2.43368	1.39532	0.75241	0.850546	2.43736	2.59301	2.01422	1.45364	1.85924	0.669829	3.43402	0.630451
TCGA-XJ-A83F-01	0.527155	2.3838	3.29866	3.09234	2.10931	1.79195	1.24769	0.61089	0.253816	3.64884	0.836893	1.34173	1.22064	0.52441	0.231341	0.349961	0.408259	2.46403	2.72825	0.416708	4.81676	0.873038	0.751329	5.05222	0.731148	0.924224	1.40998	2.22123	0.464451	0.973745	1.51136	0.271239	2.17736	0.90411	1.20613	5.06006	1.25054	1.88494	0.983167	0.773531	1.51685	0.534109	1.98999	1.75278	0.0896191	1.69046	0.540224	3.3514	0.757167
TCGA-XJ-A83G-01	0.31452	2.34073	3.21083	2.11027	2.38651	1.49642	1.86468	0.900428	0.256721	4.50724	1.19195	1.90376	1.43851	0.628447	0.389494	0.348122	0.474176	2.13679	2.92913	0.492494	5.28863	0.974062	0.767675	4.75009	0.86433	0.553285	1.7984	1.70006	0.547395	1.60607	1.78663	0.37369	2.32838	1.1149	1.40593	6.03182	1.60415	1.32472	1.18569	0.550054	1.34191	0.329039	2.5919	1.64065	0.169397	1.60287	0.527549	3.52454	0.383969
TCGA-XJ-A83H-01	0.237157	2.24302	2.66252	1.70981	2.46714	1.63194	2.50139	1.07412	0.239936	3.85987	1.1842	2.2162	1.72466	1.27458	0.499081	0.574618	0.741591	2.31284	2.82126	0.706603	5.58125	0.742985	0.672055	4.75947	0.849913	1.22234	1.42649	2.26022	0.337126	1.46992	2.05344	0.519753	2.35448	1.2815	1.85751	5.03216	2.70144	2.34043	1.47712	0.539929	1.29954	0.765009	2.68101	2.09814	0.278841	1.6376	0.655949	3.23229	0.488073
TCGA-XJ-A9DI-01	2.01345	4.49538	5.15085	4.70971	4.41308	3.79615	3.1333	2.65665	1.64755	6.50089	3.44846	4.03029	3.56424	1.28646	1.40223	1.91083	2.55272	3.72776	4.54772	1.861	6.53726	3.0558	2.38934	7.06255	2.1242	1.98362	3.47425	4.18928	1.51582	3.55112	4.4825	1.80536	4.12486	3.22801	3.92017	7.12538	3.86385	4.20656	3.34027	1.94887	2.97374	2.65849	4.8724	3.83139	1.41614	3.49753	1.1848	5.2807	1.7716
TCGA-XJ-A9DK-01	0.794618	3.09623	3.7952	3.0262	3.08384	2.03776	2.51247	1.66089	0.75991	4.61827	2.01264	2.84829	2.07556	1.18365	0.711295	1.15007	1.36809	2.77452	3.63578	1.36954	5.42967	1.56652	1.16599	5.81699	1.03323	1.26489	2.24057	2.60669	0.74542	2.28416	2.40644	0.770511	2.74158	1.75986	2.42382	6.09053	2.41512	2.42278	1.89001	0.979674	2.33921	0.755742	3.20594	2.74237	0.791248	2.57096	0.706449	3.67089	1.09538
TCGA-XJ-A9DQ-01	0.765918	2.61736	2.66547	1.88635	2.35166	1.82773	0.748589	1.25094	0.256447	4.05141	1.56272	1.90892	1.50126	0.321771	0.520989	0.431636	0.908493	2.19298	2.37522	0.38323	3.02877	1.46499	0.880404	4.89705	0.570854	0.534078	1.32209	2.07571	0.682783	1.797	1.99518	0.506507	2.40304	1.16955	1.9367	5.55063	1.32174	1.86636	1.47654	0.379665	1.35888	0.346403	2.36961	1.66693	0.380377	2.36749	0.59668	3.46655	0.820525
TCGA-XJ-A9DX-01	0.675347	2.9951	3.41712	2.9637	2.91466	2.74719	1.47263	1.23712	0.650124	3.77821	0.715358	1.17819	1.90092	0.855872	0.526992	0.709882	1.19581	2.40968	3.03534	0.818205	5.70491	2.02943	0.833963	4.7835	1.0329	0.776581	2.21996	2.301	0.689848	1.99284	3.2722	0.513755	2.49055	1.16794	1.85332	5.96886	2.07966	1.59988	2.0179	1.10774	1.90419	1.09396	2.933	2.57893	0.319974	2.49854	0.761466	3.3278	1.09385
TCGA-XK-AAIR-01	0.804474	3.27309	4.05871	2.92446	2.82084	1.34836	2.80511	1.80199	0.611624	4.30613	1.80104	4.29387	2.50574	1.18011	1.0053	1.44123	1.23461	2.86399	3.67325	0.997652	5.1626	1.72657	1.45623	5.81867	1.5744	1.33935	2.3267	2.87869	0.83642	2.35506	2.94954	1.04872	3.08428	2.27136	2.76888	5.11408	2.55252	2.35874	1.75839	1.06635	1.98246	1.46537	3.67827	2.62323	0.655492	2.61203	0.944912	3.95979	1.06364
TCGA-XK-AAIV-01	1.87206	4.89559	5.60619	5.66376	4.81383	3.95401	5.13928	3.14061	2.35277	6.58521	3.30799	5.8061	4.16655	2.32166	1.37649	2.7646	2.55098	4.55914	5.41167	4.29221	8.25512	3.07362	2.30609	6.81109	3.22108	3.33536	4.10117	4.67977	1.10766	4.01051	4.70145	3.36797	4.17625	3.19932	4.33318	9.38963	4.6764	4.22805	3.46619	2.38109	3.33609	3.44169	5.6001	4.3083	2.17932	3.42713	1.70496	5.2948	1.80644
TCGA-XK-AAIW-01	0.214688	3.63773	4.17745	2.45133	2.75939	3.48018	3.47328	2.10155	1.12089	4.61215	2.68604	2.72839	2.32991	2.22472	0.84092	1.52162	1.30424	3.10623	4.04061	1.91505	6.57655	2.34355	1.19166	5.22103	1.7455	2.61621	3.09048	2.80163	0.826348	3.06984	3.42005	0.831057	3.06062	1.71394	2.49294	4.93032	2.53903	2.86986	0.959602	1.29169	1.39193	2.29284	4.066	2.01001	0.803272	2.23601	0.996256	4.28452	0.581918
TCGA-XK-AAJ3-01	1.00274	2.56172	3.59154	4.74186	3.03128	3.00119	2.50039	1.41989	0.593163	5.44144	0.956594	2.27745	1.81518	0.66602	0.612397	0.909482	0.784814	2.79686	2.89327	0.982939	6.59865	1.36391	0.712284	4.75459	1.29016	1.90051	1.97936	2.41532	1.00295	1.71203	3.36619	0.69172	2.54796	1.16197	1.83462	5.94468	2.61192	1.83706	1.29433	1.09505	1.25355	1.53976	2.80246	2.66455	0.312026	2.23945	0.551209	3.34675	0.894078
TCGA-XK-AAJA-01	0.651862	2.70629	3.4976	2.94756	2.42256	2.74332	2.12184	1.36902	0.533228	4.10186	1.57491	3.11014	1.86156	1.14391	0.813132	0.911772	1.06209	2.4334	3.22166	0.395807	5.91868	1.48653	1.04318	5.35642	1.08438	1.6112	2.24164	2.91115	0.712539	1.71286	1.9086	0.722421	2.70406	1.81165	2.26647	6.71994	2.23047	2.22515	1.46506	0.868658	1.35545	0.931524	2.54778	3.16501	0.51201	2.25499	1.0175	3.48329	0.851501
TCGA-XK-AAJP-01	0.909891	2.93537	4.16904	3.97174	3.75558	2.16725	2.79599	1.0649	1.01399	4.20696	1.00941	2.43594	2.444	1.09359	0.893956	1.61049	1.23962	3.1219	3.18378	1.20313	7.19934	1.58541	1.23294	5.61586	1.35964	1.8308	2.99804	2.58053	0.607033	1.62207	2.6735	0.688916	3.0323	2.16216	1.86587	6.75031	2.29286	2.02354	2.15634	1.43616	2.01224	0.595874	4.04712	2.89801	0.352015	1.95528	0.395639	3.27617	0.885715
TCGA-XK-AAJR-01	0.736624	2.71264	3.46423	3.10009	2.5859	2.65198	3.04956	0.665404	0.508958	3.62169	0.771129	1.64037	1.99523	1.0504	0.754919	1.192	1.01207	2.72398	2.99356	0.573139	4.47701	1.39707	1.17551	4.99509	1.623	1.47282	2.07182	3.38111	0.476985	1.40298	2.9873	0.561392	2.22074	1.62284	1.60529	4.67177	2.46293	1.76906	1.74225	1.14342	1.22838	1.67467	2.9204	1.94343	0.126805	1.68617	0.732025	4.31291	0.835889
TCGA-XK-AAJT-01	0.85343	2.97573	3.91781	2.42314	3.23887	2.06873	2.57954	1.14119	0.432802	4.16666	1.40362	2.24961	1.86641	0.841786	0.620834	0.901574	0.847504	3.29099	4.04205	3.42681	6.78957	1.41522	1.16148	5.99304	1.49642	1.84003	2.02877	3.01647	0.473579	1.74109	2.52301	0.660746	2.96249	1.43091	1.8945	11.1869	2.4963	2.63286	1.36691	0.920905	2.34519	2.25547	3.36228	2.07711	0.837382	2.9369	0.835746	4.03671	0.982349
TCGA-XK-AAJU-01	0.856718	3.27837	4.02589	1.69692	3.24302	1.26927	1.82935	1.55948	0.53817	4.96187	2.02101	3.10268	2.03465	1.16867	0.849752	1.06288	1.41976	2.63926	3.22058	1.07809	3.50629	1.48383	1.50198	6.31416	1.13259	1.28283	2.26286	2.88207	0.489788	2.3357	1.95657	1.22274	3.55248	2.29664	2.35992	6.22833	2.45104	2.71042	2.03554	0.633956	1.55881	1.00038	3.12382	2.50334	0.640953	2.66782	0.786723	4.21096	0.922098
TCGA-XK-AAK1-01	0.394839	2.65059	2.94821	1.86952	2.06372	1.06867	1.60847	0.920435	0.240951	3.54182	1.11019	2.23288	1.73168	0.618526	0.265777	0.564553	0.662212	2.30179	2.63309	1.02217	5.35271	1.09958	0.695097	4.58149	0.892829	1.04451	1.73093	2.37613	0.870436	1.82283	2.62211	0.277706	2.35981	0.699065	1.52704	7.05279	2.09404	1.24604	1.21748	0.694961	1.14921	1.48192	2.99612	1.75485	0.34294	2.13942	0.983508	3.71	0.523898
TCGA-XQ-A8TB-01	0.434327	2.74743	3.56914	4.28465	2.55848	3.18734	3.38216	1.10024	0.587442	3.87931	1.1538	2.02853	1.91171	1.18478	0.480903	1.18731	0.736455	2.79293	3.16347	0.83277	4.71274	1.32788	0.857516	5.1014	1.78003	0.798332	2.16777	2.51642	0.523844	1.65512	2.14189	0.761831	2.21446	2.05816	1.54562	4.63256	2.95359	2.99305	1.93321	1.04041	1.76178	0.699374	2.93739	2.57923	0.249893	1.58881	0.461481	3.20671	0.856
TCGA-Y6-A8TL-01	0.291278	2.3843	2.82841	3.30732	1.57844	1.28912	1.73295	1.14481	0.320116	4.29432	1.63264	3.09668	1.25311	1.02334	0.47317	0.595081	0.533841	2.28524	2.69224	0.525691	3.56263	1.14952	1.00732	4.94944	0.950414	0.562657	1.40512	1.90097	0.109001	1.8683	1.87635	0.653751	2.0707	1.44239	1.82103	6.12421	2.1682	2.0847	1.05417	0.491571	0.694447	0.419716	2.82002	1.3868	0.562442	1.46928	0.555112	3.32096	0.791806
TCGA-Y6-A9XI-01	0.292001	2.73661	3.5913	2.05057	2.5105	1.35478	2.45271	1.07752	0.670741	3.73239	1.32283	2.73469	1.7701	0.977236	0.663418	0.983586	1.06373	2.43528	3.35453	0.633232	5.12691	1.40564	0.878239	4.4565	1.54765	1.34625	1.97618	2.56946	0.647649	1.64963	3.16086	0.548817	2.10318	1.50336	1.99866	4.95591	2.45393	1.56452	0.979313	1.09063	1.35744	1.33552	2.68693	2.65874	0.156704	1.86098	0.817478	3.74786	0.790877
TCGA-YJ-A8SW-01	0.482252	2.51692	2.79487	3.25653	2.1416	3.01443	2.30986	0.806547	0.663495	3.15846	0.998761	1.71696	1.71842	0.730776	0.441589	0.626194	0.734418	1.94865	2.87469	1.11766	5.28765	1.19346	0.815304	4.45381	0.800237	1.13305	1.83478	1.83089	0.512044	1.74222	2.40855	1.30695	1.3981	1.54928	1.68302	5.30367	2.28405	1.36311	1.41231	0.812522	1.17864	1.08411	2.54041	1.60393	0.522523	1.35941	0.480931	2.5956	0.543106
TCGA-YL-A8HJ-01	1.07014	3.70656	4.46514	4.24861	3.5408	1.96914	3.15528	2.29381	1.15923	5.03211	2.4491	4.19458	3.04882	1.25843	1.21267	1.62652	1.7875	3.41518	4.19636	0.867035	5.67773	2.14411	1.79418	5.78092	1.97937	1.88041	2.84114	3.38529	0.786026	2.78781	3.63747	1.39634	3.27095	2.57823	3.12131	5.20659	3.05723	3.44809	2.30031	1.46767	1.94845	1.40602	4.17084	3.4787	0.619285	2.81642	0.958941	4.63948	1.44525
TCGA-YL-A8HK-01	1.3218	3.52442	4.10986	4.60553	2.99819	3.68696	2.93932	2.09253	1.12227	5.13974	2.39747	3.7949	2.43921	1.70796	0.981447	1.42977	1.90449	3.0029	3.77261	0.818904	5.41035	2.11745	1.78722	5.82527	1.77558	1.77728	2.38916	3.06762	0.766796	2.65738	3.42562	1.33167	3.15543	2.48604	2.79052	5.94133	3.25023	4.00135	2.28559	1.31427	2.09931	1.71719	3.81857	3.00822	0.713012	2.69043	1.28696	4.65149	1.71501
TCGA-YL-A8HL-01	0.376534	1.79966	2.5803	3.24946	1.79298	2.33577	2.11961	0.663833	0.531139	4.66272	0.741641	1.45705	1.4657	0.675971	0.35157	0.638606	0.667093	1.85885	2.21099	0.592516	4.5979	1.15337	0.56769	4.68055	0.726332	0.989511	1.65495	1.80719	0.616855	1.19286	1.94441	0.380322	1.25425	1.10141	1.41887	5.25528	1.93535	1.59811	1.05397	0.598459	1.4229	0.623042	2.20431	1.7814	0.0715452	1.89922	0.395363	2.65588	0.50901
TCGA-YL-A8HM-01	1.04041	3.4725	4.2777	4.13063	3.63912	2.80495	3.54444	2.31815	1.33235	4.67161	2.50639	4.12755	2.54074	1.24567	0.9591	1.61548	1.26404	3.3776	4.31344	1.89461	6.64009	2.34837	1.54892	7.39959	2.06466	2.03736	2.78668	3.36222	1.04118	2.92777	3.77507	1.04522	3.21383	2.64941	2.89094	7.84592	2.80488	2.43237	2.32191	1.39893	2.05751	2.08073	4.31671	2.8283	1.06942	2.70809	0.830715	4.19027	1.00016
TCGA-YL-A8HO-01	3.30408	4.27212	5.55385	1.68617	5.65001	1.96988	4.35014	2.19395	1.77129	5.23326	2.21398	4.23064	3.35701	2.00833	1.88681	2.09034	1.9762	5.18378	4.70341	1.69603	9.45868	2.22074	2.01582	6.6447	2.55988	3.50631	4.15836	3.94785	1.35967	2.83696	4.04719	1.59655	4.52974	3.03307	3.2396	6.64785	3.82433	2.62646	3.39289	1.95349	3.55412	2.61898	4.92162	4.15869	0.898223	3.57736	1.15542	5.1464	1.31024
TCGA-YL-A8S8-01	0.407554	2.59584	3.36775	3.92555	2.91962	3.04942	2.69899	1.13697	0.636545	3.908	0.978985	2.19031	1.6564	1.18066	0.603275	0.757685	0.792646	2.76307	3.17023	2.13214	5.50595	1.76117	0.941126	5.26775	1.47208	1.55155	2.22557	2.40504	0.739755	1.65737	2.67234	0.784985	2.12523	2.02879	1.71513	9.74244	2.69329	2.31299	1.66206	0.934138	1.36158	1.24246	3.08111	2.22265	0.635096	1.78454	0.401033	3.43346	0.515057
TCGA-YL-A8S9-01	0.448891	1.24391	2.1552	1.20285	1.59049	1.82302	1.85447	0.318456	0.241699	1.59656	0.154585	0.461096	0.869405	0.467145	0.222938	0.339168	0.233568	1.44235	1.76536	0.237936	4.0215	0.662611	0.163003	3.48585	0.516768	0.499175	1.21798	1.09442	0.518156	0.384891	1.78724	0.198704	1.10563	0.715811	0.489865	3.46488	1.43607	0.325973	0.365288	0.499732	0.409053	0.701683	1.37929	1.28758	0.0139592	1.25455	0.215091	1.92078	0.239825
TCGA-YL-A8SA-01	0.342956	1.86454	2.67315	2.37212	1.55043	1.22635	1.99861	0.768785	0.427766	3.71533	1.23682	2.8582	1.25018	0.557697	0.329307	0.712844	0.530205	1.67837	2.58422	1.26216	3.47935	0.899285	0.688665	4.45955	0.792762	0.533823	1.24964	1.77803	0.198298	1.52438	1.41783	0.481831	1.8823	1.47979	1.35103	7.75962	1.55429	1.44154	1.10965	0.498616	0.94756	0.595741	2.4235	1.56031	0.393183	1.42739	0.578592	2.70485	0.524214
TCGA-YL-A8SB-01	1.46115	3.11189	3.94614	2.58124	3.26359	1.72169	3.06439	1.34228	1.02185	4.06133	1.61713	2.77383	2.31499	0.773058	0.696366	1.0609	1.08107	3.06822	3.30166	0.849852	5.71693	1.53185	1.26681	5.60674	1.43495	1.59581	2.17627	3.7569	0.728718	2.04307	3.14267	0.943442	2.80556	2.07106	2.23247	6.307	2.17636	1.93587	2.29716	1.17881	1.85932	1.54368	3.61181	2.51705	0.363589	2.09022	0.592465	4.09412	0.766807
TCGA-YL-A8SC-01	0.971544	3.83797	4.54899	4.57181	3.47903	2.91114	4.40205	2.04408	1.47796	6.37409	2.50897	3.83791	2.9514	1.52954	1.23154	1.75281	1.82383	3.70587	4.34581	3.51134	7.13767	2.48725	1.59351	5.89026	2.38486	2.36581	3.29185	3.54377	1.02812	2.57961	4.45861	1.00312	3.17958	2.40169	3.09922	11.0842	4.17893	2.88828	2.36689	2.03562	1.8701	3.68657	4.15503	3.46693	1.21394	3.10392	1.01526	4.47061	1.35574
TCGA-YL-A8SI-01	1.29003	3.39704	4.1603	2.53563	2.98315	1.20729	2.65346	1.8954	0.747423	4.15975	1.43011	2.71186	2.29118	1.13309	0.934978	0.939925	0.962074	3.00163	3.43856	0.965932	6.07445	1.68837	1.115	5.17025	2.00072	1.81608	2.47826	3.19855	0.712111	1.69783	3.10957	0.875141	3.23593	1.98603	2.18001	5.32206	3.4623	2.91856	2.25557	1.17984	2.06495	0.802431	3.73588	2.89684	0.271156	2.67244	1.34581	4.5662	0.729354
TCGA-YL-A8SJ-01	0.848223	2.30617	3.58763	3.17313	3.10645	2.78023	2.49733	2.0486	0.674472	3.8221	0.962522	1.83454	2.07074	1.12065	0.517148	1.04572	0.960804	2.91646	3.70969	0.538424	5.42954	1.52984	1.07489	5.00292	1.19685	1.40479	2.09301	2.13838	0.501142	1.34101	2.18092	0.676957	2.42878	1.79187	1.66224	4.85744	2.04094	2.76199	1.75437	0.988935	1.60211	0.742019	3.15846	2.64586	0.153337	2.16226	0.54951	3.19151	1.06889
TCGA-YL-A8SK-01	0.867941	3.34638	4.28371	2.85573	3.28279	2.00609	2.48667	2.04699	0.81319	5.34494	2.54667	2.7974	2.2056	1.36646	0.778821	2.07761	1.6068	2.89906	3.89165	2.55183	3.97136	1.86837	1.86491	6.21945	1.51906	1.23221	2.24194	3.34133	0.799094	2.5079	2.30825	1.00919	3.27685	2.75893	3.03854	7.04928	2.65541	3.15483	2.27511	0.996589	1.82762	2.1541	3.74057	2.43694	1.07238	3.07391	1.05391	4.35629	1.15092
TCGA-YL-A8SL-01	0.336404	2.46202	3.34678	3.31346	2.40094	3.99245	2.0862	0.961833	0.375667	3.79863	1.20289	3.20586	1.33754	1.79743	0.281137	0.677432	0.532332	2.30156	2.81612	0.718118	4.93008	1.85311	0.76794	4.38986	0.851285	0.823621	1.74232	1.94011	0.843615	1.38233	1.91606	0.639495	2.04134	1.32587	1.42015	5.62662	1.59893	2.27532	1.10108	0.827301	1.71633	0.860027	2.48767	1.91405	0.324041	2.43981	0.88189	3.37699	0.810089
TCGA-YL-A8SO-01	0.899577	2.62913	3.76448	4.41636	2.86962	5.2453	2.23648	1.38531	0.416662	4.7313	1.34929	2.05053	1.75138	0.968149	0.505706	0.884155	0.924721	2.78152	3.58909	0.82219	6.32099	1.16338	0.909503	5.28811	1.19054	1.44693	2.3672	2.19642	1.02033	1.58559	2.03671	0.765823	2.64264	1.66352	1.52273	6.24216	2.61402	2.9204	1.94038	1.18053	1.58789	0.978609	3.02567	2.64717	0.294072	2.34755	0.66933	3.67144	0.914856
TCGA-YL-A8SP-01	0.314374	1.86255	2.20073	3.55455	1.9012	1.77637	1.9958	0.520584	0.402654	3.43003	0.516537	0.779666	1.1909	1.0951	0.357961	0.469536	0.569266	1.95879	1.96043	0.309426	3.44409	0.866962	0.645864	6.60337	0.586685	0.64985	1.53876	1.61369	0.34037	1.45174	2.72799	0.447532	1.09416	0.717904	0.582954	4.76787	1.5244	1.67976	1.35307	0.493469	0.456963	0.624459	1.97535	1.51458	0.0674928	1.25062	0.277556	2.9509	0.459539
TCGA-YL-A8SQ-01	1.48761	3.11818	3.78398	1.96379	3.47536	1.47213	2.90525	1.68822	0.931283	3.8367	1.90552	3.86984	2.5994	1.01128	0.765358	1.2541	1.36266	3.24311	3.79773	0.935748	5.6441	1.91972	1.6105	5.28033	1.39919	1.60337	2.19292	3.15304	0.529492	2.27894	3.13261	1.26489	2.79857	2.15738	2.99805	5.06599	2.21775	2.16182	1.80543	1.10225	1.55322	1.30861	3.58703	2.66706	0.442723	2.48868	1.22526	4.0734	0.867862
TCGA-YL-A8SR-01	0.925135	2.27924	3.07687	2.54823	1.95268	1.0164	2.02905	0.914382	0.380908	3.18493	1.23483	0.940923	1.61548	1.28051	0.648091	0.898859	1.0247	2.55862	2.90549	0.527643	3.99702	1.63473	1.38966	5.36257	0.931321	0.371831	1.61346	2.44747	0.505105	1.26948	3.04645	0.54469	1.86018	1.22145	1.47742	4.83679	2.20326	2.72002	1.37021	0.959989	0.987187	0.771604	2.96219	1.80519	0.143371	2.48297	0.849738	4.70389	0.842158
TCGA-YL-A9WH-01	0.80581	2.38432	3.34788	4.54682	1.98728	3.70891	2.84024	1.21798	0.529634	4.295	0.826119	2.91596	1.54686	1.36766	0.513794	0.801496	0.70357	2.25945	3.31647	1.91015	4.95265	1.34018	0.591568	5.06744	0.91686	1.01545	1.67767	1.94121	0.639059	1.35489	2.07714	0.524775	1.97411	2.251	1.27223	6.71983	2.08096	1.95787	1.05445	0.988308	1.2593	1.48791	2.6091	2.26124	0.886821	1.70781	0.686496	2.75923	0.96903
TCGA-YL-A9WI-01	0.573685	2.40067	3.17915	3.17902	2.22034	1.19596	2.14835	1.08262	0.554346	3.65634	0.765463	2.47845	1.70025	0.831367	0.468922	0.547909	0.699585	2.24132	2.94342	1.58298	4.48084	0.913599	0.758169	4.68621	0.889312	1.044	1.79341	2.2038	0.665252	1.36225	2.23691	0.361197	1.8962	1.08784	1.29078	9.29779	1.86542	1.39397	1.38055	0.639931	1.42447	1.54881	2.58657	1.82293	0.971992	1.78175	0.437225	2.53648	0.538373
TCGA-YL-A9WJ-01	1.59413	3.59105	4.75673	4.79358	3.57762	4.2104	3.77297	1.9281	1.27667	5.19281	2.45646	3.81334	2.71217	1.59016	1.21788	1.99347	1.80766	3.50818	4.2118	1.42288	6.10881	2.09744	1.91465	6.00685	2.43677	2.0614	2.68014	3.48785	0.979958	2.42831	3.60024	1.26416	3.34715	2.92387	3.04371	6.07218	3.41767	3.40792	2.30355	1.97609	2.4171	2.45317	3.94177	3.71918	0.784089	2.92205	1.60481	4.2671	1.56553
TCGA-YL-A9WK-01	1.09227	3.64817	4.17909	3.1691	3.14677	2.13876	2.47992	1.95107	0.878197	4.1708	2.07348	3.26993	2.11497	1.16783	0.882728	1.55146	1.72125	3.3051	3.72778	1.51706	5.44959	2.02766	1.36288	5.51884	2.15083	0.97487	2.20976	3.18667	1.84583	2.49387	4.13111	1.0128	3.40308	1.45225	2.69792	8.72468	3.1397	2.76667	2.22559	1.36456	1.33886	1.76687	3.57552	2.3996	0.688116	3.53013	1.08033	4.45968	0.741417
TCGA-YL-A9WL-01	0.327055	2.1506	2.9675	4.17112	2.37018	4.221	2.10617	0.74263	0.372336	5.42973	1.19264	2.25352	1.18815	1.18037	0.337232	0.814339	0.452787	1.91956	2.63745	0.763301	4.84892	1.21488	0.347224	4.58119	0.709827	0.925545	1.69528	1.51999	0.326175	1.92074	1.31879	0.449667	1.78861	0.917949	1.20506	8.66076	1.25216	1.93978	1.50414	0.695719	1.04675	0.377709	2.20734	1.57951	0.163325	1.59594	0.510698	2.99784	0.479177
TCGA-YL-A9WX-01	1.08036	3.95136	4.28386	3.72495	3.09713	1.72635	3.36404	2.18	0.885886	5.55116	2.5326	4.1528	2.53048	1.49391	1.03897	1.6488	1.82341	2.79559	3.95517	1.37453	3.81592	2.34096	1.68027	6.12419	2.13492	1.80087	2.47644	3.55114	0.656091	2.94853	2.85511	1.54116	3.35764	3.00116	3.2788	6.40264	3.62703	3.34018	2.28571	1.6643	1.66579	1.44814	3.90159	2.94329	0.97625	2.66974	1.25546	4.40443	1.4816
TCGA-YL-A9WY-01	2.47617	4.69211	5.70109	5.58608	5.05016	4.51538	4.2922	3.16522	2.18744	6.49657	3.40271	4.42734	3.97499	1.93533	1.42999	2.57025	2.88364	4.4623	5.07918	2.09398	8.67464	2.8272	2.46622	6.91577	2.87462	3.16687	4.01493	4.25813	1.62842	3.73238	4.83632	1.76702	4.5104	3.21288	4.05967	7.5635	4.54056	4.23935	3.73341	2.67585	3.41843	2.97413	5.39451	4.53436	1.93146	3.77229	1.45123	5.26004	2.1968
TCGA-ZG-A8QW-01	1.31617	3.69972	4.62728	4.65069	3.67809	2.20514	3.26544	2.25601	1.15143	5.74299	2.07038	4.15377	2.78146	1.40938	0.821783	1.51337	1.45223	3.45922	4.25487	1.67348	7.433	1.82754	1.48828	6.3624	2.03759	2.16473	2.80381	3.49593	1.22902	2.40939	3.42821	0.852374	3.80473	2.43364	2.54076	6.78551	2.67654	3.35516	1.92663	1.34125	2.31795	1.58358	4.12486	3.03652	0.728065	2.90137	1.09399	4.59184	1.27877
TCGA-ZG-A8QX-01	1.02059	2.79702	3.46348	2.31434	3.09517	1.00719	1.51004	1.32057	0.490776	3.14086	1.20741	4.45133	1.45541	1.10947	0.46071	0.610973	0.841443	2.42376	3.18571	0.931085	6.72994	1.8613	0.785647	5.08168	0.64844	1.3495	1.5748	2.56888	0.653665	1.95716	1.97784	0.699829	2.22955	1.44434	2.18676	6.31738	1.889	1.77941	1.10202	0.476332	0.65714	0.981469	2.73995	1.85147	0.334732	1.80446	1.06813	3.65284	0.700384
TCGA-ZG-A8QY-01	0.594784	2.18728	3.30197	3.68124	2.77082	1.88973	2.47074	0.986162	0.586111	3.92311	0.846686	1.79134	1.50018	1.24522	0.557917	0.7174	0.785263	2.77683	2.90181	1.56673	4.37613	1.46409	0.887858	4.62277	1.19821	0.879085	1.67133	2.25711	0.591	1.29442	2.16185	0.580572	2.30836	1.33136	1.51341	7.02045	1.85888	2.25948	1.3811	0.655703	1.29299	1.67981	2.42845	1.98639	0.323827	2.26414	0.591106	3.62365	0.775433
TCGA-ZG-A8QZ-01	1.35941	3.6644	4.68833	4.6181	3.8324	2.51505	3.14986	1.95852	1.14288	4.79253	2.21143	4.34375	2.87834	1.22865	1.00023	1.64634	1.56035	3.36672	4.22881	2.01474	5.78193	2.18846	1.61567	6.24804	1.59501	1.8791	2.91004	3.56529	0.655192	2.67704	2.82696	1.32349	3.57561	2.61908	3.09767	6.71868	3.02883	3.20638	2.43798	1.25559	2.24595	1.2365	4.20607	2.86902	0.734208	2.85809	0.878669	4.56011	1.22236
TCGA-ZG-A9KY-01	0.765793	4.54478	4.27096	3.03127	3.415	2.67131	3.22425	3.08797	1.11506	4.57796	3.43637	5.25983	1.98341	1.39089	1.23419	2.02255	1.88712	3.25301	4.38931	2.72366	6.31331	3.34663	1.61911	5.75597	2.4736	2.26339	2.73829	3.71608	0.980855	3.62451	3.31333	1.63118	3.53232	2.59726	3.77576	6.88771	3.03508	3.11868	1.33931	1.37373	1.59649	2.58763	4.78837	2.56889	1.47646	3.54639	2.45238	5.055	1.14166
TCGA-ZG-A9L0-01	1.33286	4.01187	5.05299	5.36745	4.5309	3.73816	4.2301	2.28034	1.72312	5.51282	1.97874	4.24992	3.18733	1.80779	1.31373	2.14018	1.72008	3.9201	4.25969	2.99696	7.54513	2.15089	1.81549	6.40298	2.49122	2.47457	3.49033	3.80402	1.10737	2.60451	3.59817	1.55881	4.2161	2.40341	3.04283	9.49118	3.46842	3.63879	2.82599	2.36742	3.09695	2.53783	4.38922	4.06504	1.41495	3.49237	0.9937	4.58013	1.59958
TCGA-ZG-A9L1-01	0.131378	1.599	2.8815	3.17604	1.85884	2.6946	1.53683	0.734315	0.172541	2.68041	0.255046	0.837496	0.975287	1.21421	0.50865	0.439387	0.332538	2.37338	4.56948	0.491506	3.23044	1.72967	0.841194	4.14088	0.770195	0.686881	1.2889	2.22755	0.379621	0.688102	2.11361	0.300338	1.68463	0.978165	1.12886	4.28803	2.14472	1.89184	0.9175	0.518547	0.922808	0.750468	2.20495	0.926284	0.085359	1.65184	0.493612	3.28842	0.308809
TCGA-ZG-A9L2-01	1.45698	4.17367	4.96071	5.33477	4.30075	3.29236	3.12853	2.62522	1.14211	4.86527	2.15238	6.1824	2.64457	1.94931	1.12496	1.63064	1.79644	3.59787	4.48045	2.44397	4.47656	2.07875	1.68674	6.0128	1.69803	1.77738	2.65065	3.96086	0.554218	3.53078	3.12418	1.71248	3.80823	2.41407	3.40606	7.44074	2.89925	3.77776	2.36657	0.927993	1.76637	1.96856	4.67222	2.33861	1.08121	2.98311	1.39017	5.36999	1.01143
TCGA-ZG-A9L4-01	0.893879	3.07912	4.025	3.45419	3.23739	3.21565	3.19359	1.33549	0.491292	5.04908	1.21527	2.9734	1.95197	1.52418	0.610236	0.926777	0.908845	2.99765	3.30224	2.25355	3.54635	1.44162	1.04703	5.43398	1.37823	1.17941	2.4597	2.65017	0.385459	1.87754	2.24564	0.874417	2.87838	1.65537	1.98094	6.78497	3.06643	3.46649	2.01548	1.01121	1.48878	1.03766	3.29106	2.01958	0.363167	3.15678	0.829961	4.64506	1.23539
TCGA-ZG-A9L5-01	0.72914	2.72111	3.48302	3.41987	3.05517	2.47469	3.02557	1.09834	0.473668	3.18703	1.07435	2.26621	1.80424	1.14178	0.522618	0.857192	0.9993	2.69392	3.0389	0.855266	6.70215	1.70661	0.807072	4.94583	1.31014	1.76376	2.1195	2.79787	0.607474	1.41124	3.15554	0.35348	2.62371	0.958972	1.53447	6.37251	1.82032	1.16663	1.28964	0.974594	1.20699	1.46157	2.81834	2.06314	0.286128	1.93624	0.743014	3.56988	0.76075
TCGA-ZG-A9L6-01	1.6959	3.21897	4.17126	1.59291	3.67388	1.63737	3.19317	1.6662	0.941066	4.42505	1.29218	3.46009	2.32877	0.883586	0.974634	1.1816	1.18757	3.71834	3.65558	1.51806	8.22633	1.6716	1.6302	5.92865	1.78553	2.35082	2.48022	3.09721	0.829004	1.78951	3.67115	0.847642	3.38873	1.78267	2.12371	5.96373	2.99078	2.50286	1.56045	1.25499	2.21443	1.88222	3.68679	2.94198	0.512753	3.1494	1.0892	4.6623	0.814462
TCGA-ZG-A9L9-01	1.27146	3.73192	4.77557	5.60623	4.71091	4.40739	3.59417	1.89665	0.702463	4.71402	1.35989	4.42048	2.67408	1.39264	0.849569	1.19824	0.93009	3.72243	3.88335	1.91102	8.29293	1.45563	1.10305	6.21239	1.76655	2.29559	3.10005	3.52833	2.21074	1.94673	3.3788	0.635656	4.0522	1.63772	2.30404	8.76414	3.11114	3.10797	2.72541	1.33042	2.32877	1.86962	4.65641	2.89434	0.704789	2.74297	1.34662	4.96602	0.927645
TCGA-ZG-A9LB-01	0.555033	3.10372	3.75151	1.8947	3.30003	0.72624	2.51226	1.29367	0.424157	4.4295	1.30233	3.35064	1.69244	1.29805	0.432684	0.663619	0.772944	2.63346	3.06692	1.04643	7.30428	0.727006	0.774628	5.43202	1.40285	1.51971	2.10302	2.67976	0.671326	1.51569	2.43954	0.410381	3.23799	1.10825	1.72683	5.88598	2.19742	2.47506	1.25838	0.953502	1.53692	1.25635	3.16117	2.36627	0.45764	2.35422	0.676621	4.2799	0.758512
TCGA-ZG-A9LM-01	0.904973	3.2751	3.91254	4.76897	3.29286	2.98621	2.03278	1.14651	0.630792	3.57487	0.596444	3.2627	1.94038	0.474999	0.549264	0.958015	0.766604	2.56282	2.95946	2.74042	5.94265	1.05849	0.726488	5.19747	1.27991	1.25483	2.32128	2.69515	0.788804	1.60116	2.75727	0.647203	3.06729	1.4495	1.385	6.65019	1.9471	1.82802	1.65475	0.876919	1.79697	0.943609	3.21526	2.12301	0.97693	2.19838	0.430904	3.35244	0.904864
TCGA-ZG-A9LN-01	2.23427	4.83347	5.09161	4.28716	4.54107	1.7609	3.59064	3.11709	1.7864	5.18761	3.44858	6.68745	2.88956	1.76114	1.11868	1.85859	1.9919	3.66853	4.76538	2.61076	6.31231	2.85119	2.0034	7.21571	2.13277	2.3589	3.35487	4.01683	0.97033	3.73245	2.84529	2.00792	4.71086	3.02554	4.45638	7.55983	3.7314	3.52904	3.30436	1.1188	2.6206	1.88455	5.45672	3.38195	1.68362	3.77017	2.06143	5.80034	1.43912
TCGA-ZG-A9LS-01	1.58466	4.53398	5.33482	5.45677	4.49737	2.86828	3.45004	3.15525	1.19986	5.19821	3.46447	6.65368	3.14705	1.78843	1.23011	1.86868	2.04625	3.79713	4.65513	2.27269	7.0862	2.93207	2.16359	6.75432	1.90107	1.95702	2.96133	4.20045	0.910416	3.69143	3.29368	2.2568	4.33032	2.95654	4.16763	6.94857	3.59729	4.35816	2.73937	1.54505	1.97627	1.70259	5.13547	3.46241	1.32696	3.61498	1.67934	5.66427	1.50908
TCGA-ZG-A9LU-01	0.780153	3.45751	4.52076	1.83327	3.37277	2.23688	2.46615	1.67645	0.653979	5.86484	2.18372	4.43493	2.39902	0.873539	0.774972	1.22047	1.36302	2.85464	3.86414	3.60763	6.95074	1.58755	1.34211	6.03384	1.61445	1.71984	2.444	3.64422	0.873355	2.46728	2.63314	2.22588	3.49698	1.76031	2.54981	9.40318	2.64993	2.52749	1.6506	0.997231	2.08835	1.75967	3.74992	2.56555	1.33122	2.92895	1.25874	4.63417	1.26963
TCGA-ZG-A9LY-01	1.17562	3.20403	4.56196	4.13932	3.9629	2.90082	3.28143	1.45015	1.04407	4.183	1.59978	3.29205	2.91497	1.19583	0.866676	1.40201	1.55662	3.00906	3.86026	1.29287	6.08376	2.0843	1.56441	5.86197	1.5884	1.7485	2.77318	3.57891	0.630604	2.08171	3.17226	2.27374	3.37725	2.0953	2.46974	5.46135	2.6578	2.69277	2.10621	1.36924	1.78546	1.53713	3.81144	2.86497	0.414715	2.72086	0.595866	4.1982	0.976177
TCGA-ZG-A9LZ-01	1.05581	2.82033	4.06559	4.03246	3.20526	2.88067	3.33623	1.42893	0.87342	4.9223	1.16452	3.82375	2.07173	1.18359	0.687667	1.30264	1.02874	2.73939	3.64234	2.95999	5.41657	1.29401	0.98768	6.1	1.67387	1.45281	2.46777	2.84659	0.591976	2.0786	2.21652	0.762592	2.93614	2.09913	2.07921	8.44357	2.69887	2.75431	2.09033	1.08725	1.61134	1.46304	3.63805	2.36425	0.880803	2.51088	0.391786	3.7273	0.781034
TCGA-ZG-A9M4-01	1.02007	4.04782	4.5484	3.74428	3.29329	2.70768	2.86186	2.60025	1.36417	5.21513	2.67564	4.92132	2.39483	1.49775	0.866471	1.45539	1.69428	2.80037	4.25492	2.55182	5.79834	2.53611	1.62463	5.99703	1.56034	1.67817	2.58833	3.25461	0.584314	3.19704	2.45652	1.46281	3.33693	2.54757	3.49717	6.09746	2.85453	3.68351	2.03437	0.94528	1.55611	1.91004	4.5696	2.73615	1.52134	3.1882	1.53552	4.61752	0.948964
TCGA-ZG-A9MC-01	2.50214	5.22174	5.93705	5.79115	5.15261	4.10396	4.52011	3.22708	1.86133	7.11031	3.74129	7.62111	3.73669	2.61748	1.32671	2.59397	2.72939	4.48748	5.50686	4.76312	8.02837	3.33809	2.47341	7.22117	2.40674	3.04022	3.7743	4.78138	1.18757	4.36969	3.43559	2.57689	4.94816	3.51134	4.72654	9.42455	4.34107	4.84358	3.7695	1.90839	3.24789	3.07691	5.91287	4.09318	2.72059	3.59198	2.5706	5.91994	1.44934
TCGA-ZG-A9N3-01	0.999161	3.76581	3.62888	2.56511	4.03482	1.17121	2.26652	1.92835	0.738296	4.87332	2.22217	5.568	1.48431	2.40619	0.436872	1.04664	1.33582	2.842	3.76932	2.31195	4.78998	1.52113	1.2075	5.49106	1.0214	0.98394	1.88888	3.70192	0.471073	3.23428	1.9917	2.05897	2.19602	1.9733	3.48459	9.18933	2.87	2.87111	1.54235	0.829275	0.558948	0.762734	3.42165	1.92146	0.935268	2.37111	0.943795	4.53134	1.58029
TCGA-ZG-A9ND-01	0.49924	2.17461	3.31147	1.17898	2.29464	1.60906	2.16912	0.693054	0.373125	3.35519	1.09635	1.67535	1.26515	1.01219	0.442205	0.779781	0.605929	2.09386	2.78482	1.22329	4.91956	1.48551	0.678147	4.775	1.07574	0.647727	1.78297	2.32285	0.18886	1.62814	2.10298	0.586732	1.71447	1.10688	1.46324	5.70717	1.7307	1.10995	1.02799	0.751292	0.873801	1.13131	2.80203	1.85248	0.226423	1.65003	0.367285	3.24686	0.619225
TCGA-ZG-A9NI-01	0.871146	2.58321	3.80948	2.5036	3.51533	1.99662	3.16348	1.62592	0.531293	3.46747	0.680225	1.78721	1.89656	0.710001	0.814436	0.692567	0.900269	3.59662	3.58713	0.810504	5.92641	1.37091	1.13779	5.05593	1.64245	1.27782	2.09083	2.77281	0.734809	1.31777	3.01054	0.411898	2.84527	1.14315	1.20183	7.00932	2.06463	2.5313	1.33252	0.983184	1.01859	1.51869	2.8286	2.15629	0.130848	2.2255	0.726071	4.36265	0.610392
[truncated: 58 more columns]
