# Supplementary material for: Screening to Identify an Immune Landscape-Based Prognostic Predictor and Therapeutic Target for Prostate Cancer
Source: Front Oncol. 2021 Nov 5;11:761643. doi: 10.3389/fonc.2021.761643 (PMC8602809; doi:10.3389/fonc.2021.761643)
Supplement: Supplementary file 2 [file DataSheet_2.zip › data1/Figure 3A-B/Figure3A_B_immune cell.xlsx]

## Sheet: immune cell
SampleID	B_cells_naive	B_cells_memory	Plasma_cells	T_cells_CD8	T_cells_CD4_naive	T_cells_CD4_memory_resting	T_cells_CD4_memory_activated	T_cells_follicular_helper	T_cells_regulatory_Tregs	T_cells_gamma_delta	NK_cells_resting	NK_cells_activated	Monocytes	Macrophages_M0	Macrophages_M1	Macrophages_M2	Dendritic_cells_resting	Dendritic_cells_activated	Mast_cells_resting	Mast_cells_activated	Eosinophils	Neutrophils	Pvalue	Pearson_Correlation	RMSE	Immune_score_x_group	time	status	ILBRS	ILBRS_G	IMMUNE_SCORE	VAV1_GROUP	VAV1	Tregx100	Treg_G
TCGA-2A-A8VL-01	0.00299751	0	0.0210346	0.0784446	0	0.2681	0	0	0	0	0	0.0988521	0.0244424	0.0951816	0.0984046	0.016075	0.0132287	0	0.282086	0	0.00115325	0	0.8	-0.0187193	1.10713	0	621	0	15.38	0	-1213	0	1.35827	0	0
TCGA-2A-A8VO-01	0.00180827	0	0.0320165	0.0681825	0	0.239974	0	0	0	0	0	0.0591449	0.0407433	0.265132	0.0911558	0.0223143	0.00748085	0	0.172048	0	0	0	0.24	0.0551884	1.06764	0	1701	0	19.31	0	-924	0	1.25483	0	0
TCGA-2A-A8VT-01	0.0934015	0	0.0162895	0.135265	0	0.253277	0	0.0629395	0.0477701	0	0	0	0.00996065	0.0730773	0.140115	0.0601677	0.0622295	0	0.0455077	0	0	0	0.24	0.0557769	1.07692	0	1373	0	25.6	0	-977	0	2.02658	4.77701	1
TCGA-2A-A8VV-01	0.0199559	0	0.00358834	0.110478	0	0.326289	0	0	0.0185435	0	0	0.0228467	0.0313799	0.140206	0.083872	0	0.006654	0	0.235784	0	0.000402719	0	0.85	-0.0219777	1.10579	0	671	0	17.62	0	-1419	0	0.644048	1.85435	1
TCGA-2A-A8VX-01	0.0951076	0	0.0502074	0.123135	0	0.246091	0	0.0279999	0	0.00429907	0	0.0949162	0.00708589	0	0.0588917	0.146837	0.0585355	0	0.0827591	0.00413449	0	0	0.99	-0.0463933	1.10704	0	1378	0	14.72	0	-1679	0	0.401599	0	0
TCGA-2A-A8W1-01	0	0.00964565	0.0254285	0.16187	0	0.194552	0	0.0217585	0	0.0240062	0	0.0670058	0.0454568	0.0854978	0.0692585	0.171358	3.56e-05	0.0328706	0.0880864	0	0	0.00316935	1	-0.0638372	1.11063	0	112	0	13.86	0	-1309	0	0.916012	0	0
TCGA-2A-A8W3-01	0.0938961	0	0.00200347	0.11974	0	0.207455	0	0.0821222	0	0	0	0.0259271	0.0105814	0.0095549	0.0633063	0.122118	0.0741739	0	0.189122	0	0	0	0.24	0.0513446	1.06025	0	198	1	23.46	0	-1009	0	1.91065	0	0
TCGA-2A-AAYF-01	0.0563831	0	0.0203358	0.156205	0	0.187163	0	0.0348791	0.00337915	0	0	0.0398064	0.0289757	0.125867	0.0636728	0.102378	0	0	0.180954	0	0	0	0.6	-0.00660133	1.08369	0	1364	0	15.26	0	-1245	0	1.01037	0.337915	0
TCGA-2A-AAYO-01	0.0946442	0.0328025	0.0401391	0.102272	0	0.193589	0	0.0853178	0.0330186	0	0	0.0315519	0.00941127	0.0950196	0.0703848	0.0531907	0	0.00113287	0.157526	0	0	0	0.01	0.198595	1.00525	1	1272	0	26.47	0	168	1	2.71566	3.30186	1
TCGA-2A-AAYU-01	0.0496843	0	0.00396605	0.105603	0	0.247871	0	0	0.0075934	0	0	0.0263375	0.00666044	0.10923	0.0557534	0.0672623	0.052335	0	0.267704	0	0	0	0.56	-0.00286285	1.08568	0	615	0	19.04	0	-1365	0	1.07113	0.75934	1
TCGA-4L-AA1F-01	0.10754	0	0.0227041	0.0348286	0	0.173849	0	0.0264196	0.00748208	0	0	0.02195	0	0.359889	0.0844301	0.127817	0.00176979	0	0.0313205	0	0	0	0	0.343763	0.948055	1	350	0	44.41	1	1024	1	3.36076	0.748208	1
TCGA-CH-5737-01	0.102868	0	0.0751527	0.0396889	0	0.171263	0	0.0817334	0.000972233	0.0203859	0	0.0229545	0.00561363	0.166622	0.0780963	0.110103	0.024553	0.00744246	0.082471	0	0	0.01008	0.24	0.0537069	1.05843	0	91	0	15.52	0	-1211	0	1.2766	0.0972233	0
TCGA-CH-5738-01	0.100362	0	0.0326602	0.0667002	0	0.126205	0.0129114	0.035871	0.0214015	0	0	0.0282491	0.0835247	0.130072	0.0355345	0.180167	0.0443548	0	0.0595878	0.011915	0.0114217	0.0190614	0.07	0.114083	1.02895	1	212	0	29.14	1	199	1	3.10355	2.14015	1
TCGA-CH-5739-01	0.113446	0	0.0386613	0.0797766	0	0.289476	0.0259144	0.0645343	0	0	0	0.0227486	0.020328	0	0.116082	0.0815506	0.0753797	0	0.068984	0	0	0.00311882	0.21	0.0622239	1.06424	1	671	0	23.06	0	-419	0	2.36786	0	0
TCGA-CH-5740-01	0.159134	0	0.0503203	0.128742	0	0.185204	0.00922461	0.065321	0.0156264	0	0	0.0238737	0.00879032	0.014719	0.154894	0.0663586	0.0454059	0	0.0723856	0	0	0	0.13	0.0867266	1.06411	0	31	0	20.11	0	-803	0	2.09533	1.56264	1
TCGA-CH-5741-01	0.119806	0	0.0361869	0.11858	0	0.205464	0	0.0317395	0	0	0	0.0396502	0.00303166	0.0197547	0.0527759	0.12347	0.0379263	0	0.211614	0	0	0	0.93	-0.0291215	1.09167	0	395	0	15.29	0	-1295	0	0.903872	0	0
TCGA-CH-5743-01	0.0959099	0	0.0504562	0.241207	0	0.201079	0.0452745	0.0383579	0.025987	0	0	0	0.0182896	0	0.0767168	0.0763672	0.0877723	0.00238392	0.00613129	0.024753	0	0.00931408	0.1	0.0985331	1.05636	1	425	0	24.38	0	153	1	3.50119	2.5987	1
TCGA-CH-5744-01	0.0913359	0	0.0517966	0.0897317	0	0.207523	0	0.0562193	0.0144133	0	0	0.0376462	0.0104597	0.0693128	0.118587	0.0635281	0.0953811	0	0.0843272	0.00722643	0	0.00251144	0.53	0.00319353	1.08008	0	60	0	21.83	0	-756	0	1.9576	1.44133	1
TCGA-CH-5745-01	0.0838997	0	0.014936	0.138672	0	0.276881	0.00465801	0.05901	0	0.0146386	0	0.0144406	0.0255341	0.0515548	0.0950889	0.0764797	0.0297721	0	0.114435	0	0	0	0.28	0.0413402	1.07406	1	91	0	25.54	0	-271	1	2.58044	0	0
TCGA-CH-5746-01	0	0.00291599	0.0170262	0.0510813	0	0.259176	0	0	0	0	0	0.0495414	0.0259162	0.299453	0.0564716	0	0.00397707	0	0.231864	0	0.00257693	0	0.33	0.0259812	1.08551	0	731	0	16.74	0	-1344	0	1.47899	0	0
TCGA-CH-5748-01	0.117867	0	0.0461305	0.0690437	0	0.162396	0	0	0.00507394	0	0	0.0869909	0.0231035	0.196831	0.0808519	0	0.003543	0	0.201637	0	0.00652999	0	0.33	0.0293364	1.07382	0	31	0	15.06	0	-1133	0	1.59727	0.507394	1
TCGA-CH-5750-01	0.188927	0	0.0569532	0.165241	0	0.208298	0.0198795	0.0735965	0.0374982	0	0	0	0.00485026	0.12897	0.0628166	0.0414704	0	0	0	0.0114995	0	0	0	0.32665	0.957293	1	396	0	26.25	0	-214	1	2.95792	3.74982	1
TCGA-CH-5751-01	0.187867	0	0.0906192	0.23974	0	0.17898	0.0350056	0.028012	0.0456558	0.00539433	0	0	0.00248718	0.065438	0.0528644	0.0647254	0	0	0.00321161	0	0	0	0	0.440348	0.899313	1	365	1	35.99	1	1105	1	3.96196	4.56558	1
TCGA-CH-5752-01	0.0990702	0	0.020565	0.0906572	0	0.287387	0.00849351	0.0524573	0	0	0	0.026206	0.0261627	0.0277396	0.10545	0.177737	0.0267586	0	0	0.0416459	0	0.00966929	0.89	-0.0252425	1.09992	0	943	0	22.11	0	-1227	0	1.7041	0	0
TCGA-CH-5753-01	0.118719	0	0.00524823	0.0785528	0	0.281308	0.0378979	0.0926738	0.0135584	0	0	0	0	0.0958287	0.142465	0.106518	0.00487406	0	0.0115718	0.0107842	0	0	0.44	0.00871024	1.09953	0	31	0	19.5	0	-668	0	2.01511	1.35584	1
TCGA-CH-5754-01	0.0895095	0	0.0852018	0.140739	0	0.222676	0.0375542	0.061131	0.0102399	0	0	0.0176071	0.00502375	0.0696277	0.122467	0.0565296	0.0360967	0	0.045596	0	0	0	0	0.280377	0.974111	1	62	0	31.57	1	119	1	2.95756	1.02399	1
TCGA-CH-5761-01	0.0358443	0	0.00175767	0.00348143	0	0.077059	0	0.0547247	0.00924991	0	0	0.0127785	0	0.472302	0.053972	0.219806	0.00309995	0	0.0559241	0	0	0	0.04	0.160743	1.06606	0	28	0	25.41	0	-1017	0	2.119	0.924991	1
TCGA-CH-5762-01	0.0794122	0	0.0307815	0.0978173	0	0.343198	0.00449619	0.071716	0.00762433	0	0	0.0144074	0.01526	0.064253	0.0720384	0.058868	0.0503192	0.000843951	0.077806	0.0111585	0	0	0.05	0.13942	1.03554	1	1339	0	24.85	0	-301	1	2.8303	0.762433	1
TCGA-CH-5763-01	0.0790885	0	0.0199445	0.117376	0	0.288937	0.0159036	0.0454616	0	0	0	0.0152276	0.0374797	0.0924027	0.0474714	0.102607	0.0317153	0.00157704	0.0625691	0.031703	0.00164846	0.00888742	0.17	0.0716563	1.05522	0	365	0	20.9	0	-691	1	3.67373	0	0
TCGA-CH-5764-01	0.0652118	0	0.010825	0.189298	0	0.248564	0	0.0326004	0.000578095	0.00874569	0	0.0413578	0.0213737	0.125413	0.123324	0.0336903	0.0126792	0	0.0770232	0	0.00931741	0	0.24	0.0566308	1.07754	0	31	0	19.46	0	-742	0	2.23077	0.0578095	0
TCGA-CH-5765-01	0.143695	0	0.0855568	0.0866995	0	0.245093	0	0.0247534	0	0	0	0	0.057615	0.218447	0.0222238	0	0	0	0.104302	0	0.0116143	0	0.11	0.0966763	1.05043	0	700	0	14.68	0	-1373	0	1.35834	0	0
TCGA-CH-5766-01	0.124272	0	0.0211079	0.121363	0	0.243624	0.00586039	0.105312	0	0	0	0.0386203	0.0013097	0.0432442	0.109477	0.0985211	0.0246092	0.00611627	0.0349719	0.0215907	0	0	0.17	0.070038	1.06937	0	31	0	22.44	0	-623	1	2.67084	0	0
TCGA-CH-5767-01	0.061036	0	0.0147309	0.0657359	0	0.284926	0	0.0652345	0	0	0	0.0416044	0.0222612	0.0364945	0.0420004	0.16126	0.0132164	0.0174742	0.0798584	0.0804946	0	0.0136728	0.8	-0.0189813	1.09089	0	458	0	11.22	0	-1264	0	1.02249	0	0
TCGA-CH-5768-01	0.0891038	0	0.00896385	0.118052	0	0.224136	0	0.0619714	0	0	0	0.0176948	0	0.230087	0.069116	0.113958	0.0339628	0	0.0329542	0	0	0	0.53	0.00173323	1.09201	0	731	0	14.86	0	-1072	0	2.01323	0	0
TCGA-CH-5769-01	0.148661	0	0.0137254	0.0668666	0	0.258038	0.0199273	0.0466982	0	0	0	0.0418955	0.00744794	0.0374072	0.0842361	0.132451	0.0653185	0	0.0773266	0	0	0	0.8	-0.0179148	1.08745	0	62	0	22.35	0	-789	0	1.81408	0	0
TCGA-CH-5771-01	0.0824402	0	0	0.0886272	0	0.216561	0	0.0416568	0.0387416	0	0	0.0287355	0.0596026	0.0714907	0.0453115	0.154592	0.0861731	0.00870524	0.077362	0	0	0	0.2	0.0633443	1.05027	1	396	0	30.33	1	-7	1	3.22622	3.87416	1
TCGA-CH-5772-01	0.0706565	0	0.0115258	0.119124	0	0.277667	0	0.0669876	0	0.00499093	0	0.0418558	0.00701199	0	0.0782052	0.0946171	0.0130936	0	0.210191	0	0	0.00407433	0.37	0.0192843	1.08683	0	486	0	15.58	0	-847	0	1.54591	0	0
TCGA-CH-5788-01	0.0969502	0	0.0302745	0.0386358	0	0.253619	0.00933343	0.0170849	0	0	0	0.0147895	0.00130402	0.25672	0.0696744	0.135601	0	0	0.0670811	0	0.00893141	0	0.75	-0.0157849	1.09446	0	821	0	18.46	0	-1131	0	1.51146	0	0
TCGA-CH-5789-01	0.0570663	0	0.00312136	0.0944157	0	0.210684	0	0.0497815	0	0	0	0.0111429	0.0884754	0	0.0322284	0.196662	0.10276	0.00112091	0.0964867	0.0346144	0	0.0214407	0.37	0.0196901	1.06374	1	304	0	20.33	0	-555	1	3.83748	0	0
TCGA-CH-5790-01	0.0717236	0	0.0211793	0.0967853	0	0.231653	0.00705679	0.0410923	0	0	0	0	0.0585407	0.219776	0.051137	0.0822704	0.0389031	0	0.0798826	0	0	0	0.24	0.0512622	1.06126	0	974	0	18.73	0	-890	0	1.84132	0	0
TCGA-CH-5791-01	0.0558603	0	0.0256444	0.0346255	0	0.249291	0	0.0398721	0.0233771	0	0	0.0465142	0.0867079	0.0648644	0.0673584	0.115948	0.0447627	0.00997515	0.135199	0	0	0	0.38	0.0184373	1.06359	0	1004	0	20.2	0	-814	0	1.97993	2.33771	1
TCGA-CH-5792-01	0.0788012	0	0.0338814	0.123812	0	0.250799	0	0.0264694	0.0476621	0	0	0.0207548	0.0421723	0.0387778	0.113991	0.130678	0.0215816	0	0.0696153	0	0	0.00100441	0.01	0.20085	1.00544	1	91	0	29.96	1	154	1	3.43035	4.76621	1
TCGA-CH-5794-01	0.0308918	0	0.00414538	0.0704794	0	0.249418	0.00485101	0.0698248	0.0203401	0	0	0.0172908	0.0116296	0.154336	0.105507	0.127314	0.0460422	0	0.084805	0	0	0.00312509	0.35	0.0224655	1.07741	0	882	0	21.33	0	-1065	0	1.50186	2.03401	1
TCGA-EJ-5494-01	0.0987572	0	0.00749048	0.110331	0	0.200788	0	0.0376327	0	0.0329878	0	0.0652026	0.0114748	0.0798121	0.0903223	0.114204	0.034586	0	0.116411	0	0	0	0.08	0.110973	1.03965	0	1477	0	22.14	0	-647	0	2.15642	0	0
TCGA-EJ-5495-01	0.0821409	0	0.0087565	0.106308	0	0.29407	0.00997948	0.0369032	0.0323134	0	0	0	0.00164524	0.0926787	0.097412	0.089523	0.068642	0	0.0796273	0	0	0	0.08	0.112307	1.0424	1	1760	0	26.39	0	-220	1	2.79311	3.23134	1
TCGA-EJ-5496-01	0.088361	0	0.0480106	0.160341	0	0.230826	0	0.0547692	0.00547789	0	0	0.0175546	0.00690656	0.0820699	0.0821427	0.0474385	0.0464236	0	0.129679	0	0	0	0.69	-0.0121126	1.09166	0	595	0	14.52	0	-1223	0	1.38583	0.547789	1
TCGA-EJ-5497-01	0.0371503	0	0.0303041	0.0468579	0	0.43443	0.0170645	0	0	0	0	0.0084228	0.0195696	0.119636	0.044673	0.0592635	0.056108	0	0.12652	0	0	0	0.25	0.0499413	1.06706	0	405	0	17.15	0	-719	0	2.15926	0	0
TCGA-EJ-5498-01	0.104142	0	0.0868687	0.143508	0	0.325914	0.00415406	0.0123019	0	0	0	0	0.0227692	0	0.0804616	0.0922789	0.0373551	0	0.0638833	0.0186278	0	0.00773555	0.02	0.182427	1.0183	1	1720	0	19.31	0	-406	1	2.8192	0	0
TCGA-EJ-5499-01	0.0421056	0	0	0.1068	0	0.251233	0.0267576	0.0608764	0.0137497	0	0	0.0433371	0.00076017	0	0.12044	0.0860386	0.0988792	0	0.149022	0	0	0	0.15	0.0767912	1.05856	1	1415	0	19.06	0	-468	0	2.36602	1.37497	1
TCGA-EJ-5501-01	0.0200799	0	0.00668242	0.110827	0	0.374597	0	0.0285026	0.00430894	0	0	0.0498952	0.00872716	0.055768	0.103044	0.0639723	0.0638089	0	0.109787	0	0	0	0.26	0.0454474	1.08126	0	1365	0	22.74	0	-1029	0	2.13167	0.430894	1
TCGA-EJ-5502-01	0.0666778	0	0.0853141	0.0818664	0	0.254795	0.0140102	0.0243818	0.0783977	0	0	0.0334978	0.0723766	0.069452	0.0431465	0.0520803	0.0227153	0.0120453	0.0863268	0	0	0.00291646	0.11	0.0931702	1.04632	1	1171	0	26.77	0	-346	1	2.75073	7.83977	1
TCGA-EJ-5503-01	0.105503	0	0.119762	0.147146	0	0.186397	0.00794134	0.0178233	0.0191132	0	0	0.0253258	0.00616098	0.0936812	0.0272752	0.0748342	0.029835	0.0117232	0.114016	0	0	0.0134632	0.02	0.178664	1.01378	1	1391	0	22.64	0	-556	1	2.74165	1.91132	1
TCGA-EJ-5504-01	0.0559031	0	0.0211463	0.0597779	0	0.270331	0	0.0283482	0.00207077	0	0	0.0434601	0.0367122	0.0106667	0.0892598	0.219627	0.0159631	0	0.146734	0	0	0	0.45	0.00735286	1.07428	0	1427	0	15.9	0	-834	0	1.99887	0.207077	0
TCGA-EJ-5505-01	0.0454336	0	0.0173584	0.142344	0	0.228079	0	0.0192423	0	0	0	0.0308396	0.0203603	0.0171548	0.0558431	0.119415	0.0111168	0	0.292814	0	0	0	0.28	0.0387912	1.07504	0	922	0	13.07	0	-1157	0	2.04691	0	0
TCGA-EJ-5506-01	0.0506393	0	0.0110029	0.113242	0	0.344086	0.0241181	0.0465081	0	0	0.00145519	0	0.00405507	0	0.162976	0.0884669	0.0568395	0	0.0966107	0	0	0	0.38	0.0184022	1.09779	0	1381	0	15.82	0	-973	1	2.86147	0	0
TCGA-EJ-5507-01	0.0273203	0	0	0.0783717	0	0.280353	0.048516	0.00780322	0.0121984	0	0	0.0155781	0	0.065509	0.217081	0.0509923	0.0915295	0	0.104748	0	0	0	0.28	0.0407611	1.09108	1	1457	0	23.56	0	-560	1	2.78214	1.21984	1
TCGA-EJ-5508-01	0.0919331	0	0.029039	0.105648	0	0.266043	0.00951117	0.0435141	0	0	0	0.0173094	0.00545791	0.150831	0.0859201	0.0670768	0.0456393	0	0.0810926	0	0	0.00098409	0.05	0.136449	1.02996	1	1965	0	22.83	0	-289	1	2.92377	0	0
TCGA-EJ-5509-01	0.100583	0	0.0293155	0.0680321	0	0.125046	0	0.0215318	0.0427775	0	0	0.0181538	0	0.31435	0.0569873	0.0944771	0.0299663	0	0.0987797	0	0	0	0.01	0.205978	1.00505	1	1464	0	24.89	0	-216	1	2.85213	4.27775	1
TCGA-EJ-5510-01	0.0263238	0	0.0151078	0.170402	0	0.274283	0	0.0108765	0.00274152	0	0	0.0818739	0.0396	0.0710464	0.0526258	0.0248759	0.0277566	0.0121022	0.189987	0	0.000397243	0	0.05	0.148998	1.03351	1	1887	0	20.86	0	-521	1	2.45813	0.274152	0
TCGA-EJ-5511-01	0.0389865	0	0.021011	0.0521078	0	0.271353	0	0.0340287	0	0	0	0.0198189	0.0289389	0.0232957	0.0761656	0.153119	0.0741303	0	0.207045	0	0	0	0.55	-0.00141589	1.07488	0	1476	0	20.46	0	-1187	0	1.83586	0	0
TCGA-EJ-5512-01	0.071932	0	0.0655886	0.0993815	0	0.337449	0	0.0294557	0	0	0	0.0537635	0.0211633	0.0650904	0.0911738	0	0.0341955	0	0.130807	0	0	0	0.15	0.0832769	1.06084	0	1733	0	12.7	0	-1151	0	1.52965	0	0
TCGA-EJ-5514-01	0.0698991	0	0.0147941	0.0221676	0	0.319384	0.0159959	0.0437497	0	0	0	0.0174205	0.00201153	0.0399324	0.0833293	0.198577	0.0406783	0.00130525	0.130755	0	0	0	0.07	0.119721	1.03143	1	1829	0	25.83	0	-309	1	3.0479	0	0
TCGA-EJ-5515-01	0.0148579	0	0.00572169	0.0622477	0	0.241258	0	0	0	0.0103925	0	0.09153	0.0485068	0.0720705	0.104444	0.0502371	0.00166712	0	0.284675	0	0.012392	0	0.38	0.0178101	1.08825	0	1832	0	13.34	0	-1098	0	2.14479	0	0
TCGA-EJ-5516-01	0.0760337	0	0.00930133	0.0761881	0	0.318178	0.0310033	0.0325968	0	0	0	0	0.0111144	0	0.106611	0.163937	0.0559162	0	0.110067	0	0	0.00905321	0.26	0.0470244	1.0641	1	1889	0	18.4	0	-320	1	2.51954	0	0
TCGA-EJ-5517-01	0.102808	0	3.92e-05	0.108059	0	0.398914	0.010844	0.0231789	0	0.0262668	0	0.0144278	0.00087844	0.0570801	0.0614008	0.0691094	0.0117441	0.0197489	0.0955008	0	0	0	0.17	0.073324	1.07149	1	1889	0	13.7	0	-507	0	1.92167	0	0
TCGA-EJ-5518-01	0.0303907	0	0	0.0834201	0	0.327804	0	0.0244148	0	0	0	0.00509562	0.00975482	0.00820467	0.0981057	0.216931	0.0874198	0	0.108459	0	0	0	0.15	0.0822208	1.05159	0	2104	1	24.96	0	-727	0	2.14611	0	0
TCGA-EJ-5519-01	0	0.0144881	0.00254004	0.173732	0	0.22659	0	0.00948288	0	0	0	0.0347379	0.0567626	0.158306	0.0329441	0.125505	0	0.0164051	0.127741	0	0.0207661	0	0.66	-0.0100956	1.08867	0	1962	0	22.49	0	-1054	0	2.08095	0	0
TCGA-EJ-5521-01	0.0750419	0	0.0872314	0.0860524	0	0.186583	0	0.0493562	0.0135001	0	0	0.0369136	0.0101694	0.0439777	0.0552091	0.20039	0.0194847	0	0.136091	0	0	0	0.52	0.00364931	1.07396	0	2279	0	19.11	0	-763	0	1.98756	1.35001	1
TCGA-EJ-5522-01	0.0654402	0	0.0610298	0.103887	0	0.374153	0.0159934	0.0264355	0.0110353	0	0	0	0.0124559	0.0116535	0.0861392	0.0503366	0.0870218	0	0.0944197	0	0	0	0.08	0.111949	1.04734	1	2079	0	22.16	0	-559	1	2.5963	1.10353	1
TCGA-EJ-5524-01	0.0549882	0	0.00486086	0.0717746	0	0.367375	0	0.0358168	0	0	0	0.0328273	0.0311274	0.0520671	0.116332	0.0907599	0.00857415	0	0.13166	0	0.00183607	0	0.08	0.112218	1.04739	1	265	1	23.49	0	-332	1	2.77854	0	0
TCGA-EJ-5525-01	0.110705	0	0	0.00670645	0	0.314106	0	0.0311899	0.00198311	0.0116494	0	0.0175236	0.0163402	0.107902	0.0652875	0.160871	0.0843708	0	0.0713649	0	0	0	0.24	0.0564298	1.05541	0	546	1	28.81	1	-909	0	1.74124	0.198311	0
TCGA-EJ-5526-01	0.139631	0	0.110462	0.0761533	0	0.269628	0.0120472	0.00963434	0	0	0	0.00957757	0	0.0676851	0.0505346	0.108876	0.0511434	0	0.0924918	0	0	0.00213473	0	0.258504	0.979717	0	537	1	20.53	0	-596	1	2.86399	0	0
TCGA-EJ-5527-01	0.0730459	0	0.00382718	0.155016	0	0.216586	0	0.00667606	0	0	0	0.0769018	0.0407844	0.0836689	0.0466455	0.108995	0	0.0116833	0.165383	0	0.0107867	0	0.2	0.0632308	1.05892	1	1778	0	20	0	-422	1	2.58539	0	0
TCGA-EJ-5530-01	0.0579622	0	0.0374554	0.101097	0	0.210754	0	0.0891308	0	0	0	0.0288441	0.011472	0.0291252	0.0741347	0.0812374	0.0882179	0	0.190569	0	0	0	0.89	-0.0253186	1.08743	0	1832	0	20.41	0	-1129	0	1.95025	0	0
TCGA-EJ-5531-01	0.14483	0	0.134417	0.0657822	0	0.150358	0	0.0197945	0.0124248	0	0	0.0200158	0.0106752	0.229096	0.0158137	0.0654631	0.0396786	0.00529839	0.0863527	0	0	0	0	0.405166	0.914677	1	1273	0	23.26	0	-216	1	3.18534	1.24248	1
TCGA-EJ-5532-01	0.07609	0	0.00456018	0.0676631	0	0.390161	0	0.0452575	0	0	0	0.014545	0.0242353	0.0148357	0.0720839	0.118078	0.0289368	0.013927	0.126931	0	0	0.00269551	0.35	0.0219596	1.08203	0	1828	0	16.92	0	-1049	0	1.86925	0	0
TCGA-EJ-5542-01	0.140678	0	0.107556	0.0634025	0	0.34383	0.0243294	0.00310329	0	0	0	0	0.00984993	0	0.0564554	0.0757643	0.103335	0	0.0712961	0	0	0.000401165	0.06	0.126886	1.0395	0	1513	0	16.04	0	-908	0	2.31608	0	0
TCGA-EJ-7115-01	0.0661566	0	0.00161757	0.121065	0	0.270077	0.00514604	0.0390064	0.0166601	0	0	0.00300878	0.0206129	0	0.0629175	0.16203	0.0290599	0	0.202642	0	0	0	0.42	0.01297	1.07942	0	2687	0	19.56	0	-978	0	2.07567	1.66601	1
TCGA-EJ-7123-01	0.0531167	0	0.011263	0.115496	0	0.197868	0.00365976	0.0379522	0.0320022	0	0	0.0114652	0.00792848	0.0908615	0.0645463	0.170698	0.019017	0.0154022	0.16859	0	0	0.000133474	0.81	-0.0211241	1.08502	0	2572	0	16.66	0	-1122	0	1.53648	3.20022	1
TCGA-EJ-7125-01	0.0975335	0	0.0105074	0.0924497	0	0.264991	0	0.0467869	0	0	0	0.0340237	0.00149212	0.0670908	0.09416	0.123342	0.0336431	0	0.133979	0	0	0	0.23	0.0599326	1.05907	0	2850	0	16.31	0	-643	0	2.14353	0	0
TCGA-EJ-7218-01	0.00183926	0.0449102	0.0157742	0.0645823	0	0.198289	0	0.0234711	0.00140369	0	0	0.0707848	0.0453064	0.16616	0.0814607	0.0620072	0.0134998	0	0.205615	0	0.00489589	0	0.26	0.0477596	1.06136	0	2542	0	18.04	0	-928	0	1.79196	0.140369	0
TCGA-EJ-7312-01	0.115746	0	0.0421032	0.0511978	0	0.225289	0	0.00104656	7.06e-05	0	0	0.00829285	0.0149435	0.122757	0.00475461	0.14892	0.000799954	0	0.264079	0	0	0	0.33	0.0264423	1.07263	0	1099	0	18.2	0	-1022	0	1.82879	0.00706	0
TCGA-EJ-7314-01	0	0	0.0106269	0.211066	0	0.204692	0	0	0	0	0	0.0607418	0.0619035	0.144357	0.0449517	0	0.0122742	0.030838	0.189589	0	0.0289593	0	0.93	-0.0303633	1.10327	0	1150	0	14.85	0	-1146	0	1.44153	0	0
TCGA-EJ-7315-01	0.0803357	0.0905855	0.0217985	0.133837	0	0.215367	0.00309846	0.027934	0.0748374	0	0	0.0658764	0.000978686	0.0507803	0.0473403	0.06104	0.0132617	0.00996944	0.102959	0	0	0	0.03	0.170343	1.02423	1	1008	0	31.53	1	319	1	3.45937	7.48374	1
TCGA-EJ-7317-01	0.017909	0	0	0.0731861	0	0.219126	0	0.0585973	0	0	0	0.0541837	0.0819429	0	0.0476066	0.164884	0.0505895	0.00593578	0.226039	0	0	0	0.96	-0.0325269	1.08989	0	771	0	13.34	0	-1317	0	1.20849	0	0
TCGA-EJ-7318-01	0.012844	0.00547166	0	0.119153	0	0.231707	0.0129351	0.0187601	0.0262577	0	0	0.0464491	0.0291617	0.00864539	0.149703	0.113474	0.0513774	0	0.174062	0	0	0	0.26	0.0477026	1.07383	1	380	1	23.26	0	-560	1	2.44413	2.62577	1
TCGA-EJ-7321-01	0.141143	0	0.109005	0.141748	0	0.224559	0.0201877	0.0644069	0.016163	0	0	0.0248755	0	0.0373138	0.081132	0.0323567	0.0681706	0.00170058	0.0372379	0	0	0	0.04	0.163938	1.03214	1	824	0	19.75	0	-540	0	2.32316	1.6163	1
TCGA-EJ-7325-01	0.0159001	0.0155609	0.0422211	0.113804	0	0.175976	0	0.0479997	0.0142261	0	0	0.0644246	0.00163134	0.188431	0.00430527	0.139225	0.0131368	0.00436047	0.158799	0	0	0	0.31	0.0325418	1.07093	0	1070	0	17.44	0	-1041	0	1.19529	1.42261	1
TCGA-EJ-7327-01	0.000923098	0	0.00165066	0.0885957	0	0.244931	0	0	0	0	0	0.0672795	0.0218084	0.0977065	0.0931638	0.121407	0.0101465	0	0.247136	0	0.00525213	0	0.66	-0.0107727	1.09346	0	923	0	24.44	0	-792	1	2.90097	0	0
TCGA-EJ-7328-01	0.0870928	0	0.0169189	0.158042	0	0.28323	0.00264062	0	0.0159442	0	0	0.0441613	0.0417769	0.0612745	0.100203	0.0470951	0.0362175	0	0.105402	0	0	0	0.01	0.206585	1.00519	1	842	0	28.37	1	195	1	2.82881	1.59442	1
TCGA-EJ-7330-01	0.0997701	0	0.00562831	0.133104	0	0.247942	0	0.0620436	0	0	0	0.017563	0.0578055	0	0.0611782	0.111827	0.0233305	0.0304756	0.130118	0.012877	0	0.00633774	0.58	-0.00411477	1.08434	0	191	0	22.18	0	-975	1	2.5576	0	0
TCGA-EJ-7331-01	0.0643085	0	0.0340043	0.0683491	0	0.257408	0	0.0174031	0	0	0	0.0198881	0.0398735	0.0874491	0.0792999	0.0739282	0.0197064	0	0.216102	0	0	0.0222806	0.06	0.125848	1.0286	1	742	0	21.55	0	-528	1	2.5334	0	0
TCGA-EJ-7781-01	0.00485965	0.0101981	0.0539652	0.0960396	0	0.181692	0	0	0.000212575	0	0	0.0595483	0.0552954	0.176625	0.0728863	0.0606372	0.00601497	0	0.222026	0	0	0	0.06	0.132879	1.02838	0	1073	0	22.61	0	-597	1	2.63338	0.0212575	0
TCGA-EJ-7782-01	0.0353779	0	0	0.0148632	0	0.339799	0.00408213	0.0263914	0.0287167	0	0	0	0	0.0974259	0.097352	0.107007	0.122314	0	0.126672	0	0	0	0.34	0.0249009	1.07151	0	1167	0	26.3	0	-856	0	2.34998	2.87167	1
TCGA-EJ-7783-01	0.0927087	0	0.106911	0.13386	0	0.247734	0	0.0480324	0	0	0	0.0279966	0.0323054	0.0206203	0.0342167	0.048438	0.0696333	0.0100226	0.10496	0	0	0.0225605	0.01	0.212852	0.999827	0	787	0	24.35	0	-791	1	2.77564	0	0
TCGA-EJ-7784-01	0.0823784	0	0.0180438	0.130727	0	0.373611	0.00729884	0.0347718	0	0	0	0	0.0019108	0.0184754	0.105729	0.101814	0.059299	0.00359303	0.0623485	0	0	0	0.69	-0.0131322	1.10657	0	781	0	20.72	0	-1019	0	2.24154	0	0
TCGA-EJ-7785-01	0.136548	0	0.228749	0.061255	0	0.14213	0	0.0369123	0	0	0	0.0221063	0.0172089	0.0570597	0.0396072	0.0356073	0.0950057	0	0.116962	0	0	0.0108479	0	0.33965	0.952459	1	1177	0	26.6	0	-348	1	3.21002	0	0
TCGA-EJ-7786-01	0.118618	0	0.0342224	0.0706116	0	0.339777	0.0141694	0.0435672	0	0	0	0.00531416	0.0126897	0.0128416	0.0685734	0.113311	0	0	0.151637	0	0	0.0146681	0.47	0.00595675	1.08558	0	1096	0	17.23	0	-1080	0	1.83848	0	0
TCGA-EJ-7788-01	0.0390583	0	0	0.103799	0	0.334592	0	0.0202645	0	0	0	0.0243412	0.0168412	0	0.0743429	0.137138	0.120874	0	0.128749	0	0	0	0.26	0.0492256	1.06448	0	859	0	21.41	0	-801	0	2.05275	0	0
TCGA-EJ-7789-01	0.0133863	0.0442289	0	0.0405571	0	0.20437	0	0.0205058	0.0126002	0	0	0.00940499	0.00437105	0	0.0427786	0.263728	0.0930858	0	0.250983	0	0	0	0.91	-0.027242	1.08672	0	1105	0	21.89	0	-1173	0	1.95574	1.26002	1
TCGA-EJ-7791-01	0.163846	0	0.0826646	0.0534735	0	0.241214	0	0.0708394	0	0	0	0.0301996	0.00473557	0.0307739	0.0457493	0.105372	0.0405865	0.000241667	0.129014	0	0	0.00129009	0	0.295932	0.963298	0	1118	0	22.89	0	-645	1	2.8102	0	0
TCGA-EJ-7792-01	0.0750318	0	0.0385239	0.0675346	0	0.269962	0	0.0552797	0.0247973	0	0	0.0484316	0.0189821	0.0549386	0.0354902	0.0928271	0.0276451	0.0043141	0.186242	0	0	0	0.01	0.212038	0.997218	1	1396	0	25.96	0	-64	1	3.27147	2.47973	1
TCGA-EJ-7793-01	0	0.00046959	0	0.0397202	0	0.314874	0	0	0	0	0	0.0505607	0.00643064	0.228755	0.0772449	0.0312693	0.00919562	0	0.24148	0	0	0	0.38	0.0177561	1.08876	0	114	0	12.63	0	-1243	0	1.70378	0	0
TCGA-EJ-7794-01	0.112809	0	0.146449	0.0483518	0	0.145812	0.0147266	0.0253938	0.00443278	0	0.00208552	0	0.0264049	0.135905	0.0321395	0.0867326	0.0510162	0	0.151188	0	0	0.0165536	0.01	0.198928	1.00383	1	1306	0	23.06	0	-445	1	2.94921	0.443278	1
TCGA-EJ-7797-01	0.0720232	0	0.0115921	0.110339	0	0.270447	0.0279376	0.0316671	0	0	0	0.000452933	0.0167654	0.0301295	0.105148	0.0778946	0.0449943	0	0.20061	0	0	0	0.24	0.0571297	1.06197	0	983	0	19.38	0	-838	0	2.04773	0	0
TCGA-EJ-8468-01	0.122244	0	0.0273948	0.0900354	0	0.309765	0.0105828	0.02329	0	0	0	0.0250974	0.014192	0.0203103	0.0429458	0.1461	0.0758114	0	0.076912	0.0042822	0	0.011037	0.17	0.0694748	1.05378	1	2347	0	25.76	0	-289	1	2.88752	0	0
TCGA-EJ-8469-01	0.122941	0	0.0449026	0.0944273	0	0.150236	0	0.0993069	0	0	0	0.0370236	0.000929417	0.0994061	0.0633916	0.0894951	0.10978	0	0.0867042	0	0	0.00145604	0.91	-0.0269522	1.0852	0	1925	1	23.38	0	-1071	0	1.64628	0	0
TCGA-EJ-8470-01	0.0616671	0	0.0232238	0.119892	0	0.270245	0.0397025	0.0756563	0	0	0	0	0	0.136978	0.138459	0.0461602	0.0538135	0	0.0342025	0	0	0	0	0.220678	1.00276	1	1159	0	31.66	1	673	1	3.50043	0	0
TCGA-EJ-8472-01	0.0590921	0	0.0170486	0.120529	0	0.179791	0	0.0638076	0.00553632	0	0	0.0861733	0.031755	0.141279	0	0.129684	0	0.0148138	0.15049	0	0	0	0.53	0.00197168	1.08305	0	196	1	22.09	0	-1223	0	1.77676	0.553632	1
TCGA-EJ-8474-01	0.140433	0	0.0767554	0.0588764	0	0.222098	0	0.0419469	0	0	0	0.0293043	0	0.101849	0.0526694	0.142813	0.0309433	0	0.102312	0	0	0	0.1	0.104191	1.0395	0	766	0	20.44	0	-984	0	1.88028	0	0
TCGA-EJ-A46B-01	0.0259657	0	0.018768	0.050723	0	0.408133	0	0	0	0	0	0.0375624	0.0170287	0.0823694	0.0418858	0.112071	0.0212391	0	0.184254	0	0	0	0.5	0.00467113	1.08584	0	657	0	17.64	0	-1274	0	1.68708	0	0
TCGA-EJ-A46D-01	0.0699405	0	0.0770721	0.185206	0	0.20323	0	0.0177173	0	0	0	0.0325102	0.0199948	0	0.030187	0.10982	0.115023	0	0.139299	0	0	0	0.53	0.00270665	1.07851	0	626	0	22.27	0	-996	0	2.08765	0	0
TCGA-EJ-A46E-01	0.0369966	0	0.0266782	0.189321	0	0.213935	0	0.0972706	0	0	0	0.00725208	0.0274725	0	0.0383541	0.096655	0.0982603	0	0	0.136524	0.0312788	0	0.34	0.0242528	1.08224	0	524	0	25.23	0	-733	1	2.66869	0	0
TCGA-EJ-A46F-01	0.0567115	0.0301527	0.0238856	0.156137	0	0.104017	0	0.106557	0	0	0	0.0787939	0.00571341	0.118521	0.0513967	0.105499	0.0214902	0.0126225	0.128504	0	0	0	0.99	-0.0396678	1.09687	0	215	1	18.78	0	-1354	0	1.6477	0	0
TCGA-EJ-A46G-01	0.0414065	0	0.0015815	0.092705	0	0.32298	0.00365838	0.0231044	0.041998	0	0	0.0522573	0.0113565	0.0131411	0.16822	0.103693	0.032519	0	0.0913785	0	0	0	0.26	0.0456679	1.08901	0	668	0	28.46	1	-739	0	2.12871	4.1998	1
TCGA-EJ-A46H-01	0.1454	0	0.236506	0.131909	0	0.274662	0	0.0201871	0	0	0	0.0702068	0.0208298	0.00583168	0.00563516	0.0297758	0	0.0242866	0.0285177	0.000461513	0.00579066	0	0	0.424836	0.916862	1	724	0	30.56	1	-196	1	3.55306	0	0
TCGA-EJ-A46I-01	0.0790876	0	0.113588	0.131398	0	0.306188	0.0167284	0.0230274	0.0242515	0	0.0146059	0	0.00920864	0	0.0698741	0.0603659	0.0737762	0	0.0779	0	0	0	0.1	0.0989172	1.05547	0	668	0	22.57	0	-1073	1	2.42513	2.42515	1
TCGA-EJ-A65B-01	0	0.0456334	0.0052646	0.0364048	0	0.125845	0	0.0314802	0	0	0	0.0771549	0	0.321526	0.0127031	0.140011	0.0102091	0.0268371	0.166932	0	0	0	0.04	0.159668	1.02967	0	710	0	23.99	0	-732	0	2.09886	0	0
TCGA-EJ-A65D-01	0.0114781	0	0.0966727	0.073736	0	0.154862	0	0.0920347	0	0.00873241	0	0.0032984	0	0.240746	0.0863373	0.0497119	0	0	0.18239	0	0	0	0.93	-0.0323152	1.09945	0	393	0	22.54	0	-1765	0	0.56343	0	0
TCGA-EJ-A65E-01	0.00197019	0.00838359	0.00708494	0.145353	0	0.225166	0	0.0285768	0	0.0350556	0	0.0636689	0.00993676	0.0993296	0.0422905	0.145128	0	0.00286502	0.184664	0	0.00052781	0	0.69	-0.0128901	1.09596	0	417	0	19.37	0	-1200	0	1.85521	0	0
TCGA-EJ-A65F-01	0.0625807	0	0.00657957	0.179191	0	0.235833	0	0.0159768	0.0108293	0	0	0.0582108	0.0126698	0.0546553	0.0436937	0.101188	0.0657857	0	0.140695	0.0121112	0	0	0.2	0.0639258	1.06144	0	75	1	25.55	0	-690	0	2.25702	1.08293	1
TCGA-EJ-A65G-01	0.106396	0	0.0649504	0.106247	0	0.106125	0	0.0841595	0	0	0	0.0614928	0.0284078	0.0193133	0.0336393	0.10799	0.0113291	0	0.257312	0	0	0.0126388	0.34	0.0246525	1.07335	0	666	0	13.77	0	-1345	0	1.33149	0	0
TCGA-EJ-A65J-01	0.081681	0	0.00362276	0.043826	0	0.276684	0.000873862	0.0496501	0	0	0	0	0.00727289	0	0.0973163	0.355315	0	0	0.0811881	0	0.00257021	0	0.81	-0.0212568	1.09366	0	451	0	20.81	0	-875	0	1.85716	0	0
TCGA-EJ-A65M-01	0.0600428	0	0.0911396	0.139383	0	0.159962	0.00116801	0.0245866	0.00369216	0	0	0.0192035	0	0.0752551	0.0476032	0.142287	0.0506313	0	0.185046	0	0	0	0.11	0.0894976	1.04158	1	230	0	20.29	0	-568	0	2.11051	0.369216	0
TCGA-EJ-A6RA-01	0.034215	0	0.0298326	0.0725462	0	0.263927	0	0	0.010009	0	0	0.0362792	0.0229148	0.114049	0.11767	0.0744164	0.0154425	0	0.208699	0	0	0	0.24	0.0575376	1.06142	0	353	1	20.31	0	-860	0	2.19911	1.0009	1
TCGA-EJ-A6RC-01	0.148286	0	0.06464	0.0855922	0	0.349579	0	0.0438723	0.0103438	0.00176059	0	0.0606446	0.0283993	0.0322322	0.0477081	0.061018	0	0	0.0659234	0	0	0	0	0.289867	0.973769	1	873	0	28.85	1	-21	1	3.11804	1.03438	1
TCGA-EJ-A7NF-01	0.00245727	0	0.065028	0.112505	0	0.227274	0.00932794	0.025367	0	0	0	0.0394863	0	0.293544	0.0745042	0.0644594	0.0110934	0	0.0749536	0	0	0	0.15	0.0812459	1.06195	0	250	0	16.02	0	-1168	0	1.09865	0	0
TCGA-EJ-A7NG-01	0.210078	0	0.183911	0.056839	0	0.211067	0	0	0	0	0	0.0625046	0.0222406	0.0589897	0.011052	0.0130329	0	0	0.170285	0	0	0	0	0.302159	0.977217	0	432	0	22.8	0	-890	1	2.739	0	0
TCGA-EJ-A7NH-01	0.108673	0	0.0648085	0.195996	0	0.20662	0	0.00745027	0	0	0	0.042916	0.0176936	0	0.0715614	0.0934651	0.0156643	0	0.175151	0	0	0	0.35	0.0219964	1.0825	0	474	0	22.33	0	-1041	0	1.93807	0	0
TCGA-EJ-A7NJ-01	0.0364398	0	0.00777529	0.233241	0	0.180584	0	0.0603702	0.00777361	0	0	0.0520161	0.0317901	0.10445	0.149244	0.000594363	0.0127201	0	0.111423	0	0.0115778	0	0.11	0.0911942	1.06912	0	197	0	23.5	0	-674	1	2.77878	0.777361	1
TCGA-EJ-A7NK-01	0.0551118	0	0.0148323	0.120996	0	0.311204	0.00693643	0.0470211	0.00641849	0	0.00182859	0.0207199	0.0115701	0	0.112353	0.113076	0.0629926	0.0102533	0.104686	0	0	0	0.28	0.0365453	1.0777	0	476	0	22.72	0	-1046	1	3.01369	0.641849	1
TCGA-EJ-A7NM-01	0.141845	0	0.0648671	0.132191	0	0.169096	0.00740449	0.083552	0.0813597	0	0	0.0352262	0.00654725	0.0603741	0.0463813	0.0607066	0.0492022	0	0.0612472	0	0	0	0	0.336772	0.947467	1	128	0	35.58	1	29	1	3.43516	8.13597	1
TCGA-EJ-A7NN-01	0.0689214	0.021523	0.123612	0.0880704	0	0.205803	0	0	0.00482247	0	0	0.0805545	0.0125698	0.0591803	0.0518729	0.0782243	0.00083953	0	0.204007	0	0	0	0	0.237786	0.990065	1	197	1	28.52	1	-447	1	2.70621	0.482247	1
TCGA-EJ-A8FN-01	0.0571898	0.0119656	0.00141157	0.112395	0	0.24145	0	0.0712697	0	0	0	0.047492	0.0200428	0.201667	0.0742461	0.0755797	0	0	0.085291	0	0	0	0.11	0.0957327	1.05202	1	329	0	22.86	0	-491	0	2.35066	0	0
TCGA-EJ-A8FO-01	0.0600259	0	0.028863	0.044703	0	0.209625	0	0.0187661	0	0	0	0.0310936	0.00996075	0.202847	0.0693128	0.115533	0.00235466	0	0.206916	0	0	0	0.32	0.0298235	1.06906	0	282	0	22.09	0	-1187	0	1.99532	0	0
TCGA-EJ-A8FP-01	0.0560018	0	0.0164351	0.163816	0	0.216327	0.00421916	0.0566371	0	0	0	0.0432015	0.0111557	0	0.0527431	0.161582	0.0920413	0.00147833	0.124362	0	0	0	0.11	0.0921077	1.04544	1	117	1	23.25	0	-562	1	2.48213	0	0
TCGA-EJ-A8FS-01	0.0412393	0	0.00686116	0.135961	0	0.157672	0.0505687	0.0213815	0	0.00150917	0	0.0396273	0.000787983	0.169935	0.0461463	0.12215	0.0189597	0	0.187201	0	0	0	0.91	-0.0269456	1.08937	0	216	1	17.56	0	-1246	0	1.46646	0	0
TCGA-EJ-A8FU-01	0.0255981	0	0.00961	0.12019	0	0.334867	0	0.0295596	0	0	0	0.0268727	0.0330652	0	0.0941885	0.0677348	0.0463647	0	0.210006	0	0	0.00194359	0.11	0.0906143	1.05761	0	138	0	25.16	0	-614	1	2.444	0	0
TCGA-EJ-AB20-01	0.0182372	0	0.00230618	0.21421	0	0.26365	0	0.10226	0	0.00312335	0	0.18081	0.0251987	0	0.0262775	0.0814015	0.0193635	0.0105355	0.0305959	0.0220301	0	0	0.06	0.127911	1.08563	1	131	0	23.72	0	-147	1	2.63775	0	0
TCGA-EJ-AB27-01	0.172939	0	0.0784055	0.0759935	0	0.240595	0	0.119486	0.0155253	0	0	0.0255366	0	0.0690065	0.0702158	0.00923715	0.00101079	0.0101263	0.111923	0	0	0	0.01	0.202939	1.01413	1	145	0	24.14	0	-381	1	3.02102	1.55253	1
TCGA-FC-7708-01	0.00141	0.0135846	0.014491	0.0928964	0	0.268753	0	0	0	0	0	0.0642927	0.0456576	0.133625	0.0957647	0	0.0568921	0	0.207148	0	0.00548487	0	0.11	0.0971486	1.04699	1	864	0	28.87	1	-517	0	2.27033	0	0
TCGA-FC-7961-01	0.0257706	0	0.0024845	0.110457	0	0.344837	0.010079	0	0	0	0.00951695	0	0.029478	0	0.0465744	0.225636	0.0228634	0.0153599	0.156944	0	0	0	0.33	0.026697	1.07404	0	469	0	28.11	1	-730	0	1.80149	0	0
TCGA-FC-A4JI-01	0.0482269	0	0.0071683	0.301506	0	0.0192635	0.153468	0.0691983	0.0201657	0	0.0786359	0	0.0116132	0.0702052	0.0399449	0.0802618	0	0.0460536	0.0469242	0	0	0.00736431	0.56	-0.00285206	1.09887	0	877	0	21.32	0	-948	0	1.48517	2.01657	1
TCGA-FC-A5OB-01	0.0310355	0	0	0.0160693	0	0.224122	0	0.008681	0	0	0.0130196	0.0110785	0.070352	0	0.0332321	0.348049	0.0478215	0.0636366	0.132903	0	0	0	0.99	-0.049903	1.09311	0	680	0	11.54	0	-1443	0	1.0633	0	0
TCGA-FC-A66V-01	0.0147237	0	0.000331562	0.0153747	0	0.306338	0	0.0359378	0.0013276	0	0	0.023534	0.0180315	0.180207	0.0551762	0.0909376	0.0318582	0	0.226223	0	0	0	0.15	0.0817699	1.05296	0	524	0	23.42	0	-659	1	3.3948	0.13276	0
TCGA-FC-A6HD-01	0.0503753	0	0.0963084	0.251009	0	0.0442924	0	0.069227	0.00945708	0.0171409	0	0.0276368	0	0.0536763	0.0154533	0.163658	0.0205446	0	0.181222	0	0	0	0.04	0.156426	1.02192	0	789	0	18.74	0	-1143	0	1.1225	0.945708	1
TCGA-FC-A8O0-01	0.0520126	0	0.00701545	0.0308468	0	0.132741	0	0.0776508	0	0	0	0.0761547	0.00501229	0	0.0452639	0.127325	0	0.00831496	0.437663	0	0	0	0.04	0.153478	1.04402	0	616	0	22.54	0	-1339	1	3.24849	0	0
TCGA-G9-6329-01	0.0474413	0	0.0045564	0.182991	0	0.295172	0	0.0347064	0	0.0087786	0	0.0451304	0.00260056	0.025832	0.115123	0.0705128	0.0331155	0	0.13404	0	0	0	0.05	0.140737	1.04372	0	1266	0	16.8	0	-585	0	1.91426	0	0
TCGA-G9-6332-01	0.0626635	0	0.0406184	0.216556	0	0.184846	0.00724564	0.00789052	0	0	0	0.0160146	0	0.135646	0.087877	0.0606127	0.0740048	0	0.106025	0	0	0	0.29	0.0355381	1.07005	0	1180	1	13.45	0	-1346	0	0.727738	0	0
TCGA-G9-6333-01	0.066575	0	0.0159288	0.10636	0	0.321371	0	0.0451882	0	0	0	0.0848817	0.00788076	0	0.168761	0.0773277	0.0142183	0	0.0460147	0.04295	0.00254347	0	0.28	0.0379347	1.10237	0	2465	0	20.33	0	-682	0	1.86518	0	0
TCGA-G9-6336-01	0.00719892	0	0.0460364	0.121619	0	0.193144	0	0.0261398	0	0	0	0.0361666	0.0143614	0.151352	0.048916	0.0935568	0.0374778	0	0.224031	0	0	0	0.35	0.0232899	1.07073	0	2068	0	16.54	0	-1001	0	2.17111	0	0
TCGA-G9-6338-01	0.115507	0	0.00492989	0.106373	0	0.274811	0.024172	0.011227	0.00586007	0	0.000418457	0	0.00473932	0.106237	0.068004	0.128378	0	0	0.149343	0	0	0	0.56	-0.00230914	1.08219	0	2028	0	18.68	0	-937	0	0.657419	0.586007	1
TCGA-G9-6339-01	0.166923	0	0.0972341	0.126293	0	0.145241	0.026854	0.000477119	0	0	0	0.0346569	0.0339337	0.0865812	0.15709	0	0.00683463	0	0.103141	0	0.014741	0	0.06	0.12693	1.04756	0	1634	1	17.96	0	-948	0	1.6507	0	0
TCGA-G9-6342-01	0.128202	0	0.0237696	0.0308843	0	0.258424	0	0.00774062	0.000958205	0	0	0.0543746	0.0203985	0.290553	0.0999804	0	0.000273006	0	0.0678054	0	0.0166364	0	0.23	0.0591473	1.06987	0	1696	0	20.14	0	-1116	0	1.65177	0.0958205	0
TCGA-G9-6343-01	0	0.00149895	0.0192498	0.046383	0	0.330074	0	0	0	0	0	0.0693366	0.0111262	0.0990075	0.0453658	0.174081	0.00104383	0	0.202833	0	0	0	0.37	0.0198701	1.07741	0	2450	0	11.07	0	-1040	0	0.609342	0	0
TCGA-G9-6347-01	0.125302	0	0.087082	0.218616	0	0.149991	0.0112172	0.0464524	0.0470948	0	0	0.03691	0.00551013	0.0432589	0.0221142	0.10406	0	0.0120582	0.0903336	0	0	0	0	0.252339	0.988308	1	2089	0	27.14	1	244	1	2.56741	4.70948	1
TCGA-G9-6348-01	0.0452139	0	0.010691	0.196756	0	0.368135	0.061451	0.000693265	0	0	0.00325028	0	0.00132714	0	0.112013	0.1004	0.0465409	0	0.053528	0	0	0	0.11	0.0888235	1.07173	1	1515	0	21.21	0	-533	0	1.53283	0	0
TCGA-G9-6351-01	0.0910369	0	0.113838	0.161266	0	0.259481	0	0.0519604	0	0	0	0.024643	0.00544554	0	0.0498494	0.089431	0.041963	0	0.111085	0	0	0	0.13	0.0857234	1.06148	0	2048	0	13.77	0	-1220	0	1.34377	0	0
TCGA-G9-6353-01	0.091156	0	0.0336625	0.163973	0	0.247476	0.0176809	0.0161274	0	0	0	0.0178276	0.00974571	0	0.0250973	0.114898	0.0305274	0.00830938	0.223518	0	0	0	0.35	0.0222978	1.07826	0	1542	0	16.43	0	-1192	0	1.5349	0	0
TCGA-G9-6354-01	0.0439574	0	0.0147219	0.111079	0	0.269648	0.0245825	0.0452061	0	0	0	0.0139674	0	0.15759	0.148816	0.0791035	0.0189511	0	0.0723771	0	0	0	0.34	0.0247616	1.08719	0	2066	0	16.24	0	-1052	0	1.02504	0	0
TCGA-G9-6356-01	0.0153434	0	0.00369975	0.217182	0	0.195035	0	0.0220392	0.00247337	0	0	0.0628032	0.0245422	0.069404	0.12149	0.0693846	0.0538746	0	0.142728	0	0	0	0.1	0.102625	1.05361	1	1434	0	21.01	0	-329	1	2.60055	0.247337	0
TCGA-G9-6361-01	0.095529	0	0.00915571	0.226578	0	0.232629	0	0.0201365	0	0	0	0.0399292	0.0071341	0.0574833	0.0696046	0.101854	0.0319792	0	0.107988	0	0	0	0.96	-0.033219	1.10746	0	1415	0	17.17	0	-1091	0	0.735294	0	0
TCGA-G9-6362-01	0.0912365	0	0.00670885	0.156379	0	0.226077	0.0155725	0.00994018	0	0.003348	0	0.0455519	0.00737935	0.0132069	0.174407	0.109818	0.0289498	0	0.111426	0	0	0	0.26	0.0457163	1.08273	0	1443	0	14.22	0	-825	0	0.737038	0	0
TCGA-G9-6363-01	0.0890721	0	0.0150095	0.0814879	0	0.365915	0.0118644	0.0355119	0	0.00940954	0	0.021574	0	0.0315346	0.122844	0.0875947	0.0347188	0	0.0934637	0	0	0	0.56	-0.00209305	1.09862	0	1378	0	17.61	0	-799	0	1.18407	0	0
TCGA-G9-6364-01	0.105108	0	0.0622584	0.0663086	0	0.199787	0	0.0120004	0.00303174	0	0	0.0398783	0	0.196396	0.100365	0.0611249	0.0404653	0	0.113276	0	0	0	0.11	0.0958757	1.04454	0	1198	0	13.97	0	-1042	0	1.19923	0.303174	0
TCGA-G9-6365-01	0.00898382	0	0.00147431	0.1627	0	0.238942	0	0.0265506	0	0	0	0.10227	0.0113622	0.106336	0.0969626	0	0.0563858	0	0.185738	0	0.00229466	0	0.26	0.0478343	1.08193	0	1363	0	19.59	0	-823	0	1.95135	0	0
TCGA-G9-6366-01	0.102072	0	0.0426499	0.193096	0	0.204363	0.0236999	0.049334	0	0	0	0.0317885	0.000249285	0.0596819	0.12642	0.0356116	0.00695555	0.00360977	0.120467	0	0	0	0.45	0.007496	1.09678	0	1947	0	15.02	0	-1187	0	1.03167	0	0
TCGA-G9-6367-01	0.0521884	0	0.0643954	0.149925	0	0.266106	0	0.0137368	0	0	0	0.0810972	0.0204421	0.0462589	0.0807032	0.0477037	0.0254392	0	0.152005	0	0	0	0.15	0.0780565	1.06106	0	1222	0	15.24	0	-920	0	1.70347	0	0
TCGA-G9-6369-01	0	0.00258639	0.00723559	0.135822	0	0.245805	0.0295615	0.0092068	0.00267979	0	0	0.0717374	0.00774515	0	0.0902265	0.252802	0.0251844	0	0.119408	0	0	0	0.99	-0.0413585	1.10523	0	1215	0	9.91	0	-1223	0	1.62157	0.267979	0
TCGA-G9-6370-01	0.0748254	0	0.0560196	0.167823	0	0.208709	0.0117197	0.033021	0	0	0	0.0233935	0.00444314	0	0.0492819	0.0944757	0.11329	0.00280419	0.160194	0	0	0	0.11	0.0878277	1.04526	0	1156	0	18.64	0	-715	1	3.01722	0	0
TCGA-G9-6371-01	0.0474189	0	0.0291547	0.171976	0	0.249969	0	0.0392246	0.0325379	0	0	0.0244484	0.00817579	0.0969964	0.108206	0.0701285	0	0	0.121764	0	0	0	0.42	0.00986192	1.09231	0	1226	0	13.37	0	-1197	0	1.20962	3.25379	1
TCGA-G9-6373-01	0.0987642	0	0.0685962	0.114072	0	0.245218	0.0114441	0.0673672	0.0554429	0.00653481	0	0.0235763	0	0.0353578	0.0974753	0.0881688	0.0211708	0	0.0668118	0	0	0	0.02	0.171567	1.02401	1	811	0	17.2	0	-547	0	1.16864	5.54429	1
TCGA-G9-6377-01	0.0897661	0	0	0.203964	0	0.220959	0.0272359	0.0392523	0.0198134	0	0	0.00402123	0	0.103278	0.079566	0.0843909	0.0123421	0.0219705	0.0934405	0	0	0	0.24	0.0556088	1.07012	0	958	0	18.73	0	-667	0	1.21189	1.98134	1
TCGA-G9-6378-01	0.0735425	0	0.00949053	0.0734134	0	0.360495	0	0.053458	0	0	0	0.0385197	0.00681015	0	0.100444	0.0816948	0.0393072	0	0.162825	0	0	0	0.26	0.0455777	1.07697	0	1155	0	15.14	0	-959	0	1.56935	0	0
TCGA-G9-6379-01	0.0473916	0	0.0332167	0.268761	0	0.119795	0	0.0480521	0.0190447	0.0178751	0	0.0324192	0.00385715	0.0662544	0.0691022	0.106909	0.0422397	0	0.125082	0	0	0	0	0.238085	0.9904	1	1778	0	33.18	1	334	1	2.99134	1.90447	1
TCGA-G9-6384-01	0.0957847	0	0.0615575	0.123062	0	0.259737	0.00433894	0.0494432	0.0140822	0	0	0.0160922	0	0.0210466	0.135758	0.0500813	0.0602389	0	0.108778	0	0	0	0.15	0.0801453	1.06224	0	765	0	18.59	0	-743	1	2.55544	1.40822	1
TCGA-G9-6385-01	0.0382214	0	0.00920071	0.127609	0	0.254002	0	0.056003	0	0	0	0.0353389	0.026417	0.0732168	0.0666765	0.0649533	0.0479561	0	0.200405	0	0	0	0.39	0.0161678	1.07874	0	830	0	15.95	0	-999	0	1.81317	0	0
TCGA-G9-6494-01	0.0667503	0	0.0266433	0.0920162	0	0.286524	0	0.0549608	0	0	0	0.0426659	0.00330542	0	0.0771353	0.142295	0.0548434	0.0108551	0.142005	0	0	0	0.33	0.0296478	1.07143	0	1771	0	14.69	0	-1144	0	1.73729	0	0
TCGA-G9-6496-01	0.0339204	0	0.0801771	0.0956331	0	0.237262	0	0.0314798	0	0	0	0.0410352	0.00121926	0.03048	0.0978898	0.217212	0.0177036	0	0.115988	0	0	0	0.66	-0.0107802	1.08406	0	1726	0	18.49	0	-1003	0	0.955579	0	0
TCGA-G9-6498-01	0.0807497	0.0717696	0.0242232	0.184102	0	0.184422	0.0157351	0.0203599	0.114179	0	0	0.0442198	0	0.041971	0.0344143	0.0756464	0	0.0398065	0.0684029	0	0	0	0	0.280475	0.976856	1	1342	1	21.77	0	151	0	1.61147	11.4179	1
TCGA-G9-6499-01	0.108932	0	0.0280012	0.230242	0	0.215368	0.022264	0.0467035	0.000268685	0	0.00305035	0	0.0154612	0.0145178	0.0555531	0.13699	0.0690186	0	0.0448713	0.00875789	0	0	0.33	0.0286288	1.07993	0	1543	0	17.87	0	-818	0	1.36929	0.0268685	0
TCGA-G9-7509-01	0.113141	0	0.067162	0.176099	0	0.253923	0	0.0378972	0	0	0	0.0289942	0.00686079	0	0.0485372	0.0702174	0.0483105	0.00265968	0.146198	0	0	0	0.61	-0.00809056	1.09757	0	1610	0	16.03	0	-1311	0	1.61092	0	0
TCGA-G9-7510-01	0.100532	0	0.12026	0.0634676	0	0.194484	0	0.0482723	0.00708144	0	0	0.0203609	0	0.145275	0.0761374	0.116342	0.0336608	0	0.0614136	0.0127126	0	0	0.01	0.183921	1.01122	0	1185	0	20.77	0	-643	0	2.26026	0.708144	1
TCGA-G9-7519-01	0.101838	0	0.0428627	0.139398	0	0.142779	0	0.0236322	0	0	0	0.0555125	0	0.0137035	0.0258596	0.240621	0	0.00177864	0.212015	0	0	0	0.41	0.0135582	1.07451	0	849	0	13.08	0	-1073	0	1.05365	0	0
TCGA-G9-7521-01	0.0648744	0	0	0.169832	0	0.389956	0.0456422	0	0	0	0	0	0.0172932	0.0223739	0.144877	0.02812	0.00248029	0	0.114551	0	0	0	0	0.23685	1.00656	1	942	0	25.41	0	153	1	2.40122	0	0
TCGA-G9-7522-01	0.0517805	0	0.0150163	0.149987	0	0.294613	0.00481259	0.0254115	0	0	0	0.0117354	0	0.0692976	0.0898586	0.0851281	0.0607088	0	0.141651	0	0	0	0.16	0.0761802	1.05719	0	1078	0	19.28	0	-831	0	1.97992	0	0
TCGA-G9-7523-01	0.0298461	0	0	0.12805	0	0.322157	0.0159126	0.0303078	0.0340011	0.0360643	0	0.0041118	0	0.0145081	0.0528693	0.135498	0.0407245	0.0471425	0.108807	0	0	0	0	0.224638	0.999154	1	857	0	21.61	0	185	0	2.16014	3.40011	1
TCGA-G9-7525-01	0.0570981	0	0.00789064	0.131516	0	0.262142	0	0.00353255	0.0147365	0	0	0.0148105	0.0119052	0	0.0435186	0.296565	0.0237516	0.00542289	0.127111	0	0	0	0.92	-0.0284476	1.09173	0	994	0	13.27	0	-936	0	1.1354	1.47365	1
TCGA-G9-A9S0-01	0.0249189	0	0	0.165806	0	0.254988	0.00953816	0.0514231	0.0385794	0.00105334	0	0.0733214	0	0.057999	0.0811869	0.0832917	0.0784622	0	0.0794324	0	0	0	0.19	0.0667203	1.07299	1	423	1	22.77	0	-568	0	2.10305	3.85794	1
TCGA-G9-A9S4-01	0.00415557	0	0.031351	0.240188	0	0.131299	0	0.0426539	0.0039712	0.0020056	0	0.0440693	0.00623024	0.127282	0.0394189	0.104624	0.00134142	0.00191385	0.218491	0	0.00100546	0	0.35	0.0235916	1.08114	0	906	0	20.32	0	-1356	0	1.0609	0.39712	0
TCGA-G9-A9S7-01	0.0822235	0	0.0159304	0.191163	0	0.223603	0.0108625	0.0388237	0.00348161	0	0	0.0233876	0.00675888	0.0739359	0.122146	0.0723078	0.0295253	0	0.105851	0	0	0	0.17	0.0700467	1.06524	0	728	0	23.97	0	-994	0	1.7677	0.348162	0
TCGA-H9-7775-01	0.0468287	0	0.00351505	0.0637927	0	0.214088	0	0.0464964	0	0	0	0.0301577	0.00591856	0.150598	0.0380961	0.113963	0.0554801	0	0.231066	0	0	0	0.39	0.0159393	1.07309	0	185	0	18	0	-1061	0	1.51687	0	0
TCGA-H9-A6BX-01	0.0479475	0	0.0110536	0.0583374	0	0.227398	0.00494163	0.0231651	0.0112128	0	0	0.0189412	0	0.283337	0.0494321	0.0781482	0.0231364	0	0.162949	0	0	0	0	0.224233	0.995948	1	941	0	30.21	1	-252	1	2.97249	1.12128	1
TCGA-H9-A6BY-01	0.0120728	0	0.0292904	0.0348778	0	0.269723	0	0.0144085	0	0.0162406	0	0.0420784	0.0166885	0.107079	0.0294387	0.0580552	0	0.0110645	0.358982	0	0	0	0.93	-0.0306841	1.11072	0	112	0	15.83	0	-1470	0	0.729695	0	0
TCGA-HC-7075-01	0.059826	0.0370059	0.0674661	0.0595704	0	0.189618	0	0.0395975	0.0332106	0	0	0.0474764	0.00283577	0.185326	0.0700064	0.0295979	0.0169989	0.012262	0.149203	0	0	0	0.23	0.0594134	1.05755	0	601	0	16.57	0	-760	0	1.84417	3.32106	1
TCGA-HC-7077-01	0.119268	0	0.0515952	0.164942	0	0.146888	0.0160477	0.0768951	0	0	0	0.0168508	0.00394935	0.148232	0.0623989	0.0814578	0.0275237	0	0.0839509	0	0	0	0.8	-0.018532	1.09056	0	2115	0	15.3	0	-1427	0	1.12134	0	0
TCGA-HC-7078-01	0.0592562	0	0.0544932	0.121459	0	0.205485	0	0.0386513	0.00131116	0.000516366	0	0.0302559	0.0124938	0.0546089	0.0582691	0.19879	0.0210472	0	0.143363	0	0	0	0.11	0.0881895	1.04214	0	1985	0	21.94	0	-586	0	2.08145	0.131116	0
TCGA-HC-7079-01	0.0792619	0.0464167	0.102322	0.0517607	0	0.159572	0.0137221	0.0871688	0.0474979	0.00875761	0	0.0179536	0	0.22694	0.0915474	0.066693	0	0.000386243	0	0	0	0	0	0.328625	0.952767	1	380	1	47.97	1	2505	1	5.16953	4.74979	1
TCGA-HC-7080-01	0.001439	0	0.0169957	0.0755413	0	0.18067	0	0	0.0168891	0	0	0.071012	0.0184182	0.0409922	0.0911355	0.0798133	0.0440141	0	0.363079	0	0	0	0.31	0.032069	1.08628	0	1106	0	22.3	0	-1180	1	2.50733	1.68891	1
TCGA-HC-7081-01	0.0750163	0	0.0380385	0.0555959	0	0.243282	0.0349024	0	0	0	0	0.0252164	0.0172674	0.0339892	0.0624677	0.195648	0.111618	0	0.106958	0	0	0	0.11	0.0967309	1.03287	1	1136	0	30.98	1	-106	1	3.44782	0	0
TCGA-HC-7209-01	0.0605436	0	0.00624608	0.179499	0	0.157477	0.015459	0.0543231	0	0	0	0.0333903	0.0152905	0.0269902	0.119643	0.087459	0.124014	0.00688235	0.112783	0	0	0	0.53	-0.000595038	1.08321	0	440	0	18.65	0	-845	0	2.23654	0	0
TCGA-HC-7210-01	0.0953714	0	0.0883975	0.105694	0	0.296505	0.00329438	0.0298604	0	0	0	0.0473161	0.0303693	0.0138228	0.0941145	0.123205	0.0150225	0	0.00635989	0.0506676	0	0	0.17	0.0695016	1.06745	1	868	0	24.69	0	-288	1	2.90198	0	0
TCGA-HC-7211-01	0	0.00103744	0.0390028	0.0591928	0	0.159939	0.0709842	0.00259906	0	0	0.0118163	0	0.12484	0.133679	0.0339238	0.0962795	0.0285825	0.040072	0.0986848	0.0718721	0	0.0274944	0.39	0.0155175	1.06506	0	1221	0	22.11	0	-579	0	2.24944	0	0
TCGA-HC-7212-01	0.0494947	0	0.0071751	0.0688381	0	0.292099	0	0.0262483	0	0	0	0.0181312	0.0199254	0.010927	0.0930461	0.104144	0.115521	0	0.189039	0	0	0.0054109	0.93	-0.030172	1.08894	0	870	0	21.68	0	-1089	0	1.76474	0	0
TCGA-HC-7213-01	0.114062	0	0.0770795	0.0508545	0	0.243026	0.000154652	0.0340264	0.0209409	0	0	0.0309683	0.0207102	0.0454812	0.0457921	0.0976722	0.102833	0.017591	0.0949365	0	0	0.00387227	0.11	0.0946385	1.03896	1	170	1	29.85	1	-578	1	2.4143	2.09409	1
TCGA-HC-7230-01	0.0681045	0	0.00828614	0.109741	0	0.159764	0.00860619	0.0191694	0	0	0	0.0301022	0	0.107397	0.0982581	0.138786	0.0344141	0	0.217371	0	0	0	0.7	-0.0143479	1.08398	0	1001	0	16.88	0	-1330	0	0.859386	0	0
TCGA-HC-7231-01	0.0668907	0	0.0870802	0.140553	0	0.295627	0.0448878	0.00322553	0	0	0	0.00492241	0	0.0972794	0.073524	0.0621505	0.0548908	0.0159237	0.0530444	0	0	0	0.01	0.192519	1.00906	1	939	0	21.13	0	-471	0	2.1889	0	0
TCGA-HC-7232-01	0.0563826	0	0.00933532	0.123059	0	0.240711	0	0	0	0	0	0.0460186	0.00781931	0.0523983	0.108368	0.141054	0.0300853	0	0.184769	0	0	0	0.42	0.011478	1.07906	0	766	1	18.86	0	-1119	0	1.58374	0	0
TCGA-HC-7233-01	0.0244735	0	0.0111208	0.16098	0	0.334842	0.0012718	0.0195903	0.000853674	0	0	0.030222	0.0168452	0.0793489	0.133747	0.115882	0.0138303	0	0.0569934	0	0	0	0.02	0.174624	1.02872	1	1355	0	25.1	0	95	1	2.97091	0.0853674	0
TCGA-HC-7736-01	0.0519351	0	0.0110036	0.0515853	0	0.377588	0.00712427	0.0288463	0	0	0	0.027028	0.0294972	0.19718	0.0611255	0.0866137	0.00738529	0.0135006	0.0451404	0.00444689	0	0	0.24	0.0587915	1.06951	0	1103	0	22.85	0	-611	1	2.59188	0	0
TCGA-HC-7737-01	0.0545793	0	0.0573614	0.146742	0	0.349267	0	0.00911597	0	0	0	0.0374685	0.00878211	0.00864274	0.0604508	0.140257	0.0534384	0.0239087	0.0299767	0.0200098	0	0	0.09	0.107644	1.05046	1	1090	0	25.7	0	-64	1	2.42059	0	0
TCGA-HC-7738-01	0.0634264	0	0.0206314	0.0978822	0	0.196649	0	0.00761605	0	0	0	0.00849538	0	0.248346	0.0598096	0.135704	0.0331768	0	0.128263	0	0	0	0.26	0.049261	1.06546	0	420	1	16.63	0	-1020	0	1.75381	0	0
TCGA-HC-7740-01	0.102155	0	0.0106387	0.058663	0	0.47303	0	0	0	0	0	0.0660776	0.0810494	0	0.0447468	0.115489	0	0	0	0.0248171	0.0187331	0.00460048	0.17	0.0693421	1.07703	0	717	0	20.31	0	-600	0	2.32905	0	0
TCGA-HC-7742-01	0.0796052	0	0.0443526	0.140781	0	0.201944	0.0143351	0.0162632	0	0	0	0.0178291	0.0144438	0.0431921	0.125147	0.0982739	0.0431702	0	0.160662	0	0	0	0.45	0.00698157	1.07922	0	938	0	20.85	0	-1163	0	1.3096	0	0
TCGA-HC-7744-01	0	0.0481319	0.00427711	0.0961738	0	0.19044	0.00663157	0.0268534	0	0	0	0.0463493	0	0.0748267	0.0346219	0.172217	0.105415	0.0066806	0.187382	0	0	0	0.56	-0.00179744	1.07361	0	531	0	17.27	0	-1229	0	1.38044	0	0
TCGA-HC-7745-01	0.0576492	0	0.00738227	0.120492	0	0.273492	0	0.0158027	0	0	0	0.0610021	0.0320997	0.0572641	0.139206	0.0419216	0.0421476	0	0.144183	0	0.00735753	0	0.05	0.148576	1.03167	1	721	0	25.33	0	-137	1	2.85019	0	0
TCGA-HC-7747-01	0.0889595	0	0.00920196	0.1537	0	0.169568	0	0.0185976	0	0	0	0.0722572	0.0260153	0.0595523	0.14206	0.0701976	0.0515659	0	0.138325	0	0	0	0.05	0.145613	1.03016	1	748	0	21.94	0	-246	1	3.11113	0	0
TCGA-HC-7748-01	0.0977015	0	0.0475753	0.0881697	0	0.317867	0.0171738	0.0256206	0	0	0	0	0.018692	0.0444642	0.119669	0.0805328	0.0338047	0	0.0955836	0	0	0.0131456	0.28	0.0390772	1.07211	1	792	0	23.89	0	-496	1	2.82837	0	0
TCGA-HC-7749-01	0.0942417	0	0.0511818	0.105667	0	0.23162	0	0.0136205	0.0123219	0	0	0.0115106	0	0.0964645	0.060136	0.156837	0.03245	0	0.133949	0	0	0	0.1	0.105946	1.03608	0	724	0	20.03	0	-751	1	2.41734	1.23219	1
TCGA-HC-7750-01	0.0417061	0	0.0499033	0.100475	0	0.20437	0	0.0613212	0.00305317	0	0	0.0361658	0.0101677	0.0400763	0.0191553	0.103914	0.0295208	0.00607208	0.2941	0	0	0	0.21	0.0614354	1.06238	0	522	0	15.98	0	-960	0	1.66078	0.305317	0
TCGA-HC-7752-01	0	0.00313874	0.0998264	0.00406483	0	0.168291	0	0.0377341	0	0.0822509	0	0	0	0.250065	0.0523711	0.121169	0.011887	0	0.169202	0	0	0	0.15	0.0772617	1.05376	0	782	0	12.34	0	-853	0	0.427506	0	0
TCGA-HC-7817-01	0.0383149	0	0.0309429	0.14104	0	0.284089	0.0144497	0	0	0	0	0.0229515	0.0092063	0.11803	0.063504	0.124729	0.0647588	0	0.0790883	0	0	0.00889534	0.01	0.189071	1.00683	1	928	0	30.82	1	-23	1	3.55314	0	0
TCGA-HC-7818-01	0.0515941	0	0.011067	0.0912105	0	0.182132	0.00569285	0.0313238	0.00743763	0	0	0.0181126	0.13955	0.125047	0.0658093	0.0950096	0.055918	0	0.118534	0	0	0.00156206	0.35	0.0231631	1.06156	0	938	0	23.35	0	-578	0	2.39201	0.743763	1
TCGA-HC-7819-01	0.0749949	0	0.0327399	0.0447249	0	0.251932	0	0.0323549	0	0	0	0.0565013	0.0207933	0.143937	0.158469	0.023263	0.0469635	0	0.113326	0	0	0	0.53	-0.000462079	1.09021	0	543	0	17.1	0	-1347	0	1.44637	0	0
TCGA-HC-7820-01	0.0889045	0	0.0214336	0.116935	0	0.20345	0	0.00988538	0	0.0394777	0	0.0555431	0.0137144	0.141648	0.118861	0	0.00465036	0	0.176445	0	0.00905252	0	0.6	-0.00497581	1.09372	0	747	0	17.8	0	-1132	0	1.7969	0	0
TCGA-HC-7821-01	0.0743867	0.0227051	0	0.0794289	0	0.294556	0.00145409	0.0546892	0.0145487	0	0	0.0178925	0.151695	0	0.107709	0.144094	0.00341111	0.00263639	0.0307922	0	0	0	0.07	0.118187	1.0418	1	956	0	29.86	1	-140	1	2.96598	1.45487	1
TCGA-HC-8213-01	0.0634422	0	0.0347957	0.102716	0	0.192963	0.0314093	0.0454505	0	0	0.00172041	0	0	0.237475	0.0739692	0.103937	0.0379666	0	0.0741552	0	0	0	0.91	-0.0272141	1.09442	0	589	0	10.88	0	-1393	0	0.810879	0	0
TCGA-HC-8216-01	0.0542048	0	0.0679258	0.137839	0	0.15715	0.0209085	0.0246646	0.00353727	0	0	0.0221496	0	0.165519	0.0843967	0.142669	0.0380769	0	0.0809594	0	0	0	0.1	0.104085	1.03915	1	682	0	23.28	0	-423	0	2.30951	0.353727	0
TCGA-HC-8256-01	0.0464459	0	0.0102904	0.167247	0	0.28613	0.00656773	0.0780701	0	0	0	0.00284211	0	0.000735814	0.133324	0.121532	0.00941843	0	0.137396	0	0	0	0.27	0.044323	1.08597	0	860	0	18.55	0	-1114	0	1.68555	0	0
TCGA-HC-8257-01	0.0496123	0	0.0171918	0.183208	0	0.215584	0	0.0464026	0.0383463	0.000943194	0	0.0634202	0.00641065	0.0190568	0.119279	0.0670558	0.0528101	0	0.120679	0	0	0	0.42	0.012218	1.09583	0	726	0	20.64	0	-883	0	1.91928	3.83463	1
TCGA-HC-8258-01	0.151404	0	0.0157247	0.0292896	0	0.486316	0.0469345	0	0	0	0.00290399	0.00312043	0.017803	0	0.09141	0.0169782	0	0.0864243	0.0218213	0	0.0298697	0	0	0.256087	0.995054	0	847	0	14.19	0	-772	0	2.37064	0	0
TCGA-HC-8259-01	0	0	0.00319703	0.0544801	0	0.220121	0	0.0162794	0	0	0	0.0449701	0	0.0990327	0.113962	0.154351	0.015604	0	0.278002	0	0	0	0.93	-0.031621	1.10404	0	924	0	15.75	0	-1369	0	1.08611	0	0
TCGA-HC-8260-01	0.0144726	0	0.0591487	0.124141	0	0.294318	0.027481	0.0231389	0	0	0	0	0.00291246	0	0.131068	0.116439	0.130448	0	0.0764329	0	0	0	0.24	0.0575512	1.06436	0	686	0	22.12	0	-922	0	2.21844	0	0
TCGA-HC-8261-01	0.0665649	0	0.0552947	0.141372	0	0.184529	0.028294	0.0344605	0.00602566	0	0.0176826	0	0.00920637	0.0493806	0.116243	0.150097	0.0707189	0	0.070132	0	0	0	0.15	0.0768621	1.04979	0	546	0	22.8	0	-593	0	2.31539	0.602566	1
TCGA-HC-8262-01	0.0673753	0	0.0166651	0.0592133	0	0.330337	0.0514759	0.00653919	0	0.0085822	0	0.0319591	0.00758768	0.0457855	0.138366	0.0561996	0.0547029	0	0.125212	0	0	0	0.81	-0.0203434	1.09738	0	679	0	16.64	0	-1226	0	1.53408	0	0
TCGA-HC-8264-01	0.0136401	0	0	0.104345	0	0.28329	0	0	0	0	0	0.00920649	0.0134882	0	0.0736766	0.257939	0.075899	0	0.168515	0	0	0	0.33	0.0259008	1.07046	0	48	0	18.51	0	-666	0	1.70636	0	0
TCGA-HC-8265-01	0.0672915	0	0.00768174	0.0766982	0	0.418903	0.0426148	0.0166761	0	0.0213981	0	0.00568395	0.00084734	0	0.104532	0.102954	0.0807846	0	0.0297499	0	0.0241846	0	0.04	0.156008	1.03301	0	483	0	8.81	0	-716	0	1.6145	0	0
TCGA-HC-8266-01	0.0397403	0	0.00816696	0.236539	0	0.463732	0.00992122	0.0097785	0.020118	0	0	0	0.0188539	0.00985626	0.117904	0.0395866	0.00880902	0	0	0.0169948	0	0	0	0.365238	0.953506	1	473	0	35.58	1	1088	1	3.88212	2.0118	1
TCGA-HC-A48F-01	0.0448374	0	0.0517667	0.0399135	0	0.118921	0	0	0.0251998	0	0	0.0624482	0	0.103282	0.0480993	0.232517	0.00889296	0	0.264121	0	0	0	0.53	0.00197232	1.07998	0	680	0	21.37	0	-1511	0	1.00105	2.51998	1
TCGA-HC-A4ZV-01	0.150663	0	0.0982741	0.0978658	0	0.246744	0.0145662	0.00907556	0.00105379	0	0	0.000848413	0	0.173507	0.0485709	0.0956996	0.0277906	0	0.0353417	0	0	0	0.02	0.172701	1.02078	1	23	0	32.26	1	-82	1	2.69083	0.105379	0
TCGA-HC-A631-01	0.0553771	0	0.0167306	0.142648	0	0.225681	0.0641271	0.0244216	0	0	0.00148521	0.0301805	0.0159061	0.00379398	0.151407	0.145336	0.0149768	0	0.107929	0	0	0	0.39	0.0165641	1.08588	0	54	0	18.87	0	-1283	0	0.841237	0	0
TCGA-HC-A632-01	0.145003	0.016694	0.0313255	0.083735	0	0.314594	0.00741233	0.0307214	0.053839	0.00539958	0	0.0334049	4.01e-05	0.0494519	0.0448519	0.0738643	0.0227012	0.0114086	0.0749029	0	0	0.000650328	0.09	0.109033	1.05146	1	61	0	32.67	1	307	1	3.13579	5.3839	1
TCGA-HC-A6AL-01	0.0412206	0	0.0528642	0.113878	0	0.0912394	0.0253401	0.0695571	0.0601532	0	0	0.0218297	0.00501456	0.139429	0.0189999	0.181511	0.054909	0.00136078	0.121037	0	0	0.00165635	0.05	0.148717	1.01781	1	67	0	28.18	1	-421	0	2.26863	6.01532	1
TCGA-HC-A6AN-01	0	0.00784536	0.0140517	0.077151	0	0.151833	0	0.029623	0.00525231	0.0197627	0	0.0336216	0.0247816	0.283545	0.0605262	0.192548	0.00817533	0	0.0912843	0	0	0	0.17	0.0682267	1.06746	0	49	0	24.41	0	-670	0	1.73355	0.525231	1
TCGA-HC-A6AO-01	0.0161966	0	0.0194717	0.0696816	0	0.201582	0.0224669	0.00645666	0.0126157	0.0221654	0	0	0.182387	0.0532101	0.0933421	0.123056	0.0272325	0	0.13826	0	0	0.0118753	0.19	0.0667718	1.04783	1	530	0	26.23	0	-123	0	2.29969	1.26157	1
TCGA-HC-A6AP-01	0.00539986	0	0.0951838	0.0719019	0	0.138625	0	0.00458215	0.00331096	0	0	0.0296022	0	0.305513	0.0162079	0.151362	0.0367506	0	0.14156	0	0	0	0.06	0.120717	1.04413	1	71	0	28.04	1	-204	1	2.47271	0.331096	0
TCGA-HC-A6AQ-01	0.0436233	0	0.126842	0.158435	0	0.135004	0	0.020769	0.0287037	0	0	0.0631442	0.0125056	0.0550698	0.0315316	0.059528	0.0339671	0	0.230877	0	0	0	0.26	0.0464842	1.07004	0	106	0	20.98	0	-895	0	1.8109	2.87037	1
TCGA-HC-A6AS-01	0.0037091	0	0.0098432	0.112443	0	0.148494	0.0187124	0.0344942	0.0282594	0	0	0.00374521	0.0323385	0.260169	0.052326	0.179354	0.00901401	0	0.107098	0	0	0	0	0.232836	0.99327	1	44	0	30.05	1	64	1	2.97666	2.82594	1
TCGA-HC-A6HX-01	0.0714035	0	0.0934565	0.166392	0	0.23495	0	0.0611418	0.0193613	0	0	0.0722886	0.00682589	0.0683863	0.0319389	0.120992	0.000212821	0.00562698	0.0470235	0	0	0	0.23	0.0598947	1.07561	0	38	0	27.65	1	-737	1	2.80547	1.93613	1
TCGA-HC-A6HY-01	0	0.00195993	0.017135	0.118153	0	0.153373	0	0	0	0.0678842	0	0.0285376	0.01481	0.156065	0.0910664	0.00245834	0.0196837	0	0.328874	0	0	0	0.52	0.00370771	1.09865	0	134	0	19.37	0	-1083	0	1.41654	0	0
TCGA-HC-A76W-01	0.0493575	0	0	0.0589269	0	0.255404	0	0.00455664	0.00576133	0.0143453	0	0.0300249	0.00279048	0.150588	0.0518259	0.227788	0.0234018	0.00204897	0.12318	0	0	0	0.2	0.0638521	1.05649	0	213	0	22.49	0	-675	0	2.05678	0.576133	1
TCGA-HC-A76X-01	0.0234744	0	0.000435156	0.136357	0	0.129227	0	0.0951556	0	0	0	0.0675663	0.0166935	0.18869	0.0336159	0.110237	0.00316493	0	0.195383	0	0	0	0.96	-0.0332072	1.10061	0	150	0	15.42	0	-1554	0	0.916842	0	0
TCGA-HC-A8CY-01	0.0865497	0	0.00743696	0.170628	0	0.176203	0.00539477	0.024848	0.00900974	0.0638882	0	0.0595316	0.0150978	0.0715142	0.166245	0.0391218	0.00867542	0	0.0825259	0	0.0133302	0	0.11	0.0938706	1.06934	1	290	0	26.47	0	-372	1	2.74678	0.900974	1
TCGA-HC-A8D0-01	0.159124	0	0.0990473	0.118951	0	0.201677	0.00494964	0.0239953	0.0290197	0	0	0.0328902	0.00486694	0.056149	0.0222142	0.100035	0.0345221	0.00610463	0.106453	0	0	0	0.05	0.135716	1.03466	1	775	0	26.3	0	-451	1	2.42192	2.90197	1
TCGA-HC-A8D1-01	0.0727774	0	0.0196769	0.150815	0	0.280342	0	0.0838905	0	0	0	0.0340836	0.00516909	0	0.160716	0.0734478	0.0364076	0	0.0826743	0	0	0	0.21	0.0612426	1.08487	0	573	0	23.35	0	-638	1	3.02942	0	0
TCGA-HC-A9TE-01	0.0854352	0	0.11333	0.0891516	0	0.3347	0.0111708	0.0372238	0.0235579	0	0	0.00943965	0.00379769	0.0549905	0.0536149	0.0743966	0.032902	0.0371642	0.0391252	0	0	0	0	0.281765	0.974288	1	216	1	28.25	1	341	1	2.63	2.35579	1
TCGA-HC-A9TH-01	0.0313658	0	0.00400942	0.077632	0	0.228112	0.0248666	0.0673113	0.0450695	0	0.00564158	0	0	0.107545	0.14841	0.133194	0.0236579	0.00803488	0.0951506	0	0	0	0.03	0.166285	1.02329	1	351	1	31.59	1	-528	0	2.20226	4.50695	1
TCGA-HI-7168-01	0.0348346	0	0	0.0481034	0	0.359146	0.0154811	0	0	0	0	0.038104	0.0111938	0	0.0983368	0.235468	0.0457463	0.00349507	0.110091	0	0	0	0.66	-0.0102602	1.08854	0	2505	1	22.85	0	-1187	0	1.40403	0	0
TCGA-HI-7169-01	0.113788	0	0.0145794	0.19306	0	0.100277	0	0.0107249	0	0	0	0.0396509	0.0206162	0.0779154	0.0807004	0.0478446	0.000965342	0	0.299877	0	0	0	0.35	0.0237615	1.08262	0	2684	0	11.45	0	-958	0	0.765867	0	0
TCGA-HI-7170-01	0.00300728	0	0.0372403	0.146161	0	0.332044	0.000667486	0.0292001	0.0109589	0	0	0.019865	0.00879494	0.0342573	0.0675248	0.123537	0.0283922	0.0033479	0.155002	0	0	0	0.1	0.106728	1.04893	1	2522	0	21.3	0	-256	0	1.79239	1.09589	1
TCGA-J4-8198-01	0.0616296	0	0.0207873	0.069505	0	0.37563	0	0.0162848	0	0	0	0.024096	0.00934585	0.0148083	0.0735559	0.0781952	0.0488474	0	0.207315	0	0	0	0.6	-0.004837	1.09139	0	614	0	19.38	0	-1184	0	1.45011	0	0
TCGA-J4-8200-01	0.0509021	0	0.017255	0.0332328	0	0.274265	0	0.00383209	0	0.0124136	0	0.0303864	0	0.179423	0.0804887	0.161957	0.0178719	0	0.137971	0	0	0	0.24	0.0588466	1.05816	0	1218	0	18.79	0	-928	0	1.52424	0	0
TCGA-J4-A67K-01	0	0.0573722	0.109656	0.234722	0	0.10958	0	0.113956	0.00797478	0	0	0.0791348	0.0207073	0.00807142	0.0603897	0.0678342	0.0962882	0	0.0336731	0	0	0.000640246	0	0.216702	1.00671	1	1004	0	25.21	0	-270	0	2.0587	0.797478	1
TCGA-J4-A67L-01	0.088444	0	0.0277679	0.134441	0	0.19946	0	0.0123175	0.0197854	0.0234136	0	0.074225	0.00329561	0.0660016	0.0744141	0.0970791	0.0355788	0	0.143777	0	0	0	0.05	0.149365	1.02506	1	770	0	28.47	1	-177	0	2.2685	1.97854	1
TCGA-J4-A67M-01	0.106964	0	0.0716159	0.12228	0	0.212115	0	0.0123959	0.0136758	0	0	0.0805439	0.0624265	0.0593925	0.00763463	0.0646106	0.0231571	0.0149171	0.148124	0	0	0.000147542	0	0.306227	0.957827	1	941	0	27.89	1	60	1	2.55277	1.36758	1
TCGA-J4-A67N-01	0.00388186	0	0.0284423	0.0772104	0	0.134014	0.0148421	0.0240529	0	0.00154427	0	0.0402172	0	0.485003	0.0339592	0.108698	0.0145221	0	0.0336131	0	0	0	0	0.246506	1.01261	1	442	1	25.09	0	-438	0	1.99002	0	0
TCGA-J4-A67O-01	0.0467569	0	0.077576	0.146753	0	0.191525	0.000559863	0	0	0	0	0.0101152	0.0425067	0.0446507	0.0521556	0.214833	0.0101832	0	0.162386	0	0	0	0.11	0.0963554	1.03795	1	839	0	21.04	0	-461	0	1.34729	0	0
TCGA-J4-A67Q-01	0.0476195	0	0.0179242	0.117518	0	0.277674	0	0.0650805	0.00322091	0	0	0.0443606	0.00676113	0.0737871	0.0345885	0.115807	0.02078	0.00438662	0.170492	0	0	0	0.08	0.1115	1.04242	1	975	0	28.51	1	-236	0	2.16601	0.322091	0
TCGA-J4-A67R-01	0.0648438	0.0413849	0.0658307	0.126406	0	0.209329	0.000278777	0.118524	0.00431179	0	0	0.0521217	0.00736923	0.0546978	0.0356099	0.0936044	0.053385	0.00360294	0.0687007	0	0	0	0.01	0.196307	1.00859	1	910	0	29.62	1	-151	1	2.44425	0.431179	1
TCGA-J4-A67S-01	0	0.0348852	0.0747605	0.248264	0	0.2152	0	0.0651405	0.0415684	0	0	0.0659939	0	0.0357603	0.0483503	0.0783646	0.0116343	0.00987071	0.0702075	0	0	0	0.35	0.0236927	1.10339	1	708	1	25.9	0	-564	0	2.04238	4.15684	1
TCGA-J4-A67T-01	0.0264655	0	0.0030027	0.182329	0	0.177044	0.0314088	0.0176286	0	0	0.0322034	0	0.0671893	0.186334	0.121427	0.0424436	0.0166215	0.0223827	0.0685422	0	0	0.0049775	0.28	0.0407214	1.07488	0	183	0	23.26	0	-769	0	2.14008	0	0
TCGA-J4-A6G1-01	0.223572	0.0346562	0.0439816	0.117292	0	0.227853	0.028509	0.0897578	0.0146977	0.00347773	0	0.00157224	0.00167814	0.112848	0.0193573	0.0331986	0	0.0111687	0.0363796	0	0	0	0	0.368617	0.936567	1	769	0	41.56	1	1385	1	4.34853	1.46977	1
TCGA-J4-A6G3-01	0.0644518	0	0.00429737	0.110504	0	0.323556	0.00588231	0.0414837	0.0181427	0	0	0.0419154	0.005554	0.0420186	0.105092	0.0809572	0.0712137	0	0.0849318	0	0	0	0.04	0.157658	1.02866	1	618	1	33.5	1	43	1	3.03581	1.81427	1
TCGA-J4-A6M7-01	0.0145361	0.00693839	0	0.0954641	0	0.197803	0	0.0732409	0	0.00656766	0	0.0503323	0	0.147611	0.0495507	0.109858	0	0	0.248098	0	0	0	0.56	-0.00336614	1.09021	0	512	0	19.67	0	-1407	0	1.06348	0	0
TCGA-J4-A83I-01	0.139669	0	0.155331	0.0584829	0	0.264844	0.0266241	0.00498984	0	0	0	0.0500124	0.000295032	0.0398909	0.107345	0.0669866	0.0131488	0	0.0723811	0	0	0	0.07	0.11761	1.05492	0	685	0	28.31	1	-706	0	2.08594	0	0
TCGA-J4-A83J-01	0.130805	0	0.126782	0.0745459	0	0.200825	0	0.0967307	0	0	0	0.0809069	0.00354137	0.0337191	0.0642224	0.110523	0.0220034	0	0.0553954	0	0	0	0.24	0.0538665	1.07672	1	696	0	25.71	0	-445	1	2.42446	0	0
TCGA-J4-A83K-01	0.00691261	0	0.0055283	0.13612	0	0.28968	0	0.0164249	0.0143692	0	0	0.0260204	0.0110552	0.132783	0.0325125	0.105893	0.0535075	0.00561054	0.163583	0	0	0	0.35	0.0225246	1.07862	0	328	0	21.78	0	-1167	0	1.67834	1.43692	1
TCGA-J4-A83L-01	0.0979515	0	0.0140065	0.0437584	0	0.18889	0	0.0626758	0	0	0	0.0432909	0.0134899	0.0938041	0.0628217	0.0775452	0	0	0.195848	0.0725454	0	0.0333729	0.53	0.00250429	1.08414	0	720	0	20.44	0	-1077	0	1.72059	0	0
TCGA-J4-A83M-01	0.0910356	0	0.0548675	0.17197	0	0.249282	0	0.0444516	0.0265984	0	0	0.0315272	0.0121483	0.100412	0.0510837	0.0508668	0.0428844	0	0.0728722	0	0	0	0.26	0.0465733	1.07438	0	521	1	21.15	0	-805	0	1.87018	2.65984	1
TCGA-J4-A83N-01	0.0367916	0	0.0552412	0.144916	0	0.158444	0	0.0347863	0	0	0	0.0781173	0.031375	0.21127	0.0596659	0.0507311	0.00491302	0	0.106874	0	0.0268744	0	0.28	0.0406019	1.06835	0	992	0	18.67	0	-1047	0	1.38799	0	0
TCGA-J4-AATV-01	0.0685755	0	0	0.0695452	0	0.19682	0.0279152	0.0980205	0.0310676	0	0	0.0208975	0.0504179	0.0325894	0.0379622	0.145817	0.054351	0.0385543	0.116992	0	0	0.0104748	0.29	0.0360405	1.05908	1	553	0	28.64	1	-359	0	2.2934	3.10676	1
TCGA-J4-AATZ-01	0.0184705	0	0.0389022	0.119575	0	0.284222	0	0.024279	0	0	0	0.0422202	0	0.0944236	0.168641	0.112123	0.0165458	0	0.0805981	0	0	0	0.8	-0.0193803	1.11024	0	79	1	20.51	0	-1183	0	1.64267	0	0
TCGA-J4-AAU2-01	0.124527	0	0.0306635	0.147753	0	0.213704	0	0.138977	0	0	0	0.0683216	0	0.017978	0.0644738	0.0686749	0.0196403	0.0166007	0.0886866	0	0	0	0.42	0.0103269	1.09948	0	825	0	15.87	0	-954	0	1.27203	0	0
TCGA-J9-A52B-01	0.0824066	0	0.0168099	0.171383	0	0.161621	0	0.0540967	0.00305055	0	0	0.026515	0.0126896	0.0732442	0.138536	0.129476	0.033518	0	0.0966539	0	0	0	0.05	0.141373	1.03068	0	57	1	27.7	1	-626	1	2.58474	0.305055	0
TCGA-J9-A52C-01	0.0425897	0	0.00817607	0.204789	0	0.204854	0	0.0316453	0	0	0	0.0259671	0.00724687	0.13732	0.0666544	0.139217	0.0309032	0	0.0547476	0.04589	0	0	0.05	0.146078	1.03045	1	178	0	31.68	1	40	1	2.6294	0	0
TCGA-J9-A52D-01	0.164204	0	0.0648878	0.0691055	0	0.150739	0	0.0353905	0.00139614	0	0	0.0176576	0.00236451	0.154308	0.0528056	0.124062	0.0255716	0	0.137509	0	0	0	0.99	-0.0413144	1.09536	0	212	0	11.63	0	-1516	0	0.746664	0.139614	0
TCGA-J9-A52E-01	0.0302223	0	0.00777096	0.0958729	0	0.197248	0.00534512	0.036193	0.0545198	0.0159735	0	0	0	0.235823	0.0722531	0.180565	0.00712034	0	0.061093	0	0	0	0.11	0.0973163	1.05343	1	323	0	30.81	1	-345	0	1.65352	5.45198	1
TCGA-J9-A8CK-01	0.0280393	0	0.00976497	0.114342	0	0.215683	0	0.00669373	0.0372733	0	0	0.0508909	0.0624037	0	0.0320178	0.269886	0	0.0245973	0.148408	0	0	0	0.45	0.00730079	1.07539	0	321	0	25.67	0	-754	0	1.95593	3.72733	1
TCGA-J9-A8CL-01	0.0992955	0	0.00849163	0.0951428	0	0.231346	0	0.0478618	0.0281665	0	0	0.0457151	0.0197039	0.0348243	0.105652	0.155245	0.00437062	0.00250944	0.121675	0	0	0	0.04	0.154523	1.02297	1	132	1	33.99	1	-280	1	2.63099	2.81665	1
TCGA-J9-A8CM-01	0.025643	0	0.0118265	0.0866219	0	0.176324	0	0	0.0185395	0	0	0.00708896	0.0198138	0.312578	0.0648573	0.0694265	0.00530702	0	0.201973	0	0	0	0.11	0.0961668	1.05484	0	344	1	27.04	1	-636	0	2.14021	1.85395	1
TCGA-J9-A8CN-01	0.0525945	0	0.0140637	0.117953	0	0.254622	0.0246033	0.0268897	0	0	0	0.0774086	0.0672856	0	0.0371644	0.105565	0	0.00225111	0.142345	0.0229047	0.0313729	0.0229761	0.7	-0.0135127	1.09058	0	1237	0	15.92	0	-977	0	0.899071	0	0
TCGA-J9-A8CP-01	0.0434453	0	0.0376958	0.0519157	0	0.0816252	0	0.00498381	0.00359087	0	0	0.0698367	0	0.0435463	0.0200187	0	0.000294163	0	0.643047	0	0	0	0	0.512461	0.86776	0	386	0	26.23	0	-816	1	2.70063	0.359087	0
TCGA-KC-A4BL-01	0.145474	0	0.0916487	0.12077	0	0.281019	0	0.0120019	0.0299939	0	0	0.0300469	0.00788565	0.052221	0.0528829	0.0530494	0.0244991	0	0.0985078	0	0	0	0	0.234799	0.995735	1	193	1	28.79	1	-561	1	2.9864	2.99939	1
TCGA-KC-A4BN-01	0	0.00382602	0.0372381	0.0707792	0	0.258692	0	0	0	0	0	0.0714635	0.0446283	0.196057	0.0721904	0	0.00188203	0.0103763	0.198625	0	0.0342421	0	0.66	-0.0105962	1.08878	0	1815	0	19.12	0	-1199	0	1.19764	0	0
TCGA-KC-A4BR-01	0.0219817	0	0.00800871	0.0586733	0	0.276586	0	0	0	0	0	0.0622297	0.0781325	0.0167556	0.0812129	0.0768481	0.0138991	0	0.206996	0.0807362	0	0.0179401	0.35	0.0233684	1.08388	0	1022	1	28.38	1	-826	0	1.52293	0	0
TCGA-KC-A4BV-01	0.0024351	0	0.00496265	0.196337	0	0.198706	0	0	0	0	0	0.0985387	0.0336055	0.0269562	0.137209	0.0319226	0.0529661	0	0.206518	0	0.00984211	0	0.53	1.31e-05	1.10642	1	1328	1	26.34	0	-465	1	2.53359	0	0
TCGA-KC-A7F3-01	0.0392885	0	0.00994298	0.195707	0	0.258716	0.0521138	0.0369415	0	0	0	0.0283407	0.0179614	0.0122305	0.0502591	0.156306	0.0336645	0.0105961	0.0979328	0	0	0	0.53	-4.09e-06	1.09085	0	665	0	20.59	0	-966	0	1.78556	0	0
TCGA-KC-A7F5-01	0	0.00271368	0.0192762	0.125478	0	0.267095	0	0.0546748	0	0	0	0.0439628	0.0557994	0.13775	0.048683	0.00141587	0	0.0099453	0.218374	0	0.0148318	0	0.98	-0.0372115	1.10643	0	91	0	22.24	0	-1710	0	0.355005	0	0
TCGA-KC-A7F6-01	0.109642	0	0.050492	0.180293	0	0.173394	0	0.0414151	0.0250641	0	0	0.0420612	0.0101103	0.0835336	0.0456677	0.0735726	0.0219316	0	0.142823	0	0	0	0.26	0.0453897	1.06807	0	263	0	25.04	0	-896	0	1.83107	2.50641	1
TCGA-KC-A7FA-01	0.0379169	0	0.00746029	0.127825	0	0.195268	0.0184989	0.0543961	0	0	0	0.0455831	0	0.113148	0.125706	0.140475	0.00915375	0	0.12457	0	0	0	0.49	0.00491995	1.08632	0	598	0	21.43	0	-749	0	1.39846	0	0
TCGA-KC-A7FD-01	0.0921233	0	0.0417181	0.0582155	0	0.216691	0	0	0.00689958	0	0	0.00350635	0.0930325	0.220027	0.0977911	0	0	0	0.169995	0	0	0	0.8	-0.0178142	1.08723	0	270	0	19.78	0	-1190	0	1.27318	0.689958	1
TCGA-KC-A7FE-01	0.0220382	0	0.00642671	0.0536557	0	0.28609	0	0.0463493	0	0	0	0.0469193	0.00924799	0.0625033	0.0471919	0.155074	0.0146607	0.0163192	0.233524	0	0	0	0.15	0.0795018	1.05231	0	352	0	24.88	0	-795	1	2.41943	0	0
TCGA-KK-A59V-01	0.0869319	0	0.0388431	0.289948	0	0.0673539	0.0874714	0.0965863	0.103789	0.00862648	0	0.00292162	0	0.0819588	0.072949	0.0406196	0	0	0.0220003	0	0	0	0	0.247693	0.999396	1	3440	0	39.29	1	1688	1	3.67676	10.3789	1
TCGA-KK-A59X-01	0.060669	0	0	0.0348042	0	0.249874	0	0.0241874	0.041501	0	0	0.00823567	0	0.0842631	0.070179	0.234677	0.020966	0	0.165345	0	0	0.00529869	0.38	0.0184957	1.07065	0	2233	1	27.79	1	-922	0	1.77065	4.1501	1
TCGA-KK-A59Y-01	0.0572214	0	0.0358551	0.0438804	0	0.166184	0	0	0.0129708	0.0297793	0	0	0.0230752	0.26011	0.128872	0.00196092	0.0177466	0	0.21805	0	0.00429365	0	0.37	0.0211135	1.08232	0	1968	0	20.96	0	-1178	0	1.23537	1.29708	1
TCGA-KK-A59Z-01	0.128977	0	0.0525653	0.073947	0	0.195368	0	0.0174167	0.0122935	0	0	0.0315058	0.00207689	0.139504	0.0451005	0.102521	0.0748603	0	0.0630365	0.0608284	0	0	0.05	0.13829	1.02509	1	2628	0	23.4	0	-524	0	1.90694	1.22935	1
TCGA-KK-A5A1-01	0.0706913	0	0.0124092	0.104362	0	0.228043	0.00548401	0.0435897	0	0	0	0.0137601	0.0396245	0	0.0942615	0.236299	0.0670856	0	0.0843901	0	0	0	0.26	0.0474329	1.05893	1	203	1	21.19	0	-555	0	1.9945	0	0
TCGA-KK-A6DY-01	0.200394	0	0.0908047	0.0817998	0	0.136761	0.00181609	0.034726	0.00405629	0	0	0.0089165	0	0.318027	0.0577023	0	0	0	0	0.0649964	0	0	0.01	0.212269	1.01518	1	4295	0	26.08	0	-570	0	2.21621	0.405629	1
TCGA-KK-A6E0-01	0.0236973	0.00183782	0	0.0857884	0	0.231154	0	0.0530981	0.00975454	0	0	0.0434969	0.000641334	0	0.165673	0.151637	0.0778327	0	0.155389	0	0	0	0.78	-0.0175506	1.10093	0	941	1	20.26	0	-1109	0	1.59788	0.975454	1
TCGA-KK-A6E1-01	0.0591588	0	0.0321859	0.0754945	0	0.282608	0.02014	0.0357872	0	0	0.0138733	0.0160876	0.00869948	0.00807528	0.1534	0.147385	0.0469899	0.0110934	0.0890206	0	0	0	0.6	-0.00602075	1.09238	0	2198	0	24.42	0	-1075	0	0.793025	0	0
TCGA-KK-A6E2-01	0.137259	0	0	0.0944149	0	0.297295	0	0.0517641	0.00358604	0.0255194	0	0.0535995	0	0.0881289	0.0704255	0.0530277	0.0224445	0	0.102536	0	0	0	0.39	0.015941	1.08878	0	5024	0	22.03	0	-996	0	1.73927	0.358604	0
TCGA-KK-A6E3-01	0.000212407	0.0198821	0.0355554	0.0700177	0	0.337986	0	0.0508626	0	0.0127206	0	0.0568819	0.00275098	0.0435754	0.0583726	0.0785892	0.0157771	0	0.214758	0	0	0.00205887	0.06	0.132829	1.03812	1	2056	0	26.36	0	-135	0	2.34369	0	0
TCGA-KK-A6E5-01	0.0516717	0	0.103364	0.0884398	0	0.187866	0	0.00669845	0.00209935	0	0	0.080362	0.0138268	0.0950033	0.104687	0.0842669	0.0188323	0	0.162882	0	0	0	0.01	0.185535	1.00911	0	2073	0	21.68	0	-826	1	2.84768	0.209935	0
TCGA-KK-A6E6-01	0.0956128	0	0.0282725	0.109832	0	0.332351	0.000235191	0.0548262	0	0	0	0.0222368	0.00100119	0	0.11735	0.0633527	0.0499063	0	0.111487	0.0130482	0	0.00048812	0.53	0.00166388	1.09875	0	3447	0	23.06	0	-710	0	2.03327	0	0
TCGA-KK-A6E7-01	0.126428	0	0.0323082	0.0414265	0	0.187807	0	0	0	0	0	0.044642	0	0.134228	0.0267841	0.292221	0.0212311	0.00470408	0.0652256	0.0229948	0	0	0.26	0.0460858	1.06442	0	925	1	25.61	0	-1136	0	1.61414	0	0
TCGA-KK-A6E8-01	0	0.0512194	0.0172497	0.157126	0	0.207204	0	0	0	0.0219197	0	0	0.0175442	0	0	0.250685	0	0.0312721	0.24578	0	0	0	0.6	-0.0061068	1.08545	0	1770	0	15.8	0	-1298	0	0.764364	0	0
TCGA-KK-A7AP-01	0.0171131	0	0	0.243799	0	0.0796144	0	0.0493853	0.0337784	0	0	0.0226641	0.00382403	0.04559	0.0809281	0.269232	0.016903	0	0.137169	0	0	0	0.99	-0.0454812	1.10408	0	196	0	24.57	0	-1489	0	1.20864	3.37784	1
TCGA-KK-A7AQ-01	0.0478329	0	0.024362	0.147652	0	0.271264	0.0106246	0.0397881	0.019355	0	0	0.0370294	0.00515339	0.0444355	0.0865331	0.0970018	0.0520432	0	0.116925	0	0	0	0.33	0.025823	1.07916	0	1217	1	24.77	0	-879	0	1.33647	1.9355	1
TCGA-KK-A7AU-01	0.0270818	0	0.021452	0.301297	0	0.10582	0.0454722	0.0594094	0.00184229	0	0	0.0591221	0.00663417	0	0.0839975	0.15768	0.0218706	0.000879355	0.107442	0	0	0	0.99	-0.0485436	1.11942	0	207	1	20.73	0	-1479	0	1.15861	0.184229	0
TCGA-KK-A7AV-01	0.1261	0	0.145607	0.107145	0	0.200766	0.0190723	0.0570863	0.0183055	0	0	0.0228425	0	0.0324249	0.0850395	0.0548206	0.0233235	0	0.107467	0	0	0	0	0.415558	0.909973	1	822	0	33.88	1	377	1	3.28463	1.83055	1
TCGA-KK-A7AW-01	0.0196535	0.0227703	0.100923	0.106422	0	0.131294	0.00416224	0.0454665	0.0255193	0.00718667	0	0.0293378	0.0134576	0.109592	0.0935765	0.103229	0.0426175	0	0.144793	0	0	0	0	0.247919	0.979745	1	1054	0	25.78	0	138	1	2.77783	2.55193	1
TCGA-KK-A7AY-01	0.0641951	0	0.0133811	0.121345	0	0.158496	0	0.0361628	0	0.0270528	0	0.038211	0.00993312	0.0778061	0.158542	0.110731	0.0223698	0	0.161775	0	0	0	0.36	0.0217868	1.08146	0	1124	1	18.35	0	-981	0	1.25939	0	0
TCGA-KK-A7AZ-01	0	0.000319072	0.0846359	0.239625	0	0.138451	0	0.0204575	0.0235206	0.0159247	0	0.0295614	0.00142149	0.131524	0.0295114	0.061991	0	0.00545937	0.217597	0	0	0	0.33	0.0282053	1.08056	0	1519	0	21.49	0	-1137	0	1.37787	2.35206	1
TCGA-KK-A7B0-01	0.105691	0	0.113306	0.107548	0	0.247006	0	0.0174917	0.0508794	0	0	0.0193848	0	0.128898	0.0164338	0.101866	0.000267338	0	0.0912283	0	0	0	0	0.360627	0.93568	1	606	1	28.93	1	393	1	2.94962	5.08794	1
TCGA-KK-A7B1-01	0.0284275	0	0.0100743	0.152177	0	0.219651	0	0.0204472	0	0	0	0.0467195	0.0176958	0.00804785	0.0408375	0.217704	0.0446345	0.00172544	0.191858	0	0	0	0.74	-0.015188	1.08665	0	1063	0	27.05	1	-897	0	1.66843	0	0
TCGA-KK-A7B2-01	0.07891	0	0.103263	0.173194	0	0.174027	0.0136539	0.0145152	0.0449049	0	0	0.0265854	0.00924999	0.0632679	0.0796301	0.102465	0.0709839	0	0.0453497	0	0	0	0	0.312785	0.955997	1	692	1	33.17	1	344	1	2.91821	4.49049	1
TCGA-KK-A7B3-01	0.0171645	0	0.00672134	0.116848	0	0.259966	0	0.0112493	0.0134058	0	0	0.0407373	0	0.241183	0.065621	0.108616	0.00488286	0	0.113605	0	0	0	0.15	0.0827449	1.05992	1	294	1	30.98	1	-188	1	2.62062	1.34058	1
TCGA-KK-A7B4-01	0.0249067	0	0.00603681	0.182176	0	0.276556	0	0.0128448	0.0330317	0	0	0.0568382	0.0318265	0.0542183	0.127778	0.0525972	0.0185067	0	0.117764	0	0.00491916	0	0.26	0.049156	1.08475	1	637	1	28.39	1	-555	0	2.30117	3.30317	1
TCGA-KK-A8I4-01	0.103691	0	0.0110505	0.172324	0	0.23132	0.0134817	0.0083379	0.0476715	0	0	0.0269948	0.00113455	0.0537133	0.0563031	0.107242	0.0328506	0	0.133884	0	0	0	0	0.288055	0.967116	1	1162	1	37.02	1	490	1	3.49381	4.76715	1
TCGA-KK-A8I5-01	0.029236	0	0.0122547	0.0933767	0	0.276772	0.00156412	0.00669443	0	0	0.002443	0.00843838	0	0.237171	0.039937	0.118403	0.0462	0	0.127509	0	0	0	0.28	0.0380525	1.07259	0	3096	0	19.55	0	-1004	0	1.22829	0	0
TCGA-KK-A8I6-01	0.0924673	0	0.051699	0.097358	0	0.246676	0	0.0200363	0	0	0	0.0167767	0	0.0731924	0.106052	0.108586	0.0319223	0	0.155234	0	0	0	0.8	-0.0197514	1.08805	0	668	0	22.39	0	-944	0	1.92179	0	0
TCGA-KK-A8I7-01	0.123346	0	0.0755561	0.0722758	0	0.214642	0	0.0422481	0.00569843	0	0	0.0497942	0.0451353	0	0.0697384	0.154368	0.0655749	0	0.0816227	0	0	0	0.01	0.192853	1.00284	1	1088	1	28.84	1	-306	1	2.76909	0.569843	1
TCGA-KK-A8I8-01	0.0097671	0.0208557	0	0.128521	0	0.329361	0	0	0	0.0153937	0	0	0.029265	0.0859252	0.146962	0.0310588	0.0472499	0	0.152544	0	0.00309731	0	0.25	0.0505924	1.07723	0	967	0	21.44	0	-994	0	1.63559	0	0
TCGA-KK-A8I9-01	0.0178508	0.0114988	0	0.147222	0	0.179898	0.00274768	0.00776181	0.0117571	0	0.0116977	0.0314759	0.0891913	0.0469692	0.0508039	0.0738608	0.0337599	0.0317997	0.238011	0	0	0.0136942	0.24	0.0565547	1.05732	1	940	1	32.24	1	-243	1	2.81158	1.17571	1
TCGA-KK-A8IA-01	0.0629442	0	0.0165699	0.0349603	0	0.173458	0	0.0508528	0	0	0	0.0576359	0.00930817	0.182744	0.213755	0.0547457	0	0.00132384	0.141702	0	0	0	0.18	0.0672989	1.07882	0	1931	0	21.53	0	-1241	0	1.08388	0	0
TCGA-KK-A8IB-01	0.158988	0	0.0956768	0.168189	0	0.111408	0.0376111	0.0380914	0.021823	0	0	0.0666863	0.0277209	0.0581362	0.0253502	0.0589859	0.0688975	0.0135778	0.0485676	0	0	0.000289793	0	0.249758	0.986027	1	83	0	28.15	1	-163	0	2.12359	2.1823	1
TCGA-KK-A8IC-01	0.116614	0	0.0488228	0.0917037	0	0.325003	0.0223079	0	0	0	0	0	0.00985592	0	0.060824	0.185794	0.0689268	0.0154136	0.0547345	0	0	0	0.11	0.0973896	1.04401	1	1060	1	28.81	1	-494	0	1.92208	0	0
TCGA-KK-A8ID-01	0.0349857	0	0.00972902	0.101755	0	0.287144	0.00454951	0.168494	0	0	0	0.0568674	0	0.0427683	0.127297	0.112719	0.0351238	0	0.0185671	0	0	0	0.6	-0.00733998	1.11866	0	2107	0	23.19	0	-1115	0	1.60273	0	0
TCGA-KK-A8IF-01	0.0164549	0.00170102	0.00375724	0.138256	0	0.100681	0	0.051846	0.00271269	0	0	0.0494094	0.0727212	0.165805	0.0593564	0.0292691	0.00342803	0	0.248491	0	0.0561119	0	0.96	-0.0330558	1.09514	0	648	1	18.79	0	-1271	0	0.743198	0.271269	0
TCGA-KK-A8IG-01	0.0739779	0	0.0334952	0.116084	0	0.306267	0	0.0208903	0	0	0	0.0241604	0.0143651	0.0189443	0.0744787	0.14474	0.0145246	0	0.158073	0	0	0	0.26	0.0453536	1.06699	0	2505	0	25.27	0	-646	0	1.71698	0	0
TCGA-KK-A8IH-01	0.13221	0	0.00938948	0.0681694	0	0.302371	0	0.0345364	0.0368307	0	0	0.0319699	0.00492534	0.0906824	0.0973524	0.0717727	0	0.0157156	0.104074	0	0	0	0.28	0.0365622	1.07674	0	2013	0	26.37	0	-598	0	1.88081	3.68307	1
TCGA-KK-A8II-01	0.108198	0	0.0110609	0.186807	0	0.0425602	0.0176202	0.0210909	0	0	0	0.0381707	0	0.307021	0.115059	0.0887638	0	0	0.0636484	0	0	0	0.38	0.0181395	1.09334	0	626	1	15.89	0	-1359	1	3.4115	0	0
TCGA-KK-A8IJ-01	0.0480701	0	0.00331088	0.070785	0	0.157893	0	0.00803772	0	0	0	0.0795238	0.0442223	0.0978109	0.0259546	0.131493	0.0305995	0.0153468	0.285763	0.00118939	0	0	0.61	-0.00827875	1.08529	0	1559	0	19.23	0	-1188	0	1.79443	0	0
TCGA-KK-A8IK-01	0	0.0147823	0.00453773	0.0661555	0	0.126057	0	0.0191259	0.000167321	0	0	0.0360488	0.0723224	0.0154837	0.0132392	0.216723	0.0189204	0	0.396437	0	0	0	0.8	-0.0191182	1.10914	0	2052	0	18.27	0	-1251	0	1.04612	0.0167321	0
TCGA-KK-A8IM-01	0.0376016	0	0.00559256	0.171546	0	0.292967	0.00610693	0.0487126	0.0326645	0	0	0.031771	0.0131007	0.0226187	0.102361	0.098253	0.050516	0.0191096	0.0670791	0	0	0	0.24	0.0567311	1.0796	0	1915	0	25.49	0	-669	1	2.65965	3.26645	1
TCGA-M7-A71Y-01	0.0411787	0	0.00744756	0.156436	0	0.194397	0	0.0451	0.00254311	0	0	0.0362554	0.013521	0.144793	0.0703164	0.0711236	0.0487636	0	0.168124	0	0	0	0.24	0.0579976	1.06002	0	493	0	20.5	0	-917	1	3.21947	0.254311	0
TCGA-M7-A71Z-01	0.056388	0	0.040024	0.139322	0	0.123087	0	0.0828669	0	0	0	0.0911878	0.0250482	0	0.0439893	0.217488	0.0621029	0	0.118496	0	0	0	1	-0.0702699	1.10355	0	643	0	13.46	0	-1542	0	0.653129	0	0
TCGA-M7-A720-01	0.0640626	0	0.013355	0.0791098	0	0.254354	0	0.0628953	0	0	0	0.0612034	0.0197136	0.162484	0.0507949	0.0837793	0	0.00766591	0.140582	0	0	0	0.33	0.0282531	1.07279	0	384	0	20.05	0	-925	1	3.82057	0	0
TCGA-M7-A721-01	0.0640278	0	0.12295	0.0531722	0	0.179802	0	0	0	0	0	0.0402284	0.0202807	0.20348	0.0560625	0.0941972	0	0	0.165799	0	0	0	0.24	0.0516546	1.06281	0	400	0	23.43	0	-827	0	2.06099	0	0
TCGA-M7-A722-01	0.162695	0	0.123444	0.0394915	0	0.130245	0	0.0213959	0.000257573	0	0	0.0222575	0.0418713	0	0.0159956	0.26113	0	0.0209436	0.160273	0	0	0	0.26	0.0473783	1.06825	0	559	1	18.18	0	-940	0	1.28438	0.0257573	0
TCGA-M7-A723-01	0.0591996	0	0.00440119	0.194393	0	0.251853	0.0403679	0.00266198	0	0	0	0	0.0065423	0	0.179426	0.145738	0.0393823	0	0.0760345	0	0	0	0	0.215769	1.00908	1	763	0	22.5	0	129	0	1.79304	0	0
TCGA-M7-A724-01	0	0.044577	0.0330102	0.0292436	0	0.0622759	0	0.0247567	0	0.0127283	0	0.0735051	0.0444592	0.0366759	0.0183483	0.389618	0	0.00616181	0.202241	0.0223994	0	0	0.96	-0.0340477	1.09999	0	889	0	16.09	0	-1491	0	0.667383	0	0
TCGA-M7-A725-01	0.0985128	0	0.0129301	0.0601908	0	0.175431	0.024051	0.0677926	0	0	0	0.00680531	0.0113347	0.121499	0.15814	0.13142	0.0257542	0	0.106139	0	0	0	0.17	0.0714429	1.05742	0	573	0	21.01	0	-1209	0	1.3581	0	0
TCGA-MG-AAMC-01	0.0433952	0	0.0215077	0.229089	0	0.079842	0.0368066	0.0143233	0	0	0	0	0	0.116032	0.194676	0.148972	0.0747568	0	0.0405997	0	0	0	0.44	0.00780083	1.09955	0	173	0	13.25	0	-1186	0	0.235308	0	0
TCGA-QU-A6IL-01	0	0	0.0945777	0.092647	0	0.0958718	0.0022049	0.0320006	0	0.0591859	0	0	0.0112072	0.300072	0.0773957	0.143534	0.0206315	0	0.0706717	0	0	0	0.24	0.0557439	1.07239	0	97	0	22.52	0	-810	0	1.41065	0	0
TCGA-QU-A6IM-01	0.0308554	0	0.0883616	0.25506	0	0.161256	0.0358884	0.0645227	0.0543323	0	0	0.092058	0.0190125	0.0119834	0.0491472	0.0563577	0.0329693	0.00520188	0.0429939	0	0	0	0.05	0.147739	1.04932	1	1247	0	24.57	0	-99	0	1.84135	5.43323	1
TCGA-QU-A6IN-01	0.097502	0	0.196941	0.130476	0	0.198867	0	0.0459382	0.0285068	0	0	0.0630595	0	0.165376	0.00976325	0.03366	0	0	0.02991	0	0	0	0.28	0.0375496	1.10456	0	4264	0	18.19	0	-1272	0	0.695841	2.85068	1
TCGA-QU-A6IO-01	0.0116421	0.0143877	0.0426034	0.2672	0	0.211425	0	0.0471379	0.0116338	0	0	0.0427104	0.00584933	0.0176034	0.0610543	0.180403	0.00791074	0	0.0784395	0	0	0	0.17	0.0732875	1.07082	1	3716	0	26.9	0	-412	0	2.26576	1.16338	1
TCGA-QU-A6IP-01	0.0446084	0	0.0850394	0.0594621	0	0.240327	0	0.0372119	0.00114237	0	0	0.0700408	0.0436179	0.228276	0.0570659	0.048766	0.00508138	0	0.0793607	0	0	0	0.17	0.068781	1.05789	0	2620	0	20.07	0	-1068	0	1.75497	0.114237	0
TCGA-SU-A7E7-01	0.043287	0	0.00372339	0.130424	0	0.342722	0.014588	0.0856865	0	0	0	0.0128081	0.0106374	0	0.167457	0.0900204	0.0180781	0	0	0.0805689	0	0	0.24	0.0582061	1.09649	1	551	0	27.43	1	-497	1	2.61249	0	0
TCGA-TK-A8OK-01	0.0752132	0	0.0211179	0.0595757	0	0.235462	0	0	0	0	0	0.039814	0.012258	0.0442459	0.0629053	0.216691	0.0532458	0	0.179471	0	0	0	0.24	0.0531624	1.05248	1	27	0	24.68	0	-552	0	2.06981	0	0
TCGA-TP-A8TT-01	0.0241248	0	0.0060695	0.22344	0	0.281368	0.0849654	0	0	0	0.0204005	0	0.00264357	0.0784569	0.115496	0.0631074	0.0499055	0	0.0500231	0	0	0	0.07	0.115963	1.054	1	526	0	27.1	1	215	1	2.51998	0	0
TCGA-TP-A8TV-01	0.0236227	0	0.0234116	0.160471	0	0.19583	0.0124817	0.0451795	0	0	0	0.081331	0.00913692	0.0783342	0.0561787	0.189879	0.0132029	0	0.110941	0	0	0	1	-0.0537383	1.10717	0	610	0	20.78	0	-1367	0	0.783763	0	0
TCGA-V1-A8MF-01	0	0.0092833	0.0382253	0.122274	0	0.187303	0	0.0028116	0	0.0522234	0	0.0622957	0.00364318	0.0802655	0.0655098	0.0580569	0.0238613	0	0.294247	0	0	0	0.04	0.157657	1.02774	1	1449	0	19.45	0	-98	0	1.87095	0	0
TCGA-V1-A8MG-01	0.0412227	0	0.0672333	0.237943	0	0.276315	0	0.0509756	0.00928471	0	0	0.0645516	0.0163909	0.0202109	0.0635973	0.0480155	0.0137543	0.00316299	0.0873428	0	0	0	0.11	0.0966737	1.07232	0	857	0	24.06	0	-739	0	1.74758	0.928471	1
TCGA-V1-A8MK-01	0.043712	0	0.106783	0.133467	0	0.275673	0.0331531	0.0527284	0	0	0	0	0	0.0195279	0.121699	0.0415807	0.0459574	0	0.125719	0	0	0	0.11	0.0968616	1.0559	0	508	0	20.91	0	-944	0	1.83449	0	0
TCGA-V1-A8ML-01	0.0938925	0	0.135523	0.145181	0	0.234413	0.0155497	0.0290453	0	0	0	0.0187101	0.00427339	0.00121274	0.0421225	0.151775	0.00811048	0	0.120192	0	0	0	0.05	0.135765	1.03687	0	448	0	19.21	0	-1138	0	1.65523	0	0
TCGA-V1-A8MM-01	0.125833	0	0.0864227	0.120195	0	0.259486	0.0555361	0.025281	0.0113762	0	0	0.00882166	0.00118757	0	0.0704427	0.160309	0.0100864	0	0.0650224	0	0	0	0.16	0.0742509	1.06049	1	990	1	29.3	1	-239	0	2.20641	1.13762	1
TCGA-V1-A8MU-01	0.0891195	0	0.186822	0.16626	0	0.204713	0.00740722	0.0206847	0.0132149	0	0	0.0138806	0	0.0499571	0.0650372	0.0713973	0.0297047	0	0.0818021	0	0	0	0	0.330034	0.954636	1	1876	0	31.42	1	-236	1	2.71305	1.32149	1
TCGA-V1-A8WL-01	0.132897	0	0.102662	0.143487	0	0.257775	0.00662561	0.0460178	0	0.0412761	0	0.00377863	0	0.0414695	0.0683074	0.042255	0.0127933	0.014736	0.085919	0	0	0	0	0.294426	0.97072	1	1948	0	24.81	0	-360	0	2.32925	0	0
TCGA-V1-A8WN-01	0.0214813	0	0.0114163	0.163298	0	0.275097	0	0.00528349	0	0.00950125	0	0.0532267	0.0310354	0.100539	0.0812892	0	0	0.0162901	0.214518	0	0.0170242	0	0.42	0.0107729	1.0936	0	924	0	21.69	0	-873	0	2.06045	0	0
TCGA-V1-A8WS-01	0.00423263	0	0.00896817	0.0396983	0	0.213334	0	0	0	0	0	0.0361567	0.0386051	0.141452	0.155928	0.0439997	0.0770418	0	0.223611	0	0.0169722	0	0.6	-0.00750315	1.09228	0	474	0	17.14	0	-1393	0	1.41556	0	0
TCGA-V1-A8WV-01	0.165279	0	0.0532481	0.124795	0	0.261303	0	0.0365789	0.0262116	0	0	0.0380158	0.00548441	0.0226471	0.0613943	0.0281844	0.0841823	0	0.092676	0	0	0	0.06	0.125055	1.0432	1	686	0	32.75	1	-278	1	2.50924	2.62116	1
TCGA-V1-A8WW-01	0.110996	0	0.00730285	0.0577508	0	0.173182	0	0.0669663	0	0.0148877	0	0.0724901	0	0.151746	0.110148	0.0695049	0.0456113	0	0.119414	0	0	0	0.26	0.0473835	1.0643	0	1078	0	27.57	1	-827	0	1.81521	0	0
TCGA-V1-A8X3-01	0.0396427	0	0.0127991	0.163818	0	0.204897	0	0.016858	0	0	0	0.0775242	0.0288031	0.1164	0.0612303	0.0907683	0	0	0.17895	0	0.00830884	0	0.38	0.0184791	1.07963	0	202	0	21.56	0	-962	0	1.98653	0	0
TCGA-V1-A9O5-01	0.030276	0	0	0.154944	0	0.348052	0.000909981	0	0.0113752	0	0	0	0.0249109	0.0382941	0.169961	0.131175	0.014395	0	0.0757066	0	0	0	0	0.21727	1.01166	1	124	1	34.4	1	-485	1	3.06378	1.13752	1
TCGA-V1-A9O5-06	0.146951	0	0.0172144	0.138176	0	0.144471	0.029201	0.0518928	0.063655	0	0	0.0497348	0.00601226	0.0516371	0.081662	0.116168	0.0394245	0	0.0637993	0	0	0	0.27	0.0440369	1.06939	1	124	1	35.87	1	43	1	3.05434	6.3655	1
TCGA-V1-A9O7-01	0.156665	0	0.0669037	0.107305	0	0.206425	0.00384327	0.0292257	0.000606066	0	0	0.0420274	0.0213779	0.0696973	0.0573293	0.107136	0.0339755	0	0.0530503	0.0444329	0	0	0.1	0.107305	1.04219	1	819	1	29.4	1	-496	1	2.59553	0.0606066	0
TCGA-V1-A9O9-01	0.0425331	0.0515654	0.052244	0.12816	0	0.395169	0.0273311	0	0.000503971	0	0	0	0	0.0586469	0.0856308	0.063285	0.0344781	0.0247295	0.0357231	0	0	0	0	0.240159	0.995711	1	2870	0	32.78	1	577	1	3.21808	0.0503971	0
TCGA-V1-A9OA-01	0.0867519	0	0.0417789	0.151281	0	0.316647	0	0.0242744	0	0	0	0.00195789	0.0387942	0	0.0809398	0.164323	0.057109	0	0.036142	0	0	0	0.11	0.0954762	1.05213	0	636	0	20.99	0	-711	0	2.22889	0	0
TCGA-V1-A9OF-01	0.0752267	0	0.0180033	0.16897	0	0.211448	0	0.0102589	0	0	0	0.0123227	0.018529	0	0.0737001	0.227277	0.0247922	0	0.159472	0	0	0	0.81	-0.0199886	1.08649	0	1184	0	17.49	0	-1053	0	1.47101	0	0
TCGA-V1-A9OH-01	0.0723596	0	0.0103875	0.154708	0	0.245162	0	0.0456567	0	0	0	0.0147213	0	0	0.0902491	0.174602	0.074468	0	0.117685	0	0	0	0.39	0.0142518	1.07825	0	2403	0	19.97	0	-861	0	2.02601	0	0
TCGA-V1-A9OL-01	0.11389	0	0.108192	0.128855	0	0.231464	0.000246262	0.0542642	0.0137001	0.000484244	0	0.0265441	0	0.0667088	0.0622355	0.0893519	0.0571829	0.00802649	0.0388553	0	0	0	0	0.216593	1.0018	1	105	1	30.31	1	-550	0	2.35592	1.37001	1
TCGA-V1-A9OQ-01	0.0154566	0.0151408	0.0834635	0.239577	0	0.2126	0.0126045	0.0571197	0.0305484	0	0	0.0347536	0.00956365	0.0429643	0.0360655	0.0748111	0.00304052	0	0.132291	0	0	0	0.06	0.132558	1.04534	0	371	0	17.27	0	-744	0	1.40603	3.05484	1
TCGA-V1-A9OT-01	0	0.0403013	0.0107848	0.378134	0	0.147696	0	0.0680124	0.013186	0	0	0.0671415	0.0141968	0.00724772	0.0306112	0.0763288	0.0106669	0	0.135692	0	0	0	0.38	0.016699	1.12018	0	292	1	18.54	0	-762	0	1.91456	1.3186	1
TCGA-V1-A9OX-01	0.0284105	0.0056496	0.0324128	0.131212	0	0.249828	0.0128513	0.0423992	0.0280348	0	0	0.0430203	0	0.162522	0.0340936	0.110683	0.0103324	0	0.108551	0	0	0	0.17	0.0715641	1.05975	0	1134	0	22.82	0	-579	0	1.95873	2.80348	1
TCGA-V1-A9OY-01	0.0759036	0	0.161842	0.182776	0	0.239488	0	0.00493178	0	0	0	0.0219616	0.00234591	0.071273	0.063844	0.0949906	0.03186	0	0.0487837	0	0	0	0.01	0.188889	1.01961	0	1067	0	26.81	0	-627	0	1.91184	0	0
TCGA-V1-A9Z7-01	0.0537762	0	0	0.107922	0	0.244948	0.00407022	0.0120945	0.0024142	0	0	0.0240984	0.0105439	0	0.0615377	0.298688	0.0394258	0.0066084	0.133872	0	0	0	0.11	0.0910907	1.04351	1	874	0	25.46	0	-484	1	3.4233	0.24142	0
TCGA-V1-A9Z8-01	0.0491658	0	0.0203165	0.117736	0	0.191502	0	0.0195609	0.0291858	0	0	0.0991987	0.00634559	0.014056	0.0194759	0.0995548	0.0316175	0	0.302285	0	0	0	0.01	0.184702	1.01808	1	827	0	22.03	0	-541	0	2.37686	2.91858	1
TCGA-V1-A9Z9-01	0.0422421	0	0.0053832	0.100833	0	0.236378	0	0.0140988	0.015046	0	0	0.0610649	0.0042034	0.0995182	0.0820471	0.192775	0.00309352	0	0.143316	0	0	0	0.53	0.000478911	1.08302	0	540	0	21.61	0	-903	0	2.11085	1.5046	1
TCGA-V1-A9ZG-01	0.0609654	0	0.0301392	0.108172	0	0.179155	0	0	0.0237394	0	0	0.0672253	0.0552569	0	0.0588069	0.20241	0.0232784	0.000687165	0.190164	0	0	0	0.6	-0.0062579	1.07697	0	1517	0	23.79	0	-801	0	1.957	2.37394	1
TCGA-V1-A9ZI-01	0.0676127	0	0.00602058	0.0899379	0	0.191693	0.0142925	0.00445133	0	0	0.0092909	0	0	0.208431	0.050861	0.284583	0.0126208	0	0.0602051	0	0	0	0.03	0.164646	1.02271	1	1640	0	26.14	0	-342	0	2.11997	0	0
TCGA-V1-A9ZK-01	0.0318552	0	0.0211033	0.167083	0	0.272442	0	0.0290679	0	0	0	0.0242458	0.00294553	0.00396159	0.063786	0.178265	0.0517227	0	0.153522	0	0	0	0.69	-0.0122566	1.09087	0	1383	0	20.14	0	-983	0	2.00421	0	0
TCGA-V1-A9ZR-01	0.0430119	0.0312443	0	0.0905471	0	0.310283	0.000698281	0.024889	0.0125858	0	0	0.0383569	0.00932874	0.0906138	0.0441063	0.188544	0.0168117	0	0.0989795	0	0	0	0.06	0.122917	1.03579	1	1361	0	31.29	1	36	1	3.22357	1.25858	1
TCGA-VN-A88I-01	0.0693075	0.00440071	0	0.157402	0	0.268868	0	0.0136724	0.0268117	0	0	0.0833683	0.00432391	0.00716119	0.00417993	0.103969	0.00837211	0.00697578	0.241188	0	0	0	0.02	0.178947	1.02561	1	269	0	34.49	1	-341	1	2.81083	2.68117	1
TCGA-VN-A88K-01	0.0498331	0	0.0376488	0.0937464	0	0.319591	0	0.0328818	0	0	0	0.0633703	0.0335043	0.00928399	0.0380976	0.140289	0.00931767	0.00497242	0.167464	0	0	0	0.33	0.0251092	1.07673	0	776	0	24.68	0	-929	0	1.38819	0	0
TCGA-VN-A88L-01	0.0939687	0	0.0072757	0.0659613	0	0.268012	0	0.0500911	0	0	0	0.0353581	0	0.0480586	0.0976965	0.149405	0.0223537	0	0.16182	0	0	0	0.97	-0.0345907	1.09457	0	746	0	20.85	0	-1135	0	1.0004	0	0
TCGA-VN-A88M-01	0.000849073	0.0191288	0.10532	0.205065	0	0.150257	0	0.0479127	0.000707042	0.037278	0	0.0456905	0.0284339	0.105324	0.0624591	0	0.0024255	0	0.166123	0	0.0230262	0	0.26	0.0449651	1.07475	0	189	0	16.8	0	-1268	0	0.881428	0.0707042	0
TCGA-VN-A88N-01	0.00435056	0	0.0161985	0.125493	0	0.267371	0	0.0236985	0	0	0	0.0578755	0.0188952	0.097609	0.100302	0.0692797	0	0	0.213978	0	0.0049494	0	0.6	-0.00495009	1.09534	0	766	0	20.89	0	-1201	0	1.17259	0	0
TCGA-VN-A88O-01	0.00830534	0.0138672	0	0.115849	0	0.260225	0	0	0	0	0	0.088719	0.0255198	0.0867704	0.17382	0.0578895	0.00499222	0	0.164042	0	0	0	0.26	0.0463434	1.08766	0	481	0	22.04	0	-725	0	1.70522	0	0
TCGA-VN-A88P-01	0.098052	0	0.0399493	0.107712	0	0.310223	0	0.0293069	0.0216548	0.00570256	0	0.00152166	0.00222602	0	0.0800894	0.109071	0.0316337	0	0.162858	0	0	0	0.24	0.0535298	1.06809	0	1260	0	18.77	0	-815	0	1.54135	2.16548	1
TCGA-VN-A88Q-01	0.0284603	0.000400888	0.00508094	0.100625	0	0.175621	0.0172811	0.0210057	0.0302643	0	0	0.0238617	0	0.271175	0.0692026	0.116499	0.022683	0	0.117839	0	0	0	0.28	0.0404089	1.07381	0	1366	0	22.3	0	-1119	0	1.19356	3.02643	1
TCGA-VN-A88R-01	0.0689608	0	0.107935	0.0498748	0	0.137897	0	0.00217737	0.00185753	0	0	0.0564714	0.0396262	0	0.0377997	0.322645	0.00768888	0	0.167066	0	0	0	0.37	0.0211711	1.06946	0	512	1	23.37	0	-808	0	1.6511	0.185753	0
TCGA-VN-A943-01	0	0	0.0275647	0.104342	0	0.383906	0	0.0163761	0	0	0	0.0696817	0.00671953	0.167189	0.0463099	0	0	0	0.177912	0	0	0	0.99	-0.0448363	1.12398	0	496	0	12.75	0	-1658	0	0.525199	0	0
TCGA-VP-A872-01	0.201507	0	0.233961	0.065832	0	0.181964	0.0109314	0.00975522	0.0268153	0	0	0.0554699	0.00858968	0.0644059	0.0065751	0.024049	0.0271834	0.0312288	0.0517317	0	0	0	0	0.519176	0.854687	1	3631	0	31.08	1	-161	0	2.3083	2.68153	1
TCGA-VP-A875-01	0	0.0269439	0.0229912	0.0830134	0	0.22488	0.0137427	0.0787544	0	0	0	0.0736897	0.0364461	0.119774	0.0873282	0.0227921	0.0672449	0	0.137594	0	0.00480457	0	0.98	-0.03802	1.09621	0	2309	0	19.45	0	-1535	0	0.910888	0	0
TCGA-VP-A876-01	0.0890646	0	0.0152499	0.173743	0	0.211075	0	0.0894297	0.00380469	0	0	0.035055	0.000193641	0.106826	0.120139	0.0582138	0.0130625	0	0.0841436	0	0	0	0.7	-0.0140415	1.10525	0	3333	0	15.07	0	-1373	0	1.34848	0.380469	0
TCGA-VP-A878-01	0.0142856	0	0.00369355	0.147476	0	0.216515	0	0.00536841	0.0144783	0	0	0.0233887	0.0095925	0.0854332	0.0479567	0.160398	0.0314508	0	0.239963	0	0	0	0.26	0.0453272	1.06657	1	98	1	26.93	1	-560	1	2.40719	1.44783	1
TCGA-VP-A87B-01	0.0963325	0	0.0857191	0.0920521	0	0.218738	0	0.0288142	0.00438319	0	0	0.0253417	0.0413142	0.0828028	0.0537419	0.143179	0.0347863	0	0.0878022	0	0	0.00499323	0.86	-0.023261	1.08439	0	2722	0	21.04	0	-1001	0	1.56618	0.438319	1
TCGA-VP-A87C-01	0.162268	0	0.0277205	0.158524	0	0.196669	0.0212351	0.0882317	0.0693925	0	0	0.00751151	0	0.0645124	0.0583033	0.0532734	0.046716	0.00986652	0.0351305	0	0	0.000644662	0	0.420399	0.907608	1	1690	0	41.53	1	1466	1	4.4804	6.93925	1
TCGA-VP-A87D-01	0.142981	0	0.0135588	0.0744394	0	0.252599	0	0	0.00506683	0	0	0.0320652	0.0122979	0.0974193	0.0638949	0.0600218	0.00106367	0	0.244592	0	0	0	0.59	-0.00433986	1.08665	0	1194	1	21.75	0	-1411	0	1.37985	0.506683	1
TCGA-VP-A87E-01	0.0739481	0	0.0148588	0.174699	0	0.234137	0.0300644	0.1108	0.0124945	0	0	0.037977	0.012339	0.0701985	0.102072	0.0753989	0.0141012	0	0.0226302	0.0111347	0	0.00314712	0.06	0.12481	1.05208	1	2037	0	30	1	162	1	2.67679	1.24945	1
TCGA-VP-A87H-01	0.10467	0	0.0451074	0.0550815	0	0.308202	0	0.102855	0	0	0	0.0444433	0.0252643	0.0122852	0.0867583	0.11284	0.0275277	0	0.0394917	0.0354732	0	0	0.6	-0.00663079	1.09579	0	663	0	21.26	0	-997	0	1.65153	0	0
TCGA-VP-A87J-01	0.126973	0	0.0170406	0.0224135	0	0.307984	0	0.0766163	0	0	0	0.0290821	0.00480563	0.0911566	0.0913164	0.168596	0	0.0102218	0.0184313	0.0341906	0	0.00117268	0.6	-0.00764609	1.09213	0	1774	0	19	0	-1151	0	1.5549	0	0
TCGA-VP-A87K-01	0.0108329	0.0241555	0.0422392	0.201352	0	0.178307	0	0.0992646	0.0124198	0	0	0.0378289	0.0129786	0.0594063	0.118809	0.0896899	0.0326411	0	0.0800757	0	0	0	0.42	0.0111323	1.09271	0	533	1	20.6	0	-1113	0	1.50828	1.24198	1
TCGA-VP-AA1N-01	0.04827	0	3.66e-05	0.117325	0	0.293849	0.00992408	0.0366508	0.00258385	0	0	0.0238912	0.00649371	0.105465	0.0672016	0.164661	0.0162644	0	0	0.107383	0	0	0.33	0.0284359	1.08306	1	1365	0	26.24	0	-395	0	2.22836	0.258385	0
TCGA-WW-A8ZI-01	0	0.0117465	0.00469957	0.119741	0	0.300268	0	0.0867864	0	0	0	0.0228468	0.00135472	0.0910676	0.105239	0.123885	0	0	0.132364	0	0	0	0.6	-0.00525132	1.10031	0	449	0	18.45	0	-851	0	1.51729	0	0
TCGA-X4-A8KQ-01	0.0384699	0	0.0149904	0.0753343	0	0.262578	0	0.0227109	0	0.00111649	0	0.0728956	0.0314785	0.18113	0.125366	0.0754354	0.0112885	0	0.0342577	0.0454028	0.00754555	0	0.69	-0.013223	1.10162	1	1383	0	25.04	0	-544	0	1.4554	0	0
TCGA-X4-A8KS-01	0.0303438	0	0.0397708	0.20401	0	0.233731	0	0.0289313	0	0	0	0.062023	0.024289	0.0790394	0.0753178	0.041467	0.0247196	0	0.156357	0	0	0	0.1	0.102556	1.05174	0	979	0	14.65	0	-615	0	1.23887	0	0
TCGA-XA-A8JR-01	0.0449434	0	0.0113923	0.10259	0	0.150817	0	0	0.00605892	0	0	0.0384072	0.00873693	0.130467	0.151348	0.101812	0.0146228	0	0.238805	0	0	0	0.26	0.0449845	1.07324	0	376	0	20.38	0	-900	0	1.52819	0.605892	1
TCGA-XJ-A83F-01	0.000386583	0	0.0227584	0.0790108	0	0.0432143	0	0.0193832	0	0	0.0266084	0.0145539	0.0343463	0.396406	0.0360327	0.17244	0.0141214	0	0.140738	0	0	0	0.24	0.0525982	1.09385	0	1127	0	19.64	0	-1210	0	0.963095	0	0
TCGA-XJ-A83G-01	0	0.0128618	0.0375628	0.1387	0	0.125737	0.0328467	0.0915764	0	0	0	0.0102561	0	0.155419	0.0694368	0.141943	0.0193258	0	0.164335	0	0	0	0.55	-0.00123348	1.07862	0	1461	0	18.9	0	-1154	0	1.32514	0	0
TCGA-XJ-A83H-01	0.100393	0	0.0109452	0.234873	0	0.124187	0.0553463	0.0529444	0	0	0	0.0320053	0.01206	0.0206279	0.0776042	0.104311	0.0373894	0.00612742	0	0.131186	0	0	0.6	-0.00458138	1.0976	0	1280	0	20.28	0	-959	0	1.6427	0	0
TCGA-XJ-A9DI-01	0.059852	0	0.00864129	0.214327	0	0.183735	0	0.0279981	0.0200168	0.04779	0	0	0	0.157353	0.109148	0.11245	0.0230949	0	0.0355953	0	0	0	0	0.261345	0.984748	1	1461	0	34.38	1	211	1	3.18622	2.00168	1
TCGA-XJ-A9DK-01	0.139059	0	0.0790755	0.102694	0	0.205207	0	0.0013404	0	0	0	0.0202516	0.00390629	0.241294	0.0192553	0.124814	0	0	0.0631025	0	0	0	0.06	0.120223	1.04292	0	275	0	25.4	0	-803	1	2.85283	0	0
TCGA-XJ-A9DQ-01	0	0	0.0174932	0.0683409	0	0.379849	0	0.0323495	0	0	0	0.0287637	0.00193315	0.0739254	0.0376575	0.0342898	0.0265033	0	0.298894	0	0	0	0.35	0.0233184	1.09423	0	91	0	19.94	0	-1121	0	1.75665	0	0
TCGA-XJ-A9DX-01	0.0138193	0	0	0.112072	0	0.242625	0	0.0243338	0	0	0	0.0107994	0.0292633	0	0.0953307	0.386648	0.00258693	0	0.0825217	0	0	0	0.69	-0.0123056	1.09502	0	973	0	24.83	0	-949	0	1.32918	0	0
TCGA-XK-AAIR-01	0.06353	0	0.0262647	0.142807	0	0.264449	0	0.0189102	0.0107136	0	0	0.0445521	0.00709534	0.101273	0.0378267	0.0664478	0.0538416	0.00418063	0.158108	0	0	0	0.11	0.0929059	1.04745	0	972	0	23.27	0	-630	1	2.61988	1.07136	1
TCGA-XK-AAIV-01	0.0575334	0	0.0245098	0.139489	0	0.243784	0.0343192	0.0198344	0.0367139	0	0	0.0155033	0.005402	0.162712	0.0506394	0.0869761	0.0452656	0.0103171	0.0670006	0	0	0	0.01	0.199212	1.00448	1	1133	0	37.98	1	864	1	3.94375	3.67139	1
TCGA-XK-AAIW-01	0.0451493	0	0.007091	0.469484	0	0	0.0957954	0.092787	0.0307316	0.00776138	0	0	0	0.0115769	0.0758119	0.120129	0.0279514	0	0.0157307	0	0	0	0.01	0.196087	1.03244	1	1218	0	30.44	1	-488	1	2.4703	3.07316	1
TCGA-XK-AAJ3-01	0	0.014114	0.00187584	0.127058	0	0.187716	0	0.020684	0.00952501	0.00226055	0	0.0470616	0.00768979	0.0734513	0.0744645	0.310006	0.0233787	0	0.100715	0	0	0	0.8	-0.0177396	1.09191	0	1262	0	22.67	0	-1185	0	1.49512	0.952501	1
TCGA-XK-AAJA-01	0.0894712	0	0.0158878	0.0523241	0	0.146865	0	0.0602434	0.0220317	0	0	0.0640529	0	0.0908289	0.0613499	0.0981401	0.0179145	0	0.28089	0	0	0	0.42	0.00969892	1.07912	0	930	0	26.07	0	-1110	0	1.42282	2.20317	1
TCGA-XK-AAJP-01	0.033557	0	0	0.0797717	0	0.279045	0	0.0387223	0.0392505	0	0	0.0381709	0.141409	0	0.0668363	0.138772	0.0573299	0	0.0871364	0	0	0	0.91	-0.0277206	1.09117	0	1259	0	21.85	0	-742	0	2.10301	3.92505	1
TCGA-XK-AAJR-01	0.0392765	0	0.0628717	0.0967889	0	0.128145	0	0.0221015	0	0	0	0.0317317	0.0123018	0	0.031734	0.226591	0.0911992	0	0.257258	0	0	0	0.37	0.0207047	1.06649	0	131	1	22.42	0	-1020	0	1.74369	0	0
TCGA-XK-AAJT-01	0.0298123	0	0.0245051	0.119039	0	0.280653	0	0.0164856	0.00760689	0	0	0.0308309	0.0134824	0.0412547	0.133157	0.137636	0.0328043	0	0.132732	0	0	0	0.11	0.0890951	1.0531	1	1434	0	23.42	0	-541	0	2.03395	0.760689	1
TCGA-XK-AAJU-01	0.0877387	0	0.0838391	0.227837	0	0.170775	0	0.0289443	0.00190157	0	0	0.0458554	0.0157533	0.0489524	0.0377006	0.0644024	0.0223802	0	0.16392	0	0	0	0.07	0.115696	1.04432	0	1576	0	24.52	0	-745	1	2.68479	0.190158	0
TCGA-XK-AAK1-01	0.0518047	0	0.0740601	0.0939161	0	0.287031	0	0.00679442	0	0.0441459	0	0.0168597	0.00953711	0.0143901	0.06949	0.161246	0.0108125	0	0.159912	0	0	0	0.17	0.0694467	1.0552	0	979	0	17.84	0	-916	0	1.28205	0	0
TCGA-XQ-A8TB-01	0	0	0.0665595	0.20645	0	0.251192	0	0.00299851	0	0	0	0.0645652	0.0288732	0.0610904	0.104226	0.0844953	0.0151476	0	0.102831	0	0.0115723	0	0.72	-0.0144687	1.10225	0	770	0	24.1	0	-958	0	1.48319	0	0
TCGA-Y6-A8TL-01	0.0651033	0	0.0242581	0.0738136	0	0.480818	0	0.0149513	0	0	0	0.0340251	0.0138376	0.108154	0.0450786	0	0.00163313	0	0.138327	0	0	0	0.26	0.0446786	1.08956	0	992	0	18.61	0	-1154	0	1.59228	0	0
TCGA-Y6-A9XI-01	0.0725889	0	0.0153101	0.0887471	0	0.197492	0	0.0496635	0	0	0	0.053182	0.0187747	0.063524	0.0621368	0.177412	0.0165716	0.00105662	0.18354	0	0	0	0.35	0.0229422	1.06708	0	526	0	21.02	0	-1181	0	1.69281	0	0
TCGA-YJ-A8SW-01	0.0362536	0	0.0168095	0.0854134	0	0.246707	0	0.0123198	0	0	0	0.0580271	0.0148226	0.0345207	0.0849263	0.240686	0.0531448	0	0.115409	0	0.000960403	0	0.76	-0.0163529	1.08388	0	148	0	20.45	0	-1363	0	1.50341	0	0
TCGA-YL-A8HJ-01	0.15716	0	0.0195488	0.0865302	0	0.241656	0	0.00794201	0.0103314	0	0	0.0422584	0.0152791	0.202418	0.0459144	0.0494331	0	0	0.121528	0	0	0	0.11	0.0877364	1.05075	1	1611	0	27.8	1	-114	1	2.76636	1.03314	1
TCGA-YL-A8HK-01	0.137204	0	0.0570512	0.0892816	0	0.204037	0.00745796	0.0449352	0	0	0	0.0354116	0.00514144	0.127142	0.0601269	0.0828674	0.0311922	0	0.118152	0	0	0	0	0.230901	0.98829	0	1376	1	31.72	1	-634	1	2.50251	0	0
TCGA-YL-A8HL-01	0.0178967	0	0.100842	0.0615875	0	0.162887	0	0.0568508	0	0	0	0.059012	0.0200979	0.113018	0.157011	0.10437	0.0338408	0	0.112586	0	0	0	0.44	0.00841699	1.08396	0	1565	0	18.71	0	-1420	0	1.0153	0	0
TCGA-YL-A8HM-01	0.0320838	0	0	0.349271	0	0.196187	0.0272099	0.0130132	0.0166308	0	0	0.0319063	0.0231369	0.0125085	0.0988111	0.092206	0.014535	0	0.0925011	0	0	0	0.13	0.0867052	1.07885	1	1473	1	27.52	1	-196	1	2.51531	1.66308	1
TCGA-YL-A8HO-01	0.0870995	0	0	0.108424	0	0.278353	0	0.0321891	0	0.000942219	0	0.0182639	0.0174696	0	0.0362471	0.320767	0.0432402	0	0.0570035	0	0	0	0.02	0.183533	1.01076	1	1068	1	31.86	1	344	1	3.41624	0	0
TCGA-YL-A8S8-01	0.0972372	0	0.00688611	0.116608	0	0.255578	0	0.056833	0	0	0	0.0485592	0.0243052	0.0313741	0.102972	0.168311	0.0466108	0	0	0.0447257	0	0	0.6	-0.00607852	1.09426	0	679	1	24.22	0	-1038	0	1.59963	0	0
TCGA-YL-A8S9-01	0	0.0505135	0	0.0492246	0	0.165929	0	0.0205263	0	0	0	0.0331499	0	0.147747	0.0367054	0.218826	0	0.0389155	0.238463	0	0	0	0.99	-0.0409557	1.09696	0	1006	1	13.83	0	-1610	0	0.608715	0	0
TCGA-YL-A8SA-01	0.0642688	0	0.0263363	0.0326837	0	0.230323	0	0.0475864	0	0	0	0.0218734	0.0448863	0.183294	0.129727	0	0.0127685	0	0.193862	0	0.0123903	0	0.33	0.0273439	1.07354	0	512	0	17.64	0	-1216	0	1.3318	0	0
TCGA-YL-A8SB-01	0.0758553	0	0.0147766	0.10071	0	0.219261	0	0.0894302	0.0163705	0	0	0.0312086	0.00852246	0	0.0143798	0.166438	0.0666978	0	0.196351	0	0	0	0.08	0.110102	1.03854	0	1384	1	22.04	0	-748	0	2.39343	1.63705	1
TCGA-YL-A8SC-01	0.0869119	0	0.0192271	0.173119	0	0.155306	0.00774957	0.00762857	0.00947512	0	0	0.0524667	0.0204742	0.115773	0.0989395	0.121821	0.00696189	0	0.124147	0	0	0	0.1	0.102098	1.04261	1	152	1	29.56	1	-278	1	4.17658	0.947512	1
TCGA-YL-A8SI-01	0.0323979	0	0.0114021	0.0660163	0	0.323092	0	0.0165176	0	0	0	0.028539	0.0546582	0.0608904	0.0618037	0.159336	0.00397185	0	0.118771	0	0	0.062604	0.28	0.0394513	1.0645	1	1423	1	22.17	0	-573	0	2.35651	0	0
TCGA-YL-A8SJ-01	0.09354	0	0.0533186	0.0869019	0	0.236246	0	0.0278784	0	0	0	0.040964	0.0163167	0.0927137	0.0434036	0.180228	0.0112899	0.000930702	0.116269	0	0	0	0.28	0.0382196	1.06196	0	752	1	24.02	0	-1196	0	2.05929	0	0
TCGA-YL-A8SK-01	0.102271	0	0.0733242	0.208602	0	0.270696	0.03396	0.0378124	0	0	0	0	0.0100635	0	0.0716056	0.0660143	0.0150272	0.0120976	0	0.0985264	0	0	0.05	0.135547	1.04735	0	1408	0	28.28	1	-592	1	3.0052	0	0
TCGA-YL-A8SL-01	0.0178863	0.105541	0.0119746	0.102892	0	0.121781	0	0.0970269	0.00505801	0	0	0.105782	0.00909071	0.0737613	0.0760015	0.164034	0.0469321	0	0.0622386	0	0	0	0.96	-0.0336235	1.09615	0	987	0	26.38	0	-1363	0	1.3481	0.505801	1
TCGA-YL-A8SO-01	0.0337678	0	0.0180825	0.108599	0	0.205882	0	0.014964	0.013538	0	0	0.0175258	0	0.213306	0.0481654	0.211868	0.0185582	0	0.0957438	0	0	0	0.55	-0.00129407	1.0875	0	3479	0	27.62	1	-943	0	1.62139	1.3538	1
TCGA-YL-A8SP-01	0.0492875	0	0.00452033	0.0299814	0	0.279424	0.0043777	0	0	0	0	0.0390053	0.0517997	0	0.0630182	0.371145	0	0	0.107441	0	0	0	0.52	0.00347212	1.07886	0	2036	1	20.16	0	-1587	0	0.821041	0	0
TCGA-YL-A8SQ-01	0.05161	0.0250135	0.0424389	0.0987406	0	0.255484	0	0	0	0	0	0.0827088	0.0321826	0.0232179	0.0757834	0.0967046	0.00338415	0	0.212732	0	0	0	0.16	0.0756696	1.05593	0	329	1	24.39	0	-766	0	2.38254	0	0
TCGA-YL-A8SR-01	0.065525	0	0.0749141	0.119299	0	0.205687	0	0	0	0	0.0169011	0.0315533	0.00680736	0	0.0678227	0.146448	0.0200907	0	0.244951	0	0	0	0.29	0.0360914	1.0684	0	273	0	22.38	0	-1041	0	1.09182	0	0
TCGA-YL-A9WH-01	0.101684	0	0.0222827	0.085201	0	0.210426	0	0	0.0115778	0	0	0	0.0388085	0.263026	0.0615153	0.0124173	0	0.0114386	0.181282	0	0.000340805	0	0.33	0.0292783	1.0732	0	427	0	24.78	0	-1071	0	1.44746	1.15778	1
TCGA-YL-A9WI-01	0.0424693	0	0.0101895	0.0739524	0	0.25149	0.0349812	0.0150124	0.00830538	0	0	0.0392865	0.00639384	0.0482811	0.104109	0.124618	0.0560265	0	0.184885	0	0	0	0.99	-0.0485426	1.09673	0	1623	0	19.45	0	-1151	0	1.48698	0.830538	1
TCGA-YL-A9WJ-01	0.00510439	0	0.00224776	0.114612	0	0.195921	0	0.0132291	0	0	0	0.0710746	0.0720117	0.125646	0.0514176	0.221684	0.0135689	0	0.0917378	0	0.0217453	0	0.1	0.0990148	1.04357	1	1476	1	31.22	1	-381	1	2.63991	0	0
TCGA-YL-A9WK-01	0.0658544	0	0	0.150054	0	0.379478	0	0.00976416	0	0	0	0.0477086	0.00351781	0	0.100424	0.164178	0.0152063	0.0110617	0.0412794	0.011474	0	0	0.11	0.0889118	1.07005	1	1009	1	27.59	1	-429	1	2.4008	0	0
TCGA-YL-A9WL-01	0.0299606	0	0.00952539	0.137838	0	0.203232	0	0.0593985	0.0391472	0	0	0.0671611	0.0017369	0.104144	0.0846101	0.145625	0.0192939	0	0.0983268	0	0	0	0.33	0.0269372	1.07957	0	740	1	24.74	0	-1397	0	1.05307	3.91472	1
TCGA-YL-A9WX-01	0.136262	0	0.173462	0.127382	0	0.154278	0	0.079275	0	0	0	0.0266033	0.010243	0.0342725	0.0274899	0.06426	0.0333112	0.0129173	0.0963746	0.0238695	0	0	0	0.267708	0.984724	1	1506	1	28.52	1	-348	1	3.21655	0	0
TCGA-YL-A9WY-01	0.0233111	0	0.00431072	0.206934	0	0.236919	0.0588144	0.0150988	0.00986433	0	0	0	0	0.121182	0.0450737	0.19788	0.0530795	0	0.0275318	0	0	0	0.07	0.116828	1.0446	1	765	1	38	1	482	1	3.30035	0.986433	1
TCGA-ZG-A8QW-01	0.0015625	0	0.00281818	0.156986	0	0.182616	0	0.0517014	0.00630354	0	0	0.0836576	0.0191082	0.123162	0.117531	0.138306	0.0177317	0	0.0965618	0	0.0019531	0	0.05	0.137871	1.03789	1	94	0	28.06	1	-264	1	2.71545	0.630354	1
TCGA-ZG-A8QX-01	0.155651	0.0626364	0.0265713	0.126251	0	0.196875	0	0.0680776	0.0332487	0	0	0.0704734	0.00511959	0.0227834	0.0526971	0.100671	0.0236764	0	0.0552684	0	0	0	0.28	0.0382711	1.08506	0	442	0	20.02	0	-952	0	1.78275	3.32487	1
TCGA-ZG-A8QY-01	0.0535287	0	0.00963915	0.0640343	0	0.319289	0	0.00879702	0	0	0	0.0613238	0.04065	0	0.111154	0.175671	0.0344127	0	0.1215	0	0	0	0.53	-0.000962219	1.08482	0	404	0	20.84	0	-1179	0	1.48649	0	0
TCGA-ZG-A8QZ-01	0.0141121	0.00356622	0.00139719	0.148515	0	0.254237	0	0.0584569	0	0	0	0.0972176	0.0266354	0.0578484	0.118753	0.0693957	0.0357991	0	0.0985899	0	0.0154762	0	0.56	-0.00166041	1.10401	1	308	0	27.83	1	-353	1	2.78747	0	0
TCGA-ZG-A9KY-01	0.0669158	0	0.00964618	0.386369	0	0.0328992	0.0171177	0.130204	0.0725124	0	0	0.0653703	0.0149024	0.0208619	0.0634915	0.0769664	0.00860529	0	0.0341374	0	0	0	0.03	0.168121	1.05244	1	130	0	30.88	1	89	1	3.08717	7.25124	1
TCGA-ZG-A9L0-01	0.0279416	0	0.00294829	0.112286	0	0.295231	0	0.0221266	0.0305803	0	0	0.0531167	0.0348554	0.0783509	0.108395	0.124939	0.0518669	0	0.0572095	0	0	0.000153119	0.27	0.0417954	1.07596	1	355	0	31.82	1	92	1	2.71578	3.05803	1
TCGA-ZG-A9L1-01	0.0400488	0	0.0268575	0.0970219	0	0.228495	0	0.0455526	0	0	0	0.0750499	0.0171596	0	0.100869	0.21364	0	0	0.0124917	0.126267	0.0165466	0	0.97	-0.0348179	1.10967	0	1302	0	21.26	0	-1521	0	0.900949	0	0
TCGA-ZG-A9L2-01	0.197317	0	0.0527407	0.0907597	0	0.376686	0	0.0198779	0.0128724	0	0	0.0568598	0.00727373	0.011836	0.0261751	0.0650723	0.0162095	0.00626388	0.0600558	0	0	0	0	0.217955	1.0134	1	180	1	32.29	1	83	1	3.02834	1.28724	1
TCGA-ZG-A9L4-01	0.0708941	0	0.000710006	0.0953399	0	0.400995	0	0.00329836	0	0.0108451	0	0.0561463	0.0110173	0	0.0775969	0.0980658	0.0758915	0	0.0201607	0.0703202	0.0087184	0	0.69	-0.0131393	1.10731	0	1108	0	27.04	1	-585	0	2.22211	0	0
TCGA-ZG-A9L5-01	0.0977305	0	0.0259423	0.0923186	0	0.271884	0	0.0468455	0.0104011	0	0	0.0613339	0	0	0.0468306	0.275313	0.0142037	0	0.0571967	0	0	0	0.16	0.0758469	1.0571	0	908	0	22.9	0	-1055	0	1.57676	1.04011	1
TCGA-ZG-A9L6-01	0.0434993	0	0	0.0633545	0	0.274606	0	0.0213749	0.00819676	0	0	0.0504395	0	0	0.0339222	0.314478	0.0301556	0	0.159973	0	0	0	0.09	0.107624	1.03922	1	664	1	22.08	0	-438	1	2.42523	0.819676	1
TCGA-ZG-A9L9-01	0.0335979	0	0	0.124793	0	0.361759	0	0.00581769	0.0346253	0	0	0.0625129	0.0228689	0	0.0834648	0.14761	0.0277008	0.0116154	0.0836346	0	0	0	0.11	0.0881654	1.06476	1	51	1	28.59	1	-38	0	2.30441	3.46253	1
TCGA-ZG-A9LB-01	0.0693222	0	0.00503554	0.211357	0	0.221413	0.0545785	0.0194965	0.0147729	0	0	0.0497019	0.00789314	0	0.0377177	0.153185	0.0386206	0	0.102998	0.0103677	0.00354067	0	0.08	0.112823	1.04565	1	583	0	20.42	0	-280	0	1.9619	1.47729	1
TCGA-ZG-A9LM-01	0.10444	0	0.0354891	0.0843641	0	0.280118	0	0.0397167	0.0244412	0	0	0.0332228	0.00302044	0.0883483	0.0925122	0.15838	0.00551873	0	0.0504284	0	0	0	0.1	0.106591	1.04558	0	378	0	19.97	0	-616	0	1.81535	2.44412	1
TCGA-ZG-A9LN-01	0.109263	0	0.0472372	0.237874	0	0.141794	0	0.0600772	0.075362	0.00872836	0	0.0630662	0.00295498	0.0280138	0.0877234	0.0394288	0.0263717	0.0172788	0.0548269	0	0	0	0	0.384428	0.928543	1	115	0	31.41	1	1052	1	3.43968	7.5362	1
TCGA-ZG-A9LS-01	0.10642	0	0	0.147174	0	0.301184	0.00196233	0.0264727	0.0544635	0	0	0.0591315	0.00585365	0.0184173	0.0472567	0.082512	0.0697809	0.00414751	0.0752238	0	0	0	0	0.296523	0.968789	1	516	0	33.43	1	486	1	3.22341	5.44635	1
TCGA-ZG-A9LU-01	0.00937337	0	0.00825482	0.112438	0	0.214917	0	0.044546	0.0382149	0	0	0.104513	0.0320264	0.0936897	0.116233	0.0817659	0.0463353	0	0.082748	0	0.0149447	0	0.07	0.115516	1.04712	1	579	0	25.04	0	-286	1	2.73632	3.82149	1
TCGA-ZG-A9LY-01	0.102696	0	0.00570734	0.139606	0	0.249968	0	0.0288952	0.0189266	0	0	0.0189472	0.0337547	0.0888774	0.0268473	0.130852	0.0460014	0.000281303	0.108639	0	0	0	0.19	0.0654759	1.05578	0	370	0	25.32	0	-588	1	2.72311	1.89267	1
TCGA-ZG-A9LZ-01	0.132136	0	0.0827236	0.0925426	0	0.189759	0.00588259	0.0535849	0.0222479	0	0	0.0548202	0.00441421	0.0889522	0.103487	0.0624259	0.0336893	0	0.0733347	0	0	0	0.1	0.103958	1.04763	1	692	0	23.36	0	-482	0	2.07246	2.22479	1
TCGA-ZG-A9M4-01	0.0588558	0	0	0.318881	0	0.176292	0.00488946	0.0596876	0.0322062	0	0	0.0858597	0.0162857	0.0508956	0.0939456	0.0414829	0.0144282	0	0.0409623	0	0.00532791	0	0.03	0.16636	1.05081	1	547	0	28.67	1	194	1	2.94302	3.22062	1
TCGA-ZG-A9MC-01	0.116046	0	0	0.087872	0	0.275593	0.00959207	0.068161	0.0526011	0	0	0.0329461	0	0.134358	0.066992	0.0755925	0	0.0460728	0.0341727	0	0	0	0	0.279298	0.975332	1	455	0	40.46	1	1174	1	4.2879	5.26011	1
TCGA-ZG-A9N3-01	0.164487	0.105159	0.0153216	0.111785	0	0.208667	0.0191659	0.0743563	0.0762162	0	0	0.0427323	0	0.0449055	0.0487563	0.0208514	0.0173838	0.0297731	0.0204387	0	0	0	0	0.347059	0.949254	1	349	0	28.5	1	-199	1	2.83175	7.62162	1
TCGA-ZG-A9ND-01	0.133902	0	0.0429105	0.172047	0	0.189775	0.00780894	0.0496367	0	0	0	0.0991812	0.0202773	0	0.0384712	0.0993279	0.0100248	0	0.00772817	0.12891	0	0	0.56	-0.00204513	1.10995	0	410	0	20.44	0	-1126	0	2.12638	0	0
TCGA-ZG-A9NI-01	0.0792119	0	0	0.0761591	0	0.212981	0	0.0111565	0	0	0	0.0404516	0.0286011	0.0137573	0.0475393	0.259011	0	0.00891476	0.156158	0.0660581	0	0	0.31	0.0324986	1.06843	0	132	0	22.08	0	-843	0	1.84897	0	0
