# Supplementary material for: Screening to Identify an Immune Landscape-Based Prognostic Predictor and Therapeutic Target for Prostate Cancer
Source: Front Oncol. 2021 Nov 5;11:761643. doi: 10.3389/fonc.2021.761643 (PMC8602809; doi:10.3389/fonc.2021.761643)
Supplement: Supplementary file 2 [file DataSheet_2.zip › data1/Figure 3C/Figure3c_DATA FOR KM.xlsx]

## Sheet: Sheet1
ID	TIME	STATUS	Tregs100
TCGA-2A-A8VL-01	621	0	0
TCGA-2A-A8VO-01	1701	0	0
TCGA-2A-A8VT-01	1373	0	4.78
TCGA-2A-A8VV-01	671	0	1.85
TCGA-2A-A8VX-01	1378	0	0
TCGA-2A-A8W1-01	112	0	0
TCGA-2A-A8W3-01	198	1	0
TCGA-2A-AAYF-01	1364	0	0.34
TCGA-2A-AAYO-01	1272	0	3.3
TCGA-2A-AAYU-01	615	0	0.76
TCGA-4L-AA1F-01	350	0	0.75
TCGA-CH-5737-01	91	0	0.1
TCGA-CH-5738-01	212	0	2.14
TCGA-CH-5739-01	671	0	0
TCGA-CH-5740-01	31	0	1.56
TCGA-CH-5741-01	395	0	0
TCGA-CH-5743-01	425	0	2.6
TCGA-CH-5744-01	60	0	1.44
TCGA-CH-5745-01	91	0	0
TCGA-CH-5746-01	731	0	0
TCGA-CH-5748-01	31	0	0.51
TCGA-CH-5750-01	396	0	3.75
TCGA-CH-5751-01	365	1	4.57
TCGA-CH-5752-01	943	0	0
TCGA-CH-5753-01	31	0	1.36
TCGA-CH-5754-01	62	0	1.02
TCGA-CH-5761-01	28	0	0.92
TCGA-CH-5762-01	1339	0	0.76
TCGA-CH-5763-01	365	0	0
TCGA-CH-5764-01	31	0	0.06
TCGA-CH-5765-01	700	0	0
TCGA-CH-5766-01	31	0	0
TCGA-CH-5767-01	458	0	0
TCGA-CH-5768-01	731	0	0
TCGA-CH-5769-01	62	0	0
TCGA-CH-5771-01	396	0	3.87
TCGA-CH-5772-01	486	0	0
TCGA-CH-5788-01	821	0	0
TCGA-CH-5789-01	304	0	0
TCGA-CH-5790-01	974	0	0
TCGA-CH-5791-01	1004	0	2.34
TCGA-CH-5792-01	91	0	4.77
TCGA-CH-5794-01	882	0	2.03
TCGA-EJ-5494-01	1477	0	0
TCGA-EJ-5495-01	1760	0	3.23
TCGA-EJ-5496-01	595	0	0.55
TCGA-EJ-5497-01	405	0	0
TCGA-EJ-5498-01	1720	0	0
TCGA-EJ-5499-01	1415	0	1.37
TCGA-EJ-5501-01	1365	0	0.43
TCGA-EJ-5502-01	1171	0	7.84
TCGA-EJ-5503-01	1391	0	1.91
TCGA-EJ-5504-01	1427	0	0.21
TCGA-EJ-5505-01	922	0	0
TCGA-EJ-5506-01	1381	0	0
TCGA-EJ-5507-01	1457	0	1.22
TCGA-EJ-5508-01	1965	0	0
TCGA-EJ-5509-01	1464	0	4.28
TCGA-EJ-5510-01	1887	0	0.27
TCGA-EJ-5511-01	1476	0	0
TCGA-EJ-5512-01	1733	0	0
TCGA-EJ-5514-01	1829	0	0
TCGA-EJ-5515-01	1832	0	0
TCGA-EJ-5516-01	1889	0	0
TCGA-EJ-5517-01	1889	0	0
TCGA-EJ-5518-01	2104	1	0
TCGA-EJ-5519-01	1962	0	0
TCGA-EJ-5521-01	2279	0	1.35
TCGA-EJ-5522-01	2079	0	1.1
TCGA-EJ-5524-01	265	1	0
TCGA-EJ-5525-01	546	1	0.2
TCGA-EJ-5526-01	537	1	0
TCGA-EJ-5527-01	1778	0	0
TCGA-EJ-5530-01	1832	0	0
TCGA-EJ-5531-01	1273	0	1.24
TCGA-EJ-5532-01	1828	0	0
TCGA-EJ-5542-01	1513	0	0
TCGA-EJ-7115-01	2687	0	1.67
TCGA-EJ-7123-01	2572	0	3.2
TCGA-EJ-7125-01	2850	0	0
TCGA-EJ-7218-01	2542	0	0.14
TCGA-EJ-7312-01	1099	0	0.01
TCGA-EJ-7314-01	1150	0	0
TCGA-EJ-7315-01	1008	0	7.48
TCGA-EJ-7317-01	771	0	0
TCGA-EJ-7318-01	380	1	2.63
TCGA-EJ-7321-01	824	0	1.62
TCGA-EJ-7325-01	1070	0	1.42
TCGA-EJ-7327-01	923	0	0
TCGA-EJ-7328-01	842	0	1.59
TCGA-EJ-7330-01	191	0	0
TCGA-EJ-7331-01	742	0	0
TCGA-EJ-7781-01	1073	0	0.02
TCGA-EJ-7782-01	1167	0	2.87
TCGA-EJ-7783-01	787	0	0
TCGA-EJ-7784-01	781	0	0
TCGA-EJ-7785-01	1177	0	0
TCGA-EJ-7786-01	1096	0	0
TCGA-EJ-7788-01	859	0	0
TCGA-EJ-7789-01	1105	0	1.26
TCGA-EJ-7791-01	1118	0	0
TCGA-EJ-7792-01	1396	0	2.48
TCGA-EJ-7793-01	114	0	0
TCGA-EJ-7794-01	1306	0	0.44
TCGA-EJ-7797-01	983	0	0
TCGA-EJ-8468-01	2347	0	0
TCGA-EJ-8469-01	1925	1	0
TCGA-EJ-8470-01	1159	0	0
TCGA-EJ-8472-01	196	1	0.55
TCGA-EJ-8474-01	766	0	0
TCGA-EJ-A46B-01	657	0	0
TCGA-EJ-A46D-01	626	0	0
TCGA-EJ-A46E-01	524	0	0
TCGA-EJ-A46F-01	215	1	0
TCGA-EJ-A46G-01	668	0	4.2
TCGA-EJ-A46H-01	724	0	0
TCGA-EJ-A46I-01	668	0	2.43
TCGA-EJ-A65B-01	710	0	0
TCGA-EJ-A65D-01	393	0	0
TCGA-EJ-A65E-01	417	0	0
TCGA-EJ-A65F-01	75	1	1.08
TCGA-EJ-A65G-01	666	0	0
TCGA-EJ-A65J-01	451	0	0
TCGA-EJ-A65M-01	230	0	0.37
TCGA-EJ-A6RA-01	353	1	1
TCGA-EJ-A6RC-01	873	0	1.03
TCGA-EJ-A7NF-01	250	0	0
TCGA-EJ-A7NG-01	432	0	0
TCGA-EJ-A7NH-01	474	0	0
TCGA-EJ-A7NJ-01	197	0	0.78
TCGA-EJ-A7NK-01	476	0	0.64
TCGA-EJ-A7NM-01	128	0	8.14
TCGA-EJ-A7NN-01	197	1	0.48
TCGA-EJ-A8FN-01	329	0	0
TCGA-EJ-A8FO-01	282	0	0
TCGA-EJ-A8FP-01	117	1	0
TCGA-EJ-A8FS-01	216	1	0
TCGA-EJ-A8FU-01	138	0	0
TCGA-EJ-AB20-01	131	0	0
TCGA-EJ-AB27-01	145	0	1.55
TCGA-FC-7708-01	864	0	0
TCGA-FC-7961-01	469	0	0
TCGA-FC-A4JI-01	877	0	2.02
TCGA-FC-A5OB-01	680	0	0
TCGA-FC-A66V-01	524	0	0.13
TCGA-FC-A6HD-01	789	0	0.95
TCGA-FC-A8O0-01	616	0	0
TCGA-G9-6329-01	1266	0	0
TCGA-G9-6332-01	1180	1	0
TCGA-G9-6333-01	2465	0	0
TCGA-G9-6336-01	2068	0	0
TCGA-G9-6338-01	2028	0	0.59
TCGA-G9-6339-01	1634	1	0
TCGA-G9-6342-01	1696	0	0.1
TCGA-G9-6343-01	2450	0	0
TCGA-G9-6347-01	2089	0	4.71
TCGA-G9-6348-01	1515	0	0
TCGA-G9-6351-01	2048	0	0
TCGA-G9-6353-01	1542	0	0
TCGA-G9-6354-01	2066	0	0
TCGA-G9-6356-01	1434	0	0.25
TCGA-G9-6361-01	1415	0	0
TCGA-G9-6362-01	1443	0	0
TCGA-G9-6363-01	1378	0	0
TCGA-G9-6364-01	1198	0	0.3
TCGA-G9-6365-01	1363	0	0
TCGA-G9-6366-01	1947	0	0
TCGA-G9-6367-01	1222	0	0
TCGA-G9-6369-01	1215	0	0.27
TCGA-G9-6370-01	1156	0	0
TCGA-G9-6371-01	1226	0	3.25
TCGA-G9-6373-01	811	0	5.54
TCGA-G9-6377-01	958	0	1.98
TCGA-G9-6378-01	1155	0	0
TCGA-G9-6379-01	1778	0	1.9
TCGA-G9-6384-01	765	0	1.41
TCGA-G9-6385-01	830	0	0
TCGA-G9-6494-01	1771	0	0
TCGA-G9-6496-01	1726	0	0
TCGA-G9-6498-01	1342	1	11.42
TCGA-G9-6499-01	1543	0	0.03
TCGA-G9-7509-01	1610	0	0
TCGA-G9-7510-01	1185	0	0.71
TCGA-G9-7519-01	849	0	0
TCGA-G9-7521-01	942	0	0
TCGA-G9-7522-01	1078	0	0
TCGA-G9-7523-01	857	0	3.4
TCGA-G9-7525-01	994	0	1.47
TCGA-G9-A9S0-01	423	1	3.86
TCGA-G9-A9S4-01	906	0	0.4
TCGA-G9-A9S7-01	728	0	0.35
TCGA-H9-7775-01	185	0	0
TCGA-H9-A6BX-01	941	0	1.12
TCGA-H9-A6BY-01	112	0	0
TCGA-HC-7075-01	601	0	3.32
TCGA-HC-7077-01	2115	0	0
TCGA-HC-7078-01	1985	0	0.13
TCGA-HC-7079-01	380	1	4.75
TCGA-HC-7080-01	1106	0	1.69
TCGA-HC-7081-01	1136	0	0
TCGA-HC-7209-01	440	0	0
TCGA-HC-7210-01	868	0	0
TCGA-HC-7211-01	1221	0	0
TCGA-HC-7212-01	870	0	0
TCGA-HC-7213-01	170	1	2.09
TCGA-HC-7230-01	1001	0	0
TCGA-HC-7231-01	939	0	0
TCGA-HC-7232-01	766	1	0
TCGA-HC-7233-01	1355	0	0.09
TCGA-HC-7736-01	1103	0	0
TCGA-HC-7737-01	1090	0	0
TCGA-HC-7738-01	420	1	0
TCGA-HC-7740-01	717	0	0
TCGA-HC-7742-01	938	0	0
TCGA-HC-7744-01	531	0	0
TCGA-HC-7745-01	721	0	0
TCGA-HC-7747-01	748	0	0
TCGA-HC-7748-01	792	0	0
TCGA-HC-7749-01	724	0	1.23
TCGA-HC-7750-01	522	0	0.31
TCGA-HC-7752-01	782	0	0
TCGA-HC-7817-01	928	0	0
TCGA-HC-7818-01	938	0	0.74
TCGA-HC-7819-01	543	0	0
TCGA-HC-7820-01	747	0	0
TCGA-HC-7821-01	956	0	1.45
TCGA-HC-8213-01	589	0	0
TCGA-HC-8216-01	682	0	0.35
TCGA-HC-8256-01	860	0	0
TCGA-HC-8257-01	726	0	3.83
TCGA-HC-8258-01	847	0	0
TCGA-HC-8259-01	924	0	0
TCGA-HC-8260-01	686	0	0
TCGA-HC-8261-01	546	0	0.6
TCGA-HC-8262-01	679	0	0
TCGA-HC-8264-01	48	0	0
TCGA-HC-8265-01	483	0	0
TCGA-HC-8266-01	473	0	2.01
TCGA-HC-A48F-01	680	0	2.52
TCGA-HC-A4ZV-01	23	0	0.11
TCGA-HC-A631-01	54	0	0
TCGA-HC-A632-01	61	0	5.38
TCGA-HC-A6AL-01	67	0	6.02
TCGA-HC-A6AN-01	49	0	0.53
TCGA-HC-A6AO-01	530	0	1.26
TCGA-HC-A6AP-01	71	0	0.33
TCGA-HC-A6AQ-01	106	0	2.87
TCGA-HC-A6AS-01	44	0	2.83
TCGA-HC-A6HX-01	38	0	1.94
TCGA-HC-A6HY-01	134	0	0
TCGA-HC-A76W-01	213	0	0.58
TCGA-HC-A76X-01	150	0	0
TCGA-HC-A8CY-01	290	0	0.9
TCGA-HC-A8D0-01	775	0	2.9
TCGA-HC-A8D1-01	573	0	0
TCGA-HC-A9TE-01	216	1	2.36
TCGA-HC-A9TH-01	351	1	4.51
TCGA-HI-7168-01	2505	1	0
TCGA-HI-7169-01	2684	0	0
TCGA-HI-7170-01	2522	0	1.1
TCGA-J4-8198-01	614	0	0
TCGA-J4-8200-01	1218	0	0
TCGA-J4-A67K-01	1004	0	0.8
TCGA-J4-A67L-01	770	0	1.98
TCGA-J4-A67M-01	941	0	1.37
TCGA-J4-A67N-01	442	1	0
TCGA-J4-A67O-01	839	0	0
TCGA-J4-A67Q-01	975	0	0.32
TCGA-J4-A67R-01	910	0	0.43
TCGA-J4-A67S-01	708	1	4.16
TCGA-J4-A67T-01	183	0	0
TCGA-J4-A6G1-01	769	0	1.47
TCGA-J4-A6G3-01	618	1	1.81
TCGA-J4-A6M7-01	512	0	0
TCGA-J4-A83I-01	685	0	0
TCGA-J4-A83J-01	696	0	0
TCGA-J4-A83K-01	328	0	1.44
TCGA-J4-A83L-01	720	0	0
TCGA-J4-A83M-01	521	1	2.66
TCGA-J4-A83N-01	992	0	0
TCGA-J4-AATV-01	553	0	3.11
TCGA-J4-AATZ-01	79	1	0
TCGA-J4-AAU2-01	825	0	0
TCGA-J9-A52B-01	57	1	0.31
TCGA-J9-A52C-01	178	0	0
TCGA-J9-A52D-01	212	0	0.14
TCGA-J9-A52E-01	323	0	5.45
TCGA-J9-A8CK-01	321	0	3.73
TCGA-J9-A8CL-01	132	1	2.82
TCGA-J9-A8CM-01	344	1	1.85
TCGA-J9-A8CN-01	1237	0	0
TCGA-J9-A8CP-01	386	0	0.36
TCGA-KC-A4BL-01	193	1	3
TCGA-KC-A4BN-01	1815	0	0
TCGA-KC-A4BR-01	1022	1	0
TCGA-KC-A4BV-01	1328	1	0
TCGA-KC-A7F3-01	665	0	0
TCGA-KC-A7F5-01	91	0	0
TCGA-KC-A7F6-01	263	0	2.51
TCGA-KC-A7FA-01	598	0	0
TCGA-KC-A7FD-01	270	0	0.69
TCGA-KC-A7FE-01	352	0	0
TCGA-KK-A59V-01	3440	0	10.38
TCGA-KK-A59X-01	2233	1	4.15
TCGA-KK-A59Y-01	1968	0	1.3
TCGA-KK-A59Z-01	2628	0	1.23
TCGA-KK-A5A1-01	203	1	0
TCGA-KK-A6DY-01	4295	0	0.41
TCGA-KK-A6E0-01	941	1	0.98
TCGA-KK-A6E1-01	2198	0	0
TCGA-KK-A6E2-01	5024	0	0.36
TCGA-KK-A6E3-01	2056	0	0
TCGA-KK-A6E5-01	2073	0	0.21
TCGA-KK-A6E6-01	3447	0	0
TCGA-KK-A6E7-01	925	1	0
TCGA-KK-A6E8-01	1770	0	0
TCGA-KK-A7AP-01	196	0	3.38
TCGA-KK-A7AQ-01	1217	1	1.94
TCGA-KK-A7AU-01	207	1	0.18
TCGA-KK-A7AV-01	822	0	1.83
TCGA-KK-A7AW-01	1054	0	2.55
TCGA-KK-A7AY-01	1124	1	0
TCGA-KK-A7AZ-01	1519	0	2.35
TCGA-KK-A7B0-01	606	1	5.09
TCGA-KK-A7B1-01	1063	0	0
TCGA-KK-A7B2-01	692	1	4.49
TCGA-KK-A7B3-01	294	1	1.34
TCGA-KK-A7B4-01	637	1	3.3
TCGA-KK-A8I4-01	1162	1	4.77
TCGA-KK-A8I5-01	3096	0	0
TCGA-KK-A8I6-01	668	0	0
TCGA-KK-A8I7-01	1088	1	0.57
TCGA-KK-A8I8-01	967	0	0
TCGA-KK-A8I9-01	940	1	1.18
TCGA-KK-A8IA-01	1931	0	0
TCGA-KK-A8IB-01	83	0	2.18
TCGA-KK-A8IC-01	1060	1	0
TCGA-KK-A8ID-01	2107	0	0
TCGA-KK-A8IF-01	648	1	0.27
TCGA-KK-A8IG-01	2505	0	0
TCGA-KK-A8IH-01	2013	0	3.68
TCGA-KK-A8II-01	626	1	0
TCGA-KK-A8IJ-01	1559	0	0
TCGA-KK-A8IK-01	2052	0	0.02
TCGA-KK-A8IM-01	1915	0	3.27
TCGA-M7-A71Y-01	493	0	0.25
TCGA-M7-A71Z-01	643	0	0
TCGA-M7-A720-01	384	0	0
TCGA-M7-A721-01	400	0	0
TCGA-M7-A722-01	559	1	0.03
TCGA-M7-A723-01	763	0	0
TCGA-M7-A724-01	889	0	0
TCGA-M7-A725-01	573	0	0
TCGA-MG-AAMC-01	173	0	0
TCGA-QU-A6IL-01	97	0	0
TCGA-QU-A6IM-01	1247	0	5.43
TCGA-QU-A6IN-01	4264	0	2.85
TCGA-QU-A6IO-01	3716	0	1.16
TCGA-QU-A6IP-01	2620	0	0.11
TCGA-SU-A7E7-01	551	0	0
TCGA-TK-A8OK-01	27	0	0
TCGA-TP-A8TT-01	526	0	0
TCGA-TP-A8TV-01	610	0	0
TCGA-V1-A8MF-01	1449	0	0
TCGA-V1-A8MG-01	857	0	0.93
TCGA-V1-A8MK-01	508	0	0
TCGA-V1-A8ML-01	448	0	0
TCGA-V1-A8MM-01	990	1	1.14
TCGA-V1-A8MU-01	1876	0	1.32
TCGA-V1-A8WL-01	1948	0	0
TCGA-V1-A8WN-01	924	0	0
TCGA-V1-A8WS-01	474	0	0
TCGA-V1-A8WV-01	686	0	2.62
TCGA-V1-A8WW-01	1078	0	0
TCGA-V1-A8X3-01	202	0	0
TCGA-V1-A9O5-01	124	1	1.14
TCGA-V1-A9O5-06	124	1	6.37
TCGA-V1-A9O7-01	819	1	0.06
TCGA-V1-A9O9-01	2870	0	0.05
TCGA-V1-A9OA-01	636	0	0
TCGA-V1-A9OF-01	1184	0	0
TCGA-V1-A9OH-01	2403	0	0
TCGA-V1-A9OL-01	105	1	1.37
TCGA-V1-A9OQ-01	371	0	3.05
TCGA-V1-A9OT-01	292	1	1.32
TCGA-V1-A9OX-01	1134	0	2.8
TCGA-V1-A9OY-01	1067	0	0
TCGA-V1-A9Z7-01	874	0	0.24
TCGA-V1-A9Z8-01	827	0	2.92
TCGA-V1-A9Z9-01	540	0	1.5
TCGA-V1-A9ZG-01	1517	0	2.37
TCGA-V1-A9ZI-01	1640	0	0
TCGA-V1-A9ZK-01	1383	0	0
TCGA-V1-A9ZR-01	1361	0	1.26
TCGA-VN-A88I-01	269	0	2.68
TCGA-VN-A88K-01	776	0	0
TCGA-VN-A88L-01	746	0	0
TCGA-VN-A88M-01	189	0	0.07
TCGA-VN-A88N-01	766	0	0
TCGA-VN-A88O-01	481	0	0
TCGA-VN-A88P-01	1260	0	2.17
TCGA-VN-A88Q-01	1366	0	3.03
TCGA-VN-A88R-01	512	1	0.19
TCGA-VN-A943-01	496	0	0
TCGA-VP-A872-01	3631	0	2.68
TCGA-VP-A875-01	2309	0	0
TCGA-VP-A876-01	3333	0	0.38
TCGA-VP-A878-01	98	1	1.45
TCGA-VP-A87B-01	2722	0	0.44
TCGA-VP-A87C-01	1690	0	6.94
TCGA-VP-A87D-01	1194	1	0.51
TCGA-VP-A87E-01	2037	0	1.25
TCGA-VP-A87H-01	663	0	0
TCGA-VP-A87J-01	1774	0	0
TCGA-VP-A87K-01	533	1	1.24
TCGA-VP-AA1N-01	1365	0	0.26
TCGA-WW-A8ZI-01	449	0	0
TCGA-X4-A8KQ-01	1383	0	0
TCGA-X4-A8KS-01	979	0	0
TCGA-XA-A8JR-01	376	0	0.61
TCGA-XJ-A83F-01	1127	0	0
TCGA-XJ-A83G-01	1461	0	0
TCGA-XJ-A83H-01	1280	0	0
TCGA-XJ-A9DI-01	1461	0	2
TCGA-XJ-A9DK-01	275	0	0
TCGA-XJ-A9DQ-01	91	0	0
TCGA-XJ-A9DX-01	973	0	0
TCGA-XK-AAIR-01	972	0	1.07
TCGA-XK-AAIV-01	1133	0	3.67
TCGA-XK-AAIW-01	1218	0	3.07
TCGA-XK-AAJ3-01	1262	0	0.95
TCGA-XK-AAJA-01	930	0	2.2
TCGA-XK-AAJP-01	1259	0	3.93
TCGA-XK-AAJR-01	131	1	0
TCGA-XK-AAJT-01	1434	0	0.76
TCGA-XK-AAJU-01	1576	0	0.19
TCGA-XK-AAK1-01	979	0	0
TCGA-XQ-A8TB-01	770	0	0
TCGA-Y6-A8TL-01	992	0	0
TCGA-Y6-A9XI-01	526	0	0
TCGA-YJ-A8SW-01	148	0	0
TCGA-YL-A8HJ-01	1611	0	1.03
TCGA-YL-A8HK-01	1376	1	0
TCGA-YL-A8HL-01	1565	0	0
TCGA-YL-A8HM-01	1473	1	1.66
TCGA-YL-A8HO-01	1068	1	0
TCGA-YL-A8S8-01	679	1	0
TCGA-YL-A8S9-01	1006	1	0
TCGA-YL-A8SA-01	512	0	0
TCGA-YL-A8SB-01	1384	1	1.64
TCGA-YL-A8SC-01	152	1	0.95
TCGA-YL-A8SI-01	1423	1	0
TCGA-YL-A8SJ-01	752	1	0
TCGA-YL-A8SK-01	1408	0	0
TCGA-YL-A8SL-01	987	0	0.51
TCGA-YL-A8SO-01	3479	0	1.35
TCGA-YL-A8SP-01	2036	1	0
TCGA-YL-A8SQ-01	329	1	0
TCGA-YL-A8SR-01	273	0	0
TCGA-YL-A9WH-01	427	0	1.16
TCGA-YL-A9WI-01	1623	0	0.83
TCGA-YL-A9WJ-01	1476	1	0
TCGA-YL-A9WK-01	1009	1	0
TCGA-YL-A9WL-01	740	1	3.91
TCGA-YL-A9WX-01	1506	1	0
TCGA-YL-A9WY-01	765	1	0.99
TCGA-ZG-A8QW-01	94	0	0.63
TCGA-ZG-A8QX-01	442	0	3.32
TCGA-ZG-A8QY-01	404	0	0
TCGA-ZG-A8QZ-01	308	0	0
TCGA-ZG-A9KY-01	130	0	7.25
TCGA-ZG-A9L0-01	355	0	3.06
TCGA-ZG-A9L1-01	1302	0	0
TCGA-ZG-A9L2-01	180	1	1.29
TCGA-ZG-A9L4-01	1108	0	0
TCGA-ZG-A9L5-01	908	0	1.04
TCGA-ZG-A9L6-01	664	1	0.82
TCGA-ZG-A9L9-01	51	1	3.46
TCGA-ZG-A9LB-01	583	0	1.48
TCGA-ZG-A9LM-01	378	0	2.44
TCGA-ZG-A9LN-01	115	0	7.54
TCGA-ZG-A9LS-01	516	0	5.45
TCGA-ZG-A9LU-01	579	0	3.82
TCGA-ZG-A9LY-01	370	0	1.89
TCGA-ZG-A9LZ-01	692	0	2.22
TCGA-ZG-A9M4-01	547	0	3.22
TCGA-ZG-A9MC-01	455	0	5.26
TCGA-ZG-A9N3-01	349	0	7.62
TCGA-ZG-A9ND-01	410	0	0
TCGA-ZG-A9NI-01	132	0	0

## Sheet: Sheet2
ID	time	status	Tregs
TCGA-2A-A8VL-01	621	0	Low proportion of Tregs
TCGA-2A-A8VO-01	1701	0	Low proportion of Tregs
TCGA-2A-A8VX-01	1378	0	Low proportion of Tregs
TCGA-2A-A8W1-01	112	0	Low proportion of Tregs
TCGA-2A-A8W3-01	198	1	Low proportion of Tregs
TCGA-2A-AAYF-01	1364	0	Low proportion of Tregs
TCGA-CH-5737-01	91	0	Low proportion of Tregs
TCGA-CH-5739-01	671	0	Low proportion of Tregs
TCGA-CH-5741-01	395	0	Low proportion of Tregs
TCGA-CH-5745-01	91	0	Low proportion of Tregs
TCGA-CH-5746-01	731	0	Low proportion of Tregs
TCGA-CH-5752-01	943	0	Low proportion of Tregs
TCGA-CH-5763-01	365	0	Low proportion of Tregs
TCGA-CH-5764-01	31	0	Low proportion of Tregs
TCGA-CH-5765-01	700	0	Low proportion of Tregs
TCGA-CH-5766-01	31	0	Low proportion of Tregs
TCGA-CH-5767-01	458	0	Low proportion of Tregs
TCGA-CH-5768-01	731	0	Low proportion of Tregs
TCGA-CH-5769-01	62	0	Low proportion of Tregs
TCGA-CH-5772-01	486	0	Low proportion of Tregs
TCGA-CH-5788-01	821	0	Low proportion of Tregs
TCGA-CH-5789-01	304	0	Low proportion of Tregs
TCGA-CH-5790-01	974	0	Low proportion of Tregs
TCGA-EJ-5494-01	1477	0	Low proportion of Tregs
TCGA-EJ-5497-01	405	0	Low proportion of Tregs
TCGA-EJ-5498-01	1720	0	Low proportion of Tregs
TCGA-EJ-5504-01	1427	0	Low proportion of Tregs
TCGA-EJ-5505-01	922	0	Low proportion of Tregs
TCGA-EJ-5506-01	1381	0	Low proportion of Tregs
TCGA-EJ-5508-01	1965	0	Low proportion of Tregs
TCGA-EJ-5510-01	1887	0	Low proportion of Tregs
TCGA-EJ-5511-01	1476	0	Low proportion of Tregs
TCGA-EJ-5512-01	1733	0	Low proportion of Tregs
TCGA-EJ-5514-01	1829	0	Low proportion of Tregs
TCGA-EJ-5515-01	1832	0	Low proportion of Tregs
TCGA-EJ-5516-01	1889	0	Low proportion of Tregs
TCGA-EJ-5517-01	1889	0	Low proportion of Tregs
TCGA-EJ-5518-01	2104	1	Low proportion of Tregs
TCGA-EJ-5519-01	1962	0	Low proportion of Tregs
TCGA-EJ-5524-01	265	1	Low proportion of Tregs
TCGA-EJ-5525-01	546	1	Low proportion of Tregs
TCGA-EJ-5526-01	537	1	Low proportion of Tregs
TCGA-EJ-5527-01	1778	0	Low proportion of Tregs
TCGA-EJ-5530-01	1832	0	Low proportion of Tregs
TCGA-EJ-5532-01	1828	0	Low proportion of Tregs
TCGA-EJ-5542-01	1513	0	Low proportion of Tregs
TCGA-EJ-7125-01	2850	0	Low proportion of Tregs
TCGA-EJ-7218-01	2542	0	Low proportion of Tregs
TCGA-EJ-7312-01	1099	0	Low proportion of Tregs
TCGA-EJ-7314-01	1150	0	Low proportion of Tregs
TCGA-EJ-7317-01	771	0	Low proportion of Tregs
TCGA-EJ-7327-01	923	0	Low proportion of Tregs
TCGA-EJ-7330-01	191	0	Low proportion of Tregs
TCGA-EJ-7331-01	742	0	Low proportion of Tregs
TCGA-EJ-7781-01	1073	0	Low proportion of Tregs
TCGA-EJ-7783-01	787	0	Low proportion of Tregs
TCGA-EJ-7784-01	781	0	Low proportion of Tregs
TCGA-EJ-7785-01	1177	0	Low proportion of Tregs
TCGA-EJ-7786-01	1096	0	Low proportion of Tregs
TCGA-EJ-7788-01	859	0	Low proportion of Tregs
TCGA-EJ-7791-01	1118	0	Low proportion of Tregs
TCGA-EJ-7793-01	114	0	Low proportion of Tregs
TCGA-EJ-7797-01	983	0	Low proportion of Tregs
TCGA-EJ-8468-01	2347	0	Low proportion of Tregs
TCGA-EJ-8469-01	1925	1	Low proportion of Tregs
TCGA-EJ-8470-01	1159	0	Low proportion of Tregs
TCGA-EJ-8474-01	766	0	Low proportion of Tregs
TCGA-EJ-A46B-01	657	0	Low proportion of Tregs
TCGA-EJ-A46D-01	626	0	Low proportion of Tregs
TCGA-EJ-A46E-01	524	0	Low proportion of Tregs
TCGA-EJ-A46F-01	215	1	Low proportion of Tregs
TCGA-EJ-A46H-01	724	0	Low proportion of Tregs
TCGA-EJ-A65B-01	710	0	Low proportion of Tregs
TCGA-EJ-A65D-01	393	0	Low proportion of Tregs
TCGA-EJ-A65E-01	417	0	Low proportion of Tregs
TCGA-EJ-A65G-01	666	0	Low proportion of Tregs
TCGA-EJ-A65J-01	451	0	Low proportion of Tregs
TCGA-EJ-A65M-01	230	0	Low proportion of Tregs
TCGA-EJ-A7NF-01	250	0	Low proportion of Tregs
TCGA-EJ-A7NG-01	432	0	Low proportion of Tregs
TCGA-EJ-A7NH-01	474	0	Low proportion of Tregs
TCGA-EJ-A8FN-01	329	0	Low proportion of Tregs
TCGA-EJ-A8FO-01	282	0	Low proportion of Tregs
TCGA-EJ-A8FP-01	117	1	Low proportion of Tregs
TCGA-EJ-A8FS-01	216	1	Low proportion of Tregs
TCGA-EJ-A8FU-01	138	0	Low proportion of Tregs
TCGA-EJ-AB20-01	131	0	Low proportion of Tregs
TCGA-FC-7708-01	864	0	Low proportion of Tregs
TCGA-FC-7961-01	469	0	Low proportion of Tregs
TCGA-FC-A5OB-01	680	0	Low proportion of Tregs
TCGA-FC-A66V-01	524	0	Low proportion of Tregs
TCGA-FC-A8O0-01	616	0	Low proportion of Tregs
TCGA-G9-6329-01	1266	0	Low proportion of Tregs
TCGA-G9-6332-01	1180	1	Low proportion of Tregs
TCGA-G9-6333-01	2465	0	Low proportion of Tregs
TCGA-G9-6336-01	2068	0	Low proportion of Tregs
TCGA-G9-6339-01	1634	1	Low proportion of Tregs
TCGA-G9-6342-01	1696	0	Low proportion of Tregs
TCGA-G9-6343-01	2450	0	Low proportion of Tregs
TCGA-G9-6348-01	1515	0	Low proportion of Tregs
TCGA-G9-6351-01	2048	0	Low proportion of Tregs
TCGA-G9-6353-01	1542	0	Low proportion of Tregs
TCGA-G9-6354-01	2066	0	Low proportion of Tregs
TCGA-G9-6356-01	1434	0	Low proportion of Tregs
TCGA-G9-6361-01	1415	0	Low proportion of Tregs
TCGA-G9-6362-01	1443	0	Low proportion of Tregs
TCGA-G9-6363-01	1378	0	Low proportion of Tregs
TCGA-G9-6364-01	1198	0	Low proportion of Tregs
TCGA-G9-6365-01	1363	0	Low proportion of Tregs
TCGA-G9-6366-01	1947	0	Low proportion of Tregs
TCGA-G9-6367-01	1222	0	Low proportion of Tregs
TCGA-G9-6369-01	1215	0	Low proportion of Tregs
TCGA-G9-6370-01	1156	0	Low proportion of Tregs
TCGA-G9-6378-01	1155	0	Low proportion of Tregs
TCGA-G9-6385-01	830	0	Low proportion of Tregs
TCGA-G9-6494-01	1771	0	Low proportion of Tregs
TCGA-G9-6496-01	1726	0	Low proportion of Tregs
TCGA-G9-6499-01	1543	0	Low proportion of Tregs
TCGA-G9-7509-01	1610	0	Low proportion of Tregs
TCGA-G9-7519-01	849	0	Low proportion of Tregs
TCGA-G9-7521-01	942	0	Low proportion of Tregs
TCGA-G9-7522-01	1078	0	Low proportion of Tregs
TCGA-G9-A9S4-01	906	0	Low proportion of Tregs
TCGA-G9-A9S7-01	728	0	Low proportion of Tregs
TCGA-H9-7775-01	185	0	Low proportion of Tregs
TCGA-H9-A6BY-01	112	0	Low proportion of Tregs
TCGA-HC-7077-01	2115	0	Low proportion of Tregs
TCGA-HC-7078-01	1985	0	Low proportion of Tregs
TCGA-HC-7081-01	1136	0	Low proportion of Tregs
TCGA-HC-7209-01	440	0	Low proportion of Tregs
TCGA-HC-7210-01	868	0	Low proportion of Tregs
TCGA-HC-7211-01	1221	0	Low proportion of Tregs
TCGA-HC-7212-01	870	0	Low proportion of Tregs
TCGA-HC-7230-01	1001	0	Low proportion of Tregs
TCGA-HC-7231-01	939	0	Low proportion of Tregs
TCGA-HC-7232-01	766	1	Low proportion of Tregs
TCGA-HC-7233-01	1355	0	Low proportion of Tregs
TCGA-HC-7736-01	1103	0	Low proportion of Tregs
TCGA-HC-7737-01	1090	0	Low proportion of Tregs
TCGA-HC-7738-01	420	1	Low proportion of Tregs
TCGA-HC-7740-01	717	0	Low proportion of Tregs
TCGA-HC-7742-01	938	0	Low proportion of Tregs
TCGA-HC-7744-01	531	0	Low proportion of Tregs
TCGA-HC-7745-01	721	0	Low proportion of Tregs
TCGA-HC-7747-01	748	0	Low proportion of Tregs
TCGA-HC-7748-01	792	0	Low proportion of Tregs
TCGA-HC-7750-01	522	0	Low proportion of Tregs
TCGA-HC-7752-01	782	0	Low proportion of Tregs
TCGA-HC-7817-01	928	0	Low proportion of Tregs
TCGA-HC-7819-01	543	0	Low proportion of Tregs
TCGA-HC-7820-01	747	0	Low proportion of Tregs
TCGA-HC-8213-01	589	0	Low proportion of Tregs
TCGA-HC-8216-01	682	0	Low proportion of Tregs
TCGA-HC-8256-01	860	0	Low proportion of Tregs
TCGA-HC-8258-01	847	0	Low proportion of Tregs
TCGA-HC-8259-01	924	0	Low proportion of Tregs
TCGA-HC-8260-01	686	0	Low proportion of Tregs
TCGA-HC-8262-01	679	0	Low proportion of Tregs
TCGA-HC-8264-01	48	0	Low proportion of Tregs
TCGA-HC-8265-01	483	0	Low proportion of Tregs
TCGA-HC-A4ZV-01	23	0	Low proportion of Tregs
TCGA-HC-A631-01	54	0	Low proportion of Tregs
TCGA-HC-A6AP-01	71	0	Low proportion of Tregs
TCGA-HC-A6HY-01	134	0	Low proportion of Tregs
TCGA-HC-A76X-01	150	0	Low proportion of Tregs
TCGA-HC-A8D1-01	573	0	Low proportion of Tregs
TCGA-HI-7168-01	2505	1	Low proportion of Tregs
TCGA-HI-7169-01	2684	0	Low proportion of Tregs
TCGA-J4-8198-01	614	0	Low proportion of Tregs
TCGA-J4-8200-01	1218	0	Low proportion of Tregs
TCGA-J4-A67N-01	442	1	Low proportion of Tregs
TCGA-J4-A67O-01	839	0	Low proportion of Tregs
TCGA-J4-A67Q-01	975	0	Low proportion of Tregs
TCGA-J4-A67T-01	183	0	Low proportion of Tregs
TCGA-J4-A6M7-01	512	0	Low proportion of Tregs
TCGA-J4-A83I-01	685	0	Low proportion of Tregs
TCGA-J4-A83J-01	696	0	Low proportion of Tregs
TCGA-J4-A83L-01	720	0	Low proportion of Tregs
TCGA-J4-A83N-01	992	0	Low proportion of Tregs
TCGA-J4-AATZ-01	79	1	Low proportion of Tregs
TCGA-J4-AAU2-01	825	0	Low proportion of Tregs
TCGA-J9-A52B-01	57	1	Low proportion of Tregs
TCGA-J9-A52C-01	178	0	Low proportion of Tregs
TCGA-J9-A52D-01	212	0	Low proportion of Tregs
TCGA-J9-A8CN-01	1237	0	Low proportion of Tregs
TCGA-J9-A8CP-01	386	0	Low proportion of Tregs
TCGA-KC-A4BN-01	1815	0	Low proportion of Tregs
TCGA-KC-A4BR-01	1022	1	Low proportion of Tregs
TCGA-KC-A4BV-01	1328	1	Low proportion of Tregs
TCGA-KC-A7F3-01	665	0	Low proportion of Tregs
TCGA-KC-A7F5-01	91	0	Low proportion of Tregs
TCGA-KC-A7FA-01	598	0	Low proportion of Tregs
TCGA-KC-A7FE-01	352	0	Low proportion of Tregs
TCGA-KK-A5A1-01	203	1	Low proportion of Tregs
TCGA-KK-A6E1-01	2198	0	Low proportion of Tregs
TCGA-KK-A6E2-01	5024	0	Low proportion of Tregs
TCGA-KK-A6E3-01	2056	0	Low proportion of Tregs
TCGA-KK-A6E5-01	2073	0	Low proportion of Tregs
TCGA-KK-A6E6-01	3447	0	Low proportion of Tregs
TCGA-KK-A6E7-01	925	1	Low proportion of Tregs
TCGA-KK-A6E8-01	1770	0	Low proportion of Tregs
TCGA-KK-A7AU-01	207	1	Low proportion of Tregs
TCGA-KK-A7AY-01	1124	1	Low proportion of Tregs
TCGA-KK-A7B1-01	1063	0	Low proportion of Tregs
TCGA-KK-A8I5-01	3096	0	Low proportion of Tregs
TCGA-KK-A8I6-01	668	0	Low proportion of Tregs
TCGA-KK-A8I8-01	967	0	Low proportion of Tregs
TCGA-KK-A8IA-01	1931	0	Low proportion of Tregs
TCGA-KK-A8IC-01	1060	1	Low proportion of Tregs
TCGA-KK-A8ID-01	2107	0	Low proportion of Tregs
TCGA-KK-A8IF-01	648	1	Low proportion of Tregs
TCGA-KK-A8IG-01	2505	0	Low proportion of Tregs
TCGA-KK-A8II-01	626	1	Low proportion of Tregs
TCGA-KK-A8IJ-01	1559	0	Low proportion of Tregs
TCGA-KK-A8IK-01	2052	0	Low proportion of Tregs
TCGA-M7-A71Y-01	493	0	Low proportion of Tregs
TCGA-M7-A71Z-01	643	0	Low proportion of Tregs
TCGA-M7-A720-01	384	0	Low proportion of Tregs
TCGA-M7-A721-01	400	0	Low proportion of Tregs
TCGA-M7-A722-01	559	1	Low proportion of Tregs
TCGA-M7-A723-01	763	0	Low proportion of Tregs
TCGA-M7-A724-01	889	0	Low proportion of Tregs
TCGA-M7-A725-01	573	0	Low proportion of Tregs
TCGA-MG-AAMC-01	173	0	Low proportion of Tregs
TCGA-QU-A6IL-01	97	0	Low proportion of Tregs
TCGA-QU-A6IP-01	2620	0	Low proportion of Tregs
TCGA-SU-A7E7-01	551	0	Low proportion of Tregs
TCGA-TK-A8OK-01	27	0	Low proportion of Tregs
TCGA-TP-A8TT-01	526	0	Low proportion of Tregs
TCGA-TP-A8TV-01	610	0	Low proportion of Tregs
TCGA-V1-A8MF-01	1449	0	Low proportion of Tregs
TCGA-V1-A8MK-01	508	0	Low proportion of Tregs
TCGA-V1-A8ML-01	448	0	Low proportion of Tregs
TCGA-V1-A8WL-01	1948	0	Low proportion of Tregs
TCGA-V1-A8WN-01	924	0	Low proportion of Tregs
TCGA-V1-A8WS-01	474	0	Low proportion of Tregs
TCGA-V1-A8WW-01	1078	0	Low proportion of Tregs
TCGA-V1-A8X3-01	202	0	Low proportion of Tregs
TCGA-V1-A9O7-01	819	1	Low proportion of Tregs
TCGA-V1-A9O9-01	2870	0	Low proportion of Tregs
TCGA-V1-A9OA-01	636	0	Low proportion of Tregs
TCGA-V1-A9OF-01	1184	0	Low proportion of Tregs
TCGA-V1-A9OH-01	2403	0	Low proportion of Tregs
TCGA-V1-A9OY-01	1067	0	Low proportion of Tregs
TCGA-V1-A9Z7-01	874	0	Low proportion of Tregs
TCGA-V1-A9ZI-01	1640	0	Low proportion of Tregs
TCGA-V1-A9ZK-01	1383	0	Low proportion of Tregs
TCGA-VN-A88K-01	776	0	Low proportion of Tregs
TCGA-VN-A88L-01	746	0	Low proportion of Tregs
TCGA-VN-A88M-01	189	0	Low proportion of Tregs
TCGA-VN-A88N-01	766	0	Low proportion of Tregs
TCGA-VN-A88O-01	481	0	Low proportion of Tregs
TCGA-VN-A88R-01	512	1	Low proportion of Tregs
TCGA-VN-A943-01	496	0	Low proportion of Tregs
TCGA-VP-A875-01	2309	0	Low proportion of Tregs
TCGA-VP-A876-01	3333	0	Low proportion of Tregs
TCGA-VP-A87H-01	663	0	Low proportion of Tregs
TCGA-VP-A87J-01	1774	0	Low proportion of Tregs
TCGA-VP-AA1N-01	1365	0	Low proportion of Tregs
TCGA-WW-A8ZI-01	449	0	Low proportion of Tregs
TCGA-X4-A8KQ-01	1383	0	Low proportion of Tregs
TCGA-X4-A8KS-01	979	0	Low proportion of Tregs
TCGA-XJ-A83F-01	1127	0	Low proportion of Tregs
TCGA-XJ-A83G-01	1461	0	Low proportion of Tregs
TCGA-XJ-A83H-01	1280	0	Low proportion of Tregs
TCGA-XJ-A9DK-01	275	0	Low proportion of Tregs
TCGA-XJ-A9DQ-01	91	0	Low proportion of Tregs
TCGA-XJ-A9DX-01	973	0	Low proportion of Tregs
TCGA-XK-AAJR-01	131	1	Low proportion of Tregs
TCGA-XK-AAJU-01	1576	0	Low proportion of Tregs
TCGA-XK-AAK1-01	979	0	Low proportion of Tregs
TCGA-XQ-A8TB-01	770	0	Low proportion of Tregs
TCGA-Y6-A8TL-01	992	0	Low proportion of Tregs
TCGA-Y6-A9XI-01	526	0	Low proportion of Tregs
TCGA-YJ-A8SW-01	148	0	Low proportion of Tregs
TCGA-YL-A8HK-01	1376	1	Low proportion of Tregs
TCGA-YL-A8HL-01	1565	0	Low proportion of Tregs
TCGA-YL-A8HO-01	1068	1	Low proportion of Tregs
TCGA-YL-A8S8-01	679	1	Low proportion of Tregs
TCGA-YL-A8S9-01	1006	1	Low proportion of Tregs
TCGA-YL-A8SA-01	512	0	Low proportion of Tregs
TCGA-YL-A8SI-01	1423	1	Low proportion of Tregs
TCGA-YL-A8SJ-01	752	1	Low proportion of Tregs
TCGA-YL-A8SK-01	1408	0	Low proportion of Tregs
TCGA-YL-A8SP-01	2036	1	Low proportion of Tregs
TCGA-YL-A8SQ-01	329	1	Low proportion of Tregs
TCGA-YL-A8SR-01	273	0	Low proportion of Tregs
TCGA-YL-A9WJ-01	1476	1	Low proportion of Tregs
TCGA-YL-A9WK-01	1009	1	Low proportion of Tregs
TCGA-YL-A9WX-01	1506	1	Low proportion of Tregs
TCGA-ZG-A8QY-01	404	0	Low proportion of Tregs
TCGA-ZG-A8QZ-01	308	0	Low proportion of Tregs
TCGA-ZG-A9L1-01	1302	0	Low proportion of Tregs
TCGA-ZG-A9L4-01	1108	0	Low proportion of Tregs
TCGA-ZG-A9ND-01	410	0	Low proportion of Tregs
TCGA-ZG-A9NI-01	132	0	Low proportion of Tregs
TCGA-2A-A8VT-01	1373	0	High proportion of Tregs
TCGA-2A-A8VV-01	671	0	High proportion of Tregs
TCGA-2A-AAYO-01	1272	0	High proportion of Tregs
TCGA-2A-AAYU-01	615	0	High proportion of Tregs
TCGA-4L-AA1F-01	350	0	High proportion of Tregs
TCGA-CH-5738-01	212	0	High proportion of Tregs
TCGA-CH-5740-01	31	0	High proportion of Tregs
TCGA-CH-5743-01	425	0	High proportion of Tregs
TCGA-CH-5744-01	60	0	High proportion of Tregs
TCGA-CH-5748-01	31	0	High proportion of Tregs
TCGA-CH-5750-01	396	0	High proportion of Tregs
TCGA-CH-5751-01	365	1	High proportion of Tregs
TCGA-CH-5753-01	31	0	High proportion of Tregs
TCGA-CH-5754-01	62	0	High proportion of Tregs
TCGA-CH-5761-01	28	0	High proportion of Tregs
TCGA-CH-5762-01	1339	0	High proportion of Tregs
TCGA-CH-5771-01	396	0	High proportion of Tregs
TCGA-CH-5791-01	1004	0	High proportion of Tregs
TCGA-CH-5792-01	91	0	High proportion of Tregs
TCGA-CH-5794-01	882	0	High proportion of Tregs
TCGA-EJ-5495-01	1760	0	High proportion of Tregs
TCGA-EJ-5496-01	595	0	High proportion of Tregs
TCGA-EJ-5499-01	1415	0	High proportion of Tregs
TCGA-EJ-5501-01	1365	0	High proportion of Tregs
TCGA-EJ-5502-01	1171	0	High proportion of Tregs
TCGA-EJ-5503-01	1391	0	High proportion of Tregs
TCGA-EJ-5507-01	1457	0	High proportion of Tregs
TCGA-EJ-5509-01	1464	0	High proportion of Tregs
TCGA-EJ-5521-01	2279	0	High proportion of Tregs
TCGA-EJ-5522-01	2079	0	High proportion of Tregs
TCGA-EJ-5531-01	1273	0	High proportion of Tregs
TCGA-EJ-7115-01	2687	0	High proportion of Tregs
TCGA-EJ-7123-01	2572	0	High proportion of Tregs
TCGA-EJ-7315-01	1008	0	High proportion of Tregs
TCGA-EJ-7318-01	380	1	High proportion of Tregs
TCGA-EJ-7321-01	824	0	High proportion of Tregs
TCGA-EJ-7325-01	1070	0	High proportion of Tregs
TCGA-EJ-7328-01	842	0	High proportion of Tregs
TCGA-EJ-7782-01	1167	0	High proportion of Tregs
TCGA-EJ-7789-01	1105	0	High proportion of Tregs
TCGA-EJ-7792-01	1396	0	High proportion of Tregs
TCGA-EJ-7794-01	1306	0	High proportion of Tregs
TCGA-EJ-8472-01	196	1	High proportion of Tregs
TCGA-EJ-A46G-01	668	0	High proportion of Tregs
TCGA-EJ-A46I-01	668	0	High proportion of Tregs
TCGA-EJ-A65F-01	75	1	High proportion of Tregs
TCGA-EJ-A6RA-01	353	1	High proportion of Tregs
TCGA-EJ-A6RC-01	873	0	High proportion of Tregs
TCGA-EJ-A7NJ-01	197	0	High proportion of Tregs
TCGA-EJ-A7NK-01	476	0	High proportion of Tregs
TCGA-EJ-A7NM-01	128	0	High proportion of Tregs
TCGA-EJ-A7NN-01	197	1	High proportion of Tregs
TCGA-EJ-AB27-01	145	0	High proportion of Tregs
TCGA-FC-A4JI-01	877	0	High proportion of Tregs
TCGA-FC-A6HD-01	789	0	High proportion of Tregs
TCGA-G9-6338-01	2028	0	High proportion of Tregs
TCGA-G9-6347-01	2089	0	High proportion of Tregs
TCGA-G9-6371-01	1226	0	High proportion of Tregs
TCGA-G9-6373-01	811	0	High proportion of Tregs
TCGA-G9-6377-01	958	0	High proportion of Tregs
TCGA-G9-6379-01	1778	0	High proportion of Tregs
TCGA-G9-6384-01	765	0	High proportion of Tregs
TCGA-G9-6498-01	1342	1	High proportion of Tregs
TCGA-G9-7510-01	1185	0	High proportion of Tregs
TCGA-G9-7523-01	857	0	High proportion of Tregs
TCGA-G9-7525-01	994	0	High proportion of Tregs
TCGA-G9-A9S0-01	423	1	High proportion of Tregs
TCGA-H9-A6BX-01	941	0	High proportion of Tregs
TCGA-HC-7075-01	601	0	High proportion of Tregs
TCGA-HC-7079-01	380	1	High proportion of Tregs
TCGA-HC-7080-01	1106	0	High proportion of Tregs
TCGA-HC-7213-01	170	1	High proportion of Tregs
TCGA-HC-7749-01	724	0	High proportion of Tregs
TCGA-HC-7818-01	938	0	High proportion of Tregs
TCGA-HC-7821-01	956	0	High proportion of Tregs
TCGA-HC-8257-01	726	0	High proportion of Tregs
TCGA-HC-8261-01	546	0	High proportion of Tregs
TCGA-HC-8266-01	473	0	High proportion of Tregs
TCGA-HC-A48F-01	680	0	High proportion of Tregs
TCGA-HC-A632-01	61	0	High proportion of Tregs
TCGA-HC-A6AL-01	67	0	High proportion of Tregs
TCGA-HC-A6AN-01	49	0	High proportion of Tregs
TCGA-HC-A6AO-01	530	0	High proportion of Tregs
TCGA-HC-A6AQ-01	106	0	High proportion of Tregs
TCGA-HC-A6AS-01	44	0	High proportion of Tregs
TCGA-HC-A6HX-01	38	0	High proportion of Tregs
TCGA-HC-A76W-01	213	0	High proportion of Tregs
TCGA-HC-A8CY-01	290	0	High proportion of Tregs
TCGA-HC-A8D0-01	775	0	High proportion of Tregs
TCGA-HC-A9TE-01	216	1	High proportion of Tregs
TCGA-HC-A9TH-01	351	1	High proportion of Tregs
TCGA-HI-7170-01	2522	0	High proportion of Tregs
TCGA-J4-A67K-01	1004	0	High proportion of Tregs
TCGA-J4-A67L-01	770	0	High proportion of Tregs
TCGA-J4-A67M-01	941	0	High proportion of Tregs
TCGA-J4-A67R-01	910	0	High proportion of Tregs
TCGA-J4-A67S-01	708	1	High proportion of Tregs
TCGA-J4-A6G1-01	769	0	High proportion of Tregs
TCGA-J4-A6G3-01	618	1	High proportion of Tregs
TCGA-J4-A83K-01	328	0	High proportion of Tregs
TCGA-J4-A83M-01	521	1	High proportion of Tregs
TCGA-J4-AATV-01	553	0	High proportion of Tregs
TCGA-J9-A52E-01	323	0	High proportion of Tregs
TCGA-J9-A8CK-01	321	0	High proportion of Tregs
TCGA-J9-A8CL-01	132	1	High proportion of Tregs
TCGA-J9-A8CM-01	344	1	High proportion of Tregs
TCGA-KC-A4BL-01	193	1	High proportion of Tregs
TCGA-KC-A7F6-01	263	0	High proportion of Tregs
TCGA-KC-A7FD-01	270	0	High proportion of Tregs
TCGA-KK-A59V-01	3440	0	High proportion of Tregs
TCGA-KK-A59X-01	2233	1	High proportion of Tregs
TCGA-KK-A59Y-01	1968	0	High proportion of Tregs
TCGA-KK-A59Z-01	2628	0	High proportion of Tregs
TCGA-KK-A6DY-01	4295	0	High proportion of Tregs
TCGA-KK-A6E0-01	941	1	High proportion of Tregs
TCGA-KK-A7AP-01	196	0	High proportion of Tregs
TCGA-KK-A7AQ-01	1217	1	High proportion of Tregs
TCGA-KK-A7AV-01	822	0	High proportion of Tregs
TCGA-KK-A7AW-01	1054	0	High proportion of Tregs
TCGA-KK-A7AZ-01	1519	0	High proportion of Tregs
TCGA-KK-A7B0-01	606	1	High proportion of Tregs
TCGA-KK-A7B2-01	692	1	High proportion of Tregs
TCGA-KK-A7B3-01	294	1	High proportion of Tregs
TCGA-KK-A7B4-01	637	1	High proportion of Tregs
TCGA-KK-A8I4-01	1162	1	High proportion of Tregs
TCGA-KK-A8I7-01	1088	1	High proportion of Tregs
TCGA-KK-A8I9-01	940	1	High proportion of Tregs
TCGA-KK-A8IB-01	83	0	High proportion of Tregs
TCGA-KK-A8IH-01	2013	0	High proportion of Tregs
TCGA-KK-A8IM-01	1915	0	High proportion of Tregs
TCGA-QU-A6IM-01	1247	0	High proportion of Tregs
TCGA-QU-A6IN-01	4264	0	High proportion of Tregs
TCGA-QU-A6IO-01	3716	0	High proportion of Tregs
TCGA-V1-A8MG-01	857	0	High proportion of Tregs
TCGA-V1-A8MM-01	990	1	High proportion of Tregs
TCGA-V1-A8MU-01	1876	0	High proportion of Tregs
TCGA-V1-A8WV-01	686	0	High proportion of Tregs
TCGA-V1-A9O5-01	124	1	High proportion of Tregs
TCGA-V1-A9O5-06	124	1	High proportion of Tregs
TCGA-V1-A9OL-01	105	1	High proportion of Tregs
TCGA-V1-A9OQ-01	371	0	High proportion of Tregs
TCGA-V1-A9OT-01	292	1	High proportion of Tregs
TCGA-V1-A9OX-01	1134	0	High proportion of Tregs
TCGA-V1-A9Z8-01	827	0	High proportion of Tregs
TCGA-V1-A9Z9-01	540	0	High proportion of Tregs
TCGA-V1-A9ZG-01	1517	0	High proportion of Tregs
TCGA-V1-A9ZR-01	1361	0	High proportion of Tregs
TCGA-VN-A88I-01	269	0	High proportion of Tregs
TCGA-VN-A88P-01	1260	0	High proportion of Tregs
TCGA-VN-A88Q-01	1366	0	High proportion of Tregs
TCGA-VP-A872-01	3631	0	High proportion of Tregs
TCGA-VP-A878-01	98	1	High proportion of Tregs
TCGA-VP-A87B-01	2722	0	High proportion of Tregs
TCGA-VP-A87C-01	1690	0	High proportion of Tregs
TCGA-VP-A87D-01	1194	1	High proportion of Tregs
TCGA-VP-A87E-01	2037	0	High proportion of Tregs
TCGA-VP-A87K-01	533	1	High proportion of Tregs
TCGA-XA-A8JR-01	376	0	High proportion of Tregs
TCGA-XJ-A9DI-01	1461	0	High proportion of Tregs
TCGA-XK-AAIR-01	972	0	High proportion of Tregs
TCGA-XK-AAIV-01	1133	0	High proportion of Tregs
TCGA-XK-AAIW-01	1218	0	High proportion of Tregs
TCGA-XK-AAJ3-01	1262	0	High proportion of Tregs
TCGA-XK-AAJA-01	930	0	High proportion of Tregs
TCGA-XK-AAJP-01	1259	0	High proportion of Tregs
TCGA-XK-AAJT-01	1434	0	High proportion of Tregs
TCGA-YL-A8HJ-01	1611	0	High proportion of Tregs
TCGA-YL-A8HM-01	1473	1	High proportion of Tregs
TCGA-YL-A8SB-01	1384	1	High proportion of Tregs
TCGA-YL-A8SC-01	152	1	High proportion of Tregs
TCGA-YL-A8SL-01	987	0	High proportion of Tregs
TCGA-YL-A8SO-01	3479	0	High proportion of Tregs
TCGA-YL-A9WH-01	427	0	High proportion of Tregs
TCGA-YL-A9WI-01	1623	0	High proportion of Tregs
TCGA-YL-A9WL-01	740	1	High proportion of Tregs
TCGA-YL-A9WY-01	765	1	High proportion of Tregs
TCGA-ZG-A8QW-01	94	0	High proportion of Tregs
TCGA-ZG-A8QX-01	442	0	High proportion of Tregs
TCGA-ZG-A9KY-01	130	0	High proportion of Tregs
TCGA-ZG-A9L0-01	355	0	High proportion of Tregs
TCGA-ZG-A9L2-01	180	1	High proportion of Tregs
TCGA-ZG-A9L5-01	908	0	High proportion of Tregs
TCGA-ZG-A9L6-01	664	1	High proportion of Tregs
TCGA-ZG-A9L9-01	51	1	High proportion of Tregs
TCGA-ZG-A9LB-01	583	0	High proportion of Tregs
TCGA-ZG-A9LM-01	378	0	High proportion of Tregs
TCGA-ZG-A9LN-01	115	0	High proportion of Tregs
TCGA-ZG-A9LS-01	516	0	High proportion of Tregs
TCGA-ZG-A9LU-01	579	0	High proportion of Tregs
TCGA-ZG-A9LY-01	370	0	High proportion of Tregs
TCGA-ZG-A9LZ-01	692	0	High proportion of Tregs
TCGA-ZG-A9M4-01	547	0	High proportion of Tregs
TCGA-ZG-A9MC-01	455	0	High proportion of Tregs
TCGA-ZG-A9N3-01	349	0	High proportion of Tregs
