# Supplementary material for: Screening to Identify an Immune Landscape-Based Prognostic Predictor and Therapeutic Target for Prostate Cancer
Source: Front Oncol. 2021 Nov 5;11:761643. doi: 10.3389/fonc.2021.761643 (PMC8602809; doi:10.3389/fonc.2021.761643)
Supplement: Supplementary file 2 [file DataSheet_2.zip › data1/Figure 3E-I/Figure3E_I_ssGSEA.xlsx]

## Sheet: Sheet1
Tags	KEGG_ANTIGEN_PROCESSING_AND_PRESENTATION	KEGG_B_CELL_RECEPTOR_SIGNALING_PATHWAY	KEGG_CHEMOKINE_SIGNALING_PATHWAY	KEGG_COMPLEMENT_AND_COAGULATION_CASCADES	KEGG_CYTOSOLIC_DNA_SENSING_PATHWAY	KEGG_FC_EPSILON_RI_SIGNALING_PATHWAY	KEGG_FC_GAMMA_R_MEDIATED_PHAGOCYTOSIS	KEGG_HEMATOPOIETIC_CELL_LINEAGE	KEGG_INTESTINAL_IMMUNE_NETWORK_FOR_IGA_PRODUCTION	KEGG_NATURAL_KILLER_CELL_MEDIATED_CYTOTOXICITY	KEGG_NOD_LIKE_RECEPTOR_SIGNALING_PATHWAY	KEGG_RIG_I_LIKE_RECEPTOR_SIGNALING_PATHWAY	KEGG_T_CELL_RECEPTOR_SIGNALING_PATHWAY	KEGG_TOLL_LIKE_RECEPTOR_SIGNALING_PATHWAY	Tregs	Immune_score_group	time	status	ILBRS	ILBRS_G	Immune_score	VAV1_group	VAV1	Treg100	Treg_G
TCGA-2A-A8VL-01	-0.221489	-0.355891	-0.326696	-0.338762	-0.265687	-0.358131	-0.430121	-0.284394	-0.464381	-0.304832	-0.122165	-0.0990718	-0.334681	-0.287221	0	0	621	0	15.38	0	-1213	0	1.3583	0	0
TCGA-2A-A8VO-01	-0.0151936	-0.178768	-0.213608	0.500533	-0.0942541	-0.309505	-0.343622	0.13754	-0.290273	-0.101656	-0.169418	-0.116634	-0.261294	-0.114372	0	0	1701	0	19.31	0	-924	0	1.2548	0	0
TCGA-2A-A8VT-01	-0.158306	-0.0197743	-0.0854236	-0.561736	0.202474	0.039214	0.0446884	-0.495995	-0.428537	-0.110724	-0.187635	0.340173	0.123237	0.114003	0.0477701	0	1373	0	25.6	0	-977	0	2.0266	4.78	1
TCGA-2A-A8VV-01	-0.505028	-0.372014	-0.398052	-0.367419	-0.43767	-0.399963	-0.311861	-0.608146	-0.716065	-0.290393	-0.380694	-0.315854	-0.329952	-0.448148	0.0185435	0	671	0	17.62	0	-1419	0	0.644	1.85	1
TCGA-2A-A8VX-01	-0.47057	-0.303095	-0.445481	-0.495413	-0.430281	-0.150092	-0.387093	-0.628762	-0.655019	-0.475171	-0.186302	-0.178279	-0.316832	-0.367933	0	0	1378	0	14.72	0	-1679	0	0.4016	0	0
TCGA-2A-A8W1-01	-0.226155	-0.230862	-0.294836	-0.646803	-0.27967	-0.152717	-0.217331	-0.540471	-0.623088	-0.348819	-0.114557	-0.231368	-0.234013	-0.231542	0	0	112	0	13.86	0	-1309	0	0.916	0	0
TCGA-2A-A8W3-01	-0.20655	0.129144	0.100089	-0.196521	0.327484	0.0214877	0.191462	-0.115393	-0.178147	-0.121357	0.108273	0.150396	0.177314	0.0836932	0	0	198	1	23.46	0	-1009	0	1.9106	0	0
TCGA-2A-AAYF-01	-0.429653	-0.307834	-0.349135	-0.456588	-0.387103	-0.266907	-0.347528	-0.443248	-0.553341	-0.408426	-0.409207	-0.154979	-0.412519	-0.253802	0.00337915	0	1364	0	15.26	0	-1245	0	1.0104	0.34	0
TCGA-2A-AAYO-01	0.50622	0.345937	0.342416	0.458403	-0.0211458	0.270115	0.186716	0.554548	0.625026	0.372449	0.206982	0.049055	0.31347	0.277013	0.0330186	1	1272	0	26.47	0	168	1	2.7157	3.3	1
TCGA-2A-AAYU-01	-0.507749	-0.409918	-0.367117	-0.582683	-0.298842	-0.328085	-0.246849	-0.66968	-0.763695	-0.484517	-0.299305	0.0659636	-0.345411	-0.365856	0.0075934	0	615	0	19.04	0	-1365	0	1.0711	0.76	1
TCGA-4L-AA1F-01	0.492121	0.434934	0.470513	0.653761	0.244187	0.288609	0.481715	0.601099	0.711491	0.513096	0.459757	0.28831	0.416566	0.444554	0.00748208	1	350	0	44.41	1	1024	1	3.3608	0.75	1
TCGA-CH-5737-01	-0.223714	-0.0857705	-0.0556823	-0.281252	-0.346894	-0.0356908	-0.0728927	-0.201543	-0.608239	-0.0727795	-0.317547	-0.0998801	-0.17947	-0.0687536	0.000972233	0	91	0	15.52	0	-1211	0	1.2766	0.1	0
TCGA-CH-5738-01	0.347376	0.396372	0.343266	0.688519	0.269552	0.150696	0.313419	0.526667	0.546587	0.396409	0.405437	0.164815	0.278602	0.422085	0.0214015	1	212	0	29.14	1	199	1	3.1036	2.14	1
TCGA-CH-5739-01	0.161297	0.0702331	0.0875481	0.218363	0.097636	-0.0524065	-0.00621307	0.00728312	0.358345	0.0531871	0.174795	0.172808	0.194732	0.301635	0	1	671	0	23.06	0	-419	0	2.3679	0	0
TCGA-CH-5740-01	0.127993	-0.224435	-0.157444	-0.433397	-0.0432054	-0.170768	-0.248172	-0.227506	0.0177417	-0.0501587	-0.287451	-0.259157	-0.0757932	-0.1042	0.0156264	0	31	0	20.11	0	-803	0	2.0953	1.56	1
TCGA-CH-5741-01	-0.169367	-0.313225	-0.307174	-0.250023	-0.302415	-0.247293	-0.267789	-0.496117	-0.388959	-0.323852	-0.227994	-0.160133	-0.24783	-0.247906	0	0	395	0	15.29	0	-1295	0	0.9039	0	0
TCGA-CH-5743-01	0.385049	0.310247	0.349574	0.465326	0.44164	0.196341	0.21102	0.617436	0.578025	0.405037	0.477869	0.306201	0.344297	0.334914	0.025987	1	425	0	24.38	0	153	1	3.5012	2.6	1
TCGA-CH-5744-01	0.281377	0.00214449	0.179246	0.0429363	-0.247408	0.132934	0.172777	0.050853	0.0279422	0.195313	0.124886	0.0504596	0.126943	0.160161	0.0144133	0	60	0	21.83	0	-756	0	1.9576	1.44	1
TCGA-CH-5745-01	0.298694	0.251963	0.289978	0.455112	0.059681	0.106688	0.202906	0.368829	0.375148	0.397758	0.301574	0.213648	0.369609	0.455358	0	1	91	0	25.54	0	-271	1	2.5804	0	0
TCGA-CH-5746-01	-0.519629	-0.283428	-0.250555	-0.452174	-0.216761	-0.217584	-0.346751	-0.415358	-0.620643	-0.294655	0.0155219	0.14488	-0.114669	-0.0960092	0	0	731	0	16.74	0	-1344	0	1.479	0	0
TCGA-CH-5748-01	-0.0327833	-0.240265	-0.263262	-0.487603	-0.0959346	-0.239364	-0.298323	-0.376121	-0.529737	-0.165871	-0.195171	-0.0757448	-0.249988	-0.162985	0.00507394	0	31	0	15.06	0	-1133	0	1.5973	0.51	1
TCGA-CH-5750-01	0.302734	0.294408	0.239622	-0.279714	0.371609	0.12201	0.170517	0.0521214	0.346472	0.215805	0.334477	0.245259	0.329201	0.296001	0.0374982	1	396	0	26.25	0	-214	1	2.9579	3.75	1
TCGA-CH-5751-01	0.40315	0.4286	0.374181	0.193549	0.342661	0.297926	0.367593	0.439366	0.573712	0.378413	0.343489	0.281238	0.442925	0.338892	0.0456558	1	365	1	35.99	1	1105	1	3.962	4.57	1
TCGA-CH-5752-01	-0.398032	-0.255241	-0.148977	-0.444054	-0.158339	-0.123359	-0.128248	-0.489619	-0.4463	-0.309894	-0.246005	-0.144512	-0.0971322	-0.198468	0	0	943	0	22.11	0	-1227	0	1.7041	0	0
TCGA-CH-5753-01	0.236565	0.197	-0.0433317	-0.163265	0.217735	0.0927795	0.0231406	-0.201692	-0.212994	0.0247255	0.33735	0.444415	0.289183	0.28957	0.0135584	0	31	0	19.5	0	-668	0	2.0151	1.36	1
TCGA-CH-5754-01	0.695565	0.29594	0.281419	0.338126	0.170888	0.134101	0.158299	0.549859	0.672991	0.46659	0.246535	0.141089	0.357281	0.253634	0.0102399	1	62	0	31.57	1	119	1	2.9576	1.02	1
TCGA-CH-5761-01	-0.266958	-0.00953857	-0.0714344	-0.351523	-0.0621493	0.0885661	0.213153	-0.405341	-0.481679	-0.107825	-0.0681732	0.134068	-0.128942	-0.0240897	0.00924991	0	28	0	25.41	0	-1017	0	2.119	0.92	1
TCGA-CH-5762-01	0.145491	0.199998	0.189491	0.101511	0.154737	0.0749542	0.0705662	0.164948	0.270931	0.149271	0.36429	0.205206	0.252647	0.303674	0.00762433	1	1339	0	24.85	0	-301	1	2.8303	0.76	1
TCGA-CH-5763-01	-0.173456	0.130629	0.259588	0.325897	-0.00219105	0.0231391	0.107708	0.261557	-0.0129467	0.240516	0.301951	0.0435937	0.151972	0.146482	0	0	365	0	20.9	0	-691	1	3.6737	0	0
TCGA-CH-5764-01	-0.0696301	-0.0704391	0.151998	-0.110693	-0.0425524	0.118685	-0.0851717	-0.246346	-0.144851	0.0208369	0.0666996	0.0658472	0.179309	0.15154	0.000578095	0	31	0	19.46	0	-742	0	2.2308	0.06	0
TCGA-CH-5765-01	-0.494823	-0.251266	-0.18259	-0.398344	-0.389066	-0.204424	-0.188048	-0.542058	-0.532702	-0.361783	-0.207945	-0.274426	-0.209255	-0.297349	0	0	700	0	14.68	0	-1373	0	1.3583	0	0
TCGA-CH-5766-01	0.188784	0.160587	0.130482	-0.219245	0.142877	0.110583	0.0211603	-0.121344	-0.0809036	0.149066	0.207228	0.274278	0.259487	0.216231	0	0	31	0	22.44	0	-623	1	2.6708	0	0
TCGA-CH-5767-01	-0.38969	0.00136311	-0.171156	-0.255113	-0.294317	-0.0204909	-0.115969	-0.320784	-0.52656	-0.246832	-0.180444	-0.0734679	-0.178931	0.0774541	0	0	458	0	11.22	0	-1264	0	1.0225	0	0
TCGA-CH-5768-01	-0.353808	-0.1626	-0.224373	-0.432064	-0.0139099	-0.165223	-0.21965	-0.384645	-0.529276	-0.325897	-0.259723	-0.0206916	-0.144548	0.0619	0	0	731	0	14.86	0	-1072	0	2.0132	0	0
TCGA-CH-5769-01	0.34316	0.170898	0.192306	0.275065	-0.171632	0.175657	0.193121	-0.134156	0.16499	0.186041	0.374513	-0.170436	0.241373	0.176446	0	0	62	0	22.35	0	-789	0	1.8141	0	0
TCGA-CH-5771-01	0.374198	0.403147	0.453336	0.626616	0.10258	0.306369	0.414965	0.512974	0.587184	0.445166	0.381616	0.142562	0.355211	0.450124	0.0387416	1	396	0	30.33	1	-7	1	3.2262	3.87	1
TCGA-CH-5772-01	0.361866	0.0162077	0.0896101	0.143871	-0.35995	0.0831866	0.0215259	-0.143085	-0.422201	0.13356	-0.211723	-0.274261	-0.000860584	-0.111058	0	0	486	0	15.58	0	-847	0	1.5459	0	0
TCGA-CH-5788-01	-0.39582	0.0684728	-0.233664	-0.406737	0.196212	0.054356	-0.114779	-0.320997	-0.385625	-0.261953	-0.0565452	0.166936	-0.0133142	0.211751	0	0	821	0	18.46	0	-1131	0	1.5115	0	0
TCGA-CH-5789-01	-0.0342791	0.191441	0.160328	0.23449	-0.018901	0.0893647	0.156847	0.324937	-0.0731234	0.254427	0.210727	0.160451	0.199442	0.157646	0	1	304	0	20.33	0	-555	1	3.8375	0	0
TCGA-CH-5790-01	-0.192135	-0.0821011	-0.0277477	-0.2815	-0.0798415	-0.0308543	-0.0495756	-0.43347	-0.417272	-0.0395998	0.10244	0.141658	0.103655	0.0772912	0	0	974	0	18.73	0	-890	0	1.8413	0	0
TCGA-CH-5791-01	-0.149178	-0.0782255	-0.106938	-0.270916	-0.0317265	-6.85e-05	0.215448	-0.388063	-0.359678	-0.100635	0.0455787	0.21311	0.035914	0.0709444	0.0233771	0	1004	0	20.2	0	-814	0	1.9799	2.34	1
TCGA-CH-5792-01	0.425395	0.472716	0.501938	0.494909	0.316742	0.278789	0.415323	0.64462	0.626854	0.448066	0.366467	0.148166	0.392645	0.421961	0.0476621	1	91	0	29.96	1	154	1	3.4304	4.77	1
TCGA-CH-5794-01	-0.0656621	-0.188444	-0.159309	-0.178755	-0.225522	-0.119084	-0.0417225	-0.46864	-0.350605	-0.215008	-0.203261	-0.211925	-0.168985	-0.134057	0.0203401	0	882	0	21.33	0	-1065	0	1.5019	2.03	1
TCGA-EJ-5494-01	0.369685	0.25852	0.251487	0.389627	0.043519	0.0888714	0.125267	-0.0138533	-0.114347	0.178903	0.142497	-0.0645689	0.29684	0.194642	0	0	1477	0	22.14	0	-647	0	2.1564	0	0
TCGA-EJ-5495-01	0.0702917	0.230031	0.347318	0.424939	-0.0839008	0.229701	0.308439	0.400449	0.364651	0.262	0.275463	0.105685	0.284207	0.254319	0.0323134	1	1760	0	26.39	0	-220	1	2.7931	3.23	1
TCGA-EJ-5496-01	-0.405582	-0.218381	-0.230704	-0.54642	-0.228699	-0.145472	-0.224829	-0.453254	-0.56429	-0.27076	-0.181597	0.0293343	-0.0422526	-0.206593	0.00547789	0	595	0	14.52	0	-1223	0	1.3858	0.55	1
TCGA-EJ-5497-01	-0.0183862	0.127186	0.140832	0.176617	-0.198368	0.0390293	0.072674	-0.010712	-0.209815	0.148978	0.171809	0.028199	0.173655	0.0787599	0	0	405	0	17.15	0	-719	0	2.1593	0	0
TCGA-EJ-5498-01	0.0115496	0.268576	0.369439	0.352174	0.0432675	0.253035	0.306852	0.315697	0.144253	0.308375	0.303961	0.110687	0.273334	0.299552	0	1	1720	0	19.31	0	-406	1	2.8192	0	0
TCGA-EJ-5499-01	0.252559	0.213576	0.314403	-0.0850667	0.101563	0.100409	0.222321	0.191727	0.394274	0.250576	0.237967	0.00721774	0.310103	0.135165	0.0137497	1	1415	0	19.06	0	-468	0	2.366	1.37	1
TCGA-EJ-5501-01	-0.0227051	0.0164864	0.107184	-0.273192	0.301541	-0.00706105	0.23789	-0.322537	-0.440703	0.205939	-0.000787376	0.230581	0.152033	0.183269	0.00430894	0	1365	0	22.74	0	-1029	0	2.1317	0.43	1
TCGA-EJ-5502-01	0.232296	0.288426	0.387779	0.490532	0.224779	0.158027	0.238992	0.473501	0.426029	0.328909	0.407792	0.39455	0.336793	0.380039	0.0783977	1	1171	0	26.77	0	-346	1	2.7507	7.84	1
TCGA-EJ-5503-01	-0.130178	0.33217	0.211954	0.0736937	0.141801	0.0903915	0.153817	0.29383	0.346929	0.23597	0.282575	0.147076	0.300435	0.0644291	0.0191132	1	1391	0	22.64	0	-556	1	2.7417	1.91	1
TCGA-EJ-5504-01	0.0298466	0.0881844	0.0985093	0.284945	-0.110589	0.113202	0.120995	-0.0891396	-0.143182	-0.0742905	-0.0627552	-0.326064	-0.149406	0.0234328	0.00207077	0	1427	0	15.9	0	-834	0	1.9989	0.21	0
TCGA-EJ-5505-01	-0.357796	-0.00676348	-0.0909125	-0.472975	-0.273971	0.277451	0.0668319	-0.170216	-0.622794	0.00639829	-0.133117	-0.109269	0.00142106	-0.0497476	0	0	922	0	13.07	0	-1157	0	2.0469	0	0
TCGA-EJ-5506-01	-0.341297	-0.00810085	-0.0500546	-0.542694	0.188465	-0.043423	-0.0219273	-0.1686	-0.456579	0.0584271	-0.0331045	0.209832	0.136529	0.00993621	0	0	1381	0	15.82	0	-973	1	2.8615	0	0
TCGA-EJ-5507-01	0.23082	-0.133717	0.0515992	-0.0919205	-0.0632696	-0.0618266	0.155701	-0.338474	-0.15826	0.00042446	0.144693	0.199784	0.0347703	0.0927492	0.0121984	1	1457	0	23.56	0	-560	1	2.7821	1.22	1
TCGA-EJ-5508-01	0.0909214	0.19123	0.273049	0.0566645	-0.0856345	0.0701434	0.150783	0.207967	0.0824377	0.179053	0.268552	0.00468957	0.25322	0.161852	0	1	1965	0	22.83	0	-289	1	2.9238	0	0
TCGA-EJ-5509-01	0.299627	0.35386	0.332287	0.394899	0.0206454	0.258616	0.30487	0.416942	0.507712	0.233986	0.145367	-0.0266286	0.195695	0.344111	0.0427775	1	1464	0	24.89	0	-216	1	2.8521	4.28	1
TCGA-EJ-5510-01	0.455575	0.288102	0.301343	0.132333	0.333942	0.19235	0.312964	0.206289	0.263467	0.339971	0.245199	0.158269	0.378602	0.315818	0.00274152	1	1887	0	20.86	0	-521	1	2.4581	0.27	0
TCGA-EJ-5511-01	-0.349014	-0.242934	-0.284994	-0.378798	0.112634	-0.170288	-0.234432	-0.509169	-0.481568	-0.343445	-0.0240225	0.153213	-0.142889	-0.0718339	0	0	1476	0	20.46	0	-1187	0	1.8359	0	0
TCGA-EJ-5512-01	-0.228347	-0.276098	-0.0775699	-0.420975	-0.13883	-0.235011	-0.282309	-0.169524	-0.282155	-0.192329	-0.120976	0.0320343	-0.175531	-0.117638	0	0	1733	0	12.7	0	-1151	0	1.5297	0	0
TCGA-EJ-5514-01	-0.0545861	0.221309	0.133529	0.160219	0.263414	0.0981964	0.310767	-0.117475	0.00880334	0.183813	0.150917	-0.0271273	0.202256	0.160485	0	1	1829	0	25.83	0	-309	1	3.0479	0	0
TCGA-EJ-5515-01	-0.281754	-0.0167507	0.019916	-0.369706	-0.210465	0.128437	-0.0652898	-0.0245804	-0.449423	0.059116	-0.0955292	0.0156767	-0.019648	-0.0102034	0	0	1832	0	13.34	0	-1098	0	2.1448	0	0
TCGA-EJ-5516-01	0.335839	0.169375	0.257741	0.381536	0.0642888	0.114859	0.248799	0.198327	0.148886	0.275337	0.307235	0.186326	0.171544	0.222922	0	1	1889	0	18.4	0	-320	1	2.5195	0	0
TCGA-EJ-5517-01	0.136213	0.194621	0.171052	0.202594	-0.16231	0.124442	0.144639	0.197941	-0.00482009	0.119598	-0.00696957	-0.186368	0.193081	-0.012707	0	1	1889	0	13.7	0	-507	0	1.9217	0	0
TCGA-EJ-5518-01	-0.110115	0.0447038	0.065654	0.0600795	0.044187	0.0203902	0.264956	-0.0744213	-0.182377	-0.0216025	-0.0874056	-0.183467	-0.0211468	0.0717611	0	0	2104	1	24.96	0	-727	0	2.1461	0	0
TCGA-EJ-5519-01	-0.305382	0.046637	0.214735	-0.395155	0.0586614	0.138561	0.201702	-0.41109	-0.414489	-0.0914642	0.044181	0.00416935	0.00828395	0.0104608	0	0	1962	0	22.49	0	-1054	0	2.081	0	0
TCGA-EJ-5521-01	0.316866	0.0207225	0.0687381	0.28822	-0.0214193	-0.0416115	0.119904	-0.0445768	0.147532	0.10879	0.12079	-0.0390625	-0.107655	-0.067679	0.0135001	0	2279	0	19.11	0	-763	0	1.9876	1.35	1
TCGA-EJ-5522-01	0.157287	0.0555402	0.189267	-0.238059	-0.0843377	0.0956566	0.188499	-0.0489455	-0.204494	0.248379	0.0976455	0.0509364	0.242461	0.00922062	0.0110353	1	2079	0	22.16	0	-559	1	2.5963	1.1	1
TCGA-EJ-5524-01	0.0429495	0.122435	0.280831	0.0440717	-0.114431	0.0640699	0.263024	0.0633538	0.11763	0.224538	0.132515	-0.0988559	0.21803	0.0385954	0	1	265	1	23.49	0	-332	1	2.7785	0	0
TCGA-EJ-5525-01	-0.354035	-0.0879163	0.084752	0.0478356	-0.0621714	-0.0202968	0.181212	-0.322821	-0.3311	-0.259433	-0.0248411	-0.104026	-0.0273445	-0.0922701	0.00198311	0	546	1	28.81	1	-909	0	1.7412	0.2	0
TCGA-EJ-5526-01	-0.0389363	0.0797644	0.10007	-0.011101	0.0290359	0.122672	0.201755	0.119567	0.0424649	0.124379	0.308222	0.248997	0.232082	0.154757	0	0	537	1	20.53	0	-596	1	2.864	0	0
TCGA-EJ-5527-01	-0.049745	0.15831	0.243052	0.0843121	-0.190198	0.22833	0.240236	0.0677802	0.042166	0.164953	0.116852	-0.0359926	0.225891	0.177902	0	1	1778	0	20	0	-422	1	2.5854	0	0
TCGA-EJ-5530-01	-0.417729	-0.27504	-0.174184	-0.292577	-0.274653	-0.0559793	-0.0574734	-0.507599	-0.455947	-0.309815	-0.24013	-0.0704836	-0.117174	-0.200206	0	0	1832	0	20.41	0	-1129	0	1.9503	0	0
TCGA-EJ-5531-01	0.455681	0.390063	0.375523	0.426711	0.0794914	0.281348	0.335833	0.535698	0.516599	0.341263	0.319503	0.170729	0.299079	0.35372	0.0124248	1	1273	0	23.26	0	-216	1	3.1853	1.24	1
TCGA-EJ-5532-01	-0.297539	0.076012	-0.095195	-0.0764103	-0.302018	0.233699	0.119087	-0.408914	-0.543578	-0.103349	-0.15495	-0.0427798	-0.0395471	-0.0431127	0	0	1828	0	16.92	0	-1049	0	1.8692	0	0
TCGA-EJ-5542-01	-0.245428	-0.0537537	0.0315687	-0.228976	-0.116429	0.117422	0.179695	-0.34962	-0.360756	-0.0130697	-0.0700125	0.00942662	0.0838349	-0.0111658	0	0	1513	0	16.04	0	-908	0	2.3161	0	0
TCGA-EJ-7115-01	-0.359136	0.281155	0.222388	0.270309	-0.159045	0.316796	0.161099	0.253968	0.1071	0.0190199	-0.0367073	-0.149741	0.196853	0.132053	0.0166601	0	2687	0	19.56	0	-978	0	2.0757	1.67	1
TCGA-EJ-7123-01	-0.208241	0.0199558	-0.0197502	-0.137567	-0.327534	0.144567	0.0574708	-0.0723207	-0.394151	-0.217197	-0.254773	-0.0468196	-0.191838	-0.003272	0.0320022	0	2572	0	16.66	0	-1122	0	1.5365	3.2	1
TCGA-EJ-7125-01	0.0210486	0.404346	0.329485	0.00754697	-0.24956	0.359587	0.43256	-0.0320557	0.0199448	0.222367	-0.0930155	-0.204872	0.293028	0.204587	0	0	2850	0	16.31	0	-643	0	2.1435	0	0
TCGA-EJ-7218-01	-0.046239	-0.0608609	-0.119946	-0.311051	0.0222726	0.0143585	-0.0969695	-0.0765223	-0.131171	-0.113832	-0.217864	0.129687	-0.326745	-0.107084	0.00140369	0	2542	0	18.04	0	-928	0	1.792	0.14	0
TCGA-EJ-7312-01	-0.00757597	-0.113655	-0.219257	-0.174934	-0.214867	-0.0593487	-0.0253975	-0.208349	-0.141557	-0.221056	-0.247921	-0.262344	-0.301114	-0.166585	7.06e-05	0	1099	0	18.2	0	-1022	0	1.8288	0.01	0
TCGA-EJ-7314-01	-0.251853	-0.132538	-0.000296329	0.0996835	0.119821	-0.0346452	0.0402228	-0.47513	-0.268014	-0.123886	0.0150279	0.0928257	-0.0219838	0.201502	0	0	1150	0	14.85	0	-1146	0	1.4415	0	0
TCGA-EJ-7315-01	0.318205	0.434049	0.327029	0.410031	0.177379	0.201408	0.261243	0.328919	0.647453	0.430591	-0.0429772	0.0803244	0.379874	0.255714	0.0748374	1	1008	0	31.53	1	319	1	3.4594	7.48	1
TCGA-EJ-7317-01	-0.410458	0.113887	-0.124677	-0.152242	-0.350584	0.23357	-0.00338994	-0.19051	-0.436988	-0.151233	-0.40017	-0.189966	-0.261891	-0.103914	0	0	771	0	13.34	0	-1317	0	1.2085	0	0
TCGA-EJ-7318-01	0.440712	-0.165653	-0.091092	0.00753152	0.263012	-0.16703	0.0331952	0.0568702	0.0385097	-0.0291457	-0.0958656	-0.0848894	-0.256118	0.0313178	0.0262577	1	380	1	23.26	0	-560	1	2.4441	2.63	1
TCGA-EJ-7321-01	0.0290312	0.140231	0.277022	-0.326375	0.0933529	0.144238	0.0147045	-0.0249294	0.220287	0.19375	0.184555	0.0659548	0.320446	0.223444	0.016163	1	824	0	19.75	0	-540	0	2.3232	1.62	1
TCGA-EJ-7325-01	-0.0705326	-0.256461	-0.356956	0.282894	0.0407633	-0.295245	-0.340427	-0.0699202	0.156642	-0.331745	-0.278252	-0.208522	-0.239657	-0.206939	0.0142261	0	1070	0	17.44	0	-1041	0	1.1953	1.42	1
TCGA-EJ-7327-01	-0.318368	-0.0420049	0.123306	-0.241306	-0.126516	0.19603	0.223179	-0.252974	-0.294406	-0.0513003	-0.0108555	-0.030662	0.161768	0.197012	0	0	923	0	24.44	0	-792	1	2.901	0	0
TCGA-EJ-7328-01	0.341502	0.367367	0.398164	0.525227	0.337198	0.213622	0.26732	0.683972	0.791603	0.437128	0.411515	0.136212	0.374872	0.324256	0.0159442	1	842	0	28.37	1	195	1	2.8288	1.59	1
TCGA-EJ-7330-01	-0.399625	0.155576	0.192887	0.150788	-0.0970223	0.290217	0.221681	-0.0915751	-0.415752	0.0696529	0.0265624	-0.029411	0.156321	0.240309	0	0	191	0	22.18	0	-975	1	2.5576	0	0
TCGA-EJ-7331-01	-0.0397727	0.367226	0.241329	0.184179	-0.164823	0.239542	0.302321	0.284415	-0.014512	0.244588	0.196013	0.0963412	0.28675	0.207902	0	1	742	0	21.55	0	-528	1	2.5334	0	0
TCGA-EJ-7781-01	-0.173524	0.12334	0.178046	-0.167941	-0.238572	0.11924	0.101356	-0.0392185	-0.145714	0.11416	0.193442	0.0697665	0.165138	0.171434	0.000212575	0	1073	0	22.61	0	-597	1	2.6334	0.02	0
TCGA-EJ-7782-01	-0.412151	0.110354	0.218681	-0.418379	-0.0111532	0.184611	0.0758484	-0.368229	-0.185697	-0.137466	-0.00567279	0.209382	0.0793095	0.107808	0.0287167	0	1167	0	26.3	0	-856	0	2.35	2.87	1
TCGA-EJ-7783-01	-0.453223	0.0274594	0.161866	-0.0741056	0.145531	0.160237	0.115286	0.0791361	-0.250842	0.123137	0.194956	-0.00257554	0.160089	-0.0543553	0	0	787	0	24.35	0	-791	1	2.7756	0	0
TCGA-EJ-7784-01	-0.498502	-0.0484453	-0.0483781	-0.524631	0.0455297	0.00479471	-0.0616595	-0.437295	-0.487302	-0.0886098	-0.058211	0.00492793	0.133767	0.0422977	0	0	781	0	20.72	0	-1019	0	2.2415	0	0
TCGA-EJ-7785-01	-0.0169198	0.18355	0.320071	0.200532	-0.00529635	0.248283	0.236592	0.236205	0.150989	0.258155	0.286161	0.225668	0.222567	0.293308	0	1	1177	0	26.6	0	-348	1	3.21	0	0
TCGA-EJ-7786-01	-0.43349	-0.136081	-0.0572541	-0.106467	-0.390249	0.00295951	-0.0506422	-0.107888	-0.682095	-0.0965769	-0.294979	-0.232651	-0.0931276	-0.140761	0	0	1096	0	17.23	0	-1080	0	1.8385	0	0
TCGA-EJ-7788-01	-0.223541	-0.0468458	-0.130293	0.20058	-0.252014	-0.115366	0.235462	-0.174503	-0.326771	0.000192867	-0.16069	-0.243975	-0.00700618	-0.202394	0	0	859	0	21.41	0	-801	0	2.0528	0	0
TCGA-EJ-7789-01	-0.360997	-0.165626	-0.233342	-0.499071	-0.440968	0.0656786	-0.0186556	-0.262867	-0.398634	-0.349841	-0.33988	-0.337783	-0.254396	-0.282101	0.0126002	0	1105	0	21.89	0	-1173	0	1.9557	1.26	1
TCGA-EJ-7791-01	-0.343924	0.142203	0.254351	0.345693	0.0643166	0.198616	0.239336	0.416666	0.00244316	0.221213	0.155683	0.0672327	0.0851628	0.223053	0	0	1118	0	22.89	0	-645	1	2.8102	0	0
TCGA-EJ-7792-01	0.205329	0.290152	0.401608	0.54584	-0.131418	0.200541	0.258843	0.55172	0.593841	0.334394	0.327872	0.0840558	0.330964	0.284446	0.0247973	1	1396	0	25.96	0	-64	1	3.2715	2.48	1
TCGA-EJ-7793-01	-0.276762	-0.217475	-0.204951	-0.358144	-0.368698	-0.027174	-0.166628	-0.157431	-0.419516	-0.0338855	-0.381834	-0.242599	-0.218812	-0.267038	0	0	114	0	12.63	0	-1243	0	1.7038	0	0
TCGA-EJ-7794-01	-0.143744	0.294409	0.287475	0.37733	-0.0657281	0.315185	0.198238	0.439749	0.161381	0.266907	0.158631	-0.0468833	0.22991	0.336971	0.00443278	1	1306	0	23.06	0	-445	1	2.9492	0.44	1
TCGA-EJ-7797-01	0.0115539	0.0415717	0.056316	-0.0795966	0.294635	-0.118205	-0.0143854	-0.15205	-0.285138	0.0697902	0.111881	0.0346547	0.126026	0.0185057	0	0	983	0	19.38	0	-838	0	2.0477	0	0
TCGA-EJ-8468-01	0.0861411	0.262164	0.222772	0.335642	0.000558116	0.197759	0.152401	0.359462	0.158836	0.238673	0.272975	0.111577	0.245175	0.263244	0	1	2347	0	25.76	0	-289	1	2.8875	0	0
TCGA-EJ-8469-01	-0.360707	-0.210969	-0.197944	-0.560529	-0.129563	0.0276962	0.00632007	-0.518181	-0.449092	-0.25564	-0.0751687	-0.0356857	0.102698	-0.129119	0	0	1925	1	23.38	0	-1071	0	1.6463	0	0
TCGA-EJ-8470-01	0.606407	0.335998	0.303885	0.208868	0.493563	0.188267	0.166624	0.587193	0.668381	0.405681	0.483487	0.371431	0.385694	0.399899	0	1	1159	0	31.66	1	673	1	3.5004	0	0
TCGA-EJ-8472-01	-0.418476	-0.255438	-0.2105	-0.393111	-0.0784204	-0.165999	-0.0785364	-0.482019	-0.383875	-0.267592	-0.015946	0.0553822	-0.245647	-0.0609101	0.00553632	0	196	1	22.09	0	-1223	0	1.7768	0.55	1
TCGA-EJ-8474-01	-0.473782	-0.224235	-0.218701	0.0243143	-0.136433	-0.237741	-0.20445	-0.364059	-0.452081	-0.303606	-0.182794	-0.331732	-0.31033	-0.311488	0	0	766	0	20.44	0	-984	0	1.8803	0	0
TCGA-EJ-A46B-01	-0.458548	-0.299696	-0.248331	-0.562125	-0.335864	-0.103878	-0.28926	-0.190541	-0.536523	-0.3109	-0.285432	-0.165118	-0.362083	-0.379948	0	0	657	0	17.64	0	-1274	0	1.6871	0	0
TCGA-EJ-A46D-01	-0.546737	-0.392064	-0.373681	-0.387598	-0.0453027	-0.250203	-0.380729	0.0946896	0.0303273	-0.366722	-0.171256	-0.330145	-0.308123	-0.350767	0	0	626	0	22.27	0	-996	0	2.0877	0	0
TCGA-EJ-A46E-01	-0.186915	-0.0382341	0.00610013	-0.14364	0.281827	-0.0634119	-0.145478	0.204806	0.153044	-0.00992676	0.204462	0.173606	0.03584	0.0604961	0	0	524	0	25.23	0	-733	1	2.6687	0	0
TCGA-EJ-A46F-01	-0.33015	-0.192609	-0.347507	-0.521476	-0.0301499	-0.105071	-0.261281	-0.539366	-0.50959	-0.217949	-0.247882	-0.157355	-0.206016	-0.263482	0	0	215	1	18.78	0	-1354	0	1.6477	0	0
TCGA-EJ-A46G-01	-0.372745	-0.0181888	0.100777	0.0364474	-0.116728	0.0665757	0.0410123	0.103935	0.328765	-0.0766884	-0.0125392	-0.0191525	0.0638107	0.0697775	0.041998	0	668	0	28.46	1	-739	0	2.1287	4.2	1
TCGA-EJ-A46H-01	-0.232159	0.37136	0.385823	0.413997	0.23959	0.306932	0.321723	0.495515	0.352976	0.349951	0.433847	0.302974	0.399915	0.358031	0	1	724	0	30.56	1	-196	1	3.5531	0	0
TCGA-EJ-A46I-01	-0.42831	-0.183348	0.0330989	-0.376682	-0.0240781	-0.00751532	-0.0400333	0.0365931	-0.248646	-0.133771	-0.1031	0.0592274	-0.0887533	-0.0740636	0.0242515	0	668	0	22.57	0	-1073	1	2.4251	2.43	1
TCGA-EJ-A65B-01	0.00286365	-0.166891	-0.138248	0.309059	0.032116	-0.172999	-0.0605114	0.00645733	0.0465754	-0.0908157	-0.161454	-0.217939	-0.30361	-0.278232	0	0	710	0	23.99	0	-732	0	2.0989	0	0
TCGA-EJ-A65D-01	-0.44413	-0.444984	-0.44988	-0.619322	-0.161819	-0.324528	-0.406696	-0.587501	-0.627674	-0.481577	-0.380351	-0.13031	-0.390395	-0.419241	0	0	393	0	22.54	0	-1765	0	0.5634	0	0
TCGA-EJ-A65E-01	-0.484396	-0.215642	-0.351988	-0.418448	-0.129455	-0.0431361	-0.243498	-0.446067	-0.534411	-0.361241	-0.187675	0.129494	-0.15233	-0.0841703	0	0	417	0	19.37	0	-1200	0	1.8552	0	0
TCGA-EJ-A65F-01	-0.403036	-0.0455421	0.0234522	-0.134117	-0.0762029	0.0834641	0.0640864	-0.266912	-0.314481	-0.133459	-0.133621	-0.00252041	0.0305112	-0.0938837	0.0108293	0	75	1	25.55	0	-690	0	2.257	1.08	1
TCGA-EJ-A65G-01	-0.537452	-0.330809	-0.408276	-0.469036	-0.28891	-0.340689	-0.446059	-0.42689	-0.696263	-0.416834	-0.407714	-0.127551	-0.424693	-0.358137	0	0	666	0	13.77	0	-1345	0	1.3315	0	0
TCGA-EJ-A65J-01	-0.123092	0.151614	-0.14165	-0.188564	-0.147947	0.0932769	0.143722	-0.264489	-0.325274	-0.101706	-0.0415046	0.231145	0.0644046	0.217433	0	0	451	0	20.81	0	-875	0	1.8572	0	0
TCGA-EJ-A65M-01	0.296935	-0.0780216	-0.0994645	0.0272656	0.183707	-0.137416	-0.252111	0.220367	0.251054	-0.0866112	-0.0481334	-0.148157	-0.23483	-0.0585753	0.00369216	1	230	0	20.29	0	-568	0	2.1105	0.37	0
TCGA-EJ-A6RA-01	-0.00560307	-0.26811	-0.247407	-0.107471	0.265027	-0.27776	-0.29503	0.222477	-0.0776434	-0.156497	-0.273658	-0.158305	-0.245398	-0.200227	0.010009	0	353	1	20.31	0	-860	0	2.1991	1	1
TCGA-EJ-A6RC-01	0.111572	0.332449	0.373723	0.444823	0.224158	0.233433	0.196771	0.61655	0.66578	0.359881	0.212257	0.0777192	0.353566	0.318361	0.0103438	1	873	0	28.85	1	-21	1	3.118	1.03	1
TCGA-EJ-A7NF-01	-0.393266	-0.408633	-0.371169	-0.47626	-0.191926	-0.245891	-0.450481	-0.385537	-0.46786	-0.36437	-0.369034	-0.180544	-0.314874	-0.25499	0	0	250	0	16.02	0	-1168	0	1.0986	0	0
TCGA-EJ-A7NG-01	-0.42558	-0.0439212	0.0712105	0.116979	0.0608328	-0.0559962	-0.0371282	0.170044	-0.0469923	-0.0839893	0.0676942	0.0874102	-0.0793468	-0.0229637	0	0	432	0	22.8	0	-890	1	2.739	0	0
TCGA-EJ-A7NH-01	-0.445251	-0.250531	-0.243086	-0.234719	-0.288618	0.112627	-0.192137	0.270923	-0.348853	-0.158989	-0.334471	-0.236947	-0.233178	-0.336966	0	0	474	0	22.33	0	-1041	0	1.9381	0	0
TCGA-EJ-A7NJ-01	0.116285	0.164511	0.00635443	-0.570082	0.392215	0.0555737	-0.00861045	0.150533	-0.0775459	0.254616	0.0201542	0.389334	0.279341	0.143042	0.00777361	0	197	0	23.5	0	-674	1	2.7788	0.78	1
TCGA-EJ-A7NK-01	-0.411375	-0.144467	-0.031894	-0.411638	0.315984	-0.0826158	-0.141568	0.131874	0.14674	-0.119116	0.0651839	0.233929	-0.215836	-0.16965	0.00641849	0	476	0	22.72	0	-1046	1	3.0137	0.64	1
TCGA-EJ-A7NM-01	0.160797	0.211261	0.225458	-0.245394	0.468251	0.213052	0.24789	0.29688	0.391829	0.174177	0.0744365	0.310665	0.362863	0.186482	0.0813597	1	128	0	35.58	1	29	1	3.4352	8.14	1
TCGA-EJ-A7NN-01	0.213484	0.207509	0.165982	0.213786	0.198793	0.0748976	0.188983	0.430025	0.452976	0.271371	0.106611	0.17622	0.048845	0.228192	0.00482247	1	197	1	28.52	1	-447	1	2.7062	0.48	1
TCGA-EJ-A8FN-01	0.0691186	0.163698	0.186951	0.0399202	0.127963	0.2022	0.0299035	0.298762	0.294542	0.228916	0.165155	-0.0954955	0.20591	0.190958	0	1	329	0	22.86	0	-491	0	2.3507	0	0
TCGA-EJ-A8FO-01	-0.45834	-0.203646	-0.246747	-0.220407	-0.281314	-0.0400811	-0.228762	-0.299729	-0.547848	-0.300527	-0.267549	0.220961	-0.335853	-0.259574	0	0	282	0	22.09	0	-1187	0	1.9953	0	0
TCGA-EJ-A8FP-01	0.0360587	0.193279	0.322722	0.336723	0.135863	0.172234	0.154835	0.526055	0.419306	0.313679	0.277093	0.241628	0.195401	0.142553	0	1	117	1	23.25	0	-562	1	2.4821	0	0
TCGA-EJ-A8FS-01	-0.480517	-0.210339	-0.269208	-0.474669	0.04734	-0.0521715	-0.272305	-0.432663	-0.518708	-0.363678	-0.242398	0.263001	-0.234381	-0.0261758	0	0	216	1	17.56	0	-1246	0	1.4665	0	0
TCGA-EJ-A8FU-01	-0.19494	-0.0604038	0.247256	0.268552	0.109591	0.0940823	0.141465	0.452574	0.280188	0.067479	0.166154	0.124996	0.0731179	0.00769712	0	0	138	0	25.16	0	-614	1	2.444	0	0
TCGA-EJ-AB20-01	0.184915	-0.0156868	0.244199	0.348622	0.28187	0.127564	0.109384	0.490525	0.448069	0.178688	0.203336	-0.019735	0.0617342	0.00421314	0	1	131	0	23.72	0	-147	1	2.6378	0	0
TCGA-EJ-AB27-01	0.341578	0.297786	0.216885	-0.52156	-0.0988836	0.137044	0.0768114	0.247017	0.307048	0.220094	0.0821969	0.291223	0.298233	0.20972	0.0155253	1	145	0	24.14	0	-381	1	3.021	1.55	1
TCGA-FC-7708-01	0.481364	0.187679	0.249834	0.635169	-0.0670664	0.0360545	0.244066	0.449053	0.399534	0.404663	0.111094	-0.0182436	0.317939	0.132865	0	1	864	0	28.87	1	-517	0	2.2703	0	0
TCGA-FC-7961-01	-0.133493	-0.0937692	-0.0408026	0.103332	-0.125513	0.244327	0.0428612	-0.0287589	-0.153909	-0.10618	0.0327937	-0.00376283	-0.030035	0.108818	0	0	469	0	28.11	1	-730	0	1.8015	0	0
TCGA-FC-A4JI-01	-0.243665	0.115237	-0.0311861	-0.528572	0.156603	0.0614794	0.0792598	-0.272105	-0.496805	0.0629196	0.182918	0.282385	0.214765	0.148486	0.0201657	0	877	0	21.32	0	-948	0	1.4852	2.02	1
TCGA-FC-A5OB-01	-0.304801	-0.141686	-0.243819	-0.615738	-0.172683	-0.196538	-0.211514	-0.518598	-0.515164	-0.287648	-0.161268	0.088984	-0.250567	-0.26202	0	0	680	0	11.54	0	-1443	0	1.0633	0	0
TCGA-FC-A66V-01	0.14725	-0.0530067	-0.189734	0.0420751	0.344366	-0.155791	-0.254535	0.294341	0.129959	0.0621187	0.0232424	0.0377851	-0.228212	-0.14876	0.0013276	0	524	0	23.42	0	-659	1	3.3948	0.13	0
TCGA-FC-A6HD-01	-0.218651	-0.160237	-0.330962	-0.517411	0.00522227	-0.229169	-0.356634	-0.31284	-0.38731	-0.254127	-0.275945	-0.249731	-0.204363	-0.318507	0.00945708	0	789	0	18.74	0	-1143	0	1.1225	0.95	1
TCGA-FC-A8O0-01	-0.499106	-0.254916	-0.183393	-0.328555	-0.148506	-0.0374145	-0.0877544	-0.18246	-0.511342	-0.262912	-0.28574	-0.134991	-0.324254	-0.366405	0	0	616	0	22.54	0	-1339	1	3.2485	0	0
TCGA-G9-6329-01	0.422516	0.157445	0.299466	0.466863	0.100241	0.141978	0.165035	0.40547	0.63845	0.171705	0.299212	-0.244867	0.129195	0.00916368	0	0	1266	0	16.8	0	-585	0	1.9143	0	0
TCGA-G9-6332-01	-0.289014	-0.309338	-0.324027	-0.552845	-0.194595	-0.23026	-0.120978	-0.576304	-0.695739	-0.303345	-0.373403	-0.212733	-0.210481	-0.338099	0	0	1180	1	13.45	0	-1346	0	0.7277	0	0
TCGA-G9-6333-01	0.180568	0.361342	0.227699	0.0913458	0.104636	0.27166	0.171751	0.316527	0.187474	0.211453	-0.0860822	0.081297	0.150197	0.288056	0	0	2465	0	20.33	0	-682	0	1.8652	0	0
TCGA-G9-6336-01	0.0862225	0.0934364	-0.00161006	0.317119	0.108011	-0.10446	0.0588313	0.105922	0.00499501	0.190853	0.043988	-0.146004	-0.00378382	0.044838	0	0	2068	0	16.54	0	-1001	0	2.1711	0	0
TCGA-G9-6338-01	0.0151941	0.0939645	0.0359892	0.49029	-0.263269	0.124535	-0.0832322	0.409468	0.40251	0.155809	0.0128528	-0.116604	-0.00350087	-0.0873884	0.00586007	0	2028	0	18.68	0	-937	0	0.6574	0.59	1
TCGA-G9-6339-01	0.281655	-0.0114055	-0.113251	-0.0865057	0.181485	-0.0948375	-0.163647	-0.162217	-0.184156	0.0623494	0.00502969	-0.141795	0.00464774	-0.0849468	0	0	1634	1	17.96	0	-948	0	1.6507	0	0
TCGA-G9-6342-01	-0.151837	-0.236111	-0.0972206	-0.295557	-0.20462	-0.128827	-0.130832	-0.47807	-0.422262	-0.127853	-0.0809283	-0.0737428	-0.264656	-0.230656	0.000958205	0	1696	0	20.14	0	-1116	0	1.6518	0.1	0
TCGA-G9-6343-01	0.103601	0.0323971	0.0540411	0.341318	-0.196857	0.0454998	-0.0620958	0.221979	0.127227	-0.0979299	-0.229607	-0.368049	-0.17986	-0.137012	0	0	2450	0	11.07	0	-1040	0	0.6093	0	0
TCGA-G9-6347-01	0.357486	0.165855	0.171501	0.460095	0.251423	0.00896799	0.0490406	0.361945	0.501115	0.240109	0.0329504	0.111013	-0.00993323	0.0212926	0.0470948	1	2089	0	27.14	1	244	1	2.5674	4.71	1
TCGA-G9-6348-01	0.513887	0.182259	0.222979	0.56335	0.0111496	-0.0225633	0.226115	0.491763	0.580839	0.284035	-0.0622167	-0.189462	0.143222	0.034217	0	1	1515	0	21.21	0	-533	0	1.5328	0	0
TCGA-G9-6351-01	-0.00310454	-0.260369	-0.251886	-0.205858	-0.159857	-0.291044	-0.180761	-0.308381	-0.402936	-0.157361	-0.281212	-0.273968	-0.266189	-0.308475	0	0	2048	0	13.77	0	-1220	0	1.3438	0	0
TCGA-G9-6353-01	-0.346521	-0.227959	-0.111858	-0.00375432	-0.37851	-0.0895958	-0.241805	-0.116985	-0.36427	-0.19335	-0.285895	-0.245116	-0.250572	-0.300891	0	0	1542	0	16.43	0	-1192	0	1.5349	0	0
TCGA-G9-6354-01	0.0895451	-0.260578	-0.324139	-0.281897	-0.282791	-0.311246	-0.329025	-0.235079	-0.309756	-0.157963	-0.345783	-0.191847	-0.234124	-0.27087	0	0	2066	0	16.24	0	-1052	0	1.025	0	0
TCGA-G9-6356-01	0.573141	0.216608	0.370159	0.641776	0.201191	0.167765	0.308958	0.554673	0.623946	0.419165	0.325932	-0.212857	0.268127	0.287731	0.00247337	1	1434	0	21.01	0	-329	1	2.6005	0.25	0
TCGA-G9-6361-01	-0.0856148	-0.399474	-0.231359	0.274167	-0.303688	-0.345487	-0.293216	-0.439586	-0.289122	-0.330004	-0.447365	-0.417517	-0.363128	-0.378592	0	0	1415	0	17.17	0	-1091	0	0.7353	0	0
TCGA-G9-6362-01	0.363574	-0.059368	0.0872456	0.364636	-0.25224	-0.145235	-0.0503084	0.0804895	0.125855	0.00105152	-0.0413189	-0.342968	-0.116533	-0.305848	0	0	1443	0	14.22	0	-825	0	0.737	0	0
TCGA-G9-6363-01	0.333081	-0.353122	-0.227158	0.000188107	-0.238723	-0.33512	-0.171552	-0.31063	-0.0166923	-0.192419	0.00483357	0.0182419	-0.257014	-0.327927	0	0	1378	0	17.61	0	-799	0	1.1841	0	0
TCGA-G9-6364-01	0.0440936	-0.185665	0.0273	0.188844	-0.384615	-0.0122362	0.196884	-0.121429	-0.337089	0.155146	-0.354217	-0.299326	-0.173872	-0.0962386	0.00303174	0	1198	0	13.97	0	-1042	0	1.1992	0.3	0
TCGA-G9-6365-01	0.192414	-0.0699367	0.148091	0.480884	-0.10219	-0.00730682	0.0833586	0.152014	0.314469	0.138732	-0.014703	-0.283783	-0.0936579	-0.149842	0	0	1363	0	19.59	0	-823	0	1.9513	0	0
TCGA-G9-6366-01	0.105312	-0.158733	-0.262541	-0.393677	-0.0925887	-0.122918	-0.21845	-0.364884	-0.51836	0.0867854	-0.234356	0.0439198	-0.16109	-0.00197272	0	0	1947	0	15.02	0	-1187	0	1.0317	0	0
TCGA-G9-6367-01	0.345928	0.0613241	0.0208968	-0.0798915	-0.237623	-0.0399802	0.0450024	0.327924	-0.179035	0.160245	-0.173013	-0.278401	-0.120571	-0.149657	0	0	1222	0	15.24	0	-920	0	1.7035	0	0
TCGA-G9-6369-01	0.202533	-0.0107954	-0.240111	-0.180863	-0.283365	-0.0235441	-0.104399	-0.235208	-0.178884	-0.258113	-0.303769	-0.277899	-0.27379	-0.142329	0.00267979	0	1215	0	9.91	0	-1223	0	1.6216	0.27	0
TCGA-G9-6370-01	0.137057	0.247959	0.297162	0.245021	0.0568973	0.171979	0.241177	0.342055	0.283969	0.288876	0.219104	-0.170765	0.185364	0.10324	0	0	1156	0	18.64	0	-715	1	3.0172	0	0
TCGA-G9-6371-01	0.234	-0.156624	-0.151127	-0.570233	-0.138954	-0.042891	-0.123327	-0.357847	-0.64207	-0.141456	-0.277951	-0.25906	-0.211799	-0.117351	0.0325379	0	1226	0	13.37	0	-1197	0	1.2096	3.25	1
TCGA-G9-6373-01	0.489959	0.119761	0.141729	0.44715	-0.116392	-0.119398	0.00513571	0.345847	0.505805	0.187238	0.249224	-0.239448	0.144513	-0.13498	0.0554429	1	811	0	17.2	0	-547	0	1.1686	5.54	1
TCGA-G9-6377-01	0.457234	0.193385	0.107711	0.447073	0.072586	-0.124482	0.0499062	0.197367	0.38993	0.2698	-0.0187513	-0.0566399	0.272417	0.0716066	0.0198134	0	958	0	18.73	0	-667	0	1.2119	1.98	1
TCGA-G9-6378-01	0.269851	0.0519594	0.070079	0.245462	-0.339141	0.143788	0.0382649	0.363368	0.321853	0.176344	0.0143699	-0.305713	0.0453781	-0.0516321	0	0	1155	0	15.14	0	-959	0	1.5694	0	0
TCGA-G9-6379-01	0.432605	0.148676	0.0777528	0.452348	0.337475	-0.0633005	-0.0284887	0.521291	0.564122	0.283857	0.124383	0.0354865	-0.00622165	-0.00531233	0.0190447	1	1778	0	33.18	1	334	1	2.9913	1.9	1
TCGA-G9-6384-01	0.38354	0.241528	0.204278	0.256283	-0.119535	0.233389	0.21165	0.225304	0.188585	0.267442	-0.0357183	-0.011943	0.24441	0.207801	0.0140822	0	765	0	18.59	0	-743	1	2.5554	1.41	1
TCGA-G9-6385-01	-0.218507	0.0217853	0.0774961	-0.0121712	-0.355334	0.169243	0.174132	0.26775	-0.00419015	-0.0114056	-0.0986451	-0.215499	-0.139732	-0.185191	0	0	830	0	15.95	0	-999	0	1.8132	0	0
TCGA-G9-6494-01	-0.365274	0.102857	-0.0578887	-0.0962457	-0.370415	0.288779	0.0596213	-0.405984	-0.518064	-0.225009	-0.133795	-0.252835	-0.0711374	-0.139883	0	0	1771	0	14.69	0	-1144	0	1.7373	0	0
TCGA-G9-6496-01	-0.120639	0.0444567	0.044438	0.379796	-0.290912	0.142332	0.104673	-0.0113913	0.159594	-0.0984393	0.0240509	-0.331548	-0.128396	-0.0694301	0	0	1726	0	18.49	0	-1003	0	0.9556	0	0
TCGA-G9-6498-01	0.359078	0.438939	0.36814	0.595871	0.0227381	0.301065	0.212866	0.542918	0.639491	0.442305	0.249939	-0.0455818	0.403495	0.211929	0.114179	1	1342	1	21.77	0	151	0	1.6115	11.42	1
TCGA-G9-6499-01	0.359328	0.086766	0.0273194	0.202908	0.0516948	-0.123694	-0.0613867	0.270052	0.332655	0.126612	-0.0289218	-0.128875	-0.038089	0.0152747	0.000268685	0	1543	0	17.87	0	-818	0	1.3693	0.03	0
TCGA-G9-7509-01	-0.350524	-0.420364	-0.370343	-0.587263	-0.42309	-0.317289	-0.249666	-0.499695	-0.571039	-0.428672	-0.354884	-0.358106	-0.359691	-0.316257	0	0	1610	0	16.03	0	-1311	0	1.6109	0	0
TCGA-G9-7510-01	0.249806	0.361118	0.302928	0.621832	0.189087	0.148859	0.172136	0.441166	0.58518	0.179823	0.136986	-0.0836912	0.154754	0.284815	0.00708144	0	1185	0	20.77	0	-643	0	2.2603	0.71	1
TCGA-G9-7519-01	-0.0541949	0.0982393	-0.0587953	0.232841	-0.243567	0.0470813	-0.0877294	-0.200373	-0.316547	0.00807027	-0.132554	-0.306184	-0.194435	-0.0127035	0	0	849	0	13.08	0	-1073	0	1.0537	0	0
TCGA-G9-7521-01	0.612806	0.280271	0.249018	0.274141	0.103097	0.24484	0.332359	0.403971	0.233515	0.389095	0.209569	0.319545	0.424817	0.29197	0	1	942	0	25.41	0	153	1	2.4012	0	0
TCGA-G9-7522-01	0.353258	0.0370756	0.13974	0.263031	-0.130656	-0.105741	0.152413	0.0828166	-0.0489359	0.196148	-0.0249227	-0.0971961	0.0735253	0.101514	0	0	1078	0	19.28	0	-831	0	1.9799	0	0
TCGA-G9-7523-01	0.302342	0.356606	0.397836	0.636682	-0.0216308	0.264061	0.381132	0.625719	0.640148	0.383949	0.24599	-0.0874853	0.317424	0.261342	0.0340011	1	857	0	21.61	0	185	0	2.1601	3.4	1
TCGA-G9-7525-01	0.228741	-0.159955	-0.173642	0.386692	-0.121031	-0.0153003	0.00624495	-0.327499	0.226006	0.000936143	-0.223356	-0.273748	-0.291064	-0.264332	0.0147365	0	994	0	13.27	0	-936	0	1.1354	1.47	1
TCGA-G9-A9S0-01	0.257804	-0.0602322	-0.190142	-0.372107	0.010989	0.028533	0.0347925	-0.0236862	0.0832034	-0.0230824	-0.303597	-0.0282802	0.0707713	-0.0145555	0.0385794	1	423	1	22.77	0	-568	0	2.103	3.86	1
TCGA-G9-A9S4-01	-0.462962	-0.205876	-0.276432	-0.569231	-0.151661	-0.0716118	-0.211093	-0.437695	-0.491753	-0.371666	-0.279708	-0.166054	-0.133776	-0.183535	0.0039712	0	906	0	20.32	0	-1356	0	1.0609	0.4	0
TCGA-G9-A9S7-01	0.0459233	-0.278504	-0.227521	-0.544862	0.181192	-0.259224	-0.180114	-0.44061	-0.248199	-0.227834	-0.160674	-0.0531408	-0.0815741	-0.257684	0.00348161	0	728	0	23.97	0	-994	0	1.7677	0.35	0
TCGA-H9-7775-01	-0.438061	-0.20698	-0.183116	0.0845977	-0.424638	-0.0818324	-0.14216	-0.471332	-0.378745	-0.115451	-0.196372	-0.033021	-0.287291	-0.166463	0	0	185	0	18	0	-1061	0	1.5169	0	0
TCGA-H9-A6BX-01	0.143632	0.188396	0.324019	0.293946	0.144338	0.212031	0.246226	0.452524	0.518961	0.218549	0.232227	0.146239	0.12762	0.159149	0.0112128	1	941	0	30.21	1	-252	1	2.9725	1.12	1
TCGA-H9-A6BY-01	-0.280854	-0.396529	-0.403629	-0.495216	-0.150209	-0.308422	-0.401804	-0.526647	-0.398955	-0.433072	-0.35949	-0.305589	-0.402648	-0.436065	0	0	112	0	15.83	0	-1470	0	0.7297	0	0
TCGA-HC-7075-01	0.288518	0.230464	-0.0822632	-0.470594	0.084709	0.0198533	-0.049098	-0.202526	-0.264388	0.00813392	-0.229807	0.0358834	0.122575	0.0675059	0.0332106	0	601	0	16.57	0	-760	0	1.8442	3.32	1
TCGA-HC-7077-01	-0.209471	-0.0879137	-0.17767	-0.576886	-0.0500746	-0.0695249	-0.0966001	-0.648137	-0.659088	-0.127456	-0.27916	0.208989	-0.0510481	0.0521073	0	0	2115	0	15.3	0	-1427	0	1.1213	0	0
TCGA-HC-7078-01	0.162277	0.22927	0.163658	0.543575	-0.195484	0.223715	0.0979264	0.595013	0.537808	0.212651	0.189253	-0.205684	0.126309	0.0587466	0.00131116	0	1985	0	21.94	0	-586	0	2.0814	0.13	0
TCGA-HC-7079-01	0.583661	0.518066	0.509084	0.595678	0.488451	0.303126	0.423366	0.731485	0.759725	0.559854	0.532895	0.498815	0.508768	0.515888	0.0474979	1	380	1	47.97	1	2505	1	5.1695	4.75	1
TCGA-HC-7080-01	-0.168631	-0.200034	-0.369556	-0.51033	-0.277117	-0.064302	-0.322711	-0.404743	-0.528236	-0.229692	-0.3203	-0.0594589	-0.290364	-0.292686	0.0168891	0	1106	0	22.3	0	-1180	1	2.5073	1.69	1
TCGA-HC-7081-01	-0.0141637	0.320407	0.381205	0.613235	-0.33844	0.419651	0.491626	0.39823	0.451703	0.358004	0.208891	-0.0439627	0.291795	0.236055	0	1	1136	0	30.98	1	-106	1	3.4478	0	0
TCGA-HC-7209-01	-0.113873	0.273897	0.174123	0.213635	0.223745	0.0979055	0.022455	-0.235134	-0.0568844	0.279239	0.150342	0.287216	0.265919	0.298481	0	0	440	0	18.65	0	-845	0	2.2365	0	0
TCGA-HC-7210-01	0.190371	0.380388	0.446159	0.416409	-0.202966	0.330955	0.378033	0.426158	0.309684	0.33767	0.0939945	-0.0136915	0.338725	0.352998	0	1	868	0	24.69	0	-288	1	2.902	0	0
TCGA-HC-7211-01	-0.119579	0.305864	0.242985	0.0991765	0.132069	0.0799022	0.154317	0.217267	-0.341375	0.199999	0.227168	0.262081	0.149494	0.213901	0	0	1221	0	22.11	0	-579	0	2.2494	0	0
TCGA-HC-7212-01	-0.237291	-0.152229	-0.012922	-0.289078	-0.333814	0.0184008	0.124533	-0.500483	-0.487265	-0.186428	-0.151902	-0.139311	-0.0115568	-0.128361	0	0	870	0	21.68	0	-1089	0	1.7647	0	0
TCGA-HC-7213-01	-0.129137	0.208624	0.189498	-0.246779	0.319452	0.0796935	0.227273	-0.206413	-0.0499395	0.200801	0.249883	0.336707	0.294334	0.337571	0.0209409	1	170	1	29.85	1	-578	1	2.4143	2.09	1
TCGA-HC-7230-01	-0.23706	-0.309475	-0.172805	-0.443382	-0.0643405	-0.230994	-0.152551	-0.581059	-0.696488	-0.211707	-0.261381	-0.123829	-0.192121	-0.245957	0	0	1001	0	16.88	0	-1330	0	0.8594	0	0
TCGA-HC-7231-01	0.493716	0.0772978	0.200767	-0.0647062	0.028187	0.0642236	0.0130871	-0.00216358	0.256069	0.288896	-0.00993679	0.0447742	0.29775	0.14025	0	1	939	0	21.13	0	-471	0	2.1889	0	0
TCGA-HC-7232-01	-0.273063	-0.00934272	0.0909118	-0.0736163	-0.264203	0.144174	0.262191	-0.345237	-0.501733	-0.0332743	-0.133481	-0.140973	0.0104467	-0.13911	0	0	766	1	18.86	0	-1119	0	1.5837	0	0
TCGA-HC-7233-01	0.716605	0.304273	0.290276	0.491465	0.262555	0.0974082	0.300077	0.420217	0.612628	0.421269	0.299671	0.236767	0.304696	0.373084	0.000853674	1	1355	0	25.1	0	95	1	2.9709	0.09	0
TCGA-HC-7736-01	-0.180014	0.0902522	0.165082	0.095192	0.0717266	0.0480312	0.127369	0.0319547	-0.272573	0.0154865	0.24822	-0.0728899	0.195204	0.175176	0	0	1103	0	22.85	0	-611	1	2.5919	0	0
TCGA-HC-7737-01	0.383495	0.442304	0.458781	0.670787	0.148329	0.323697	0.349621	0.633964	0.618988	0.48874	0.381027	0.0314311	0.422875	0.371101	0	1	1090	0	25.7	0	-64	1	2.4206	0	0
TCGA-HC-7738-01	-0.297916	-0.155279	-0.27183	-0.501707	-0.173605	-0.137015	-0.231985	-0.282389	-0.579722	-0.279159	-0.188014	-0.148184	-0.281453	-0.127505	0	0	420	1	16.63	0	-1020	0	1.7538	0	0
TCGA-HC-7740-01	-0.305862	0.152658	0.233981	0.443266	-0.168249	0.162052	0.149204	0.462203	0.376282	0.183371	0.266565	-0.165526	0.220857	-0.00941419	0	0	717	0	20.31	0	-600	0	2.3291	0	0
TCGA-HC-7742-01	-0.229465	-0.165738	-0.0946593	-0.377837	-0.333335	-0.057064	0.0968384	-0.449631	-0.59652	-0.240908	-0.137391	-0.21838	-0.157631	-0.124135	0	0	938	0	20.85	0	-1163	0	1.3096	0	0
TCGA-HC-7744-01	-0.173888	-0.111355	-0.144651	-0.436762	0.0627411	-0.118223	-0.216572	-0.60822	-0.526665	-0.214081	-0.23367	-0.0305031	-0.150719	-0.148685	0	0	531	0	17.27	0	-1229	0	1.3804	0	0
TCGA-HC-7745-01	0.406251	0.286466	0.386546	0.590918	0.140992	0.175801	0.208946	0.674935	0.735254	0.389634	0.457041	-0.0831432	0.362946	0.334202	0	1	721	0	25.33	0	-137	1	2.8502	0	0
TCGA-HC-7747-01	0.646982	0.303753	0.326199	0.181238	0.282143	0.0597606	0.140903	0.4911	0.627794	0.44422	0.29492	-0.0180676	0.298198	0.388745	0	1	748	0	21.94	0	-246	1	3.1111	0	0
TCGA-HC-7748-01	0.208858	0.095834	0.291476	0.144151	0.0595396	0.0440003	0.207397	-0.0386346	-0.029877	0.182173	0.206898	0.26321	0.238288	0.244938	0	1	792	0	23.89	0	-496	1	2.8284	0	0
TCGA-HC-7749-01	0.274625	-0.0289066	-0.155533	-0.174387	0.0466692	0.0925073	0.120623	-0.22504	-0.343329	-0.0143187	-0.0704159	-0.10858	-0.113672	0.0479941	0.0123219	0	724	0	20.03	0	-751	1	2.4173	1.23	1
TCGA-HC-7750-01	-0.0306277	0.0603808	0.164548	0.390112	-0.324787	0.0288782	0.0889285	0.24961	0.236467	0.0444729	-0.195884	-0.276478	-0.187772	-0.283155	0.00305317	0	522	0	15.98	0	-960	0	1.6608	0.31	0
TCGA-HC-7752-01	-0.194094	-0.0851087	-0.0107462	0.303985	-0.336332	0.0723417	0.0133995	0.379548	0.431381	0.0290784	-0.279636	-0.371118	-0.202034	-0.182587	0	0	782	0	12.34	0	-853	0	0.4275	0	0
TCGA-HC-7817-01	0.451519	0.324521	0.307322	0.619909	0.308684	0.0690524	0.268562	0.535343	0.638079	0.443203	0.456946	0.275572	0.277787	0.243047	0	1	928	0	30.82	1	-23	1	3.5531	0	0
TCGA-HC-7818-01	0.24136	0.294764	0.294171	0.315647	0.257309	0.107427	0.228513	0.311716	0.19433	0.295839	0.300883	0.19281	0.196281	0.363473	0.00743763	0	938	0	23.35	0	-578	0	2.392	0.74	1
TCGA-HC-7819-01	-0.292849	-0.342524	-0.35139	-0.387285	-0.263413	-0.358271	-0.345589	-0.595538	-0.584249	-0.423055	-0.39302	-0.149483	-0.344328	-0.315849	0	0	543	0	17.1	0	-1347	0	1.4464	0	0
TCGA-HC-7820-01	-0.0987929	-0.394407	-0.320769	-0.401486	-0.0708977	-0.314279	-0.316337	-0.36904	-0.3842	-0.221591	-0.396489	-0.104539	-0.253142	-0.12968	0	0	747	0	17.8	0	-1132	0	1.7969	0	0
TCGA-HC-7821-01	0.456164	0.24017	0.237619	0.306542	-0.165006	0.163536	0.319503	0.353053	0.54347	0.0730158	-0.0929185	0.0331939	0.143818	0.191097	0.0145487	1	956	0	29.86	1	-140	1	2.966	1.45	1
TCGA-HC-8213-01	-0.1228	-0.302325	-0.346477	-0.34347	-0.2703	-0.324774	-0.371314	-0.538231	-0.410793	-0.248738	-0.202161	-0.136972	-0.278365	-0.228091	0	0	589	0	10.88	0	-1393	0	0.8109	0	0
TCGA-HC-8216-01	0.38774	0.0237628	0.112877	0.0804432	0.123564	-0.0879486	0.0186844	0.276848	0.176073	0.0933167	0.192038	0.222732	0.107724	0.306682	0.00353727	1	682	0	23.28	0	-423	0	2.3095	0.35	0
TCGA-HC-8256-01	-0.153717	-0.261185	-0.308156	-0.672622	-0.110303	-0.0122012	-0.162327	-0.447113	-0.64707	-0.191665	-0.328202	0.0854816	-0.142043	-0.157025	0	0	860	0	18.55	0	-1114	0	1.6856	0	0
TCGA-HC-8257-01	0.0490099	-0.246598	-0.159829	-0.258138	0.135896	-0.0580457	-0.20458	-0.0516543	-0.182366	-0.0565214	-0.153906	-0.283328	-0.0613331	-0.209753	0.0383463	0	726	0	20.64	0	-883	0	1.9193	3.83	1
TCGA-HC-8258-01	0.123551	0.254317	0.292068	0.401239	-0.0125513	0.213586	0.200295	0.550501	0.50102	0.361588	0.291331	-0.112467	0.293926	0.0713064	0	0	847	0	14.19	0	-772	0	2.3706	0	0
TCGA-HC-8259-01	-0.284601	-0.449982	-0.47128	-0.540238	-0.334199	-0.315077	-0.413116	-0.571927	-0.597673	-0.415195	-0.398926	-0.235278	-0.334649	-0.320408	0	0	924	0	15.75	0	-1369	0	1.0861	0	0
TCGA-HC-8260-01	0.0523004	-0.317947	-0.18932	-0.086659	0.177739	-0.118503	-0.221717	0.230293	-0.289314	0.00554924	0.0939034	0.0908102	-0.220668	-0.0253433	0	0	686	0	22.12	0	-922	0	2.2184	0	0
TCGA-HC-8261-01	0.317024	0.0697533	0.144436	-0.0228508	-0.0614569	0.325185	0.173003	0.396353	0.466417	0.300567	-0.178875	-0.0908249	0.0404261	0.191683	0.00602566	0	546	0	22.8	0	-593	0	2.3154	0.6	1
TCGA-HC-8262-01	-0.374161	-0.373806	-0.328322	-0.370256	-0.127541	-0.0522912	-0.169924	-0.240656	-0.418721	-0.258191	-0.195561	0.0796817	-0.143057	-0.179799	0	0	679	0	16.64	0	-1226	0	1.5341	0	0
TCGA-HC-8264-01	-0.193219	0.229039	0.251063	0.159307	-0.211097	0.330279	0.353361	0.215965	-0.0108832	0.0258754	-0.0691969	0.10345	-0.0617263	0.10103	0	0	48	0	18.51	0	-666	0	1.7064	0	0
TCGA-HC-8265-01	0.162134	0.232466	0.231752	0.32169	-0.0537393	0.175526	0.0761261	0.495194	0.404296	0.273185	0.227454	0.000583352	0.308125	0.186043	0	0	483	0	8.81	0	-716	0	1.6145	0	0
TCGA-HC-8266-01	0.717782	0.462599	0.491279	0.493418	0.449444	0.396139	0.405453	0.604962	0.675747	0.533233	0.538311	0.376306	0.457962	0.46005	0.020118	1	473	0	35.58	1	1088	1	3.8821	2.01	1
TCGA-HC-A48F-01	-0.571724	-0.333363	-0.327093	-0.309162	-0.295048	-0.200398	-0.13335	-0.557658	-0.644928	-0.367701	-0.229546	0.00586377	-0.282279	-0.358765	0.0251998	0	680	0	21.37	0	-1511	0	1.0011	2.52	1
TCGA-HC-A4ZV-01	-0.0470501	0.280941	0.160923	0.0955143	0.0842448	0.198254	0.111762	0.389453	0.469682	0.199113	0.263164	0.0823655	0.269784	0.17302	0.00105379	1	23	0	32.26	1	-82	1	2.6908	0.11	0
TCGA-HC-A631-01	0.0297658	-0.208027	-0.281085	-0.327082	-0.199682	-0.246117	-0.197532	-0.538824	-0.49015	-0.128563	-0.332983	-0.159865	-0.245919	-0.229752	0	0	54	0	18.87	0	-1283	0	0.8412	0	0
TCGA-HC-A632-01	0.44833	0.440324	0.325135	0.272991	-0.0720578	0.246797	0.320381	0.416973	0.686122	0.328524	0.316675	-0.0760605	0.37479	0.0549426	0.053839	1	61	0	32.67	1	307	1	3.1358	5.38	1
TCGA-HC-A6AL-01	0.321052	0.00896962	-0.170287	0.224133	0.246291	-0.185409	-0.0360364	0.0880902	0.194869	-0.0241769	-0.0863443	-0.0354838	-0.250687	-0.0178442	0.0601532	1	67	0	28.18	1	-421	0	2.2686	6.02	1
TCGA-HC-A6AN-01	0.248855	-0.229024	-0.213583	0.20442	0.0651342	-0.23777	-0.253283	-0.247392	0.11426	-0.153235	-0.129337	-0.063104	-0.312326	-0.230016	0.00525231	0	49	0	24.41	0	-670	0	1.7335	0.53	1
TCGA-HC-A6AO-01	0.441813	0.023824	-0.0609808	0.232791	0.368343	-0.084965	-0.00616714	0.401857	0.32084	0.10552	0.201429	0.0833736	-0.147137	-0.00481723	0.0126157	1	530	0	26.23	0	-123	0	2.2997	1.26	1
TCGA-HC-A6AP-01	0.333336	0.000379171	-0.0892247	0.471738	0.254568	-0.140386	-0.135796	0.340797	0.380491	0.0532533	-0.0670356	-0.0863527	-0.276704	-0.0338959	0.00331096	1	71	0	28.04	1	-204	1	2.4727	0.33	0
TCGA-HC-A6AQ-01	0.158507	-0.244155	-0.337407	-0.0925771	0.0609554	-0.294247	-0.329287	0.0032909	-0.180398	-0.142684	-0.243535	-0.270858	-0.314078	-0.333243	0.0287037	0	106	0	20.98	0	-895	0	1.8109	2.87	1
TCGA-HC-A6AS-01	0.473515	0.0851914	0.0328634	0.525118	0.413316	-0.151686	-0.0152123	0.417395	0.520456	0.131834	0.099145	0.0266235	-0.161488	0.161539	0.0282594	1	44	0	30.05	1	64	1	2.9767	2.83	1
TCGA-HC-A6HX-01	-0.056721	-0.0896018	-0.205371	0.117555	0.323011	-0.201829	-0.249079	0.123144	0.0878215	-0.0703944	0.00630291	-0.0230307	-0.234132	-0.143352	0.0193613	0	38	0	27.65	1	-737	1	2.8055	1.94	1
TCGA-HC-A6HY-01	0.19391	-0.327341	-0.329178	-0.448269	0.237515	-0.337381	-0.353991	-0.401992	-0.414957	-0.235018	-0.0761359	-0.127195	-0.305728	-0.28245	0	0	134	0	19.37	0	-1083	0	1.4165	0	0
TCGA-HC-A76W-01	0.0932413	0.226187	0.223161	0.610338	-0.103416	0.054285	0.205487	0.287794	0.505602	0.0409324	0.206354	-0.235433	0.0163503	-0.0236743	0.00576133	0	213	0	22.49	0	-675	0	2.0568	0.58	1
TCGA-HC-A76X-01	-0.507988	-0.46686	-0.41512	-0.470297	-0.258698	-0.284612	-0.307339	-0.709261	-0.696856	-0.445384	-0.350275	-0.124359	-0.392067	-0.356498	0	0	150	0	15.42	0	-1554	0	0.9168	0	0
TCGA-HC-A8CY-01	0.337844	0.150076	0.110042	-0.425846	0.0678942	0.182051	0.185913	-0.0323017	0.159579	0.0890926	0.201175	0.211298	0.261914	0.162671	0.00900974	1	290	0	26.47	0	-372	1	2.7468	0.9	1
TCGA-HC-A8D0-01	0.30922	0.0387121	0.127705	0.492511	0.216448	0.0313792	-0.125166	0.534063	0.606141	0.167396	0.219554	-0.182487	0.0796922	-0.0582604	0.0290197	1	775	0	26.3	0	-451	1	2.4219	2.9	1
TCGA-HC-A8D1-01	0.226303	-0.0825066	0.207632	0.325108	0.0598283	0.0533402	0.0135452	0.46843	0.555304	0.279073	0.178533	0.0119633	0.165069	0.23163	0	0	573	0	23.35	0	-638	1	3.0294	0	0
TCGA-HC-A9TE-01	0.317839	0.216644	0.35477	0.510067	0.124687	0.224722	0.32944	0.567144	0.690499	0.337659	0.187144	0.150456	0.334519	0.188984	0.0235579	1	216	1	28.25	1	341	1	2.63	2.36	1
TCGA-HC-A9TH-01	0.459364	-0.0358283	-0.044329	-0.0476278	0.0895975	0.050057	0.162071	-0.193619	0.130241	0.121297	0.17954	0.283642	0.00800498	0.263906	0.0450695	1	351	1	31.59	1	-528	0	2.2023	4.51	1
TCGA-HI-7168-01	-0.474969	-0.101558	0.0226249	0.40045	-0.254916	-0.0255768	0.142807	-0.253717	-0.215139	-0.160998	0.0534085	-0.320637	-0.10637	-0.127332	0	0	2505	1	22.85	0	-1187	0	1.404	0	0
TCGA-HI-7169-01	-0.160918	0.106231	0.174256	0.47942	-0.281103	0.162147	0.0488568	0.399217	0.365887	0.0888616	-0.0485133	-0.319707	0.100578	-0.146733	0	0	2684	0	11.45	0	-958	0	0.7659	0	0
TCGA-HI-7170-01	0.450537	0.385879	0.405688	0.692149	0.0543173	0.129777	0.355621	0.595442	0.674691	0.444631	0.428569	0.0196163	0.320798	0.337872	0.0109589	1	2522	0	21.3	0	-256	0	1.7924	1.1	1
TCGA-J4-8198-01	-0.356793	-0.341836	-0.129049	-0.163519	-0.352665	-0.0193951	-0.0417158	-0.421577	-0.524808	-0.214803	-0.225885	-0.282604	-0.224617	-0.313535	0	0	614	0	19.38	0	-1184	0	1.4501	0	0
TCGA-J4-8200-01	0.218474	-0.0228687	-0.198388	0.206401	-0.298737	-0.190859	-0.0928177	-0.185342	-0.357507	-0.0342389	-0.121514	-0.0167185	-0.149627	0.0250983	0	0	1218	0	18.79	0	-928	0	1.5242	0	0
TCGA-J4-A67K-01	0.321452	-0.0545727	-0.0598779	0.303447	0.32089	-0.239026	-0.259208	0.179607	0.533967	-0.0486154	0.198139	0.017837	-0.126265	0.0702411	0.00797478	1	1004	0	25.21	0	-270	0	2.0587	0.8	1
TCGA-J4-A67L-01	0.4782	0.110167	-0.0218348	0.462868	0.285245	-0.180119	-0.0725556	0.281007	0.48358	0.227274	0.0641126	-0.00980411	-0.0510109	0.0142404	0.0197854	1	770	0	28.47	1	-177	0	2.2685	1.98	1
TCGA-J4-A67M-01	0.396791	0.0727014	0.0691422	0.468897	0.301144	-0.0561607	-0.034455	0.52079	0.537869	0.157718	0.216985	0.0252493	-0.0730218	0.0465141	0.0136758	1	941	0	27.89	1	60	1	2.5528	1.37	1
TCGA-J4-A67N-01	0.273304	-0.194468	-0.194955	0.0904752	0.276577	-0.241481	-0.187642	0.212469	0.214268	-0.057936	-0.0294883	-0.0879161	-0.23516	-0.0226884	0	1	442	1	25.09	0	-438	0	1.99	0	0
TCGA-J4-A67O-01	0.226277	-0.0774564	-0.0865434	0.514634	0.0446331	-0.20811	-0.178407	0.330258	0.317141	0.0173035	-0.11991	-0.133261	-0.230682	-0.164189	0	1	839	0	21.04	0	-461	0	1.3473	0	0
TCGA-J4-A67Q-01	0.13795	-0.0460086	0.0571879	0.519528	-0.0509765	-0.168321	-0.110355	0.382164	0.51303	0.0483892	0.00702022	-0.154872	-0.114661	-0.136667	0.00322091	1	975	0	28.51	1	-236	0	2.166	0.32	0
TCGA-J4-A67R-01	0.362633	0.0989707	0.0474359	0.460271	0.269864	-0.178896	-0.183266	0.437921	0.583973	0.136207	0.122383	0.00970522	-0.00205568	-0.0678648	0.00431179	1	910	0	29.62	1	-151	1	2.4443	0.43	1
TCGA-J4-A67S-01	0.345787	-0.20433	-0.237386	-0.132681	0.0944063	-0.240189	-0.276558	-0.00944038	0.257619	-0.187278	-0.0294443	0.0725877	-0.161423	-0.142452	0.0415684	1	708	1	25.9	0	-564	0	2.0424	4.16	1
TCGA-J4-A67T-01	0.0200658	-0.0923387	0.0515656	-0.0518722	0.223199	-0.215207	-0.176528	0.270213	-0.257639	0.309162	0.0563554	0.329197	0.0104919	0.25072	0	0	183	0	23.26	0	-769	0	2.1401	0	0
TCGA-J4-A6G1-01	0.572504	0.52106	0.45446	0.491903	0.450371	0.290524	0.298589	0.617586	0.730721	0.552762	0.521596	0.307904	0.513422	0.354378	0.0146977	1	769	0	41.56	1	1385	1	4.3485	1.47	1
TCGA-J4-A6G3-01	0.515263	0.460754	0.40709	0.537801	0.426563	0.314112	0.381154	0.62855	0.694299	0.515353	0.502647	0.405671	0.533094	0.487878	0.0181427	1	618	1	33.5	1	43	1	3.0358	1.81	1
TCGA-J4-A6M7-01	-0.487378	-0.403114	-0.313345	-0.32967	-0.362844	-0.308767	-0.211191	-0.643414	-0.576738	-0.367987	-0.346732	-0.265614	-0.220565	-0.442357	0	0	512	0	19.67	0	-1407	0	1.0635	0	0
TCGA-J4-A83I-01	0.0524232	-0.115926	-0.0289349	-0.252825	-0.0610743	0.00307575	0.0350672	-0.317798	-0.0187986	-0.0562398	0.0824307	0.138193	0.186027	0.194167	0	0	685	0	28.31	1	-706	0	2.0859	0	0
TCGA-J4-A83J-01	0.484977	0.12795	-0.00578815	0.203784	0.202477	0.0527581	0.028961	0.344421	0.350179	0.154423	0.21878	0.183181	0.0118393	0.178794	0	1	696	0	25.71	0	-445	1	2.4245	0	0
TCGA-J4-A83K-01	-0.586433	-0.416738	-0.274429	-0.480244	-0.44636	-0.305337	-0.357375	-0.499447	-0.574741	-0.422591	-0.492353	-0.141565	-0.359525	-0.405856	0.0143692	0	328	0	21.78	0	-1167	0	1.6783	1.44	1
TCGA-J4-A83L-01	-0.554371	-0.192614	-0.215673	-0.0810116	-0.272982	-0.247629	-0.296848	-0.184771	-0.413362	-0.325571	-0.00250311	-0.0137338	-0.239588	-0.0576523	0	0	720	0	20.44	0	-1077	0	1.7206	0	0
TCGA-J4-A83M-01	0.387568	-0.171613	-0.0917919	-0.178424	0.298081	-0.226593	-0.277674	-0.0785793	-0.0326349	0.0205583	0.113323	0.31765	0.0184779	0.226022	0.0265984	0	521	1	21.15	0	-805	0	1.8702	2.66	1
TCGA-J4-A83N-01	0.00798733	-0.294959	-0.351854	-0.402252	-0.0423269	-0.347678	-0.438838	-0.418286	-0.547936	-0.346829	-0.0753779	-0.0039088	-0.250422	-0.0828172	0	0	992	0	18.67	0	-1047	0	1.388	0	0
TCGA-J4-AATV-01	0.100224	0.28286	0.225154	0.457884	0.284217	0.0894927	0.0722374	0.574206	0.639357	0.272332	0.323194	0.378581	0.251222	0.275688	0.0310676	1	553	0	28.64	1	-359	0	2.2934	3.11	1
TCGA-J4-AATZ-01	-0.367372	-0.0476562	-0.0719491	-0.515507	-0.288017	0.0781394	-0.0168046	-0.430699	-0.505787	-0.0205186	0.165982	0.251197	0.0919626	0.0107156	0	0	79	1	20.51	0	-1183	0	1.6427	0	0
TCGA-J4-AAU2-01	-0.075968	0.0412857	0.0189315	0.115355	-0.197315	0.0380817	-0.23649	0.182465	0.149607	-0.0572579	-0.207031	-0.0584837	-0.0597046	-0.113676	0	0	825	0	15.87	0	-954	0	1.272	0	0
TCGA-J9-A52B-01	0.202849	-0.095693	0.179234	-0.192147	0.134307	0.147027	0.134728	0.0293677	0.161948	-0.0956505	-0.0381478	-0.0040954	0.0198576	-0.020045	0.00305055	0	57	1	27.7	1	-626	1	2.5847	0.31	0
TCGA-J9-A52C-01	0.394806	0.320388	0.444443	0.484713	0.243445	0.148584	0.21165	0.620725	0.597694	0.412883	0.326412	0.140715	0.350006	0.304803	0	1	178	0	31.68	1	40	1	2.6294	0	0
TCGA-J9-A52D-01	-0.368271	-0.286421	-0.416049	-0.498744	-0.221078	-0.168039	-0.32078	-0.519251	-0.546452	-0.470383	-0.373908	0.00155933	-0.260499	-0.159936	0.00139614	0	212	0	11.63	0	-1516	0	0.7467	0.14	0
TCGA-J9-A52E-01	0.210863	-0.127346	0.0423524	0.419487	0.0193658	-0.00694588	0.0820827	0.411655	0.48949	0.016417	-0.0174655	-0.278289	-0.0504869	-0.0398259	0.0545198	1	323	0	30.81	1	-345	0	1.6535	5.45	1
TCGA-J9-A8CK-01	0.0569007	-0.216099	-0.0580072	0.605893	-0.313233	-0.111742	0.153091	0.170467	0.423588	-0.185896	-0.08328	-0.220506	-0.17048	-0.303948	0.0372733	0	321	0	25.67	0	-754	0	1.9559	3.73	1
TCGA-J9-A8CL-01	0.260051	0.103329	0.254634	0.360635	-0.0677004	0.121676	0.318716	0.352123	0.597807	0.008226	0.0889054	0.11427	0.066726	0.167944	0.0281665	1	132	1	33.99	1	-280	1	2.631	2.82	1
TCGA-J9-A8CM-01	-0.0444785	-0.144791	0.0968499	0.341476	-0.121205	-0.163594	0.0196844	-0.0298019	0.303604	-0.188042	-0.0128207	-0.221952	-0.199974	-0.141264	0.0185395	0	344	1	27.04	1	-636	0	2.1402	1.85	1
TCGA-J9-A8CN-01	-0.184935	0.109882	-0.128615	0.167679	-0.280402	0.0180246	-0.114752	0.284414	-0.28811	-0.109477	0.0940322	-0.134327	-0.0372708	0.0169826	0	0	1237	0	15.92	0	-977	0	0.8991	0	0
TCGA-J9-A8CP-01	-0.31494	0.284502	0.114291	0.0296826	0.0921603	0.278345	0.0648657	0.166932	-0.437018	0.00638297	0.071622	-0.21142	-0.0582112	-0.0653701	0.00359087	0	386	0	26.23	0	-816	1	2.7006	0.36	0
TCGA-KC-A4BL-01	0.0645494	0.262427	0.31574	0.301465	0.36421	0.0224387	0.202372	0.41398	0.331235	0.257641	0.356187	0.12695	0.230936	0.245705	0.0299939	1	193	1	28.79	1	-561	1	2.9864	3	1
TCGA-KC-A4BN-01	-0.0435333	-0.0925844	-0.076234	-0.381234	0.103047	-0.275752	-0.286111	-0.20235	-0.282313	0.0412452	-0.128675	0.183296	0.0763199	0.0257601	0	0	1815	0	19.12	0	-1199	0	1.1976	0	0
TCGA-KC-A4BR-01	-0.187789	0.0574512	0.283462	0.494902	0.165865	0.0512719	0.172607	0.381647	-0.00277201	0.102803	0.232742	-0.0415969	-0.0332683	0.0592701	0	0	1022	1	28.38	1	-826	0	1.5229	0	0
TCGA-KC-A4BV-01	0.235519	0.208214	0.288594	-0.0831971	0.115244	0.304911	0.257289	-0.169451	0.0867364	0.230025	0.144084	0.000592598	0.274658	0.181855	0	1	1328	1	26.34	0	-465	1	2.5336	0	0
TCGA-KC-A7F3-01	-0.257178	-0.105668	-0.192688	0.375368	0.341207	-0.278296	-0.334186	-0.000388971	-0.239402	-0.137173	-0.0507391	-0.0950455	-0.191492	-0.00599601	0	0	665	0	20.59	0	-966	0	1.7856	0	0
TCGA-KC-A7F5-01	-0.57678	-0.315816	-0.422542	-0.697634	-0.148152	-0.263333	-0.272882	-0.568328	-0.714769	-0.39862	-0.319774	0.0753943	-0.387156	-0.302697	0	0	91	0	22.24	0	-1710	0	0.355	0	0
TCGA-KC-A7F6-01	-0.254523	-0.164107	-0.187487	0.0936988	0.191686	-0.167012	-0.24762	-0.204181	-0.0518232	-0.206319	0.0471197	-0.0409903	-0.0531245	-0.0983914	0.0250641	0	263	0	25.04	0	-896	0	1.8311	2.51	1
TCGA-KC-A7FA-01	0.354392	-0.230945	-0.00157962	0.192121	-0.00683963	-0.137973	-0.0796131	0.314662	0.296064	0.0222722	0.0859782	-0.191661	-0.203028	-0.00321135	0	0	598	0	21.43	0	-749	0	1.3985	0	0
TCGA-KC-A7FD-01	-0.229746	-0.281258	-0.179881	-0.457902	0.119337	-0.361434	-0.179425	-0.488329	-0.66729	-0.279528	-0.0300115	0.19501	-0.158864	-0.0870126	0.00689958	0	270	0	19.78	0	-1190	0	1.2732	0.69	1
TCGA-KC-A7FE-01	-0.247165	0.0640855	0.116288	0.400987	-0.122357	0.0769289	0.17299	0.254517	0.259677	0.0936229	-0.139385	-0.241567	-0.143909	-0.255608	0	0	352	0	24.88	0	-795	1	2.4194	0	0
TCGA-KK-A59V-01	0.360081	0.326513	0.236559	0.255794	0.406318	0.172154	0.14444	0.490587	0.670932	0.421267	0.313682	0.160731	0.404345	0.184608	0.103789	1	3440	0	39.29	1	1688	1	3.6768	10.38	1
TCGA-KK-A59X-01	-0.183105	0.0371028	-0.23561	-0.212153	-0.326165	0.0470607	0.0407991	-0.216656	-0.0722568	-0.238517	-0.0507773	-0.0150568	-0.280432	-0.0611828	0.041501	0	2233	1	27.79	1	-922	0	1.7707	4.15	1
TCGA-KK-A59Y-01	-0.33519	-0.290761	-0.268211	-0.488288	-0.312125	-0.24957	-0.221938	-0.516151	-0.368441	-0.393768	-0.0895056	-0.0281175	-0.220362	-0.267377	0.0129708	0	1968	0	20.96	0	-1178	0	1.2354	1.3	1
TCGA-KK-A59Z-01	0.181739	0.328167	0.286363	0.647578	-0.222688	0.362057	0.303546	0.554426	0.590617	0.293319	0.171727	-0.108594	0.268686	0.286596	0.0122935	1	2628	0	23.4	0	-524	0	1.9069	1.23	1
TCGA-KK-A5A1-01	-0.0142446	0.194865	0.118912	0.201761	-0.0170941	0.145553	0.0918129	0.225243	0.398595	0.00841616	-0.102802	-0.0997746	0.129891	0.146426	0	1	203	1	21.19	0	-555	0	1.9945	0	0
TCGA-KK-A6DY-01	-0.152301	-0.109082	0.0212807	0.249443	0.272467	-0.0933156	-0.14945	-0.00355871	0.0839042	0.0405246	0.330776	0.333263	0.137404	0.371902	0.00405629	1	4295	0	26.08	0	-570	0	2.2162	0.41	1
TCGA-KK-A6E0-01	-0.0850948	-0.10411	-0.28405	-0.471222	0.264764	-0.0678562	-0.128446	-0.334478	-0.413814	-0.136917	-0.103248	0.103629	-0.263035	-0.0071123	0.00975454	0	941	1	20.26	0	-1109	0	1.5979	0.98	1
TCGA-KK-A6E1-01	0.0741774	-0.08511	-0.235282	-0.37456	0.20026	-0.139613	-0.153382	-0.618908	-0.331548	-0.0759687	0.0355473	0.283249	-0.0967508	0.101132	0	0	2198	0	24.42	0	-1075	0	0.793	0	0
TCGA-KK-A6E2-01	-0.347802	-0.088824	-0.0606878	-0.548612	-0.0675288	-0.0200196	-0.0743956	-0.491138	-0.340519	-0.124932	-0.249411	-0.0412328	0.131818	-0.194089	0.00358604	0	5024	0	22.03	0	-996	0	1.7393	0.36	0
TCGA-KK-A6E3-01	0.487419	0.114684	0.0613319	0.346077	0.0874202	-0.0208805	-0.0298011	0.376802	0.531021	0.286515	0.18471	-0.0905953	-0.036102	0.0688614	0	1	2056	0	26.36	0	-135	0	2.3437	0	0
TCGA-KK-A6E5-01	-0.136349	-0.103143	-0.0638563	-0.0579798	0.134198	0.117512	-0.12875	0.138049	-0.175829	0.0093023	-0.237802	-0.0306271	-0.219399	0.154595	0.00209935	0	2073	0	21.68	0	-826	1	2.8477	0.21	0
TCGA-KK-A6E6-01	-0.000441653	-0.129591	0.100703	0.40905	0.222064	-0.0668444	0.0191653	-0.106518	0.128642	0.145944	0.125689	0.0348846	0.0361508	0.267685	0	0	3447	0	23.06	0	-710	0	2.0333	0	0
TCGA-KK-A6E7-01	-0.256559	-0.0888979	-0.214933	-0.438312	-0.38029	0.0786098	0.0388566	-0.394709	-0.412325	-0.298331	-0.27824	-0.181476	-0.245699	-0.130871	0	0	925	1	25.61	0	-1136	0	1.6141	0	0
TCGA-KK-A6E8-01	-0.400977	-0.313698	-0.294606	-0.389273	-0.382887	-0.0790816	-0.236714	-0.447799	-0.507666	-0.411701	-0.24997	-0.235152	-0.378963	-0.344013	0	0	1770	0	15.8	0	-1298	0	0.7644	0	0
TCGA-KK-A7AP-01	-0.437278	-0.290178	-0.405502	-0.520682	-0.112908	-0.0149374	-0.21978	-0.569069	-0.52996	-0.359863	-0.123645	0.0621752	-0.203718	-0.229134	0.0337784	0	196	0	24.57	0	-1489	0	1.2086	3.38	1
TCGA-KK-A7AQ-01	-0.158083	-0.209752	-0.207915	0.365862	-0.00570674	-0.000609171	-0.115405	0.254761	0.228299	-0.115035	-0.304677	-0.0399766	-0.280963	-0.0949883	0.019355	0	1217	1	24.77	0	-879	0	1.3365	1.94	1
TCGA-KK-A7AU-01	-0.133149	-0.264942	-0.33402	-0.610897	-0.144059	-0.0783491	-0.128204	-0.598068	-0.567003	-0.315279	-0.338763	-0.0728623	-0.156546	-0.273811	0.00184229	0	207	1	20.73	0	-1479	0	1.1586	0.18	0
TCGA-KK-A7AV-01	0.578217	0.417865	0.375996	0.473436	0.427368	0.234125	0.192534	0.679843	0.776115	0.445292	0.381721	0.262495	0.400474	0.351681	0.0183055	1	822	0	33.88	1	377	1	3.2846	1.83	1
TCGA-KK-A7AW-01	0.437606	0.0727717	-0.0168687	0.178791	0.362087	-0.0954466	-0.0769433	0.312964	0.370408	0.188706	0.0181693	-0.138291	-0.0860575	-0.0332251	0.0255193	1	1054	0	25.78	0	138	1	2.7778	2.55	1
TCGA-KK-A7AY-01	0.052612	-0.218058	-0.251993	-0.192032	0.0852283	-0.191003	-0.182428	-0.357085	-0.150416	-0.110546	-0.0596383	0.00296483	-0.178921	-0.00951239	0	0	1124	1	18.35	0	-981	0	1.2594	0	0
TCGA-KK-A7AZ-01	-0.363085	-0.286286	-0.263125	-0.110702	0.0974653	-0.115922	-0.0601667	-0.384988	-0.441521	-0.306395	-0.227167	-0.0923978	-0.275935	-0.208055	0.0235206	0	1519	0	21.49	0	-1137	0	1.3779	2.35	1
TCGA-KK-A7B0-01	0.354164	0.170687	0.131098	0.466951	0.393713	0.0838363	0.04572	0.527937	0.604575	0.236616	0.10392	-0.0886555	0.00799058	0.0906264	0.0508794	1	606	1	28.93	1	393	1	2.9496	5.09	1
TCGA-KK-A7B1-01	-0.314161	-0.0637122	-0.0428975	0.436775	0.0750495	-0.124769	-0.111303	-0.163511	0.145067	-0.0717389	0.163016	0.0706587	-0.207871	-0.234523	0	0	1063	0	27.05	1	-897	0	1.6684	0	0
TCGA-KK-A7B2-01	0.591046	0.143344	0.234837	0.508609	0.383467	0.0196092	0.114782	0.665902	0.752654	0.330371	0.103823	-0.0397978	0.147	0.0849181	0.0449049	1	692	1	33.17	1	344	1	2.9182	4.49	1
TCGA-KK-A7B3-01	0.227956	0.0768139	0.188888	0.344418	0.0150918	0.141744	0.144758	0.35329	0.346271	0.240959	0.184787	-0.200876	0.137717	0.0158527	0.0134058	1	294	1	30.98	1	-188	1	2.6206	1.34	1
TCGA-KK-A7B4-01	0.0683037	-0.134869	-0.0606495	-0.406476	-0.00821445	0.111559	0.0378778	-0.267174	0.149963	-0.129295	0.00329804	0.093178	0.112675	0.0486454	0.0330317	1	637	1	28.39	1	-555	0	2.3012	3.3	1
TCGA-KK-A8I4-01	0.442826	0.382967	0.420976	0.728422	0.409349	0.247567	0.38001	0.609986	0.648569	0.492998	0.413374	0.250086	0.380163	0.352542	0.0476715	1	1162	1	37.02	1	490	1	3.4938	4.77	1
TCGA-KK-A8I5-01	0.0375662	-0.165765	-0.139943	0.0899158	0.0351921	-0.192441	-0.0175456	-0.329735	-0.11264	-0.149324	-0.212388	0.287386	-0.177646	0.102339	0	0	3096	0	19.55	0	-1004	0	1.2283	0	0
TCGA-KK-A8I6-01	-0.430733	-0.333505	-0.226229	-0.288887	0.0464609	-0.0209252	-0.143343	-0.610351	-0.467053	-0.309102	-0.08424	0.233772	-0.232834	-0.170351	0	0	668	0	22.39	0	-944	0	1.9218	0	0
TCGA-KK-A8I7-01	0.371744	0.266883	0.361971	0.309631	0.141713	0.381646	0.387833	0.507656	0.44844	0.334765	0.429608	0.333375	0.0924011	0.265435	0.00569843	1	1088	1	28.84	1	-306	1	2.7691	0.57	1
TCGA-KK-A8I8-01	0.00219643	-0.233896	-0.208065	-0.50615	0.151909	-0.21693	-0.209257	-0.402711	-0.337113	-0.358085	-0.103363	-0.230196	-0.123106	-0.199935	0	0	967	0	21.44	0	-994	0	1.6356	0	0
TCGA-KK-A8I9-01	0.247199	0.343762	0.309664	0.439488	0.402354	0.153133	0.223166	0.540995	0.51553	0.376196	0.220478	0.278158	0.194117	0.270169	0.0117571	1	940	1	32.24	1	-243	1	2.8116	1.18	1
TCGA-KK-A8IA-01	-0.336332	-0.325617	-0.358237	-0.471347	0.139969	-0.259521	-0.30643	-0.609132	-0.569456	-0.385695	-0.287122	0.0494432	-0.266458	-0.247061	0	0	1931	0	21.53	0	-1241	0	1.0839	0	0
TCGA-KK-A8IB-01	0.262614	0.283126	0.195512	0.581663	0.278442	0.0548014	0.0962655	0.567318	0.591028	0.338505	0.280786	-0.203012	0.280439	0.168877	0.021823	1	83	0	28.15	1	-163	0	2.1236	2.18	1
TCGA-KK-A8IC-01	-0.0359919	0.319397	0.335893	0.461279	0.248108	-0.00786464	0.192899	0.392007	0.344758	0.274404	0.327869	0.302191	0.379774	0.214853	0	1	1060	1	28.81	1	-494	0	1.9221	0	0
TCGA-KK-A8ID-01	-0.256896	-0.135013	0.0201109	-0.582084	-0.107737	-0.0242914	0.0580479	-0.423529	-0.359503	-0.298719	-0.0949069	-0.0761636	0.172232	-0.0792668	0	0	2107	0	23.19	0	-1115	0	1.6027	0	0
TCGA-KK-A8IF-01	-0.322741	-0.341541	-0.397759	-0.509903	-0.13414	-0.344346	-0.311162	-0.517018	-0.407824	-0.447554	-0.143554	0.149662	-0.353873	-0.251927	0.00271269	0	648	1	18.79	0	-1271	0	0.7432	0.27	0
TCGA-KK-A8IG-01	-0.152604	0.211474	0.263025	0.492205	-0.190924	0.256204	0.142302	0.389844	0.342507	0.0369396	0.0825243	-0.273794	0.179376	0.00325456	0	0	2505	0	25.27	0	-646	0	1.717	0	0
TCGA-KK-A8IH-01	0.24867	-0.14287	-0.311564	-0.163933	0.179648	-0.310398	-0.225652	-0.21727	0.391171	-0.247033	-0.192069	0.117638	-0.110761	-0.0602392	0.0368307	0	2013	0	26.37	0	-598	0	1.8808	3.68	1
TCGA-KK-A8II-01	-0.0465209	-0.246883	-0.22381	-0.438075	-0.231074	-0.15447	-0.0314924	-0.569659	-0.503513	-0.203269	-0.154731	0.220587	-0.0879722	-0.206441	0	0	626	1	15.89	0	-1359	1	3.4115	0	0
TCGA-KK-A8IJ-01	-0.28272	0.119144	-0.109396	-0.30329	-0.278204	0.0406714	-0.16519	-0.299996	-0.518183	-0.220367	-0.0900321	0.175489	-0.0310762	0.131974	0	0	1559	0	19.23	0	-1188	0	1.7944	0	0
TCGA-KK-A8IK-01	-0.456931	-0.160508	-0.357082	-0.575856	-0.375639	0.0779638	-0.134527	-0.343988	-0.402868	-0.35623	-0.0689429	-0.267271	-0.282896	-0.282344	0.000167321	0	2052	0	18.27	0	-1251	0	1.0461	0.02	0
TCGA-KK-A8IM-01	-0.0554017	-0.295675	-0.0867135	-0.170654	0.143318	-0.20115	-0.0169959	-0.271504	-0.27353	-0.185842	-0.00779074	0.239653	0.128341	0.00388376	0.0326645	0	1915	0	25.49	0	-669	1	2.6596	3.27	1
TCGA-M7-A71Y-01	0.189586	-0.244091	-0.262911	-0.167393	0.154657	-0.235191	-0.233061	0.0971934	-0.246985	-0.201644	-0.0643863	-0.105261	-0.300573	-0.265222	0.00254311	0	493	0	20.5	0	-917	1	3.2195	0.25	0
TCGA-M7-A71Z-01	-0.468971	-0.35177	-0.329907	-0.475129	-0.32445	-0.182825	-0.251846	-0.586579	-0.563667	-0.376917	-0.267288	-0.195078	-0.291156	-0.348747	0	0	643	0	13.46	0	-1542	0	0.6531	0	0
TCGA-M7-A720-01	-0.0197312	0.0500921	-0.00714829	-0.157651	0.300026	0.0266075	0.0112095	0.0961283	-0.24969	0.0350148	0.251219	0.0703989	0.0502514	0.0360248	0	0	384	0	20.05	0	-925	1	3.8206	0	0
TCGA-M7-A721-01	0.189897	-0.183457	-0.0569872	0.027154	-0.201238	-0.125153	-0.0465684	0.274736	0.277348	-0.0957542	-0.251059	-0.142913	-0.271518	-0.140942	0	0	400	0	23.43	0	-827	0	2.061	0	0
TCGA-M7-A722-01	0.0544257	-0.181217	-0.337131	-0.228422	-0.0854073	-0.282981	-0.336328	-0.245912	0.113572	-0.27915	-0.350304	-0.368199	-0.370607	-0.347712	0.000257573	0	559	1	18.18	0	-940	0	1.2844	0.03	0
TCGA-M7-A723-01	0.560257	0.135303	0.253412	0.591954	0.118207	0.0383485	0.0257834	0.651499	0.6477	0.362667	0.12803	-0.0702587	0.0959922	0.0782781	0	1	763	0	22.5	0	129	0	1.793	0	0
TCGA-M7-A724-01	-0.417063	-0.300663	-0.387572	-0.566555	-0.287818	-0.198119	-0.336343	-0.555771	-0.646619	-0.381117	-0.291588	-0.203506	-0.353596	-0.338493	0	0	889	0	16.09	0	-1491	0	0.6674	0	0
TCGA-M7-A725-01	0.195151	-0.126051	-0.233211	-0.212002	0.128363	-0.127973	0.130032	-0.479922	-0.519498	-0.0882444	0.0360236	0.267513	-0.172656	0.0619756	0	0	573	0	21.01	0	-1209	0	1.3581	0	0
TCGA-MG-AAMC-01	0.108156	-0.479116	-0.243122	-0.109248	-0.255057	-0.384818	-0.414205	-0.455856	-0.475899	-0.300573	-0.182733	-0.104188	-0.325608	-0.310533	0	0	173	0	13.25	0	-1186	0	0.2353	0	0
TCGA-QU-A6IL-01	-0.0300826	-0.16836	-0.256729	-0.0296353	0.0589331	-0.241899	-0.369339	0.105476	0.00840607	-0.152231	-0.0489115	-0.132225	-0.240924	-0.126099	0	0	97	0	22.52	0	-810	0	1.4107	0	0
TCGA-QU-A6IM-01	0.328773	-0.0340763	-0.0323576	0.333641	0.332092	-0.130019	-0.262448	0.383579	0.460777	0.13624	-0.0363303	0.012186	-0.0687184	-0.0338689	0.0543323	1	1247	0	24.57	0	-99	0	1.8413	5.43	1
TCGA-QU-A6IN-01	-0.453459	-0.378042	-0.384621	-0.358992	-0.00541029	-0.398147	-0.419745	-0.476641	-0.44443	-0.444314	-0.280445	-0.242788	-0.344517	-0.364272	0.0285068	0	4264	0	18.19	0	-1272	0	0.6958	2.85	1
TCGA-QU-A6IO-01	0.14869	-0.0426157	-0.12631	0.206821	0.257636	-0.0517439	-0.153005	0.279962	0.330085	0.0486413	-0.162225	-0.0952234	-0.163156	-0.0778341	0.0116338	1	3716	0	26.9	0	-412	0	2.2658	1.16	1
TCGA-QU-A6IP-01	-0.372128	-0.341252	-0.301322	-0.280305	-0.142907	-0.286562	-0.33506	-0.373518	-0.236882	-0.346858	-0.195691	-0.0816451	-0.291803	-0.219928	0.00114237	0	2620	0	20.07	0	-1068	0	1.755	0.11	0
TCGA-SU-A7E7-01	0.289007	0.277654	0.306296	0.222769	0.483295	0.0357694	0.129556	0.258238	0.0169332	0.346842	0.426737	0.438992	0.412924	0.333797	0	1	551	0	27.43	1	-497	1	2.6125	0	0
TCGA-TK-A8OK-01	0.063443	0.0523044	0.319512	0.555709	-0.195688	0.023359	0.201679	0.389748	0.481997	0.0761104	0.258221	-0.00771461	-0.0256305	0.119609	0	1	27	0	24.68	0	-552	0	2.0698	0	0
TCGA-TP-A8TT-01	0.75225	0.163327	0.324145	0.622373	0.182323	0.0535202	0.0545378	0.599922	0.677673	0.44048	0.164412	0.0700804	0.28037	0.0982183	0	1	526	0	27.1	1	215	1	2.52	0	0
TCGA-TP-A8TV-01	-0.57757	-0.282414	-0.394486	-0.43439	-0.197233	-0.0852632	-0.24168	-0.476376	-0.621941	-0.439813	-0.387461	0.147646	-0.323654	-0.168161	0	0	610	0	20.78	0	-1367	0	0.7838	0	0
TCGA-V1-A8MF-01	0.232291	0.139792	0.335651	0.616861	0.117658	0.205589	0.145896	0.637366	0.648021	0.259908	0.34836	0.0598036	0.132806	0.204253	0	1	1449	0	19.45	0	-98	0	1.871	0	0
TCGA-V1-A8MG-01	0.23548	-0.218641	-0.0875764	-0.0402937	-0.126751	-0.132869	-0.222311	0.417764	0.314596	-0.135474	-0.215873	-0.191797	-0.169252	-0.181098	0.00928471	0	857	0	24.06	0	-739	0	1.7476	0.93	1
TCGA-V1-A8MK-01	-0.199861	-0.241323	-0.0803001	-0.188731	-0.315727	-0.111706	-0.202615	-0.0611598	-0.438604	0.0489468	-0.367786	-0.10537	-0.196088	-0.301662	0	0	508	0	20.91	0	-944	0	1.8345	0	0
TCGA-V1-A8ML-01	-0.332368	-0.126252	-0.187181	-0.188654	-0.27378	-0.152566	-0.099516	-0.232283	-0.57119	-0.253892	-0.314552	-0.389632	-0.245886	-0.294731	0	0	448	0	19.21	0	-1138	0	1.6552	0	0
TCGA-V1-A8MM-01	0.30675	-0.0283739	-0.094926	-0.0654506	0.0545738	0.122481	0.0804481	0.356911	0.360622	-0.00538958	-0.362789	-0.302117	-0.107488	-0.0692741	0.0113762	1	990	1	29.3	1	-239	0	2.2064	1.14	1
TCGA-V1-A8MU-01	0.270725	0.0941922	0.316125	0.374639	0.235401	0.108814	0.185074	0.507639	0.526471	0.341818	0.24455	0.0164172	0.0855299	0.0389158	0.0132149	1	1876	0	31.42	1	-236	1	2.7131	1.32	1
TCGA-V1-A8WL-01	0.101406	0.149422	0.0460348	0.388304	0.173028	-0.0995622	0.0486593	0.445726	0.270635	0.10976	0.0441879	0.0245429	0.102365	-0.0551823	0	1	1948	0	24.81	0	-360	0	2.3293	0	0
TCGA-V1-A8WN-01	0.0314654	-0.150798	-0.0650278	-0.41916	-0.272869	-0.113788	-0.102937	-0.155069	-0.367669	0.101707	-0.0805267	0.139056	0.142377	0.063669	0	0	924	0	21.69	0	-873	0	2.0604	0	0
TCGA-V1-A8WS-01	-0.483515	-0.362813	-0.283568	-0.447793	-0.0598891	-0.241369	-0.30838	-0.496935	-0.428383	-0.338115	-0.324847	0.0230888	-0.138643	-0.27616	0	0	474	0	17.14	0	-1393	0	1.4156	0	0
TCGA-V1-A8WV-01	0.044558	0.0300022	0.0374166	0.251775	0.189614	-0.0105803	0.0213058	0.300592	0.3055	0.104046	0.184681	0.0316846	0.00396301	0.11805	0.0262116	1	686	0	32.75	1	-278	1	2.5092	2.62	1
TCGA-V1-A8WW-01	0.0523629	0.12909	0.0202047	-0.113306	0.118911	0.190101	0.201153	-0.341467	0.0251453	0.238032	0.136703	0.385987	0.0154377	0.254269	0	0	1078	0	27.57	1	-827	0	1.8152	0	0
TCGA-V1-A8X3-01	-0.0441466	-0.19233	-0.0278841	-0.140851	-0.000414362	-0.0963052	-0.12159	-0.386587	-0.496027	-0.255037	-0.102981	0.0418312	-0.137921	0.0671066	0	0	202	0	21.56	0	-962	0	1.9865	0	0
TCGA-V1-A9O5-01	0.464087	0.252987	0.176722	0.00740135	0.444668	0.236181	0.233273	0.125197	0.393035	0.322967	0.228859	0.380844	0.335802	0.343338	0.0113752	1	124	1	34.4	1	-485	1	3.0638	1.14	1
TCGA-V1-A9O5-06	-0.019637	0.159522	0.0376032	-0.459345	0.246076	0.189561	0.229345	-0.276331	-0.189175	0.104426	0.0693986	0.348594	0.277484	0.249497	0.063655	1	124	1	35.87	1	43	1	3.0543	6.37	1
TCGA-V1-A9O7-01	-0.296813	0.328658	0.30152	0.414982	0.0793404	0.146132	0.238927	0.449953	0.343626	0.152159	0.327513	0.0965497	0.29602	0.164892	0.000606066	1	819	1	29.4	1	-496	1	2.5955	0.06	0
TCGA-V1-A9O9-01	0.623141	0.395201	0.34098	0.364609	0.468183	0.212703	0.234837	0.481562	0.703001	0.441063	0.344695	0.353531	0.417476	0.2911	0.000503971	1	2870	0	32.78	1	577	1	3.2181	0.05	0
TCGA-V1-A9OA-01	-0.078631	-0.107103	0.0642876	0.456401	-0.116831	0.0439493	0.022939	0.507603	0.523423	0.0449825	0.151516	-0.190721	-0.0101465	0.0193192	0	0	636	0	20.99	0	-711	0	2.2289	0	0
TCGA-V1-A9OF-01	-0.31744	-0.288477	-0.263811	-0.456076	-0.392495	0.0816573	-0.212532	-0.232475	-0.338523	-0.257844	-0.404919	-0.363307	-0.248592	-0.201639	0	0	1184	0	17.49	0	-1053	0	1.471	0	0
TCGA-V1-A9OH-01	-0.100269	-0.111716	0.0186154	0.175975	0.207037	-0.0302712	0.103139	0.11279	0.0454395	-0.128427	-0.21537	-0.292669	-0.241944	-0.222611	0	0	2403	0	19.97	0	-861	0	2.026	0	0
TCGA-V1-A9OL-01	0.134942	0.0370791	-0.110599	-0.507736	-0.0665159	0.116397	0.0381759	-0.361882	-0.0596729	-0.0152918	-0.211003	0.107593	0.0836002	0.0408622	0.0137001	1	105	1	30.31	1	-550	0	2.3559	1.37	1
TCGA-V1-A9OQ-01	0.169157	-0.0647153	-0.196483	0.480447	-0.181602	-0.180987	-0.231672	0.447894	0.366563	-0.0434461	-0.364193	-0.418384	-0.251123	-0.34462	0.0305484	0	371	0	17.27	0	-744	0	1.406	3.05	1
TCGA-V1-A9OT-01	-0.107224	-0.063439	0.0355888	0.265266	0.0343712	0.0605139	-0.14391	0.352483	0.488007	0.0233673	0.0155663	-0.110408	-0.0548549	-0.12984	0.013186	0	292	1	18.54	0	-762	0	1.9146	1.32	1
TCGA-V1-A9OX-01	-0.0466106	0.167976	0.214705	0.347992	0.0834876	0.0643888	-0.020963	0.5549	0.452721	0.205385	0.0330009	0.0135755	0.0132487	0.0793752	0.0280348	0	1134	0	22.82	0	-579	0	1.9587	2.8	1
TCGA-V1-A9OY-01	0.166331	-0.157953	-0.0281539	0.139132	0.136238	-0.121685	-0.157285	0.194523	0.260312	0.0580447	-0.207358	-0.205753	0.000137217	-0.328583	0	0	1067	0	26.81	0	-627	0	1.9118	0	0
TCGA-V1-A9Z7-01	0.257024	0.2051	0.0764636	0.313584	0.0458548	0.129593	0.174542	0.289002	0.30807	0.00801054	-0.0501725	-0.276035	0.113454	0.167072	0.0024142	1	874	0	25.46	0	-484	1	3.4233	0.24	0
TCGA-V1-A9Z8-01	0.170711	0.18975	0.217669	0.515732	-0.14922	0.15493	0.241215	0.486712	0.32733	0.222882	0.157772	-0.0138157	0.111334	-0.199928	0.0291858	1	827	0	22.03	0	-541	0	2.3769	2.92	1
TCGA-V1-A9Z9-01	-0.144465	-0.198726	-0.125683	0.0573484	-0.219501	-0.0439821	0.00328943	0.0628263	0.18568	-0.189719	-0.322982	-0.308643	-0.380269	-0.306818	0.015046	0	540	0	21.61	0	-903	0	2.1108	1.5	1
TCGA-V1-A9ZG-01	-0.120957	0.266853	0.184156	0.29414	0.268164	0.153854	0.364285	-0.0655539	-0.116374	0.171746	0.192868	0.0770397	0.19553	0.147117	0.0237394	0	1517	0	23.79	0	-801	0	1.957	2.37	1
TCGA-V1-A9ZI-01	0.0393522	0.0063214	0.0757213	0.374344	-0.250368	0.211832	0.234602	0.346778	0.494882	0.0583938	-0.123032	-0.311473	-0.156421	0.00586313	0	1	1640	0	26.14	0	-342	0	2.12	0	0
TCGA-V1-A9ZK-01	-0.289933	-0.00118711	-0.00868827	-0.461017	-0.312416	0.080738	0.0976479	-0.183539	-0.298008	-0.211343	-0.163148	-0.010206	-0.0484229	-0.0379333	0	0	1383	0	20.14	0	-983	0	2.0042	0	0
TCGA-V1-A9ZR-01	0.1638	0.130173	0.224636	0.435518	0.0918588	0.0891702	0.0600991	0.488204	0.564623	0.120937	0.161922	-0.152738	0.000601696	0.0957725	0.0125858	1	1361	0	31.29	1	36	1	3.2236	1.26	1
TCGA-VN-A88I-01	-0.181878	0.150032	0.244374	0.490707	0.0852036	0.139838	0.201438	0.43808	0.521254	0.165828	0.206937	-0.0906133	0.146161	-0.00929106	0.0268117	1	269	0	34.49	1	-341	1	2.8108	2.68	1
TCGA-VN-A88K-01	0.120256	-0.300185	-0.308283	-0.208426	-0.0429395	-0.159979	-0.16138	-0.342918	-0.308817	-0.222666	-0.174803	0.107135	-0.242149	-0.205535	0	0	776	0	24.68	0	-929	0	1.3882	0	0
TCGA-VN-A88L-01	0.0630931	-0.321998	-0.162774	0.380824	-0.452832	-0.142677	-0.141095	-0.394005	-0.197037	-0.191762	-0.20503	-0.274695	-0.291709	-0.265221	0	0	746	0	20.85	0	-1135	0	1.0004	0	0
TCGA-VN-A88M-01	-0.340506	-0.264324	-0.308466	-0.121011	-0.310758	-0.189995	-0.282885	-0.380284	-0.260763	-0.323327	-0.271696	-0.19988	-0.214661	-0.288173	0.000707042	0	189	0	16.8	0	-1268	0	0.8814	0.07	0
TCGA-VN-A88N-01	-0.346703	-0.195631	-0.262899	-0.629371	0.105016	-0.221851	-0.225386	-0.530196	-0.51777	-0.169668	-0.180625	0.000893422	-0.122442	-0.182739	0	0	766	0	20.89	0	-1201	0	1.1726	0	0
TCGA-VN-A88O-01	0.138233	0.238584	0.0785418	-0.247938	-0.0700468	0.0440636	-0.16815	0.084869	-0.212676	0.161235	-0.203725	0.136966	0.218593	0.103061	0	0	481	0	22.04	0	-725	0	1.7052	0	0
TCGA-VN-A88P-01	-0.113379	-0.0142342	0.028502	0.445492	-0.0208216	-0.156622	-0.0748247	0.227574	0.16643	-0.124774	-0.201495	-0.137776	0.0132308	0.0280038	0.0216548	0	1260	0	18.77	0	-815	0	1.5414	2.17	1
TCGA-VN-A88Q-01	-0.423746	-0.234664	-0.196024	-0.317958	0.162851	-0.204753	-0.19912	-0.43415	-0.406317	-0.311988	-0.11392	0.123434	-0.0773861	-0.253928	0.0302643	0	1366	0	22.3	0	-1119	0	1.1936	3.03	1
TCGA-VN-A88R-01	-0.0408827	-0.0266065	-0.26799	-0.438715	0.0776998	-0.00479473	0.0337167	-0.265712	-0.182975	-0.176886	-0.328298	0.0646705	-0.327001	-0.153866	0.00185753	0	512	1	23.37	0	-808	0	1.6511	0.19	0
TCGA-VN-A943-01	-0.45072	-0.289249	-0.39411	-0.645893	-0.11807	-0.269596	-0.35209	-0.583931	-0.673112	-0.429035	-0.443393	0.0449811	-0.29756	-0.311611	0	0	496	0	12.75	0	-1658	0	0.5252	0	0
TCGA-VP-A872-01	0.250519	0.154618	0.0650015	0.50846	0.226798	-0.160781	0.124495	0.263348	0.58428	0.266764	0.0108028	0.0631271	0.127377	-0.0444272	0.0268153	1	3631	0	31.08	1	-161	0	2.3083	2.68	1
TCGA-VP-A875-01	-0.58336	-0.39462	-0.315203	-0.611342	-0.115311	-0.28525	-0.339029	-0.648186	-0.616667	-0.517678	-0.319673	0.102654	-0.254157	-0.244979	0	0	2309	0	19.45	0	-1535	0	0.9109	0	0
TCGA-VP-A876-01	-0.376193	-0.397973	-0.361258	-0.593064	-0.112006	-0.291304	-0.386987	-0.678261	-0.51816	-0.379981	-0.163845	-0.0645075	-0.22552	-0.226564	0.00380469	0	3333	0	15.07	0	-1373	0	1.3485	0.38	0
TCGA-VP-A878-01	0.141616	0.26892	0.166901	0.448495	0.261955	0.234897	0.244698	0.530406	0.389057	0.157411	0.0691973	0.100124	-0.0529215	0.096058	0.0144783	1	98	1	26.93	1	-560	1	2.4072	1.45	1
TCGA-VP-A87B-01	-0.463522	-0.116385	-0.142886	-0.176252	-0.134635	0.196045	-0.0353107	-0.0535966	0.0662788	-0.254309	-0.270996	-0.129066	-0.0645601	0.0197341	0.00438319	0	2722	0	21.04	0	-1001	0	1.5662	0.44	1
TCGA-VP-A87C-01	0.487997	0.461098	0.493898	0.526328	0.442535	0.353768	0.448787	0.655539	0.733011	0.521492	0.472065	0.459794	0.473389	0.518774	0.0693925	1	1690	0	41.53	1	1466	1	4.4804	6.94	1
TCGA-VP-A87D-01	-0.531391	-0.285387	-0.352982	-0.621009	-0.301938	0.00601331	-0.169755	-0.565162	-0.548159	-0.317488	-0.197628	0.200367	-0.100829	-0.322126	0.00506683	0	1194	1	21.75	0	-1411	0	1.3799	0.51	1
TCGA-VP-A87E-01	0.507821	0.433263	0.411064	0.638471	0.378023	0.167599	0.26774	0.615597	0.573984	0.476751	0.4251	0.369039	0.463444	0.420268	0.0124945	1	2037	0	30	1	162	1	2.6768	1.25	1
TCGA-VP-A87H-01	-0.421175	-0.0283028	-0.140813	-0.0565614	0.0960575	-0.125051	-0.05233	-0.221327	0.131543	-0.2864	0.0428655	0.0485606	0.0382187	0.229901	0	0	663	0	21.26	0	-997	0	1.6515	0	0
TCGA-VP-A87J-01	0.137851	-0.124631	-0.175365	-0.349076	0.0684085	-0.0863906	0.0248003	-0.512796	-0.629514	-0.124597	0.0526449	0.424466	-0.114234	0.237571	0	0	1774	0	19	0	-1151	0	1.5549	0	0
TCGA-VP-A87K-01	-0.0316865	-0.323296	-0.249689	-0.556866	-0.0492465	-0.28992	-0.223997	-0.485887	-0.520747	-0.374382	-0.308242	-0.0499845	-0.125316	-0.35328	0.0124198	0	533	1	20.6	0	-1113	0	1.5083	1.24	1
TCGA-VP-AA1N-01	0.292555	0.205875	0.0758969	0.429169	-0.0275327	0.121188	0.173391	0.268498	0.448373	0.170315	-0.0544964	-0.0903881	0.143363	0.227091	0.00258385	1	1365	0	26.24	0	-395	0	2.2284	0.26	0
TCGA-WW-A8ZI-01	-0.00125673	0.0362203	0.0875567	-0.134867	-0.298485	0.280232	0.0419378	0.186763	0.0103801	0.150089	0.0516127	0.161125	0.166899	0.178856	0	0	449	0	18.45	0	-851	0	1.5173	0	0
TCGA-X4-A8KQ-01	0.0387626	0.0226995	0.175807	0.575641	0.124725	0.053311	-0.0229043	0.561043	0.555776	0.148701	0.212253	0.104249	0.0245843	0.193584	0	1	1383	0	25.04	0	-544	0	1.4554	0	0
TCGA-X4-A8KS-01	-0.0154123	-0.0707529	0.0646847	0.42813	0.0492318	-0.0588301	-0.185276	0.475081	0.299053	0.140151	0.0280804	-0.131497	-0.08259	-0.132673	0	0	979	0	14.65	0	-615	0	1.2389	0	0
TCGA-XA-A8JR-01	0.42086	0.0216825	0.0182679	0.414027	0.00200447	-0.112992	-0.213023	0.135697	0.237169	-0.107304	0.137211	0.130198	-0.200142	0.112539	0.00605892	0	376	0	20.38	0	-900	0	1.5282	0.61	1
TCGA-XJ-A83F-01	-0.209472	-0.425831	-0.351721	0.149799	-0.419098	-0.363342	-0.313228	-0.418495	-0.282476	-0.447703	-0.343047	-0.192996	-0.419254	-0.399107	0	0	1127	0	19.64	0	-1210	0	0.9631	0	0
TCGA-XJ-A83G-01	0.11668	-0.210025	-0.289652	-0.444651	0.0698479	-0.224686	-0.28652	-0.263965	-0.21456	-0.310836	-0.207557	-0.256706	-0.328701	-0.279751	0	0	1461	0	18.9	0	-1154	0	1.3251	0	0
TCGA-XJ-A83H-01	-0.140542	-0.00887999	-0.00387383	-0.0661264	0.00502814	-0.00929568	-0.0439185	0.213502	-0.253951	0.00242229	0.06618	0.013334	0.0381959	0.112968	0	0	1280	0	20.28	0	-959	0	1.6427	0	0
TCGA-XJ-A9DI-01	0.365646	0.220968	0.311443	0.405613	0.412381	0.113504	0.157423	0.517116	0.651673	0.358597	0.306804	0.232372	0.268103	0.236913	0.0200168	1	1461	0	34.38	1	211	1	3.1862	2	1
TCGA-XJ-A9DK-01	-0.0449527	-0.223745	-0.255856	-0.313303	0.147773	-0.239222	-0.234454	0.064702	0.028571	-0.183516	-0.134305	-0.189769	-0.156442	-0.349952	0	0	275	0	25.4	0	-803	1	2.8528	0	0
TCGA-XJ-A9DQ-01	-0.138427	-0.364251	-0.334726	-0.36232	-0.229949	-0.231495	-0.295541	-0.0153306	-0.15336	-0.337139	-0.217622	-0.283463	-0.352664	-0.432123	0	0	91	0	19.94	0	-1121	0	1.7567	0	0
TCGA-XJ-A9DX-01	-0.12402	-0.166572	-0.155548	-0.33626	-0.137169	0.0608487	0.0400988	-0.191446	0.178427	-0.0968861	-0.120689	0.139677	-0.143845	-0.152018	0	0	973	0	24.83	0	-949	0	1.3292	0	0
TCGA-XK-AAIR-01	0.330978	0.0345859	0.130881	0.0860338	-0.200121	0.0534159	-0.028378	0.367194	0.455116	0.126831	0.0153254	-0.275241	0.0135089	-0.0744505	0.0107136	0	972	0	23.27	0	-630	1	2.6199	1.07	1
TCGA-XK-AAIV-01	0.454426	0.370281	0.272892	0.402759	0.309995	0.302707	0.323244	0.525341	0.595012	0.376273	0.293378	0.0398308	0.371155	0.30304	0.0367139	1	1133	0	37.98	1	864	1	3.9438	3.67	1
TCGA-XK-AAIW-01	0.00394105	0.0752023	-0.0317368	-0.584187	0.265548	-0.0177131	0.0319105	-0.236306	-0.27606	0.110067	-0.091688	0.0103234	0.265418	0.0114834	0.0307316	1	1218	0	30.44	1	-488	1	2.4703	3.07	1
TCGA-XK-AAJ3-01	-0.506526	-0.232937	-0.349337	-0.343567	-0.353118	0.0190684	-0.185698	-0.355822	-0.381027	-0.305232	-0.354378	-0.199855	-0.25793	-0.160598	0.00952501	0	1262	0	22.67	0	-1185	0	1.4951	0.95	1
TCGA-XK-AAJA-01	-0.510302	0.075249	-0.223424	-0.281596	0.073689	0.0901746	-0.183886	-0.0646265	-0.483652	-0.217301	-0.109143	-0.0164869	-0.00958162	0.108755	0.0220317	0	930	0	26.07	0	-1110	0	1.4228	2.2	1
TCGA-XK-AAJP-01	-0.103826	0.0432195	-0.145133	-0.338782	0.0654605	0.236201	-0.0190586	-0.108987	0.24271	-0.186913	-0.127148	0.130029	-0.196576	0.209446	0.0392505	0	1259	0	21.85	0	-742	0	2.103	3.93	1
TCGA-XK-AAJR-01	-0.320238	-0.221404	-0.192336	-0.358773	-0.428713	0.00220261	0.0810211	-0.202703	-0.493404	-0.361299	-0.478844	-0.320858	-0.363252	-0.39329	0	0	131	1	22.42	0	-1020	0	1.7437	0	0
TCGA-XK-AAJT-01	0.142768	0.0862075	0.212758	0.545763	-0.0806287	0.135575	0.066849	0.571546	0.538996	0.287052	-0.0501322	-0.0496443	0.0173123	-0.0136299	0.00760689	1	1434	0	23.42	0	-541	0	2.034	0.76	1
TCGA-XK-AAJU-01	0.248366	0.0815587	0.027953	-0.0993617	0.367909	-0.0495158	-0.100709	0.315349	0.319897	0.230055	-0.0710148	0.0327068	0.0651281	-0.0823283	0.00190157	0	1576	0	24.52	0	-745	1	2.6848	0.19	0
TCGA-XK-AAK1-01	0.225478	-0.252257	-0.287579	-0.203351	0.162581	-0.289935	-0.295164	-0.168567	-0.297869	-0.288992	-0.350889	-0.202303	-0.277199	-0.216946	0	0	979	0	17.84	0	-916	0	1.282	0	0
TCGA-XQ-A8TB-01	-0.476536	-0.154288	0.0249961	0.394201	-0.248884	-0.0362043	-0.0719168	-0.161689	0.0994507	-0.156003	0.00608893	0.0165459	0.174578	0.082885	0	0	770	0	24.1	0	-958	0	1.4832	0	0
TCGA-Y6-A8TL-01	-0.388979	-0.340623	-0.318638	-0.171767	-0.322777	-0.344632	-0.417377	-0.245852	-0.546621	-0.410074	-0.357017	-0.153939	-0.312878	-0.415373	0	0	992	0	18.61	0	-1154	0	1.5923	0	0
TCGA-Y6-A9XI-01	-0.313404	-0.151349	-0.243325	-0.537374	-0.136182	-0.0398356	-0.227474	-0.473367	-0.563717	-0.253944	-0.249795	-0.0166728	-0.21865	-0.26726	0	0	526	0	21.02	0	-1181	0	1.6928	0	0
TCGA-YJ-A8SW-01	-0.50149	-0.00735396	-0.00077142	-0.521535	-0.116522	-0.042992	0.167692	-0.38926	-0.477481	-0.273914	-0.233058	0.145384	-0.0225445	-0.0195817	0	0	148	0	20.45	0	-1363	0	1.5034	0	0
TCGA-YL-A8HJ-01	0.0373692	0.316752	0.40902	0.668634	0.0802365	0.216174	0.281297	0.627696	0.59707	0.320224	0.30054	-0.0706074	0.330958	0.327144	0.0103314	1	1611	0	27.8	1	-114	1	2.7664	1.03	1
TCGA-YL-A8HK-01	0.0821313	-0.115033	0.125472	0.369828	0.136696	-0.222144	0.123084	0.219241	0.0365457	-0.0267381	0.163922	0.0827576	0.0609649	0.0151976	0	0	1376	1	31.72	1	-634	1	2.5025	0	0
TCGA-YL-A8HL-01	-0.398893	-0.222601	-0.226984	-0.548886	-0.238003	-0.128455	-0.116058	-0.58392	-0.659767	-0.339461	-0.184587	0.220717	-0.130154	-0.185032	0	0	1565	0	18.71	0	-1420	0	1.0153	0	0
TCGA-YL-A8HM-01	0.402636	-0.0349005	-0.126108	-0.241489	0.339163	0.133819	0.0141864	0.00524635	0.325465	0.0484276	0.155031	0.245575	0.100878	0.19721	0.0166308	1	1473	1	27.52	1	-196	1	2.5153	1.66	1
TCGA-YL-A8HO-01	0.139085	0.320217	0.36226	0.54869	-0.0879113	0.298164	0.355402	0.63067	0.719981	0.365795	0.0493838	-0.226823	0.172435	0.169637	0	1	1068	1	31.86	1	344	1	3.4162	0	0
TCGA-YL-A8S8-01	-0.255701	-0.199291	-0.173324	0.178441	-0.276554	0.143005	-0.014178	-0.343994	-0.0184807	-0.212611	-0.194764	-0.151531	-0.0724284	0.185029	0	0	679	1	24.22	0	-1038	0	1.5996	0	0
TCGA-YL-A8S9-01	-0.512563	-0.273124	-0.295068	-0.592281	-0.451151	-0.0751662	-0.140449	-0.389421	-0.60277	-0.481876	-0.11942	-0.0694538	-0.296039	-0.246335	0	0	1006	1	13.83	0	-1610	0	0.6087	0	0
TCGA-YL-A8SA-01	-0.0310775	-0.257599	-0.181772	-0.238984	0.0305432	-0.257122	-0.307584	-0.583884	-0.493472	-0.284062	-0.0686786	0.299975	-0.137733	-0.0420356	0	0	512	0	17.64	0	-1216	0	1.3318	0	0
TCGA-YL-A8SB-01	-0.321741	0.146688	0.0363044	0.418504	-0.339147	0.287114	0.146822	0.467757	0.378006	0.196847	0.0493089	-0.112388	-0.0262216	0.0456879	0.0163705	0	1384	1	22.04	0	-748	0	2.3934	1.64	1
TCGA-YL-A8SC-01	0.353097	0.141831	0.139748	-0.089168	0.394891	0.14491	0.208269	0.00657449	-0.235324	0.0783747	0.101447	0.419263	0.14614	0.265322	0.00947512	1	152	1	29.56	1	-278	1	4.1766	0.95	1
TCGA-YL-A8SI-01	-0.206031	0.163549	0.144363	0.540074	-0.341712	0.055688	0.0657957	0.504691	0.26856	0.00196014	0.0286532	-0.324077	-0.0984241	-0.0205183	0	1	1423	1	22.17	0	-573	0	2.3565	0	0
TCGA-YL-A8SJ-01	-0.533919	-0.260215	-0.113984	-0.182594	-0.319834	-0.132769	-0.114276	-0.286428	-0.301688	-0.35365	-0.0649411	-0.210855	-0.264986	-0.255081	0	0	752	1	24.02	0	-1196	0	2.0593	0	0
TCGA-YL-A8SK-01	0.0894628	0.197734	0.222779	0.316182	0.424897	0.0506899	0.0723066	0.417422	0.353487	0.23757	0.328239	0.331764	0.203236	0.337821	0	0	1408	0	28.28	1	-592	1	3.0052	0	0
TCGA-YL-A8SL-01	-0.526648	-0.393107	-0.324267	-0.613077	-0.234706	-0.243678	-0.15929	-0.611267	-0.555524	-0.347556	-0.305535	-0.0487742	-0.286779	-0.34273	0.00505801	0	987	0	26.38	0	-1363	0	1.3481	0.51	1
TCGA-YL-A8SO-01	-0.13501	-0.0923105	-0.258691	0.324716	-0.126985	0.0369941	-0.163848	0.10377	0.152421	-0.250711	-0.142984	-0.300302	-0.177614	-0.0144527	0.013538	0	3479	0	27.62	1	-943	0	1.6214	1.35	1
TCGA-YL-A8SP-01	-0.232536	-0.26827	-0.26574	-0.341995	-0.370561	-0.193022	-0.0945362	-0.516777	-0.49074	-0.350348	-0.310635	-0.265251	-0.146274	-0.372746	0	0	2036	1	20.16	0	-1587	0	0.821	0	0
TCGA-YL-A8SQ-01	-0.368151	0.107266	0.0769488	0.0445017	-0.223507	0.0656075	0.0287404	0.129583	0.174076	-0.0509503	-0.155051	-0.112229	0.0554079	-0.106907	0	0	329	1	24.39	0	-766	0	2.3825	0	0
TCGA-YL-A8SR-01	-0.275443	-0.102154	-0.132224	-0.300438	-0.372402	0.0187576	-0.00921386	-0.191437	-0.530091	-0.15529	-0.347632	-0.264042	-0.243932	-0.274699	0	0	273	0	22.38	0	-1041	0	1.0918	0	0
TCGA-YL-A9WH-01	-0.0831454	-0.128898	-0.293275	-0.235115	-0.134375	-0.144186	-0.0303494	-0.535627	-0.182365	-0.226152	0.0226971	0.231029	-0.130008	-0.0171053	0.0115778	0	427	0	24.78	0	-1071	0	1.4475	1.16	1
TCGA-YL-A9WI-01	-0.30177	-0.101945	-0.383889	-0.295458	-0.0584521	0.0239366	-0.227057	-0.4546	-0.452558	-0.272537	-0.323678	-0.0743528	-0.171539	-0.0387063	0.00830538	0	1623	0	19.45	0	-1151	0	1.487	0.83	1
TCGA-YL-A9WJ-01	0.229052	0.11799	0.230643	0.250735	0.279929	-0.0402251	0.0945755	0.417473	0.344095	0.128187	0.345259	0.310219	0.160679	0.301415	0	1	1476	1	31.22	1	-381	1	2.6399	0	0
TCGA-YL-A9WK-01	0.218548	0.0894228	0.256434	0.428555	-0.121073	0.159361	0.158266	0.376426	0.320636	-0.00442718	0.0696134	-0.128239	0.102972	-0.0431945	0	1	1009	1	27.59	1	-429	1	2.4008	0	0
TCGA-YL-A9WL-01	-0.473492	-0.342222	-0.237257	-0.473518	-0.35773	-0.072318	-0.177737	-0.553318	-0.568311	-0.217101	-0.32364	0.00800835	-0.166446	-0.248706	0.0391472	0	740	1	24.74	0	-1397	0	1.0531	3.91	1
TCGA-YL-A9WX-01	0.224159	0.363124	0.295232	0.487406	0.401328	0.0537951	0.0435414	0.536759	0.510881	0.274401	0.461043	0.389672	0.334238	0.312068	0	1	1506	1	28.52	1	-348	1	3.2165	0	0
TCGA-YL-A9WY-01	0.500137	0.213438	0.256591	0.385458	0.378423	0.262575	0.299936	0.446593	0.627318	0.309824	0.406906	0.147613	0.26534	0.287969	0.00986433	1	765	1	38	1	482	1	3.3004	0.99	1
TCGA-ZG-A8QW-01	0.504346	0.192934	0.124709	0.452658	0.209639	-0.0466337	0.0839242	0.38804	0.349848	0.25493	-0.102503	-0.288555	0.0991556	0.10401	0.00630354	1	94	0	28.06	1	-264	1	2.7154	0.63	1
TCGA-ZG-A8QX-01	-0.352073	0.244802	-0.0211483	-0.365105	-0.334208	0.0475393	-0.10667	-0.256559	-0.0906663	-0.283812	-0.188314	-0.0677949	0.0571762	-0.0147354	0.0332487	0	442	0	20.02	0	-952	0	1.7827	3.32	1
TCGA-ZG-A8QY-01	-0.524345	-0.0431281	-0.00508238	-0.185454	-0.357878	0.0281097	-0.115137	-0.155076	-0.180338	-0.210874	-0.258785	-0.135633	-0.25837	-0.150311	0	0	404	0	20.84	0	-1179	0	1.4865	0	0
TCGA-ZG-A8QZ-01	0.113773	0.0815866	0.234321	0.333462	0.250242	-0.20829	0.0124008	0.206647	0.512044	0.0517622	0.278413	0.0657432	0.0619808	0.2019	0	1	308	0	27.83	1	-353	1	2.7875	0	0
TCGA-ZG-A9KY-01	0.322745	0.256721	0.281995	-0.202777	0.201018	0.297342	0.342706	0.0602866	0.247981	0.311309	0.0108437	0.160312	0.366138	0.159829	0.0725124	1	130	0	30.88	1	89	1	3.0872	7.25	1
TCGA-ZG-A9L0-01	0.42773	0.319755	0.302888	0.581706	0.379586	0.182562	0.243204	0.613646	0.613391	0.321191	0.505833	0.326203	0.24326	0.269274	0.0305803	1	355	0	31.82	1	92	1	2.7158	3.06	1
TCGA-ZG-A9L1-01	-0.578377	-0.224647	-0.273277	-0.485222	-0.416645	-0.151049	-0.124487	-0.595508	-0.693292	-0.401779	-0.0599934	-0.0192299	-0.180569	-0.206861	0	0	1302	0	21.26	0	-1521	0	0.9009	0	0
TCGA-ZG-A9L2-01	0.321698	0.358103	0.398166	0.527032	0.136935	0.186657	0.355004	0.437855	0.586142	0.239382	0.213621	-0.0346633	0.301549	0.279058	0.0128724	1	180	1	32.29	1	83	1	3.0283	1.29	1
TCGA-ZG-A9L4-01	-0.0123563	0.288106	0.35333	0.595933	0.176522	0.100361	0.347426	0.0688345	0.417054	0.238622	0.266195	0.0535704	0.337471	0.224491	0	0	1108	0	27.04	1	-585	0	2.2221	0	0
TCGA-ZG-A9L5-01	-0.307644	-0.0340806	-0.0710153	-0.46958	0.102939	0.181532	0.0265256	-0.414838	-0.280394	-0.175718	-0.196178	-0.121122	-0.0587273	-0.0193882	0.0104011	0	908	0	22.9	0	-1055	0	1.5768	1.04	1
TCGA-ZG-A9L6-01	-0.0232401	0.224307	0.237681	0.507063	-0.254388	0.222838	0.225189	0.545911	0.438312	0.249228	0.0652874	-0.0923382	0.0858134	-0.055323	0.00819676	1	664	1	22.08	0	-438	1	2.4252	0.82	1
TCGA-ZG-A9L9-01	0.36839	0.314458	0.28758	0.457299	0.162594	0.203944	0.201693	0.3879	0.500492	0.250753	0.306519	0.0706105	0.297962	0.232303	0.0346253	1	51	1	28.59	1	-38	0	2.3044	3.46	1
TCGA-ZG-A9LB-01	0.199014	0.324984	0.341221	0.484631	0.171933	0.249526	0.163717	0.486035	0.54561	0.252144	0.334129	-0.0873386	0.298307	0.241771	0.0147729	1	583	0	20.42	0	-280	0	1.9619	1.48	1
TCGA-ZG-A9LM-01	0.229218	-0.0288529	0.0705167	0.454209	-0.0250819	-0.213455	-0.0094883	0.31379	0.535033	-0.0706167	0.245086	-0.0683827	-0.199384	0.116984	0.0244412	0	378	0	19.97	0	-616	0	1.8154	2.44	1
TCGA-ZG-A9LN-01	0.594459	0.458602	0.382078	0.530934	0.288124	0.345209	0.389993	0.551867	0.703042	0.51731	0.345935	0.343042	0.433545	0.369721	0.075362	1	115	0	31.41	1	1052	1	3.4397	7.54	1
TCGA-ZG-A9LS-01	0.53732	0.228861	0.221104	0.522615	0.315709	0.139859	0.220388	0.476424	0.641311	0.312499	0.192064	0.228195	0.233949	0.109178	0.0544635	1	516	0	33.43	1	486	1	3.2234	5.45	1
TCGA-ZG-A9LU-01	0.3072	0.130518	0.120367	0.201392	0.475714	-0.0223368	0.0740434	0.429909	0.600721	0.240318	0.192474	0.270788	0.0439764	0.112781	0.0382149	1	579	0	25.04	0	-286	1	2.7363	3.82	1
TCGA-ZG-A9LY-01	0.106016	0.309264	0.27824	0.232596	0.279555	0.101034	0.29881	0.347214	0.375195	0.205248	0.408137	0.17055	0.196198	0.173665	0.0189266	0	370	0	25.32	0	-588	1	2.7231	1.89	1
TCGA-ZG-A9LZ-01	0.394515	0.0688865	0.0560008	-0.0202366	0.394653	-0.127003	-0.0910486	-0.142845	0.502751	0.0504039	0.281397	0.301051	0.0593733	0.175973	0.0222479	1	692	0	23.36	0	-482	0	2.0725	2.22	1
TCGA-ZG-A9M4-01	0.443574	0.131639	0.206193	-0.024108	0.306383	0.0677587	-0.00659923	0.34605	0.536813	0.225571	0.269187	0.0431602	0.299285	0.0635071	0.0322062	1	547	0	28.67	1	194	1	2.943	3.22	1
TCGA-ZG-A9MC-01	0.420364	0.515303	0.486027	0.4811	0.464449	0.313771	0.430413	0.613501	0.768707	0.50584	0.449389	0.474695	0.498779	0.520834	0.0526011	1	455	0	40.46	1	1174	1	4.2879	5.26	1
TCGA-ZG-A9N3-01	0.198751	0.402936	0.22992	-0.333234	0.470026	0.241018	0.200415	0.0354123	0.230356	0.230824	0.344314	0.365405	0.37165	0.172527	0.0762162	1	349	0	28.5	1	-199	1	2.8318	7.62	1
TCGA-ZG-A9ND-01	-0.127523	-0.0292209	-0.233289	-0.525467	-0.153058	-0.0974214	-0.227781	-0.375281	-0.367691	-0.226042	-0.100995	-0.0715549	-0.0816307	0.0531977	0	0	410	0	20.44	0	-1126	0	2.1264	0	0
TCGA-ZG-A9NI-01	-0.255336	0.1936	0.137167	0.284771	-0.313033	0.180071	0.181861	-0.0673862	0.0861773	0.0164268	-0.0215022	-0.204111	-0.0518411	-0.0521729	0	0	132	0	22.08	0	-843	0	1.849	0	0
