# Supplementary material for: Screening to Identify an Immune Landscape-Based Prognostic Predictor and Therapeutic Target for Prostate Cancer
Source: Front Oncol. 2021 Nov 5;11:761643. doi: 10.3389/fonc.2021.761643 (PMC8602809; doi:10.3389/fonc.2021.761643)
Supplement: Supplementary file 2 [file DataSheet_2.zip › data1/Figure 4A/Figure4A_results of Cox unibariate analysis.txt]

Tag	p.value	HR	Low 95%CI	High 95%CI	KMplot_pvalue	KMplot_file
IL32	0.0402288484129068	1.2418207364031	1.00969931649761	1.52730492748075	0.035197172308436	KMplot_IL32.pdf
FCGR2B	1.85142570696138e-05	2.04524520607184	1.47405480703627	2.83776962226404	0.00355970265304667	KMplot_FCGR2B.pdf
CD79B	0.227266576209814	1.1365701751274	0.923314140898238	1.39908153224256	0.324535826201191	KMplot_CD79B.pdf
VNN2	0.935614554283435	0.992563264726639	0.828142901346162	1.18962782013028	0.802466243325418	KMplot_VNN2.pdf
DOCK10	0.0817716872419929	1.26390591867625	0.970899715078826	1.64533797513284	0.110703642640746	KMplot_DOCK10.pdf
LYZ	0.316032888403262	1.07142074329047	0.936255217204915	1.2260998796676	0.0698794819695073	KMplot_LYZ.pdf
WAS	0.00141663346779037	1.49961519118969	1.16922557430067	1.92336343907971	0.00073893628660783	KMplot_WAS.pdf
SPI1	0.000186790022248488	1.64013697479697	1.26519651913739	2.12619087660012	0.00525215442062412	KMplot_SPI1.pdf
SLA	0.051135682365861	1.27803325668448	0.998790106395561	1.63534760179599	0.00302390845462958	KMplot_SLA.pdf
IL10RA	0.0148794026438135	1.33366489875888	1.05780932546191	1.68145810342979	0.0127742089394039	KMplot_IL10RA.pdf
GBP5	0.112825127664651	1.20621241031359	0.956702767029339	1.52079457584542	0.0407972487364915	KMplot_GBP5.pdf
RARRES1	0.458659386208067	0.949445826739118	0.827718727725956	1.08907452219781	0.345682058312021	KMplot_RARRES1.pdf
CFB	0.133709899009086	0.886324343514356	0.757004053912949	1.03773663806098	0.140820134519727	KMplot_CFB.pdf
STRA6	0.0422679077628521	1.28397349330991	1.00876563344184	1.63426258475676	0.303409073535797	KMplot_STRA6.pdf
CTHRC1	2.02312363003065e-05	1.40851389493649	1.20324928186092	1.64879499380285	0.00144275337495245	KMplot_CTHRC1.pdf
RAC2	0.0554123427864284	1.22308334805371	0.995350249506747	1.5029210843395	0.0179248063276758	KMplot_RAC2.pdf
CD96	0.371733792089386	1.12651768684991	0.867385730409869	1.46306545553384	0.091195474098659	KMplot_CD96.pdf
LY86	0.00122194008981683	1.53188557640212	1.18293232186558	1.98377656592219	0.00504745725482937	KMplot_LY86.pdf
AKR1C1	0.00188659792952278	1.4673108077801	1.15211044141033	1.86874532965149	0.180951011474605	KMplot_AKR1C1.pdf
MMP11	1.75711481273743e-07	1.49100682634566	1.28346698577413	1.73210638127048	0.000186158333716903	KMplot_MMP11.pdf
FPR3	0.00150421285094483	1.43348984894352	1.14766737957268	1.79049538533477	0.00968315074121182	KMplot_FPR3.pdf
IFITM1	0.0500859925486585	1.23344788424272	0.999921277107787	1.52151346108304	0.345089640515687	KMplot_IFITM1.pdf
PSTPIP1	0.000343791656338791	1.59442890192182	1.23503438889377	2.05840707444647	0.00024297969598071	KMplot_PSTPIP1.pdf
TFEC	0.00474794821042022	1.70582577785996	1.17745268842082	2.471302340236	0.00710634428144729	KMplot_TFEC.pdf
VCAM1	0.334088382673195	1.11263317777895	0.895978493660993	1.38167667756866	0.30167596192322	KMplot_VCAM1.pdf
CTSC	0.0625651981786579	1.29542310921455	0.98651310102898	1.70106309803361	0.00969983687889106	KMplot_CTSC.pdf
KIF21B	0.00300089482688506	1.69142758798017	1.19537681522487	2.39332673090388	0.155633029438301	KMplot_KIF21B.pdf
TLR6	0.170056599816907	1.39525931943768	0.86698610016343	2.24542073755362	0.691333223640401	KMplot_TLR6.pdf
TYMP	0.000873983577549479	1.43950084359049	1.16156227112754	1.78394454624138	0.00142784870071425	KMplot_TYMP.pdf
CXCL9	0.343482873907615	1.06829433566658	0.931815151466092	1.2247630721841	0.834303039478413	KMplot_CXCL9.pdf
HLA-F	0.413383002304447	1.09684587330375	0.878920617161831	1.36880492537354	0.630988977553495	KMplot_HLA_F.pdf
LGALS2	0.0152071418573803	1.2724849068056	1.04749721316959	1.54579679801582	0.0172087366936082	KMplot_LGALS2.pdf
IRF8	0.021233339985643	1.27568664871428	1.03700865878383	1.56929878253515	0.0132953057518761	KMplot_IRF8.pdf
SUSD3	0.119920536233737	1.21779601745226	0.949995423971347	1.561088719694	0.0505166095604766	KMplot_SUSD3.pdf
ZAP70	0.00101476024971194	1.43482145662695	1.15687336995592	1.77954879579908	0.000606392279955945	KMplot_ZAP70.pdf
GBP2	0.799697295856169	1.02986217977874	0.820481875724545	1.29267463513684	0.698374274553223	KMplot_GBP2.pdf
LTF	0.0740259160620448	0.940571583355985	0.879426134555828	1.00596840218264	0.185368843171195	KMplot_LTF.pdf
LILRA5	0.126057931084734	1.26260877601732	0.936541665534001	1.70219967775483	0.0431777603582301	KMplot_LILRA5.pdf
LTB	0.00891718003495702	1.21922265350306	1.05091683100235	1.41448289242569	0.00812503338699854	KMplot_LTB.pdf
FYB	0.360592028989723	1.1040325296301	0.892968886105033	1.36498353464252	0.0900544263443177	KMplot_FYB.pdf
LAIR1	0.00176730943394774	1.60421737809462	1.19288303297841	2.15738955541617	0.00310335181885029	KMplot_LAIR1.pdf
CP	0.294620842051325	1.07023442688928	0.942648178505211	1.21508931393188	0.827537581896154	KMplot_CP.pdf
EBI3	0.0437073835203223	1.29142144090675	1.00724392223528	1.65577503245941	0.0485936687356374	KMplot_EBI3.pdf
C3	0.363006135804688	1.07178257517914	0.923076902849826	1.24444440643155	0.801851098067159	KMplot_C3.pdf
RARRES3	0.183230361086652	1.124690048875	0.94596993259953	1.33717538205725	0.36721075572666	KMplot_RARRES3.pdf
RELT	1.42675152229351e-06	2.39103330472142	1.67756776849963	3.40793401711586	0.00567283795589392	KMplot_RELT.pdf
STX11	0.161821885354363	1.23904878083814	0.917637413728333	1.6730375836125	0.111938919184461	KMplot_STX11.pdf
CD33	0.00415071817485677	2.30536477795041	1.30231150313103	4.08097966318864	0.00850210025680265	KMplot_CD33.pdf
CHRDL2	0.760399334443468	1.0281110292557	0.860316924262302	1.22863128536448	0.420659998444406	KMplot_CHRDL2.pdf
FAM26F	0.0420006705841487	1.2456951915507	1.00797768913325	1.53947505682083	0.0120020080714684	KMplot_FAM26F.pdf
MAL	0.129774008804991	0.841937242290334	0.673927645677087	1.05183149037204	0.0716382719789951	KMplot_MAL.pdf
KLRB1	0.666791606050797	1.04757601298084	0.847807802211251	1.29441543249609	0.10303438639891	KMplot_KLRB1.pdf
LILRB1	0.00656278562044472	1.56025050561001	1.13212348698159	2.15027924802331	0.00652684780665309	KMplot_LILRB1.pdf
FGD2	0.000656934126369732	1.78781133502409	1.27986746971201	2.49734401825202	0.00232955683947828	KMplot_FGD2.pdf
DOCK2	0.0554149764719051	1.29425562595134	0.994045323968145	1.68513204067985	0.0656677822794147	KMplot_DOCK2.pdf
KIAA0226L	0.0052297039752904	1.62273260846291	1.15526948738561	2.27934793337955	0.011503336254419	KMplot_KIAA0226L.pdf
CSF3R	0.00261786937817044	1.69064936621853	1.20095126589817	2.38002603490947	0.0449476512726653	KMplot_CSF3R.pdf
IL24	0.117086752147224	1.25735330795813	0.944208934672811	1.67435117692578	0.854986494979557	KMplot_IL24.pdf
TLR2	0.121271327686943	1.23238446195369	0.946146168744517	1.60521863559433	0.241073343193308	KMplot_TLR2.pdf
BIN2	0.0136709331841675	1.3829375038103	1.06876971269511	1.78945577960128	0.0132463310992401	KMplot_BIN2.pdf
CXCL2	0.359407586662402	0.941926870004891	0.828803909094263	1.07048991770175	0.409441023265667	KMplot_CXCL2.pdf
CD69	0.62389420437959	1.05040311667168	0.862963804178608	1.27855502417481	0.739634459634012	KMplot_CD69.pdf
CD74	0.0796043328098985	1.22892776097561	0.975954339625367	1.54747346302723	0.110217995468987	KMplot_CD74.pdf
SLC15A3	0.000295657258392497	1.75078911938571	1.29272739307212	2.37115926914404	0.000468082484693136	KMplot_SLC15A3.pdf
WDFY4	0.0535613646576836	1.34408348812909	0.995476329553138	1.8147698437714	0.0578197815902627	KMplot_WDFY4.pdf
RGS1	0.0533624596721247	1.18865170970224	0.997499548740397	1.4164346126895	0.124285796030691	KMplot_RGS1.pdf
UBD	0.852605692343539	0.985659457916433	0.846352721132385	1.1478956027698	0.623559107525074	KMplot_UBD.pdf
GNGT2	0.0389462834423917	1.53991259299673	1.02215266452811	2.31993798613701	0.0164088001483572	KMplot_GNGT2.pdf
FERMT3	0.000792507352013851	1.54009544095809	1.19673179294064	1.98197622997182	0.00124315627682758	KMplot_FERMT3.pdf
MS4A7	0.000485084145613326	1.57509934946076	1.22029476589821	2.03306449392628	0.0135540034841888	KMplot_MS4A7.pdf
P2RY13	0.191743752134753	1.1852122391669	0.918332144446095	1.52965140158335	0.0270787719487165	KMplot_P2RY13.pdf
P2RY8	0.051773151567733	1.30196746503989	0.997973978670784	1.69856060002701	0.0366732013993165	KMplot_P2RY8.pdf
SFRP2	0.110068971701335	1.15153138604891	0.968534045471315	1.36910471991765	0.0592347094547424	KMplot_SFRP2.pdf
GPR65	0.0253932829522148	1.49983361716188	1.05120869770677	2.13991844252831	0.0154222893392571	KMplot_GPR65.pdf
ARNTL2	0.386378945724245	1.16319740382134	0.826226083867799	1.63760044214872	0.607173590112754	KMplot_ARNTL2.pdf
DNASE1L3	0.0295780544872152	1.45929528255773	1.03818711185995	2.05121282798444	0.138020016156847	KMplot_DNASE1L3.pdf
GZMH	0.199490676687471	1.15784877736787	0.925582111730952	1.44840071373588	0.261219140624064	KMplot_GZMH.pdf
CD3D	0.0942713875997793	1.16355448494704	0.97438123488646	1.38945516494694	0.00327495271567703	KMplot_CD3D.pdf
FCGR3A	0.000116974475474309	1.51378732223595	1.22589658899304	1.86928659198293	0.0135882360996833	KMplot_FCGR3A.pdf
ITGAM	0.0501205448221933	1.34236172513841	0.999845167648752	1.80221404215417	0.0355144205888772	KMplot_ITGAM.pdf
MMP7	0.379428626141199	0.95575063169324	0.864002759043541	1.05724114931443	0.149995771082737	KMplot_MMP7.pdf
OASL	0.000197575875157405	1.49187353477527	1.2085065727602	1.84168352405353	0.00366589015642512	KMplot_OASL.pdf
HCST	0.0641366582581524	1.23309001630455	0.987768690476861	1.53933912156692	0.00101716811729183	KMplot_HCST.pdf
LCP2	0.192057045634232	1.19142084147206	0.915759786530221	1.55006109939853	0.0540168871330867	KMplot_LCP2.pdf
APOC1	0.00034935953963123	1.33148886329011	1.13810648832857	1.55772997627772	0.00761400328859561	KMplot_APOC1.pdf
CYBA	0.0187066931360249	1.32139927488261	1.04747879000279	1.66695121688871	0.00831195655993342	KMplot_CYBA.pdf
CD180	0.0900452829065063	1.31898029277326	0.957673053194201	1.81660015066901	0.157199465778167	KMplot_CD180.pdf
HLA-DRB1	0.0143713206292611	1.3120651616519	1.05562524130479	1.63080127403242	0.0059553157681075	KMplot_HLA_DRB1.pdf
FAM78A	0.000528501281967007	1.72894192333451	1.26857145925792	2.35638296325242	0.000748807636037228	KMplot_FAM78A.pdf
S100A4	0.33224834181083	1.10431659274957	0.903614341962346	1.34959692469426	0.0580928293723795	KMplot_S100A4.pdf
IL21R	0.0251686652708704	1.45389633587417	1.04771539937578	2.01754651762085	0.0394281994644609	KMplot_IL21R.pdf
NNMT	0.230514348869585	1.11261646491124	0.934519415477074	1.32465455237185	0.269336760407207	KMplot_NNMT.pdf
GAB3	0.00438748246373708	1.70081961243245	1.18023940321257	2.45101743439575	0.00369818335305275	KMplot_GAB3.pdf
HLA-DMA	0.00581187729407434	1.40156654742454	1.10263327090284	1.7815431827584	0.000691342922624391	KMplot_HLA_DMA.pdf
CLEC12A	0.171065730543158	1.36210998238849	0.875052338856878	2.1202658649494	0.0178780078120332	KMplot_CLEC12A.pdf
CXorf21	0.0281067978590143	1.43312157776961	1.03940506133837	1.97597407696311	0.0172001408438526	KMplot_CXorf21.pdf
CHI3L1	0.331795156421574	0.915686717130045	0.766467259160471	1.09395692236979	0.304589879462723	KMplot_CHI3L1.pdf
PLD4	0.000645984197826207	1.72998081299823	1.2626527848422	2.37027443274204	0.0139329410156978	KMplot_PLD4.pdf
TNFRSF1B	0.018951947792484	1.35966129740089	1.05191023676069	1.75744923762961	0.00444087475850005	KMplot_TNFRSF1B.pdf
KYNU	0.0530453596681248	2.08480632236059	0.990395624169585	4.38856684711125	0.0114047417687501	KMplot_KYNU.pdf
CCL19	0.15206245880037	1.10436547254519	0.96408750046461	1.26505436110541	0.314113976950018	KMplot_CCL19.pdf
CTLA4	0.0694568735275435	1.23458402643711	0.983363320675455	1.54998431026156	0.106756311995883	KMplot_CTLA4.pdf
CHI3L2	0.0437779333232259	0.837177997728509	0.704350435279517	0.995054400161733	0.0393713150185994	KMplot_CHI3L2.pdf
CCL21	0.340282107207226	1.07036693766345	0.930751488531593	1.23092511305088	0.923333818425077	KMplot_CCL21.pdf
EVI2B	0.164052040334462	1.15807571743177	0.941816813914943	1.42399174392552	0.0157731118815187	KMplot_EVI2B.pdf
CFD	0.862487184139343	1.01447784201997	0.862192345871297	1.19366090046816	0.580785359346624	KMplot_CFD.pdf
ADAM12	3.36027436982849e-05	2.02056732425794	1.44917088759626	2.81726078463448	0.245490274279612	KMplot_ADAM12.pdf
CD163	0.0160832460594063	1.27988308286727	1.046898996393	1.56471704668146	0.00821489584413303	KMplot_CD163.pdf
CSTA	0.0469359122513567	1.17344930427346	1.0021689835502	1.37400307962225	0.770204428469658	KMplot_CSTA.pdf
FAIM3	0.16286612521906	1.16580922982577	0.939830875461534	1.44612312260919	0.128247273801094	KMplot_FAIM3.pdf
LILRB2	0.00277923959983979	1.58654058152963	1.17247858314776	2.14682899373961	0.00753370697867681	KMplot_LILRB2.pdf
CD48	0.133698502802807	1.17449642954821	0.951832948606694	1.44924785913403	0.0499272645449377	KMplot_CD48.pdf
GZMA	0.106674867463674	1.17318932138319	0.966262983277133	1.42442917469476	0.32057344005908	KMplot_GZMA.pdf
CXCL8	0.0856216017707335	0.867699641990841	0.738070816200626	1.02009543282955	0.0899758489839215	KMplot_CXCL8.pdf
CD28	0.610064098177662	0.930872133553217	0.706851382026312	1.22589125671917	0.171687436037086	KMplot_CD28.pdf
PTPRC	0.303866811538566	1.09705504077093	0.919481292524324	1.30892251127455	0.0852407948667907	KMplot_PTPRC.pdf
CD300LF	0.000557932601992155	1.67860316732357	1.25083852353755	2.25265575078374	0.000490099768638418	KMplot_CD300LF.pdf
CD7	0.121828442850433	1.19264814795759	0.954079258445179	1.49087153109766	0.0588502429169526	KMplot_CD7.pdf
PLEK	0.0848511957717224	1.2032308212439	0.974901120407028	1.48503717852619	0.0406527478353057	KMplot_PLEK.pdf
HAVCR2	0.00091422156450568	1.62407483524021	1.21930526583363	2.16321469640926	0.00121382048670766	KMplot_HAVCR2.pdf
ETV7	0.235423888930323	1.16943050580557	0.903001765749892	1.51446847589826	0.50516024796381	KMplot_ETV7.pdf
HLA-DQB1	0.0854830316103091	1.18300896937138	0.976795598944831	1.43275647753218	0.101646783154618	KMplot_HLA_DQB1.pdf
CPVL	0.607749853992641	1.06406213123829	0.839450189105691	1.34877355896673	0.254229031920485	KMplot_CPVL.pdf
SAMD9L	0.214122007643376	1.15718196705867	0.919124538313758	1.45689735075778	0.0901979561366622	KMplot_SAMD9L.pdf
SLAMF1	0.140924975576617	1.27648177770818	0.9223388452819	1.76660208681011	0.1398239762872	KMplot_SLAMF1.pdf
MILR1	0.00433529175725345	1.60271370206924	1.15906358331455	2.21617799728887	0.0174900415335864	KMplot_MILR1.pdf
IL4I1	0.0103118023370329	1.37807367277033	1.07859860151299	1.76069859994142	0.147174681766494	KMplot_IL4I1.pdf
CARD16	0.00804959116108537	1.44053380170696	1.09970779521551	1.88699001942934	0.0106483047720679	KMplot_CARD16.pdf
GPNMB	0.0407798342860053	1.22931569826978	1.00869626289678	1.49818844542221	0.0739624007707183	KMplot_GPNMB.pdf
KMO	0.392880715540289	1.37168252139536	0.664355257694261	2.83208858168984	0.797386847366327	KMplot_KMO.pdf
NCF4	5.18271269173014e-05	1.66265991284069	1.29979338635135	2.12682878278636	7.75150411734688e-05	KMplot_NCF4.pdf
BATF	0.0746577939720341	1.19092449076814	0.982760956950567	1.44318018810214	0.0485608421673375	KMplot_BATF.pdf
GBP4	0.29985690340455	1.11396030311371	0.908368839592408	1.36608336044418	0.35350303404481	KMplot_GBP4.pdf
CTSW	0.0640523149309353	1.22360490912132	0.988283714917483	1.5149586611885	0.188686153662933	KMplot_CTSW.pdf
GBP1	0.956125065858416	0.994286128262129	0.810689906740406	1.21946122263868	0.743021367539779	KMplot_GBP1.pdf
IGF2	0.555626055843235	0.945250816890057	0.783836647895554	1.13990473554686	0.822239181623343	KMplot_IGF2.pdf
ARHGAP25	0.0270712272730686	1.39824051107195	1.03872237316945	1.8821935266853	0.00849281312982386	KMplot_ARHGAP25.pdf
TMEM71	0.533472850790507	1.15708360785268	0.731016064887908	1.83148160467126	0.344719283135571	KMplot_TMEM71.pdf
PPP1R16B	0.105324051302687	1.21346933448601	0.960150658888463	1.53362163750698	0.00953228593250052	KMplot_PPP1R16B.pdf
TG	0.0350914805120976	0.741702170170748	0.561736085078517	0.979324853519253	0.0901349048522249	KMplot_TG.pdf
PIK3CG	0.952142647018435	1.00957602593036	0.739554136049131	1.37818680533433	0.640366582626724	KMplot_PIK3CG.pdf
NCOA7	0.652234919476872	0.956754121362354	0.789403577423247	1.15958234155945	0.38526125750187	KMplot_NCOA7.pdf
MNDA	0.0291328096446826	1.30457932364156	1.02738935207153	1.6565552370593	0.00213776262485631	KMplot_MNDA.pdf
CD68	0.000667823982393234	1.80898984694415	1.28570622583416	2.54525038503556	0.00219104506108666	KMplot_CD68.pdf
NKG7	0.181580520836531	1.14882297664332	0.937244987636793	1.40816355283093	0.0527902907566468	KMplot_NKG7.pdf
HLA-DPA1	0.0277928998518744	1.29823292761625	1.02890825522084	1.63805541047518	0.182140546993241	KMplot_HLA_DPA1.pdf
FCGR1A	0.000449365216441034	1.88435095933058	1.32275789539516	2.6843752362327	0.154010201014383	KMplot_FCGR1A.pdf
KLHL6	0.0379752694572969	1.38468671510602	1.01822607661108	1.88303692375722	0.027687882381338	KMplot_KLHL6.pdf
DAPP1	0.84595661614083	1.02592948137417	0.792428773649536	1.32823458177224	0.557688295768903	KMplot_DAPP1.pdf
MAP4K1	0.00474034969468146	1.39138012219555	1.10635590540529	1.74983351648646	0.00259665600953724	KMplot_MAP4K1.pdf
CD2	0.195214037610088	1.13163697241428	0.938515563350167	1.36449760381561	0.281163666239363	KMplot_CD2.pdf
ST8SIA4	0.0299588659042614	1.43855685101403	1.03592313177846	1.99768279143126	0.0155771868383601	KMplot_ST8SIA4.pdf
CD247	0.081906507723777	1.25602451616244	0.971555723030314	1.62378497476244	0.0353600836018401	KMplot_CD247.pdf
MEI1	0.0401689433915828	1.48479541634579	1.01788838382296	2.16587345276642	0.00694808369147406	KMplot_MEI1.pdf
CPNE5	0.0468785028260857	1.34716289678307	1.0041218121336	1.80739811498836	0.0462895109701917	KMplot_CPNE5.pdf
MS4A4A	0.000826577284152354	1.54065753256734	1.19586012204641	1.98486895657548	0.00675554183248898	KMplot_MS4A4A.pdf
S100P	0.632536848661121	0.974468929671011	0.876452268169868	1.08344713041478	0.423971700085101	KMplot_S100P.pdf
PDCD1	0.114540651500458	1.22931169488248	0.951271445770552	1.58861831698387	0.25758060098979	KMplot_PDCD1.pdf
GPR132	0.00929357437297039	1.47657316669839	1.10082221517658	1.98058168390431	0.0336626234739563	KMplot_GPR132.pdf
LGALS9	0.00589497889943839	1.44492016982114	1.11190691306401	1.87767003930459	0.025569722858093	KMplot_LGALS9.pdf
TAGAP	0.365368538150007	1.11755920324876	0.87852040770206	1.42163865724286	0.133495618851666	KMplot_TAGAP.pdf
FCHO1	0.000539067348193128	1.77101930949557	1.28125715619042	2.44799365954918	0.00190340141241197	KMplot_FCHO1.pdf
LST1	0.00196077139728272	1.48222947124853	1.15536449563076	1.90156804518929	0.0094168406710878	KMplot_LST1.pdf
GNLY	0.00451542378969614	1.38719991509535	1.10671284669806	1.73877407331259	0.0115380535375528	KMplot_GNLY.pdf
IL18	0.0181417699482269	1.35870800666787	1.05364104498128	1.75210282114265	0.180199725876447	KMplot_IL18.pdf
TLR7	0.0999871639996876	1.27443390556801	0.954616070624161	1.70139790188048	0.0620920215991971	KMplot_TLR7.pdf
CXCR3	0.0327960527929753	1.28377696657504	1.02064429207226	1.6147479711687	0.0231755658535806	KMplot_CXCR3.pdf
CTSS	0.204935661738286	1.14019894949296	0.930846656640971	1.39663567049399	0.210756720601539	KMplot_CTSS.pdf
TESPA1	0.0995801724647172	1.31517015897214	0.949252437149628	1.82214180270591	0.0436419982126238	KMplot_TESPA1.pdf
PIGR	0.223510434704505	0.948662963451425	0.871482102511073	1.03267917451352	0.293724867214601	KMplot_PIGR.pdf
BIRC3	0.53394979103826	0.937003544780163	0.763298184390042	1.15023939645839	0.416895506503311	KMplot_BIRC3.pdf
PI16	0.295372761738568	0.935197921252158	0.824906414247865	1.06023560589209	0.189032209281366	KMplot_PI16.pdf
CIITA	0.00478396172153874	1.44054036433513	1.11787892062106	1.85633390432472	0.00966445545866128	KMplot_CIITA.pdf
TMC8	0.00135359880630716	1.4296438414027	1.14889968129065	1.7789904084268	0.00871448401843032	KMplot_TMC8.pdf
ISG15	0.000594417953112722	1.23697646373271	1.09559035761386	1.39660846884523	0.00493249925677052	KMplot_ISG15.pdf
THEMIS2	0.000416042131943319	1.56613528618633	1.22080048374786	2.00915691572133	0.00755791354528672	KMplot_THEMIS2.pdf
VAV1	0.00461018600923716	1.47115972860123	1.12634239992127	1.92153908723434	0.0237905673447452	KMplot_VAV1.pdf
CYBB	0.120781232353365	1.16045680882702	0.961579624786325	1.40046645170152	0.0566820577712235	KMplot_CYBB.pdf
HAPLN3	0.00143872599168865	1.44948768838545	1.15361905749931	1.8212377345216	0.00304893181108533	KMplot_HAPLN3.pdf
CSF2RA	0.00104257329866418	1.60278654071528	1.20894522163754	2.12493059993108	0.00267708444853118	KMplot_CSF2RA.pdf
CD209	0.0665679931428519	1.35303962700639	0.979547690874255	1.86894037861053	0.176317869061582	KMplot_CD209.pdf
CD8A	0.333789182280183	1.11422214484883	0.894785064657274	1.38747397236347	0.603935747673087	KMplot_CD8A.pdf
STAT4	0.02103410143202	1.4338587522281	1.05575773630434	1.94736997953522	0.00791084804937319	KMplot_STAT4.pdf
SIGLEC9	0.000567923814703208	2.05753479428917	1.36505932977658	3.10129335580123	0.00195613821239559	KMplot_SIGLEC9.pdf
OSCAR	5.74023925902622e-05	1.9500018994307	1.40845013256314	2.6997813553139	0.00183658074066017	KMplot_OSCAR.pdf
SIGLEC1	1.692584282146e-05	1.84519482145474	1.39583875288493	2.4392100606796	0.00590946125587612	KMplot_SIGLEC1.pdf
SCIMP	0.0428287264518065	1.39370895139097	1.01077907955453	1.92171037220454	0.0536368046431989	KMplot_SCIMP.pdf
IFI27	0.0111682967588812	1.29649831124897	1.06087230369657	1.5844582474388	0.0172321012528939	KMplot_IFI27.pdf
SELPLG	0.00771009621718007	1.36703447707374	1.08618188100541	1.72050675323222	0.00952569111162193	KMplot_SELPLG.pdf
CSF1R	0.0191945530667885	1.32492546169055	1.04693708137035	1.6767268160358	0.0214019420090401	KMplot_CSF1R.pdf
FGL2	0.185817334510428	1.15542118486779	0.932818637393399	1.43114434138207	0.040733354106677	KMplot_FGL2.pdf
SRGN	0.594383920875221	1.06599586396672	0.842548825368751	1.34870187670941	0.474969081548153	KMplot_SRGN.pdf
CXCR6	0.766858563765514	1.04280815039226	0.790426825026275	1.3757742071676	0.507640195581901	KMplot_CXCR6.pdf
PLAC9	0.794858522926215	0.975312659245688	0.807809438466222	1.17754848852843	0.88960358111326	KMplot_PLAC9.pdf
IDO1	0.440794083994151	1.07470779163392	0.894811811662793	1.29077066523337	0.113773407380137	KMplot_IDO1.pdf
ITGAX	1.28264512729853e-05	1.72346546617238	1.3496028447688	2.20089430353685	0.00023748931427011	KMplot_ITGAX.pdf
PEG10	0.0146905103089225	1.2741056807906	1.04880546182009	1.547803996945	0.828755484896747	KMplot_PEG10.pdf
ZBP1	0.00999217516456929	1.56380719211912	1.11286776511899	2.19746946652015	0.00367579815556325	KMplot_ZBP1.pdf
C1orf162	8.31581667799784e-05	1.81728760402506	1.3496225122231	2.447005889301	0.000117218713208534	KMplot_C1orf162.pdf
CFP	0.00621916310873063	1.69641578525961	1.16172703691424	2.47719681563238	0.00767967803386619	KMplot_CFP.pdf
INPP5D	0.182742988832323	1.19370853440199	0.919977110388393	1.54888643316632	0.0221610251675206	KMplot_INPP5D.pdf
HAS3	0.24441852574527	0.848369589385257	0.64318631342887	1.11900851303377	0.00612028042274248	KMplot_HAS3.pdf
GMFG	0.000898920720004281	1.44768879707085	1.16367477497952	1.80102112568464	0.00140224719198388	KMplot_GMFG.pdf
LUM	0.336043586055669	1.08944880718866	0.914962203370613	1.29721063789565	0.0765340055163965	KMplot_LUM.pdf
PIK3CD	0.0336487884653185	1.33273784550796	1.02246358275906	1.73716716643956	0.0041348297981414	KMplot_PIK3CD.pdf
SLC17A9	1.06709456112632e-05	2.23699597056539	1.56321302671107	3.20119579789729	0.000336750358464683	KMplot_SLC17A9.pdf
MYO1F	0.00203809871021376	1.58294199099721	1.18229354745123	2.11935974129603	0.00256986535407272	KMplot_MYO1F.pdf
ALB	4.25779435195188e-05	1.24278751777755	1.11993937068853	1.37911109723208	0.000452079671128852	KMplot_ALB.pdf
CD72	0.000445087257624383	1.65738336239894	1.25014717889136	2.19727697373427	0.0128107059456603	KMplot_CD72.pdf
CEACAM21	0.0382088076871837	1.4656331744586	1.02099418807991	2.10391070502889	0.0835031402869262	KMplot_CEACAM21.pdf
LRMP	0.393904956740398	1.14234328583681	0.841252884959964	1.55119608625001	0.0574539809708706	KMplot_LRMP.pdf
P2RY6	0.000824424518291706	1.78797861353274	1.27194911459175	2.51336117599054	0.140139743317171	KMplot_P2RY6.pdf
IL2RB	0.31325505858932	1.11415198707744	0.903031433883551	1.3746306094464	0.384178605197253	KMplot_IL2RB.pdf
HCK	0.0151075571544766	1.36707682188166	1.0623241106703	1.75925503163702	0.00368108655363256	KMplot_HCK.pdf
HGF	0.860479622119515	0.978309497502214	0.766083102531406	1.24932852550915	0.654439721695135	KMplot_HGF.pdf
CH25H	0.322863235512474	1.09902366851896	0.911396113474469	1.32527778658199	0.314921409317176	KMplot_CH25H.pdf
COMP	0.000362322671554389	1.23772372013395	1.10082151496087	1.39165158616716	0.0339590278282653	KMplot_COMP.pdf
HLA-DQB2	0.013788694298886	1.24468379522479	1.04569740748706	1.48153542220037	0.0128184272992099	KMplot_HLA_DQB2.pdf
PCDH17	0.401865556209944	1.08312895559153	0.8986624532673	1.30546049873951	0.428619268372342	KMplot_PCDH17.pdf
SPN	0.153796432079846	1.21537946712363	0.929608473247369	1.58899933855555	0.105603794471051	KMplot_SPN.pdf
VNN1	0.362419627683728	1.11688471851774	0.88042914911247	1.41684481450432	0.0997006155470588	KMplot_VNN1.pdf
CD14	0.00548743487699601	1.43766717377845	1.11271221739226	1.85752153185129	0.00203020577043876	KMplot_CD14.pdf
FCER1A	0.500041265484337	1.07100289185571	0.87743561642356	1.30727220652233	0.862981337276071	KMplot_FCER1A.pdf
NLRP3	0.134878316984437	1.26947719739675	0.928504296006064	1.73566494160817	0.00836524642523021	KMplot_NLRP3.pdf
PTPN7	0.0155997095408273	1.37233828854343	1.0618074983037	1.77368532545777	0.0533225187468189	KMplot_PTPN7.pdf
CD79A	0.315791968345034	1.07588281504462	0.932613771201638	1.24116099016736	0.560806848103256	KMplot_CD79A.pdf
EML6	0.420327408647052	0.900497319985596	0.697873032212024	1.16195265595946	0.174974828080853	KMplot_EML6.pdf
CD3E	0.350950105702939	1.09744049256579	0.902670529445846	1.33423613094183	0.0987545468441261	KMplot_CD3E.pdf
AIF1	0.000416098112208358	1.55209352812845	1.21591760688408	1.98121509748636	0.000510683220287133	KMplot_AIF1.pdf
C1R	0.299609933665235	1.12268194255889	0.902182924737745	1.39707226726132	0.870907196736902	KMplot_C1R.pdf
SPNS3	0.0751552738962174	1.53869433208081	0.957242934721072	2.47333269507754	0.221144762040805	KMplot_SPNS3.pdf
KLRD1	0.769908918318729	1.13451700930254	0.487000771531435	2.64297085269341	0.772107017658948	KMplot_KLRD1.pdf
TACR1	0.946471515487743	1.01072874163278	0.740179080795167	1.38016949636717	0.685524907529381	KMplot_TACR1.pdf
TBC1D10C	0.000145671939194343	1.54641716769263	1.23490322924023	1.93651291851088	0.00336455367635334	KMplot_TBC1D10C.pdf
GPSM3	0.00979835281608872	1.36864231703119	1.07862037072835	1.73664603673638	0.00318313908745104	KMplot_GPSM3.pdf
ARHGAP9	0.000209615952267844	1.54680378113128	1.22823303858091	1.94800323893453	0.00106092495269766	KMplot_ARHGAP9.pdf
DPEP2	0.00130847728927092	1.79192840155723	1.25558446135207	2.55738064235815	0.00182070312786581	KMplot_DPEP2.pdf
IGSF6	0.00555407310827248	1.44730090935157	1.11448889251903	1.87949824917085	0.00581530235008232	KMplot_IGSF6.pdf
ITGB2	0.00877176018457125	1.35280562246176	1.07917520812606	1.69581643312767	0.00828098917241965	KMplot_ITGB2.pdf
CRTAM	0.093379982502458	1.35588019159699	0.950094031223762	1.93497804801187	0.00515874455259591	KMplot_CRTAM.pdf
FGD3	0.00612761345100861	1.46120039674578	1.11410953200329	1.91642431746443	0.000831237653087464	KMplot_FGD3.pdf
CD22	0.0493359960199272	1.27833998136384	1.00071388595228	1.63298734123014	0.0421816196302452	KMplot_CD22.pdf
PARVG	2.53037717089247e-05	1.84809612663365	1.38871187343802	2.45944415008327	4.87208036319368e-05	KMplot_PARVG.pdf
BTK	0.00481442114850555	1.5446986209783	1.1417094591935	2.08993085801162	0.00847332675521083	KMplot_BTK.pdf
SERPINB9	0.46949386214546	1.0953690199329	0.855779409406009	1.40203570761483	0.407998447414699	KMplot_SERPINB9.pdf
CCR1	0.0648258659154578	1.27125730294037	0.985354436398816	1.64011554683367	0.0556222796412168	KMplot_CCR1.pdf
PROM1	0.116732549306777	0.842597648357435	0.680275779413279	1.04365144034646	0.0736059251543461	KMplot_PROM1.pdf
LAMP3	0.538726519498859	1.05728433549337	0.885241016807737	1.26276363708352	0.59092324803478	KMplot_LAMP3.pdf
BATF2	0.161245150069027	1.21519518681658	0.925165781216221	1.59614565523697	0.249020090139007	KMplot_BATF2.pdf
PRF1	0.361056028031877	1.12488594393748	0.873846188433052	1.44804475160227	0.174668193595815	KMplot_PRF1.pdf
PIK3R6	0.00153290504831001	1.94225090939303	1.2881289301294	2.92854116292466	0.00393639633536134	KMplot_PIK3R6.pdf
C1QA	0.000908443056234433	1.4394933864468	1.16074977406492	1.78517476886295	0.00130960972120047	KMplot_C1QA.pdf
GZMK	0.289527647705468	1.11278291702771	0.913120915359714	1.35610278945465	0.128580001755552	KMplot_GZMK.pdf
TLR1	0.94868372140047	1.00936806276721	0.759849236234835	1.34082372864235	0.288170531470341	KMplot_TLR1.pdf
CLEC2B	0.007304734560196	1.4918872477593	1.11378637195161	1.99834332334921	0.00619625704032233	KMplot_CLEC2B.pdf
MMP19	0.0541355999687364	1.27212649770383	0.995732891816629	1.62524090492556	0.188596302658746	KMplot_MMP19.pdf
CLEC4A	0.000262501082270182	1.84599142881487	1.32819125221371	2.56565788215992	0.00207399785808066	KMplot_CLEC4A.pdf
SLAMF7	0.0766859446475609	1.21129341148453	0.979666377152665	1.49768509252122	0.0691125305673624	KMplot_SLAMF7.pdf
ALOX5AP	0.0282955301335825	1.31429182446275	1.02948629955616	1.67788828330629	0.0714318333105092	KMplot_ALOX5AP.pdf
PTAFR	0.0305776896106744	1.36370232631093	1.02948268403965	1.80642575500982	0.00420622772984736	KMplot_PTAFR.pdf
S100A8	0.3546621821876	0.912961535854912	0.752850789233085	1.1071234537718	0.092728871164083	KMplot_S100A8.pdf
CCR2	0.617525401621858	1.07046415945683	0.819413411500897	1.39843148842624	0.150050279744026	KMplot_CCR2.pdf
CXCL1	0.198479902358154	0.9182096396859	0.80622768358319	1.04574546319844	0.0180418774593348	KMplot_CXCL1.pdf
HLA-DRA	0.0409715471252822	1.22980806386109	1.00852309994677	1.49964623915663	0.00784578721027488	KMplot_HLA_DRA.pdf
TNFRSF13C	0.0659502397175154	1.28651600299198	0.983530610570674	1.68283875271977	0.05850676862843	KMplot_TNFRSF13C.pdf
IGJ	0.979249495011133	1.00136016535447	0.903873366468367	1.10936135299195	0.375836860607495	KMplot_IGJ.pdf
SKAP1	0.0465728130901561	1.2996446915322	1.00398512398039	1.68237186376959	0.00996469173914959	KMplot_SKAP1.pdf
FUT2	0.987886636562749	1.00191032547943	0.783120910186995	1.28182543365188	0.16793484683786	KMplot_FUT2.pdf
MRC1	0.255504373662708	1.13940989992689	0.909875196794526	1.426849445534	0.0879655164313812	KMplot_MRC1.pdf
RASGRP1	0.347751878207713	1.17229863527943	0.841257930363271	1.63360610423555	0.447454292886514	KMplot_RASGRP1.pdf
RNASE6	0.00420853579354336	1.46390289673352	1.12763697036018	1.90044468866633	0.00365684879366331	KMplot_RNASE6.pdf
BST2	0.00307595885402537	1.30675878958281	1.0946058126646	1.5600305739242	0.0325375435205607	KMplot_BST2.pdf
SLC7A7	0.00189207222890282	1.62417374833017	1.1960429665111	2.20555652148504	0.00975825667575288	KMplot_SLC7A7.pdf
CLEC7A	0.000609889201680448	1.638772530298	1.23548618155285	2.1736992660524	0.00261601616127553	KMplot_CLEC7A.pdf
GPR183	0.365315294798607	1.09020342963289	0.904279433369554	1.31435425171015	0.314191081085805	KMplot_GPR183.pdf
FNDC1	0.000163415511225664	1.54435178899127	1.23200747107773	1.93588310473001	0.0576587274972729	KMplot_FNDC1.pdf
TNFRSF8	0.00353884128450399	2.13700610071648	1.282845340433	3.55989528165418	0.00739325733938991	KMplot_TNFRSF8.pdf
HLA-DQA1	0.00731758140049943	1.32020382527793	1.07765456882714	1.61734399008337	0.0060134273366071	KMplot_HLA_DQA1.pdf
CD300C	0.00133940710853607	1.91810875834073	1.28829784574513	2.85581569586143	0.0163935650906003	KMplot_CD300C.pdf
CD3G	0.356039315192019	1.13845532067978	0.864415644652565	1.49937188805165	0.0802284037377135	KMplot_CD3G.pdf
CCL2	0.464361573995886	1.05282496047217	0.917213874251032	1.20848629584714	0.198746339867177	KMplot_CCL2.pdf
C16orf89	0.962169028740658	0.994839433721971	0.803346411780438	1.2319784894474	0.761625082253478	KMplot_C16orf89.pdf
SAMSN1	0.0392650814604488	1.29848064354367	1.01293541628723	1.66452071331216	0.0069932594541355	KMplot_SAMSN1.pdf
RASAL3	0.000264147395255059	1.5607807359285	1.22876511926341	1.98250785887038	0.000174455683056751	KMplot_RASAL3.pdf
CD27	0.127454262862977	1.16472520032859	0.957343787490265	1.41702992175553	0.0689433348897335	KMplot_CD27.pdf
CD300A	0.000419893010181728	1.72071620022977	1.27272447008159	2.32639845570296	0.0265458071723227	KMplot_CD300A.pdf
TNFAIP8L2	0.0050093447184109	1.4305481010216	1.11404368003428	1.8369727381547	0.00232554714054786	KMplot_TNFAIP8L2.pdf
CXCL10	0.229177583877317	1.09262362272113	0.945727555604162	1.26233646662182	0.144788288932308	KMplot_CXCL10.pdf
IFI44L	0.00421103484373353	1.32019890153745	1.09149054907417	1.59683026215764	0.00786222243690499	KMplot_IFI44L.pdf
TYROBP	9.88433026389384e-05	1.6522890842399	1.28321797825009	2.1275101067562	0.00163193265345617	KMplot_TYROBP.pdf
PLAC8	0.120523318655446	1.27387540191569	0.938459718007317	1.72917228994288	0.139433982889464	KMplot_PLAC8.pdf
CYTIP	0.320851690454232	1.11674154462237	0.898001162467409	1.38876399008093	0.0539814307402028	KMplot_CYTIP.pdf
NCF1	0.000154799459017332	1.88982555912302	1.35899341639456	2.62800437502468	0.000608185182977752	KMplot_NCF1.pdf
LAPTM5	0.00490712865939913	1.39448137309055	1.10610222404452	1.75804573720686	0.00645723994350314	KMplot_LAPTM5.pdf
CCDC109B	0.00950447316687117	1.51466038819338	1.10672439114135	2.0729606304205	0.0467907236735054	KMplot_CCDC109B.pdf
APOBEC3G	0.540131002203306	1.08439553345515	0.836777904503311	1.40528767149447	0.564991381346732	KMplot_APOBEC3G.pdf
IL7R	0.620097211382216	1.04328143778721	0.882358610920128	1.23355305310199	0.174013138089198	KMplot_IL7R.pdf
LCK	0.231774100022855	1.16653982207847	0.906251259941939	1.50158705057364	0.25755903265985	KMplot_LCK.pdf
AMICA1	0.0362644101672384	1.3145767787831	1.01765552853321	1.69813071207558	0.00576203551846206	KMplot_AMICA1.pdf
NNAT	0.551387979193723	0.936731695433914	0.755476734563701	1.16147358229006	0.969251559540557	KMplot_NNAT.pdf
LRRC25	0.0161768451920104	1.47908701384041	1.07510525802452	2.03486903089951	0.0134649545669585	KMplot_LRRC25.pdf
CASP1	0.0700619455572925	1.27440244863018	0.980325004643604	1.65669710900116	0.377268853130635	KMplot_CASP1.pdf
ITGAL	0.15582076707865	1.17376239920209	0.940788909333379	1.46442858340759	0.20796690347436	KMplot_ITGAL.pdf
CD4	0.0287286046364736	1.2735489336963	1.02543951712042	1.58168947016356	0.0183229371517765	KMplot_CD4.pdf
CCR7	0.162117628589088	1.14147405892548	0.948198120375418	1.37414639324947	0.0803151600280802	KMplot_CCR7.pdf
IL16	0.0323908717586335	1.36837143026457	1.02667424537637	1.82379209335077	0.00382898743045099	KMplot_IL16.pdf
CXCL6	0.123275046686306	0.851537574862479	0.694131041104549	1.0446388339712	0.195999196784324	KMplot_CXCL6.pdf
TMEM176B	0.694850733426108	1.04068652047289	0.852675660568257	1.27015286582967	0.83513926666674	KMplot_TMEM176B.pdf
FPR1	0.0669296618640384	1.24703128561726	0.984716484801506	1.57922310767621	0.526494527078901	KMplot_FPR1.pdf
SERHL2	0.144290056772032	1.12638490327996	0.960064280360361	1.32151875274516	0.939506497809987	KMplot_SERHL2.pdf
NCKAP1L	0.150600646473869	1.21420470012155	0.931873341131508	1.58207450382382	0.0137462949319682	KMplot_NCKAP1L.pdf
CCL3	0.131672553762757	1.15460854898767	0.957773479127295	1.39189581926003	0.0449227980427672	KMplot_CCL3.pdf
HCLS1	0.0029734363581295	1.44597614029667	1.13366375976326	1.84432727984875	0.0177305712413207	KMplot_HCLS1.pdf
LY9	0.125019690040321	1.40677676764982	0.909589739721589	2.17572910904318	0.207373056925398	KMplot_LY9.pdf
COL10A1	0.00096274130027729	1.24386478256476	1.09271033983731	1.41592839465145	0.00787988472845011	KMplot_COL10A1.pdf
SIGLEC10	0.006227028408802	1.43079869747064	1.10690678118741	1.84946460485826	0.00544584878858477	KMplot_SIGLEC10.pdf
APOE	5.29472829006515e-05	1.44223053315803	1.20759986304605	1.72244877995154	0.00236075599840762	KMplot_APOE.pdf
SEMA7A	0.0660623827898999	1.39179032270957	0.978301905504373	1.98004347276553	0.178335074048736	KMplot_SEMA7A.pdf
FCER1G	0.000931918346730855	1.54660219129355	1.19468019539596	2.00219133734047	0.0223395428993559	KMplot_FCER1G.pdf
TNFRSF4	0.00750289055261558	1.38587749195269	1.09101666125253	1.76042813177215	9.51723492573947e-05	KMplot_TNFRSF4.pdf
JAK3	0.0263231271247497	1.31347861785719	1.03261326188895	1.67073786793334	0.0484970086083255	KMplot_JAK3.pdf
HLA-DOB	0.0111352551343257	1.33342257853113	1.06777047961495	1.66516663166956	0.0105942932021009	KMplot_HLA_DOB.pdf
CORO1A	0.0114470689801781	1.28866276396973	1.05870084330881	1.56857504151219	0.0152235088880706	KMplot_CORO1A.pdf
S100A9	0.522910382140559	0.953426333483709	0.823649707860505	1.10365093886993	0.930011640765365	KMplot_S100A9.pdf
C1S	0.643823474113633	1.04887202850621	0.856798777856254	1.28400338634389	0.505769750712527	KMplot_C1S.pdf
IL12RB1	0.00925272853879847	1.54074909760167	1.11263677717676	2.13358737591256	0.0366856803542629	KMplot_IL12RB1.pdf
ACKR1	0.491175772291241	1.06566344591605	0.889173923571408	1.27718385555026	0.462889208505905	KMplot_ACKR1.pdf
LSP1	0.00577413383251435	1.37143280222713	1.09590902098261	1.71622634271061	0.00190713762522314	KMplot_LSP1.pdf
SLAMF8	0.0248134446717637	1.30515419439118	1.03431601722348	1.64691201022834	0.0108152599532002	KMplot_SLAMF8.pdf
BCL2A1	0.0902851504536748	1.23173033431588	0.967792521216766	1.56764965962585	0.153669888208129	KMplot_BCL2A1.pdf
EVI2A	0.033115648287679	1.30226854946059	1.02138634379205	1.66039362599845	0.00930735846312638	KMplot_EVI2A.pdf
HLA-DPB1	0.00609688389980294	1.40711368308	1.10236325061181	1.79611295642527	0.00587004746191305	KMplot_HLA_DPB1.pdf
CD53	0.0370942742047058	1.25499959421644	1.0136857793398	1.55375957084968	0.0113936738496883	KMplot_CD53.pdf
MFNG	0.000625623589551052	1.71111593341569	1.25776518341607	2.32787310079363	7.14456123622008e-05	KMplot_MFNG.pdf
CD84	0.118547106275474	1.22931336214753	0.948585946768733	1.59312010419536	0.0246642894224095	KMplot_CD84.pdf
CCL5	0.479775970075307	1.06826944252055	0.889473875874333	1.28300519304334	0.439788663772793	KMplot_CCL5.pdf
APBB1IP	0.011091643625096	1.39271805754044	1.07855891857817	1.79838445020344	0.00653606677932351	KMplot_APBB1IP.pdf
MPEG1	0.0876155334618464	1.18560711145376	0.975209296607694	1.44139748013005	0.0842009014141344	KMplot_MPEG1.pdf
C1QC	0.000438102479857714	1.52059883782476	1.2037938583183	1.92077805482758	0.0046896912045579	KMplot_C1QC.pdf
EPSTI1	0.0310129828778322	1.30256716350052	1.02442963548748	1.65622035584944	0.00331846076188924	KMplot_EPSTI1.pdf
CCR5	0.289535868160557	1.13797812011686	0.895894343989385	1.44547647895414	0.467498367803419	KMplot_CCR5.pdf
ARHGAP4	3.67486707498208e-07	1.94984551695712	1.50738440212219	2.52218182345873	5.67077113160384e-06	KMplot_ARHGAP4.pdf
FOLR2	0.00387432445526156	1.41159993055284	1.11716233616197	1.78363904639179	0.0672079755733889	KMplot_FOLR2.pdf
NCF2	0.031666697983426	1.32457875182348	1.02498479820211	1.71174135739355	0.01047119598463	KMplot_NCF2.pdf
ITGA4	0.22046142586894	1.15424198399876	0.917589180407507	1.45192923595036	0.256537736168603	KMplot_ITGA4.pdf
PLCB2	4.16267002799194e-05	1.84478127995058	1.37644424690168	2.47247062750024	0.00142548789204406	KMplot_PLCB2.pdf
FCN1	0.67724430162682	1.0571804983436	0.813642302571074	1.37361418223505	0.55565373542048	KMplot_FCN1.pdf
LILRB4	0.000121943890277259	1.63619774338744	1.27278342501008	2.10337674333317	0.000815648985632053	KMplot_LILRB4.pdf
S1PR4	0.0272557609770587	1.29974122214634	1.02987043062818	1.64032988452347	0.000949472354916048	KMplot_S1PR4.pdf
TIGIT	0.12557163036802	1.21803628401928	0.946360418107902	1.56770334092559	0.0542940688300768	KMplot_TIGIT.pdf
RCSD1	0.128452262982669	1.22413635657906	0.943181062761449	1.58878276787206	0.0611689552690588	KMplot_RCSD1.pdf
ARHGAP30	0.00455510251213765	1.43184474381577	1.1173544188083	1.83485144541644	0.000376487545942803	KMplot_ARHGAP30.pdf
IFI27L2	0.110317178106458	1.20222495334373	0.958973834380999	1.50717859718799	0.256895547255708	KMplot_IFI27L2.pdf
HLA-DRB5	0.0351082989711987	1.21717655751783	1.01381892654245	1.46132483166747	0.191874481564771	KMplot_HLA_DRB5.pdf
CD37	0.00231864666612602	1.38445827265842	1.12298588987049	1.70681103477923	0.005775163487136	KMplot_CD37.pdf
IL2RA	0.00309230108619536	1.49800137407745	1.14613126032495	1.95789801257292	0.00410766726287454	KMplot_IL2RA.pdf
SIRPB2	0.0102734338697074	1.75652144538534	1.14239835444638	2.70078084066727	0.00761107431489499	KMplot_SIRPB2.pdf
SP140	0.0223534295628548	1.39259927274528	1.04814550434906	1.85025144543751	0.0248346561465088	KMplot_SP140.pdf
CTSK	0.0173759004667145	1.33495010903487	1.05216630900264	1.69373584609592	0.0948868643852874	KMplot_CTSK.pdf
IKZF3	0.303625154984205	1.14073852881828	0.887624766498193	1.46602983630601	0.181869530180136	KMplot_IKZF3.pdf
CLEC10A	0.330991005041672	1.11177197498269	0.897924759307048	1.37654843743344	0.116466500870096	KMplot_CLEC10A.pdf
SELL	0.209394663602425	1.12006128306868	0.938326297029013	1.33699469129413	0.0440053905573166	KMplot_SELL.pdf
BCAT1	0.953901276462889	0.991953070762225	0.754265934811409	1.30454107653772	0.332541420900847	KMplot_BCAT1.pdf
CD8B	0.0511060104841774	1.29011347882308	0.998776397503765	1.66643183839826	0.193499705971846	KMplot_CD8B.pdf
CCL4	0.259977653652048	1.12732078859642	0.915139030984614	1.38869845714516	0.0317960826038078	KMplot_CCL4.pdf
CD5	0.12552729227226	1.19069036782372	0.952410903287211	1.48858391597041	0.0749637717460657	KMplot_CD5.pdf
GZMB	0.985560503956541	1.0021607816021	0.793268840553461	1.26606035789911	0.791618514951561	KMplot_GZMB.pdf
GPRIN3	0.252434724407719	1.22670931187436	0.864500155440071	1.74067722992282	0.206425073853452	KMplot_GPRIN3.pdf
SH2D2A	0.0651780692718003	1.28384544318449	0.984414754792829	1.67435434501636	0.0262251686396493	KMplot_SH2D2A.pdf
LCN2	0.00103545917254725	0.856906632953076	0.781387755086065	0.939724193039217	0.0233564323361822	KMplot_LCN2.pdf
TNFSF13B	0.0203721810873329	1.34461592003272	1.04695932761814	1.72689800330511	0.0467757106977311	KMplot_TNFSF13B.pdf
PTGIR	8.62275098283566e-08	3.20046940450101	2.09051585077788	4.89974969830324	6.99492988631215e-05	KMplot_PTGIR.pdf
IL2RG	0.528619514311642	1.06488023204119	0.875753897251482	1.29484997115174	0.647734143264758	KMplot_IL2RG.pdf
TMEM176A	0.196229914828682	1.16610956770969	0.923686380734545	1.472157165317	0.0817778044554189	KMplot_TMEM176A.pdf
LY96	0.00456413558631558	1.43236853006143	1.1174188808766	1.83608818592795	0.0045834150502099	KMplot_LY96.pdf
ARL11	0.00563010949872512	1.9923368711623	1.22302285895686	3.24556992465239	0.00518936648617522	KMplot_ARL11.pdf
CD86	0.00396278471946651	1.47027376712401	1.13115045644162	1.91106756663771	0.00844516071226948	KMplot_CD86.pdf
LY75	0.917218784166785	1.02200856271145	0.677905890893856	1.54077655362795	0.494414407243863	KMplot_LY75.pdf
LIF	0.602763511601362	1.04758962896637	0.879326771269359	1.2480502886699	0.375671366878022	KMplot_LIF.pdf
SLA2	0.0423178269085968	1.39723691748265	1.01166845528775	1.92975375813328	0.188981535269431	KMplot_SLA2.pdf
DOK2	0.00208898329332116	1.4876741112746	1.15514135101583	1.91593371617283	0.00573703791551253	KMplot_DOK2.pdf
CXCR4	0.0390014657737277	1.22459276048189	1.01028095076795	1.48436672777482	0.209561009115687	KMplot_CXCR4.pdf
PCED1B	6.38375530613464e-05	1.66627020776179	1.29730498127093	2.14017246935606	0.00333121675052476	KMplot_PCED1B.pdf
HAS2	0.60377236469589	1.08949345020687	0.788214013148931	1.50593107740066	0.778331088340971	KMplot_HAS2.pdf
MS4A6A	0.000720970264669396	1.55383497053767	1.20354755553319	2.00607205304505	0.00337646589867543	KMplot_MS4A6A.pdf
TNFAIP2	0.0791992893058387	1.168075850085	0.982053659370845	1.38933466469225	0.371644600393232	KMplot_TNFAIP2.pdf
PSMB9	0.0443151786895613	1.25611841202942	1.00581454290905	1.56871212109924	0.0382556408793027	KMplot_PSMB9.pdf
HLA-DOA	0.0701165571842844	1.22114805448081	0.983718868596586	1.51588285898154	0.0953337309971765	KMplot_HLA_DOA.pdf
CD1D	0.00300281284717141	1.58999120489549	1.17051233297313	2.15979956847071	0.0242402655804043	KMplot_CD1D.pdf
FAM129C	0.0136052436457164	1.63070927655319	1.10582086972089	2.40474096433705	0.0274130790760692	KMplot_FAM129C.pdf
C4B	0.595759809918698	1.04243686131188	0.89405624145474	1.21544323436924	0.377863664117142	KMplot_C4B.pdf
MMP9	0.331847543631895	1.07637548468934	0.927694348911324	1.24888567597705	0.741894023359124	KMplot_MMP9.pdf
SASH3	0.0169821960401274	1.29453969613222	1.0472758915197	1.60018294933756	0.00442317158747067	KMplot_SASH3.pdf
ARHGAP15	0.0365470808157415	1.45198945691019	1.0236095077246	2.05964615126023	0.03479004270533	KMplot_ARHGAP15.pdf
RUNX3	0.0600971595589659	1.25875119442514	0.990269933194253	1.60002289916633	0.0098674652564406	KMplot_RUNX3.pdf
MICB	0.0554638683806145	1.42643508932772	0.991737403197533	2.05166917926571	0.0413901257972099	KMplot_MICB.pdf
CCL22	0.107007951427049	1.20100784117219	0.961206422434826	1.50063482816033	0.0812333610839505	KMplot_CCL22.pdf
CARD11	0.00729859425116847	1.39878767259203	1.09464811546749	1.78743006574293	0.00440373078976233	KMplot_CARD11.pdf
AOAH	0.110046645023338	1.21864226893077	0.956196243297541	1.55312153758653	0.0432116889780336	KMplot_AOAH.pdf
MSC	0.00273096409324086	1.45939369118258	1.13969826031	1.86876651481788	0.261458423807625	KMplot_MSC.pdf
TRAF3IP3	0.0048194383817739	1.49413414652296	1.13014949127031	1.9753465050863	0.000490697471417511	KMplot_TRAF3IP3.pdf
C1QB	0.00125324621697673	1.45123209060109	1.15741140026589	1.81964216034729	0.00434082036064856	KMplot_C1QB.pdf
CD6	0.0348353636990752	1.28446179527827	1.01799027345192	1.62068552770647	0.17555751363851	KMplot_CD6.pdf
CD52	0.0439060326748488	1.201333235984	1.00502150301913	1.43599071218311	0.0402681281894855	KMplot_CD52.pdf
SNX20	0.0200833007105822	1.39736169012247	1.05390873253791	1.85274078555155	0.0104069852176686	KMplot_SNX20.pdf
HK3	0.0080103370972364	1.56748945007252	1.12439388179361	2.18519792385321	0.0357339609133155	KMplot_HK3.pdf
THBS2	0.000112469688766822	1.37502398217153	1.16981602036729	1.61622932036204	0.0120576826051396	KMplot_THBS2.pdf
CST7	0.231576949565175	1.13500397397701	0.9223434010982	1.39669673942456	0.184615487307303	KMplot_CST7.pdf
CERKL	0.00321422191806616	1.48507082395869	1.14157021102542	1.93193141418109	0.00289332296967844	KMplot_CERKL.pdf
CD226	0.233975058093261	1.42447170026194	0.795463363482131	2.55086496499939	0.180239949786682	KMplot_CD226.pdf
CSF2RB	0.108743689478198	1.2017400579485	0.960019504843988	1.50432273468521	0.056938666998388	KMplot_CSF2RB.pdf
NOX4	0.000194658359328263	1.70054654036435	1.28614111561819	2.24847685905383	0.0055814603518495	KMplot_NOX4.pdf
ITK	0.28716281116012	1.1689317447077	0.876919368333233	1.55818365191604	0.0191234322421208	KMplot_ITK.pdf
CYTH4	0.00152762855738764	1.58351177896325	1.1917204437955	2.10410886812448	0.00195528866833953	KMplot_CYTH4.pdf
SDS	0.000181585909074134	1.51297625483944	1.21807636235947	1.87927228410695	0.00680704316715356	KMplot_SDS.pdf
