# Supplementary material for: Screening to Identify an Immune Landscape-Based Prognostic Predictor and Therapeutic Target for Prostate Cancer
Source: Front Oncol. 2021 Nov 5;11:761643. doi: 10.3389/fonc.2021.761643 (PMC8602809; doi:10.3389/fonc.2021.761643)
Supplement: Supplementary file 2 [file DataSheet_2.zip › data1/Figure 4B/Figure4B_data.xlsx]

## Sheet: Sheet1
C1	C2	C3	C4
B_cell_receptor_signaling_pathway	11	0.04	CD72/CARD11/BTK/PIK3CD/VAV1/FCGR2B/LILRB3/PIK3R5/CD22/SYK/RASGRP3
Chemokine_signaling_pathway	17	0.033	JAK3/PLCB2/WAS/NCF1/GNGT2/HCK/PIK3CD/VAV1/CXCR3/PIK3R5/ADCY4/CXCR4/GNB3/GNB4/ARRB2/PREX1/IKBKB
FC_epsilon_RI_signaling_pathway	7	0.037	BTK/PIK3CD/VAV1/PIK3R5/FYN/FCER1G/SYK
FC_gamma_R_mediated_phagocytosis	14	0.036	WAS/NCF1/HCK/PIK3CD/VAV1/FCGR2B/SPHK1/FCGR1A/PIK3R5/FCGR3A/FCGR2A/SYK/DNM1/ARPC1B
