# Supplementary material for: Screening to Identify an Immune Landscape-Based Prognostic Predictor and Therapeutic Target for Prostate Cancer
Source: Front Oncol. 2021 Nov 5;11:761643. doi: 10.3389/fonc.2021.761643 (PMC8602809; doi:10.3389/fonc.2021.761643)
Supplement: Supplementary file 2 [file DataSheet_2.zip › data1/Figure 4E/Figure4E_data.xlsx]

## Sheet: Annotation
Tag	ILBRS	Immune score	Tregs(100x)	VAV1
#Size	1.5	1.5	2	1.5
#Col	Pastel1	Pastel2	Spectral	Accent
#Type	color	color	line	color
TCGA-HC-8265-01	0	0	0	0		Set3
TCGA-G9-6369-01	0	0	0.27	0
TCGA-HC-8213-01	0	0	0	0
TCGA-G9-6343-01	0	0	0	0
TCGA-CH-5767-01	0	0	0	0
TCGA-HI-7169-01	0	0	0	0
TCGA-FC-A5OB-01	0	0	0	0
TCGA-J9-A52D-01	0	0	0.14	0
TCGA-HC-7752-01	0	0	0	0
TCGA-EJ-7793-01	0	0	0	0
TCGA-EJ-5512-01	0	0	0	0
TCGA-VN-A943-01	0	0	0	0
TCGA-EJ-5505-01	0	0	0	0
TCGA-G9-7519-01	0	0	0	0
TCGA-MG-AAMC-01	0	0	0	0
TCGA-G9-7525-01	0	0	1.47	0
TCGA-EJ-5515-01	0	0	0	0
TCGA-EJ-7317-01	0	0	0	0
TCGA-G9-6371-01	0	0	3.25	0
TCGA-G9-6332-01	0	0	0	0
TCGA-M7-A71Z-01	0	0	0	0
TCGA-EJ-5517-01	0	1	0	0
TCGA-EJ-A65G-01	0	0	0	0
TCGA-G9-6351-01	0	0	0	0
TCGA-YL-A8S9-01	0	0	0	0
TCGA-2A-A8W1-01	0	0	0	0
TCGA-G9-6364-01	0	0	0.3	0
TCGA-HC-8258-01	0	0	0	0
TCGA-G9-6362-01	0	0	0	0
TCGA-EJ-5496-01	0	0	0.55	0
TCGA-X4-A8KS-01	0	0	0	0
TCGA-CH-5765-01	0	0	0	0
TCGA-G9-6494-01	0	0	0	0
TCGA-2A-A8VX-01	0	0	0	0
TCGA-EJ-7314-01	0	0	0	0
TCGA-CH-5768-01	0	0	0	0
TCGA-G9-6366-01	0	0	0	0
TCGA-CH-5748-01	0	0	0.51	0
TCGA-VP-A876-01	0	0	0.38	0
TCGA-G9-6378-01	0	0	0	0
TCGA-G9-6367-01	0	0	0	0
TCGA-2A-AAYF-01	0	0	0.34	0
TCGA-CH-5741-01	0	0	0	0
TCGA-HC-7077-01	0	0	0	0
TCGA-2A-A8VL-01	0	0	0	0
TCGA-HC-A76X-01	0	0	0	0
TCGA-CH-5737-01	0	0	0.1	0
TCGA-CH-5772-01	0	0	0	0
TCGA-HC-8259-01	0	0	0	0
TCGA-KK-A6E8-01	0	0	0	0
TCGA-EJ-5506-01	0	0	0	1
TCGA-H9-A6BY-01	0	0	0	0
TCGA-J4-AAU2-01	0	0	0	0
TCGA-KK-A8II-01	0	0	0	1
TCGA-EJ-5504-01	0	0	0.21	0
TCGA-J9-A8CN-01	0	0	0	0
TCGA-G9-6385-01	0	0	0	0
TCGA-HC-7750-01	0	0	0.31	0
TCGA-EJ-A7NF-01	0	0	0	0
TCGA-G9-7509-01	0	0	0	0
TCGA-EJ-5542-01	0	0	0	0
TCGA-M7-A724-01	0	0	0	0
TCGA-G9-6354-01	0	0	0	0
TCGA-EJ-7125-01	0	0	0	0
TCGA-G9-6353-01	0	0	0	0
TCGA-G9-6336-01	0	0	0	0
TCGA-HC-7075-01	0	0	3.32	0
TCGA-HC-7738-01	0	0	0	0
TCGA-HC-8262-01	0	0	0	0
TCGA-EJ-7123-01	0	0	3.2	0
TCGA-CH-5746-01	0	0	0	0
TCGA-G9-6329-01	0	0	0	0
TCGA-VN-A88M-01	0	0	0.07	0
TCGA-HC-7230-01	0	0	0	0
TCGA-EJ-5532-01	0	0	0	0
TCGA-HC-7819-01	0	0	0	0
TCGA-V1-A8WS-01	0	0	0	0
TCGA-EJ-5497-01	0	0	0	0
TCGA-G9-6361-01	0	0	0	0
TCGA-G9-6373-01	0	1	5.54	0
TCGA-EJ-7786-01	0	0	0	0
TCGA-HC-7744-01	0	0	0	0
TCGA-V1-A9OQ-01	0	0	3.05	0
TCGA-EJ-7325-01	0	0	1.42	0
TCGA-V1-A9OF-01	0	0	0	0
TCGA-EJ-A8FS-01	0	0	0	0
TCGA-G9-6363-01	0	0	0	0
TCGA-2A-A8VV-01	0	0	1.85	0
TCGA-EJ-A46B-01	0	0	0	0
TCGA-YL-A8SA-01	0	0	0	0
TCGA-HC-7820-01	0	0	0	0
TCGA-XK-AAK1-01	0	0	0	0
TCGA-G9-6499-01	0	0	0.03	0
TCGA-G9-6339-01	0	0	0	0
TCGA-H9-7775-01	0	0	0	0
TCGA-EJ-7218-01	0	0	0.14	0
TCGA-M7-A722-01	0	0	0.03	0
TCGA-QU-A6IN-01	0	0	2.85	0
TCGA-EJ-7312-01	0	0	0.01	0
TCGA-KK-A8IK-01	0	0	0.02	0
TCGA-KK-A7AY-01	0	0	0	0
TCGA-EJ-5516-01	0	1	0	1
TCGA-WW-A8ZI-01	0	0	0	0
TCGA-CH-5788-01	0	0	0	0
TCGA-G9-6496-01	0	0	0	0
TCGA-HC-8264-01	0	0	0	0
TCGA-V1-A9OT-01	0	0	1.32	0
TCGA-HC-8256-01	0	0	0	0
TCGA-G9-6384-01	0	0	1.41	1
TCGA-Y6-A8TL-01	0	0	0	0
TCGA-G9-6370-01	0	0	0	1
TCGA-HC-7209-01	0	0	0	0
TCGA-J4-A83N-01	0	0	0	0
TCGA-G9-6338-01	0	0	0.59	0
TCGA-YL-A8HL-01	0	0	0	0
TCGA-CH-5790-01	0	0	0	0
TCGA-G9-6377-01	0	0	1.98	0
TCGA-FC-A6HD-01	0	0	0.95	0
TCGA-VN-A88P-01	0	0	2.17	0
TCGA-EJ-A46F-01	0	0	0	0
TCGA-J4-8200-01	0	0	0	0
TCGA-KK-A8IF-01	0	0	0.27	0
TCGA-HC-7232-01	0	0	0	0
TCGA-HC-A631-01	0	0	0	0
TCGA-XJ-A83G-01	0	0	0	0
TCGA-VP-A87J-01	0	0	0	0
TCGA-2A-AAYU-01	0	0	0.76	0
TCGA-EJ-5499-01	0	1	1.37	0
TCGA-EJ-5521-01	0	0	1.35	0
TCGA-KC-A4BN-01	0	0	0	0
TCGA-V1-A8ML-01	0	0	0	0
TCGA-KK-A8IJ-01	0	0	0	0
TCGA-G9-7522-01	0	0	0	0
TCGA-2A-A8VO-01	0	0	0	0
TCGA-EJ-5498-01	0	1	0	1
TCGA-EJ-A65E-01	0	0	0	0
TCGA-HC-A6HY-01	0	0	0	0
TCGA-EJ-7797-01	0	0	0	0
TCGA-J4-8198-01	0	0	0	0
TCGA-V1-A8MF-01	0	1	0	0
TCGA-VP-A875-01	0	0	0	0
TCGA-YL-A9WI-01	0	0	0.83	0
TCGA-CH-5764-01	0	0	0.06	0
TCGA-CH-5753-01	0	0	1.36	0
TCGA-KK-A8I5-01	0	0	0	0
TCGA-EJ-7115-01	0	0	1.67	0
TCGA-G9-6365-01	0	0	0	0
TCGA-XJ-A83F-01	0	0	0	0
TCGA-J4-A6M7-01	0	0	0	0
TCGA-EJ-7321-01	0	1	1.62	0
TCGA-KC-A7FD-01	0	0	0.69	0
TCGA-XJ-A9DQ-01	0	0	0	0
TCGA-V1-A9OH-01	0	0	0	0
TCGA-ZG-A9LM-01	0	0	2.44	0
TCGA-EJ-5527-01	0	1	0	1
TCGA-ZG-A8QX-01	0	0	3.32	0
TCGA-HC-7749-01	0	0	1.23	1
TCGA-M7-A720-01	0	0	0	1
TCGA-QU-A6IP-01	0	0	0.11	0
TCGA-CH-5740-01	0	0	1.56	0
TCGA-G9-6342-01	0	0	0.1	0
TCGA-V1-A9ZK-01	0	0	0	0
TCGA-YL-A8SP-01	0	0	0	0
TCGA-CH-5791-01	0	0	2.34	0
TCGA-KK-A6E0-01	0	0	0.98	0
TCGA-XJ-A83H-01	0	0	0	0
TCGA-EJ-A65M-01	0	1	0.37	0
TCGA-EJ-A6RA-01	0	0	1	0
TCGA-HC-7740-01	0	0	0	0
TCGA-G9-A9S4-01	0	0	0.4	0
TCGA-CH-5789-01	0	1	0	1
TCGA-G9-6333-01	0	0	0	0
TCGA-XA-A8JR-01	0	0	0.61	0
TCGA-EJ-5530-01	0	0	0	0
TCGA-ZG-A9LB-01	0	1	1.48	0
TCGA-EJ-8474-01	0	0	0	0
TCGA-J4-A83L-01	0	0	0	0
TCGA-ZG-A9ND-01	0	0	0	0
TCGA-YJ-A8SW-01	0	0	0	0
TCGA-EJ-5511-01	0	0	0	0
TCGA-M7-A71Y-01	0	0	0.25	1
TCGA-J4-AATZ-01	0	0	0	0
TCGA-EJ-5526-01	0	0	0	1
TCGA-KC-A7F3-01	0	0	0	0
TCGA-VP-A87K-01	0	0	1.24	0
TCGA-HC-8257-01	0	0	3.83	0
TCGA-EJ-7784-01	0	0	0	0
TCGA-KK-A7AU-01	0	0	0.18	0
TCGA-G9-7510-01	0	0	0.71	0
TCGA-TP-A8TV-01	0	0	0	0
TCGA-EJ-A65J-01	0	0	0	0
TCGA-ZG-A8QY-01	0	0	0	0
TCGA-HC-7742-01	0	0	0	0
TCGA-VN-A88L-01	0	0	0	0
TCGA-EJ-5510-01	0	1	0.27	1
TCGA-VN-A88N-01	0	0	0	0
TCGA-CH-5763-01	0	0	0	1
TCGA-V1-A8MK-01	0	0	0	0
TCGA-KK-A59Y-01	0	0	1.3	0
TCGA-HC-A6AQ-01	0	0	2.87	0
TCGA-V1-A9OA-01	0	0	0	0
TCGA-G9-6356-01	0	1	0.25	1
TCGA-M7-A725-01	0	0	0	0
TCGA-Y6-A9XI-01	0	0	0	0
TCGA-J4-A67O-01	0	1	0	0
TCGA-VP-A87B-01	0	0	0.44	0
TCGA-HC-7231-01	0	1	0	0
TCGA-J4-A83M-01	0	0	2.66	0
TCGA-KK-A5A1-01	0	1	0	0
TCGA-G9-6348-01	0	1	0	0
TCGA-VP-A87H-01	0	0	0	0
TCGA-ZG-A9L1-01	0	0	0	0
TCGA-HI-7170-01	0	1	1.1	0
TCGA-FC-A4JI-01	0	0	2.02	0
TCGA-CH-5794-01	0	0	2.03	0
TCGA-HC-A48F-01	0	0	2.52	0
TCGA-EJ-7788-01	0	0	0	0
TCGA-KC-A7FA-01	0	0	0	0
TCGA-KK-A8I8-01	0	0	0	0
TCGA-KK-A7AZ-01	0	0	2.35	0
TCGA-KK-A8IA-01	0	0	0	0
TCGA-EJ-7331-01	0	1	0	1
TCGA-V1-A8X3-01	0	0	0	0
TCGA-G9-7523-01	0	1	3.4	0
TCGA-V1-A9Z9-01	0	0	1.5	0
TCGA-HC-7212-01	0	0	0	0
TCGA-KK-A6E5-01	0	0	0.21	1
TCGA-V1-A8WN-01	0	0	0	0
TCGA-VP-A87D-01	0	0	0.51	0
TCGA-G9-6498-01	0	1	11.42	0
TCGA-J4-A83K-01	0	0	1.44	0
TCGA-CH-5744-01	0	0	1.44	0
TCGA-XK-AAJP-01	0	0	3.93	0
TCGA-EJ-7789-01	0	0	1.26	0
TCGA-HC-7078-01	0	0	0.13	0
TCGA-HC-7747-01	0	1	0	1
TCGA-KK-A6E2-01	0	0	0.36	0
TCGA-V1-A9Z8-01	0	1	2.92	0
TCGA-VN-A88O-01	0	0	0	0
TCGA-YL-A8SB-01	0	0	1.64	0
TCGA-ZG-A9L6-01	0	1	0.82	1
TCGA-ZG-A9NI-01	0	0	0	0
TCGA-EJ-8472-01	0	0	0.55	0
TCGA-EJ-A8FO-01	0	0	0	0
TCGA-CH-5752-01	0	0	0	0
TCGA-HC-7211-01	0	0	0	0
TCGA-HC-8260-01	0	0	0	0
TCGA-EJ-5494-01	0	0	0	0
TCGA-EJ-5522-01	0	1	1.1	1
TCGA-YL-A8SI-01	0	1	0	0
TCGA-EJ-7330-01	0	0	0	1
TCGA-KC-A7F5-01	0	0	0	0
TCGA-EJ-A46D-01	0	0	0	0
TCGA-HC-7080-01	0	0	1.69	1
TCGA-VN-A88Q-01	0	0	3.03	0
TCGA-EJ-A7NH-01	0	0	0	0
TCGA-CH-5769-01	0	0	0	0
TCGA-YL-A8SR-01	0	0	0	0
TCGA-KK-A8I6-01	0	0	0	0
TCGA-XK-AAJR-01	0	0	0	0
TCGA-CH-5766-01	0	0	0	1
TCGA-EJ-5519-01	0	0	0	0
TCGA-HC-A76W-01	0	0	0.58	0
TCGA-M7-A723-01	0	1	0	0
TCGA-QU-A6IL-01	0	0	0	0
TCGA-EJ-A65D-01	0	0	0	0
TCGA-FC-A8O0-01	0	0	0	1
TCGA-EJ-A46I-01	0	0	2.43	1
TCGA-EJ-7781-01	0	0	0.02	1
TCGA-EJ-5503-01	0	1	1.91	1
TCGA-XK-AAJ3-01	0	0	0.95	0
TCGA-EJ-A7NK-01	0	0	0.64	1
TCGA-EJ-5501-01	0	0	0.43	0
TCGA-G9-A9S0-01	0	1	3.86	0
TCGA-EJ-A7NG-01	0	0	0	1
TCGA-HC-8261-01	0	0	0.6	0
TCGA-V1-A9OX-01	0	0	2.8	0
TCGA-EJ-5508-01	0	1	0	1
TCGA-HC-7736-01	0	0	0	1
TCGA-HI-7168-01	0	0	0	0
TCGA-EJ-A8FN-01	0	1	0	0
TCGA-EJ-7791-01	0	0	0	1
TCGA-ZG-A9L5-01	0	0	1.04	0
TCGA-CH-5739-01	0	1	0	0
TCGA-EJ-7794-01	0	1	0.44	1
TCGA-KK-A6E6-01	0	0	0	0
TCGA-KK-A8ID-01	0	0	0	0
TCGA-EJ-A8FP-01	0	1	0	1
TCGA-EJ-5531-01	0	1	1.24	1
TCGA-EJ-7318-01	0	1	2.63	1
TCGA-J4-A67T-01	0	0	0	0
TCGA-XK-AAIR-01	0	0	1.07	1
TCGA-HC-8216-01	0	1	0.35	0
TCGA-HC-7818-01	0	0	0.74	0
TCGA-HC-A8D1-01	0	0	0	1
TCGA-ZG-A9LZ-01	0	1	2.22	0
TCGA-VN-A88R-01	0	0	0.19	0
TCGA-EJ-8469-01	0	0	0	0
TCGA-KK-A59Z-01	0	1	1.23	0
TCGA-FC-A66V-01	0	0	0.13	1
TCGA-XK-AAJT-01	0	1	0.76	0
TCGA-M7-A721-01	0	0	0	0
TCGA-2A-A8W3-01	0	0	0	0
TCGA-EJ-5524-01	0	1	0	1
TCGA-EJ-A7NJ-01	0	0	0.78	1
TCGA-EJ-5507-01	0	1	1.22	1
TCGA-EJ-AB20-01	0	1	0	1
TCGA-V1-A9ZG-01	0	0	2.37	0
TCGA-HC-7748-01	0	1	0	1
TCGA-G9-A9S7-01	0	0	0.35	0
TCGA-EJ-A65B-01	0	0	0	0
TCGA-YL-A8SJ-01	0	0	0	0
TCGA-V1-A8MG-01	0	0	0.93	0
TCGA-XQ-A8TB-01	0	0	0	0
TCGA-EJ-AB27-01	0	1	1.55	1
TCGA-YL-A8S8-01	0	0	0	0
TCGA-EJ-7783-01	0	0	0	1
TCGA-CH-5743-01	0	1	2.6	1
TCGA-YL-A8SQ-01	0	0	0	0
TCGA-HC-A6AN-01	0	0	0.53	0
TCGA-KK-A6E1-01	0	0	0	0
TCGA-EJ-7327-01	0	0	0	1
TCGA-XK-AAJU-01	0	0	0.19	1
TCGA-KK-A7AP-01	0	0	3.38	0
TCGA-QU-A6IM-01	0	1	5.43	0
TCGA-TK-A8OK-01	0	1	0	0
TCGA-VN-A88K-01	0	0	0	0
TCGA-HC-7210-01	0	1	0	1
TCGA-YL-A9WL-01	0	0	3.91	0
TCGA-KK-A7AQ-01	0	0	1.94	0
TCGA-YL-A9WH-01	0	0	1.16	0
TCGA-V1-A8WL-01	0	1	0	0
TCGA-XJ-A9DX-01	0	0	0	0
TCGA-CH-5762-01	0	1	0.76	1
TCGA-KC-A7FE-01	0	0	0	1
TCGA-EJ-5509-01	0	1	4.28	1
TCGA-EJ-5518-01	0	0	0	0
TCGA-KC-A7F6-01	0	0	2.51	0
TCGA-X4-A8KQ-01	0	1	0	0
TCGA-ZG-A9LU-01	0	1	3.82	1
TCGA-J4-A67N-01	0	1	0	0
TCGA-HC-7233-01	0	1	0.09	1
TCGA-EJ-A8FU-01	0	0	0	1
TCGA-J4-A67K-01	0	1	0.8	0
TCGA-EJ-A46E-01	0	0	0	1
TCGA-KK-A8IG-01	0	0	0	0
TCGA-ZG-A9LY-01	0	0	1.89	1
TCGA-HC-7745-01	0	1	0	1
TCGA-XJ-A9DK-01	0	0	0	1
TCGA-CH-5761-01	0	0	0.92	0
TCGA-G9-7521-01	0	1	0	1
TCGA-V1-A9Z7-01	0	1	0.24	1
TCGA-KK-A8IM-01	0	0	3.27	1
TCGA-CH-5745-01	0	1	0	1
TCGA-EJ-A65F-01	0	0	1.08	0
TCGA-2A-A8VT-01	0	0	4.78	0
TCGA-KK-A6E7-01	0	0	0	0
TCGA-J9-A8CK-01	0	0	3.73	0
TCGA-HC-7737-01	0	1	0	1
TCGA-J4-A83J-01	0	1	0	1
TCGA-EJ-8468-01	0	1	0	1
TCGA-KK-A7AW-01	0	1	2.55	1
TCGA-EJ-5514-01	0	1	0	1
TCGA-J4-A67S-01	0	1	4.16	0
TCGA-EJ-7792-01	0	1	2.48	1
TCGA-XK-AAJA-01	0	0	2.2	0
TCGA-KK-A6DY-01	0	1	0.41	0
TCGA-V1-A9ZI-01	0	1	0	0
TCGA-HC-A6AO-01	0	1	1.26	0
TCGA-J9-A8CP-01	0	0	0.36	1
TCGA-VP-AA1N-01	0	1	0.26	0
TCGA-CH-5750-01	0	1	3.75	1
TCGA-EJ-7782-01	0	0	2.87	0
TCGA-HC-A8D0-01	0	1	2.9	1
TCGA-KC-A4BV-01	0	1	0	1
TCGA-KK-A6E3-01	0	1	0	0
TCGA-KK-A8IH-01	0	0	3.68	0
TCGA-YL-A8SL-01	0	0	0.51	0
TCGA-EJ-5495-01	0	1	3.23	1
TCGA-2A-AAYO-01	0	1	3.3	1
TCGA-HC-A8CY-01	0	1	0.9	1
TCGA-EJ-7785-01	0	1	0	1
TCGA-EJ-5502-01	0	1	7.84	1
TCGA-V1-A9OY-01	0	0	0	0
TCGA-QU-A6IO-01	0	1	1.16	0
TCGA-VP-A878-01	1	1	1.45	1
TCGA-J9-A8CM-01	1	0	1.85	0
TCGA-ZG-A9L4-01	1	0	0	0
TCGA-KK-A7B1-01	1	0	0	0
TCGA-TP-A8TT-01	1	1	0	1
TCGA-G9-6347-01	1	1	4.71	1
TCGA-SU-A7E7-01	1	1	0	1
TCGA-YL-A8HM-01	1	1	1.66	1
TCGA-V1-A8WW-01	1	0	0	0
TCGA-YL-A9WK-01	1	1	0	1
TCGA-YL-A8SO-01	1	0	1.35	0
TCGA-HC-A6HX-01	1	0	1.94	1
TCGA-J9-A52B-01	1	0	0.31	1
TCGA-KK-A59X-01	1	0	4.15	0
TCGA-YL-A8HJ-01	1	1	1.03	1
TCGA-ZG-A8QZ-01	1	1	0	1
TCGA-J4-A67M-01	1	1	1.37	1
TCGA-HC-A6AP-01	1	1	0.33	1
TCGA-ZG-A8QW-01	1	1	0.63	1
TCGA-FC-7961-01	1	0	0	0
TCGA-KK-A8IB-01	1	1	2.18	0
TCGA-HC-A6AL-01	1	1	6.02	0
TCGA-HC-A9TE-01	1	1	2.36	1
TCGA-YL-A8SK-01	1	0	0	1
TCGA-J4-A83I-01	1	0	0	0
TCGA-EJ-7328-01	1	1	1.59	1
TCGA-KC-A4BR-01	1	0	0	0
TCGA-KK-A7B4-01	1	1	3.3	0
TCGA-EJ-A46G-01	1	0	4.2	0
TCGA-J4-A67L-01	1	1	1.98	0
TCGA-ZG-A9N3-01	1	1	7.62	1
TCGA-J4-A67Q-01	1	1	0.32	0
TCGA-EJ-A7NN-01	1	1	0.48	1
TCGA-YL-A9WX-01	1	1	0	1
TCGA-ZG-A9L9-01	1	1	3.46	0
TCGA-J4-AATV-01	1	1	3.11	0
TCGA-ZG-A9M4-01	1	1	3.22	1
TCGA-KC-A4BL-01	1	1	3	1
TCGA-EJ-5525-01	1	0	0.2	0
TCGA-KK-A8IC-01	1	1	0	0
TCGA-KK-A8I7-01	1	1	0.57	1
TCGA-EJ-A6RC-01	1	1	1.03	1
TCGA-FC-7708-01	1	1	0	0
TCGA-KK-A7B0-01	1	1	5.09	1
TCGA-CH-5738-01	1	1	2.14	1
TCGA-V1-A8MM-01	1	1	1.14	0
TCGA-V1-A9O7-01	1	1	0.06	1
TCGA-YL-A8SC-01	1	1	0.95	1
TCGA-J4-A67R-01	1	1	0.43	1
TCGA-HC-7213-01	1	1	2.09	1
TCGA-HC-7821-01	1	1	1.45	1
TCGA-CH-5792-01	1	1	4.77	1
TCGA-VP-A87E-01	1	1	1.25	1
TCGA-HC-A6AS-01	1	1	2.83	1
TCGA-H9-A6BX-01	1	1	1.12	1
TCGA-V1-A9OL-01	1	1	1.37	0
TCGA-CH-5771-01	1	1	3.87	1
TCGA-XK-AAIW-01	1	1	3.07	1
TCGA-EJ-A46H-01	1	1	0	1
TCGA-J9-A52E-01	1	1	5.45	0
TCGA-HC-7817-01	1	1	0	1
TCGA-ZG-A9KY-01	1	1	7.25	1
TCGA-HC-7081-01	1	1	0	1
TCGA-KK-A7B3-01	1	1	1.34	1
TCGA-VP-A872-01	1	1	2.68	0
TCGA-YL-A9WJ-01	1	1	0	1
TCGA-V1-A9ZR-01	1	1	1.26	1
TCGA-ZG-A9LN-01	1	1	7.54	1
TCGA-V1-A8MU-01	1	1	1.32	1
TCGA-EJ-7315-01	1	1	7.48	1
TCGA-CH-5754-01	1	1	1.02	1
TCGA-HC-A9TH-01	1	1	4.51	0
TCGA-EJ-8470-01	1	1	0	1
TCGA-J9-A52C-01	1	1	0	1
TCGA-YL-A8HK-01	1	0	0	1
TCGA-ZG-A9L0-01	1	1	3.06	1
TCGA-YL-A8HO-01	1	1	0	1
TCGA-KK-A8I9-01	1	1	1.18	1
TCGA-HC-A4ZV-01	1	1	0.11	1
TCGA-ZG-A9L2-01	1	1	1.29	1
TCGA-HC-A632-01	1	1	5.38	1
TCGA-V1-A8WV-01	1	1	2.62	1
TCGA-V1-A9O9-01	1	1	0.05	1
TCGA-KK-A7B2-01	1	1	4.49	1
TCGA-G9-6379-01	1	1	1.9	1
TCGA-ZG-A9LS-01	1	1	5.45	1
TCGA-J4-A6G3-01	1	1	1.81	1
TCGA-KK-A7AV-01	1	1	1.83	1
TCGA-J9-A8CL-01	1	1	2.82	1
TCGA-XJ-A9DI-01	1	1	2	1
TCGA-V1-A9O5-01	1	1	1.14	1
TCGA-VN-A88I-01	1	1	2.68	1
TCGA-EJ-A7NM-01	1	1	8.14	1
TCGA-HC-8266-01	1	1	2.01	1
TCGA-V1-A9O5-06	1	1	6.37	1
TCGA-CH-5751-01	1	1	4.57	1
TCGA-KK-A8I4-01	1	1	4.77	1
TCGA-XK-AAIV-01	1	1	3.67	1
TCGA-YL-A9WY-01	1	1	0.99	1
TCGA-KK-A59V-01	1	1	10.38	1
TCGA-ZG-A9MC-01	1	1	5.26	1
TCGA-VP-A87C-01	1	1	6.94	1
TCGA-J4-A6G1-01	1	1	1.47	1
TCGA-4L-AA1F-01	1	1	0.75	1
TCGA-HC-7079-01	1	1	4.75	1

## Sheet: data1
ID	TCGA-HC-8265-01	TCGA-G9-6369-01	TCGA-HC-8213-01	TCGA-G9-6343-01	TCGA-CH-5767-01	TCGA-HI-7169-01	TCGA-FC-A5OB-01	TCGA-J9-A52D-01	TCGA-HC-7752-01	TCGA-EJ-7793-01	TCGA-EJ-5512-01	TCGA-VN-A943-01	TCGA-EJ-5505-01	TCGA-G9-7519-01	TCGA-MG-AAMC-01	TCGA-G9-7525-01	TCGA-EJ-5515-01	TCGA-EJ-7317-01	TCGA-G9-6371-01	TCGA-G9-6332-01	TCGA-M7-A71Z-01	TCGA-EJ-5517-01	TCGA-EJ-A65G-01	TCGA-G9-6351-01	TCGA-YL-A8S9-01	TCGA-2A-A8W1-01	TCGA-G9-6364-01	TCGA-HC-8258-01	TCGA-G9-6362-01	TCGA-EJ-5496-01	TCGA-X4-A8KS-01	TCGA-CH-5765-01	TCGA-G9-6494-01	TCGA-2A-A8VX-01	TCGA-EJ-7314-01	TCGA-CH-5768-01	TCGA-G9-6366-01	TCGA-CH-5748-01	TCGA-VP-A876-01	TCGA-G9-6378-01	TCGA-G9-6367-01	TCGA-2A-AAYF-01	TCGA-CH-5741-01	TCGA-HC-7077-01	TCGA-2A-A8VL-01	TCGA-HC-A76X-01	TCGA-CH-5737-01	TCGA-CH-5772-01	TCGA-HC-8259-01
B CELL RECEPTOR SIGNALING PATHWAY	0.232466	-0.0107954	-0.302325	0.0323971	0.00136311	0.106231	-0.141686	-0.286421	-0.0851087	-0.217475	-0.276098	-0.289249	-0.00676348	0.0982393	-0.479116	-0.159955	-0.0167507	0.113887	-0.156624	-0.309338	-0.35177	0.194621	-0.330809	-0.260369	-0.273124	-0.230862	-0.185665	0.254317	-0.059368	-0.218381	-0.0707529	-0.251266	0.102857	-0.303095	-0.132538	-0.1626	-0.158733	-0.240265	-0.397973	0.0519594	0.0613241	-0.307834	-0.313225	-0.0879137	-0.355891	-0.46686	-0.0857705	0.0162077	-0.449982
CHEMOKINE SIGNALING PATHWAY	0.231752	-0.240111	-0.346477	0.0540411	-0.171156	0.174256	-0.243819	-0.416049	-0.0107462	-0.204951	-0.0775699	-0.39411	-0.0909125	-0.0587953	-0.243122	-0.173642	0.019916	-0.124677	-0.151127	-0.324027	-0.329907	0.171052	-0.408276	-0.251886	-0.295068	-0.294836	0.0273	0.292068	0.0872456	-0.230704	0.0646847	-0.18259	-0.0578887	-0.445481	-0.000296329	-0.224373	-0.262541	-0.263262	-0.361258	0.070079	0.0208968	-0.349135	-0.307174	-0.17767	-0.326696	-0.41512	-0.0556823	0.0896101	-0.47128
CYTOSOLIC DNA SENSING PATHWAY	-0.0537393	-0.283365	-0.2703	-0.196857	-0.294317	-0.281103	-0.172683	-0.221078	-0.336332	-0.368698	-0.13883	-0.11807	-0.273971	-0.243567	-0.255057	-0.121031	-0.210465	-0.350584	-0.138954	-0.194595	-0.32445	-0.16231	-0.28891	-0.159857	-0.451151	-0.27967	-0.384615	-0.0125513	-0.25224	-0.228699	0.0492318	-0.389066	-0.370415	-0.430281	0.119821	-0.0139099	-0.0925887	-0.0959346	-0.112006	-0.339141	-0.237623	-0.387103	-0.302415	-0.0500746	-0.265687	-0.258698	-0.346894	-0.35995	-0.334199
FC EPSILON RI SIGNALING PATHWAY	0.175526	-0.0235441	-0.324774	0.0454998	-0.0204909	0.162147	-0.196538	-0.168039	0.0723417	-0.027174	-0.235011	-0.269596	0.277451	0.0470813	-0.384818	-0.0153003	0.128437	0.23357	-0.042891	-0.23026	-0.182825	0.124442	-0.340689	-0.291044	-0.0751662	-0.152717	-0.0122362	0.213586	-0.145235	-0.145472	-0.0588301	-0.204424	0.288779	-0.150092	-0.0346452	-0.165223	-0.122918	-0.239364	-0.291304	0.143788	-0.0399802	-0.266907	-0.247293	-0.0695249	-0.358131	-0.284612	-0.0356908	0.0831866	-0.315077
FC GAMMA R MEDIATED PHAGOCYTOSIS	0.0761261	-0.104399	-0.371314	-0.0620958	-0.115969	0.0488568	-0.211514	-0.32078	0.0133995	-0.166628	-0.282309	-0.35209	0.0668319	-0.0877294	-0.414205	0.00624495	-0.0652898	-0.00338994	-0.123327	-0.120978	-0.251846	0.144639	-0.446059	-0.180761	-0.140449	-0.217331	0.196884	0.200295	-0.0503084	-0.224829	-0.185276	-0.188048	0.0596213	-0.387093	0.0402228	-0.21965	-0.21845	-0.298323	-0.386987	0.0382649	0.0450024	-0.347528	-0.267789	-0.0966001	-0.430121	-0.307339	-0.0728927	0.0215259	-0.413116
NATURAL KILLER CELL MEDIATED CYTOTOXICITY	0.273185	-0.258113	-0.248738	-0.0979299	-0.246832	0.0888616	-0.287648	-0.470383	0.0290784	-0.0338855	-0.192329	-0.429035	0.00639829	0.00807027	-0.300573	0.000936143	0.059116	-0.151233	-0.141456	-0.303345	-0.376917	0.119598	-0.416834	-0.157361	-0.481876	-0.348819	0.155146	0.361588	0.00105152	-0.27076	0.140151	-0.361783	-0.225009	-0.475171	-0.123886	-0.325897	0.0867854	-0.165871	-0.379981	0.176344	0.160245	-0.408426	-0.323852	-0.127456	-0.304832	-0.445384	-0.0727795	0.13356	-0.415195
[truncated: 441 more columns]

## Sheet: data2
ID	TCGA-HC-8265-01	TCGA-G9-6369-01	TCGA-HC-8213-01	TCGA-G9-6343-01	TCGA-CH-5767-01	TCGA-HI-7169-01	TCGA-FC-A5OB-01	TCGA-J9-A52D-01	TCGA-HC-7752-01	TCGA-EJ-7793-01	TCGA-EJ-5512-01	TCGA-VN-A943-01	TCGA-EJ-5505-01	TCGA-G9-7519-01	TCGA-MG-AAMC-01	TCGA-G9-7525-01	TCGA-EJ-5515-01	TCGA-EJ-7317-01	TCGA-G9-6371-01	TCGA-G9-6332-01	TCGA-M7-A71Z-01	TCGA-EJ-5517-01	TCGA-EJ-A65G-01	TCGA-G9-6351-01	TCGA-YL-A8S9-01	TCGA-2A-A8W1-01	TCGA-G9-6364-01	TCGA-HC-8258-01	TCGA-G9-6362-01	TCGA-EJ-5496-01	TCGA-X4-A8KS-01	TCGA-CH-5765-01	TCGA-G9-6494-01	TCGA-2A-A8VX-01	TCGA-EJ-7314-01	TCGA-CH-5768-01	TCGA-G9-6366-01	TCGA-CH-5748-01	TCGA-VP-A876-01	TCGA-G9-6378-01	TCGA-G9-6367-01	TCGA-2A-AAYF-01	TCGA-CH-5741-01	TCGA-HC-7077-01	TCGA-2A-A8VL-01	TCGA-HC-A76X-01	TCGA-CH-5737-01	TCGA-CH-5772-01	TCGA-HC-8259-01
TYROBP	4.76199	4.7383	4.16885	5.10546	4.18859	4.00882	4.68798	4.19487	4.70835	4.59089	4.20501	3.01991	5.19953	5.80907	4.50261	5.77842	4.64005	4.55097	4.86901	4.33395	3.97044	5.20792	4.39042	4.46889	3.66059	4.56706	5.48274	6.03259	5.66268	4.4825	4.87846	4.51339	5.25245	4.17401	4.52163	5.38518	4.56567	4.50723	4.34945	5.08541	5.0343	5.26048	4.71218	4.11383	4.3843	4.43612	5.16583	5.42351	4.75601
CD22	0.561194	0.159482	0.62147	0.357991	0.363907	0.554991	0.478324	0.197445	0.508966	0.772874	0.55787	0.148391	1.61028	1.65038	0.156143	0.320426	0.661883	1.09872	0.651322	0.429177	0.169299	1.60857	0.929177	0.336633	0.338572	0.24236	0.713278	1.67218	0.851986	0.690566	0.423794	1.10869	1.31662	0.250763	0.401623	1.28375	0.159728	1.09128	0.529527	0.896882	0.705749	0.680072	0.675299	0.247987	0.800796	0.511374	1.81707	0.363209	0.401343
SH3BP2	1.80311	1.51095	2.01504	1.85977	2.40986	1.87747	2.0783	2.10706	1.92826	2.0617	2.71217	2.3662	2.64422	1.74025	2.78155	2.18976	2.6906	2.20783	2.12969	2.55572	3.38231	1.95904	2.09182	2.5749	2.59039	2.06094	3.13702	3.22389	2.44029	2.32503	2.07649	3.22623	2.49959	2.29052	3.20657	3.2215	2.05383	2.75377	3.45981	2.13456	1.96008	2.0329	2.83764	2.86024	2.45511	2.85277	2.77792	2.17844	2.67138
IKBKB	4.06445	2.13533	3.79856	2.46438	4.04063	2.25057	3.06736	3.41557	2.07272	3.95466	4.00531	3.67381	3.48718	3.03802	3.36608	3.74936	3.69636	3.10344	3.72941	3.53047	3.31705	2.55993	3.56868	3.75879	2.70543	4.25232	3.08007	4.11047	2.84963	3.75762	3.22412	3.54748	3.18751	2.55431	4.04107	3.86052	4.42472	4.34365	4.14134	2.7248	3.35404	3.96573	3.47302	4.36929	4.1591	4.57464	3.39787	2.95789	4.04088
JAK3	2.10583	0.947662	0.667359	0.977173	0.775338	1.11628	0.249505	0.40748	1.26189	0.850351	1.72118	0.606266	1.19173	0.79773	0.657123	1.02059	1.36133	0.663507	0.997699	1.12984	0.914103	1.97146	1.19947	1.09106	0.3003	0.716414	1.84864	3.71593	1.26412	1.18176	1.58366	1.11107	1.15093	0.475116	1.10128	1.3745	1.14667	1.63297	1.01954	1.28451	1.57655	1.08675	0.58155	1.00081	1.14714	0.759999	1.54163	1.45781	0.721213
DNM1	0.802781	0.892323	0.538771	0.655498	0.934477	1.10098	0.539113	0.667933	1.37237	1.13531	1.18611	0.757893	1.16726	0.780062	0.536769	1.45198	1.04306	1.13544	0.998566	0.755155	0.770206	1.4674	1.19364	1.0723	0.572268	1.05304	1.79487	2.30279	0.504507	1.22812	1.26442	0.816116	1.67751	1.44852	1.16745	0.968994	0.867317	1.14134	1.00208	2.24098	1.15111	1.1351	0.763691	0.839357	1.51758	1.20198	0.961865	1.40245	1.7388
ICAM2	1.12779	1.73336	1.14687	1.54528	1.35884	1.64051	1.96954	0.789517	0.822812	1.77509	1.56139	0.995971	1.47199	1.91925	0.77021	1.67349	1.26731	1.72096	2.09772	1.13742	1.15899	1.67407	1.27569	2.11351	1.09377	0.793618	2.00582	1.50891	1.54351	1.53782	0.664388	1.44892	1.6897	0.727275	1.35396	1.12375	2.04015	1.45728	1.52036	2.15051	2.10036	1.59011	1.50413	0.938028	1.93304	1.07898	2.11	2.36337	1.33504
GNB3	0.689228	0.107243	0.0844787	0.29913	0.178654	0.64199	0.731563	0.0571853	1.16808	0.509245	0.762721	0.294529	0.335196	0.36782	0.328878	0.249832	0.890266	0.297258	0.151264	0.264074	0.193375	0.269586	0.476229	0.424925	0.10628	0.961233	0.525371	0.550376	0.27808	0.579114	1.03968	0.360524	0.324269	0.35426	0.240797	0.412256	0.332464	0.613702	0.291012	0.448362	0.554671	0.393202	1.01927	0.111057	0.883287	0.535945	0.458764	0.174091	0.774734
GNB4	2.8254	1.6598	1.849	2.03499	2.36212	1.20019	4.04426	1.83913	0.848352	2.18287	2.29341	1.21897	2.49639	1.43128	1.44248	1.94002	3.21046	2.02065	1.5278	1.73485	0.458109	2.69112	2.01075	1.75596	2.0591	1.57728	2.40903	3.24289	2.09224	2.88223	1.15763	1.84823	2.06239	2.02935	2.01681	2.14979	1.37392	2.50847	1.25284	1.88618	1.8881	1.76831	1.42372	1.76569	2.32541	1.22095	2.28829	2.94863	1.66225
ZAP70	0.962742	0.132739	0.518601	0.322913	0.350288	0.317082	0.0829978	0.346992	0.451282	0.574941	0.837067	0.564301	0.554858	0.400833	0.675257	0.251828	0.700427	0.217748	0.550507	0.478141	0.280181	1.0381	0.745279	0.741381	0.154585	0.678138	0.50981	1.7325	0.362787	0.860199	1.1908	0.687876	0.384126	0.623594	0.471772	0.941144	0.784096	1.07573	1.07188	0.620029	0.815882	0.696314	0.364831	0.472423	1.11913	0.523061	0.578628	0.601676	0.817897
CXCR4	5.88014	4.10449	3.31423	3.25995	4.08857	3.50544	6.38844	4.9334	2.64162	4.39175	4.8519	2.83799	4.72305	4.87684	3.65007	4.38472	4.54265	4.10809	4.32076	4.02638	2.44184	6.97074	3.92499	4.85844	3.69031	3.88108	4.57035	7.77735	4.41741	4.6344	4.33821	4.41071	5.37076	3.80238	4.79137	4.72983	4.0811	3.51686	4.73115	5.25057	5.22898	4.10828	4.81135	4.01666	4.54396	3.83667	4.4633	4.80251	3.76292
PREX1	2.86071	1.86167	2.14415	1.95675	2.36775	2.37148	3.53133	1.28571	1.52015	3.01377	2.69923	1.53369	3.01088	2.73073	2.62432	2.40789	3.02389	2.62637	3.52474	2.55197	3.16786	3.53192	2.4139	3.01892	3.32076	5.15901	3.67519	3.64988	2.16128	2.72356	1.70933	3.00267	4.6854	1.61162	3.44737	2.99434	2.25034	3.33659	2.56795	4.01668	3.09513	2.18918	2.68714	3.26874	3.17311	3.14742	4.46056	2.99568	3.22876
ADCY4	0.648217	0.880282	1.62347	1.2475	1.05936	0.813868	0.536266	0.763581	0.83019	1.15938	1.22387	0.994596	1.04428	1.3359	0.871098	1.08933	1.33761	1.38163	1.1986	0.904086	0.953857	1.1073	1.33088	1.38138	1.21966	0.790221	1.57803	3.01559	1.87141	1.2436	1.57195	1.68141	1.16249	1.02454	1.41355	0.985549	1.33016	1.60457	1.58989	1.14102	2.04045	1.71549	1.45467	0.986865	1.97817	1.57565	1.60786	2.08789	1.86731
ARPC1B	3.01507	4.62317	5.25718	4.98624	4.83978	4.09793	5.19967	5.37918	3.46838	5.24304	5.06409	4.43279	4.9522	5.29199	4.69667	6.23942	5.00505	4.96473	5.17688	5.74849	5.38222	4.76376	4.73654	5.55472	3.97386	4.27364	5.48819	3.35793	4.77761	4.87352	3.90596	4.45965	5.0876	4.19456	6.17355	5.45215	6.40578	4.82761	5.17193	4.66293	5.28349	4.76744	5.44364	5.65158	5.11355	5.06946	5.08237	4.76701	5.40028
CD72	1.32974	0.429633	0.339429	0.63862	0.231379	0.705545	0.36793	0.387166	0.549265	0.63226	0.834267	0.259488	0.66364	0.958495	0.683846	0.630715	0.743167	0.467315	0.616341	0.474301	0.350513	1.03054	0.612894	0.476246	0.504918	0.5841	0.828237	2.20926	0.86147	0.608015	1.27789	0.758392	0.659807	0.556669	0.704844	0.767244	0.420323	0.603071	0.727168	0.964493	0.890495	0.562704	0.476002	0.524679	0.820561	0.411227	0.448692	0.909771	0.576561
PLCB2	1.31133	0.55494	1.47818	0.785258	1.02984	0.634751	1.33547	0.757134	0.710652	0.891516	1.4135	0.627301	1.51964	1.24087	1.06592	1.39121	1.46265	1.01407	0.833362	1.51677	1.38803	1.57609	1.10405	0.810723	1.0313	0.985005	1.56366	3.0057	0.954018	1.22887	1.37167	1.47451	1.11815	0.77282	1.27243	1.69408	0.912994	1.34017	1.25912	1.11145	0.966667	1.57821	1.31649	1.38763	1.23957	1.5927	1.16313	1.68662	1.50893
ARRB2	2.71086	3.58676	3.85595	3.46124	3.01404	2.49223	4.37962	3.30978	3.5478	3.37818	3.65752	3.94691	4.1194	3.61476	3.26928	3.72695	3.2478	3.71199	3.72944	3.96341	3.3535	3.82313	3.51034	3.12781	2.98175	3.66961	4.17333	3.48849	3.31682	3.67098	3.16658	4.15875	3.89937	3.2195	3.85743	4.25873	3.69409	3.84172	3.35255	3.61873	3.4271	3.76288	3.26972	4.32901	3.19617	3.52754	3.63036	4.04675	3.50545
PIK3R5	1.14212	0.184335	1.20604	0.533189	0.608965	0.446414	0.727033	0.464199	0.773287	0.871528	0.618696	0.289516	1.10415	0.896603	0.554792	1.00129	0.847213	0.511211	0.516262	2.00365	1.63985	1.88022	0.503722	0.764863	1.31687	0.6557	1.39328	2.40421	1.55915	1.11217	0.43466	0.640599	1.17253	0.335683	1.16395	1.05718	0.576894	1.04716	0.916053	0.96034	0.637508	0.639611	1.73191	1.77637	0.554847	0.835088	0.699528	0.998817	1.43125
FCGR2A	3.51339	1.53791	1.26552	1.48668	1.74557	0.684197	2.60145	1.7955	0.849076	1.37791	1.66565	0.504398	2.73582	1.82044	1.23751	2.32207	2.26023	1.77401	1.7405	1.59436	1.25173	2.22631	1.57312	1.49485	1.55497	1.97989	2.56781	3.40266	2.21828	1.51537	1.14438	1.77944	2.41576	1.29287	2.13339	1.96985	1.50784	2.00458	1.37301	2.15627	1.76516	1.69613	1.75109	1.98564	1.46205	1.42724	1.88838	2.26777	1.48542
FCGR1A	1.19036	0.52841	0.500608	0.551285	0.430394	0.116113	0.565135	0.37996	0.49689	0.279207	0.296547	0.103243	0.695713	0.628538	0.326987	0.936186	0.626309	0.608452	0.679838	0.461338	0.36998	0.436506	0.377307	0.297542	0.559027	0.808671	1.0967	1.32054	1.00694	0.647322	0.319128	0.525443	0.776277	0.511415	0.484534	0.445687	0.771808	0.884872	0.483955	0.828657	0.447413	0.309706	0.502784	1.07097	0.270241	0.263728	1.20459	1.28308	0.501979
RASGRP3	1.24771	0.46287	1.00034	0.311285	0.570423	0.384159	1.04857	0.412772	0.196796	0.660854	0.67109	0.298716	0.909674	0.524162	0.367616	0.565705	0.841221	0.692242	0.780416	0.239569	0.135582	0.896418	0.517833	0.426653	0.402082	0.332241	0.915092	2.5975	0.804345	0.95897	0.395341	0.767313	0.86035	0.369145	0.581132	1.02277	0.988626	0.80674	0.649007	0.707651	0.814571	0.728102	0.655699	0.612941	0.692977	0.526486	1.19341	1.30853	0.562595
ITGB2	2.83859	2.08743	2.57046	2.51634	2.52261	1.39992	2.25848	2.29731	1.77551	3.18581	2.78151	1.48526	3.1264	2.89941	2.09757	2.80085	2.98286	2.59854	2.83767	2.59493	1.81657	3.9716	2.09669	2.4354	2.13304	2.68138	3.41782	3.82746	2.02002	3.23458	2.11052	2.93346	3.30305	1.68382	2.9066	3.81286	2.58162	3.5204	2.9198	3.10296	2.85054	3.01999	2.91962	2.70826	2.36275	2.92909	3.47362	3.53447	2.707
GNGT2	0.573042	0.578724	1.12846	1.12651	0.373048	0.581	0.578002	0.454451	0.719748	0.922847	1.07992	0.480307	1.20967	0.960152	0.669467	1.10717	1.03006	0.655499	1.00881	0.706375	0.216804	1.10419	0.203632	1.0926	0.490035	0.602946	1.0076	1.16383	1.27581	1.03619	0.730468	0.604007	0.968898	0.249498	0.967089	0.794331	0.985074	0.824263	0.683835	0.966158	0.966464	0.859693	0.686596	0.40672	0.596399	0.543743	1.16951	1.35947	0.745989
PIK3CD	1.80154	0.665768	0.871245	0.874794	1.33579	1.40785	1.06994	0.620786	0.722809	2.06351	2.51778	0.691246	2.16749	1.28918	0.713072	1.2631	2.48594	1.3946	1.55339	1.14355	0.683068	2.30602	1.45884	1.63551	0.683335	0.991675	2.07871	2.9294	0.96796	1.98155	1.73611	1.64456	1.70566	0.859282	2.14876	2.14118	1.45857	2.07621	1.56949	1.54692	2.41108	1.41296	1.74731	1.17607	1.86138	1.17741	1.98204	1.56883	1.31381
SPHK1	0.367522	0.647344	2.08888	1.25815	0.966577	1.43161	0.838482	1.33702	0.826989	1.54797	1.31681	1.04099	1.09759	1.25293	1.56213	1.37721	0.821819	1.20097	1.05342	1.53118	1.42597	0.894938	0.868862	2.11878	0.596178	1.44848	1.27038	0.822268	1.38905	1.7177	1.1767	1.54165	0.846154	0.784156	1.87749	1.67803	0.883817	1.29806	1.64434	1.20811	0.877442	1.1234	1.64676	1.7352	2.0617	2.65557	1.9026	0.785505	2.15353
CXCR3	1.30437	0.491257	0.670629	0.55021	0.570568	0.817399	0.112381	0.246091	0.505823	0.753084	0.867148	0.502551	0.686668	0.447143	0.1299	0.674781	1.08185	0.481532	1.53942	0.85308	0.26935	1.17137	0.425103	1.14264	0.259334	0.452678	1.40693	1.3499	0.787759	1.1894	0.807794	0.555924	1.12085	0.328899	1.18977	1.13061	1.66896	1.70688	1.27288	1.10411	1.04656	0.994792	0.394955	1.1229	0.969989	0.545843	0.932986	1.34133	0.831239
CARD11	0.5715	0.27416	0.718813	0.444146	0.538456	0.513036	0.730372	0.421728	0.508514	1.10422	1.24039	0.534937	1.34515	0.73991	0.335411	0.790541	1.22861	0.8129	0.954812	0.400544	0.288189	1.66266	0.760049	1.08065	0.329735	0.590056	1.04261	2.13471	0.449835	1.33607	0.705534	0.795682	1.30582	0.253314	1.21807	1.53567	0.790702	1.34182	0.708982	1.07218	1.45517	0.742959	0.845339	0.960923	1.08979	0.67187	0.972483	1.1181	0.771313
LILRB3	0.667123	0.229476	0.3532	0.436451	0.498089	0.465831	0.448424	0.246091	0.386757	0.149311	0.401046	0.532549	0.486485	0.480675	0.249065	0.33446	0.374772	0.215327	0.32681	0.304729	0.251692	0.603883	0.290111	0.409494	0.207552	0.264288	0.396475	1.0484	0.29102	0.749836	0.221022	0.349626	0.28262	0.295845	0.306537	0.698145	0.14036	0.55614	0.323431	0.272117	0.340732	0.861282	0.28273	0.287881	0.241043	0.464036	0.540634	0.235093	0.415703
FCGR2B	1.36	0.27	0.11	0.37	0.19	0.08	0.22	0.15	0.06	0.22	0.43	0.13	0.62	0.89	0.34	0.53	0.38	0.36	0.33	0.48	0.25	0.77	0.27	0.29	0.45	0.32	0.54	2.07	0.42	0.33	0.26	0.35	0.71	0.34	0.46	0.7	0.1	0.52	0.39	0.53	0.25	0.26	0.25	0.25	0.42	0.36	0.49	0.56	0.43
FCGR3A	4.99	1.56	2.15	1.97	2.45	0.55	3.85	2.08	0.97	2.54	2.86	0.51	3.3	2.15	1.74	3.39	3.47	2.56	2.9	2.32	1.66	2.72	2.1	2.12	2.14	2.39	3.59	2.98	2.96	2.93	1.57	2.82	3.27	1.73	2.55	2.87	2.88	2.96	2.86	3.22	3	2.93	3.1	2.81	2.08	2.22	2.96	4.08	2.07
NCF1	0.11	0.3	0.24	0.25	0.27	0.13	0.43	0.29	0.18	0.34	0.53	0.05	0.59	0.45	0.25	0.42	0.46	0.34	0.38	0.35	0.19	0.87	0.62	0.44	0.11	0.48	0.44	0.88	0.33	0.49	0.34	0.34	0.55	0.13	0.44	0.72	0.43	0.56	0.32	0.68	0.8	0.43	0.49	0.36	0.44	0.29	0.38	0.53	0.36
FCER1G	4.33	3.66	3.69	4.05	3.76	2.85	4.56	3.34	3.42	3.22	3.51	2.12	4.91	4.72	3.5	4.51	3.93	3.55	4.17	3.71	2.98	4.54	3.67	2.88	3.31	3.99	5.23	6.34	4.72	3.98	4.23	3.8	4.48	3.18	3.44	4.62	3.38	3.82	3.72	4.4	3.88	3.9	3.85	3.09	3.24	3.55	4.14	5.14	3.7
WAS	2.05	1.43	1.64	1.86	1.68	1.84	1.86	1.58	2.21	2.15	2.14	1.47	2.27	2.23	2.18	2.09	2.41	2.1	2.01	2.23	1.1	2.79	2.11	2.14	1.24	1.99	2.49	3.24	2.15	2.25	2.62	1.97	2.11	1.57	2.33	2.34	1.89	2.33	1.96	2.39	2.53	2.57	2.05	1.79	2.06	1.85	2.26	2.71	2.32
SYK	2.97	1.89	1.42	1.79	3.6	1.44	2.02	2.45	1.45	3.06	2.87	1.84	3.52	2.31	1.29	2.35	3.87	3.47	3.37	2.95	1.01	2.76	1.97	2.67	1.33	2.28	2.81	3.83	1.66	3.68	2.46	1.94	3.05	2.15	3.15	2.63	1.6	2.65	2.03	3.2	3.05	1.76	2.21	2	2.18	2.89	3.27	2.76	2.96
FYN	2.94	1.8	1.18	1.44	1.63	2.31	2.94	1	1.2	2.28	2.07	0.96	1.98	1.85	1.11	2.81	2.53	1.98	2.27	1.65	1.39	2.73	1.53	2.13	1.15	1.22	2.81	4.78	2.5	2.06	1.79	1.75	2.29	1.77	2.21	1.72	2.01	1.94	1.92	2.3	2.28	1.88	3.74	1.34	2.02	1.65	3.45	2.49	1.52
BTK	1.24	0.48	0.52	0.72	0.74	0.53	0.86	0.7	0.62	0.91	0.79	0.13	1.95	1.14	0.47	0.94	1.29	0.76	0.67	0.8	0.36	1.79	0.8	0.66	0.53	0.79	1.12	2.68	0.53	1.06	0.86	1	1.17	0.57	0.74	1.39	0.89	1.14	0.66	1.01	0.93	1.02	0.94	0.69	0.58	0.62	0.98	1.4	0.76
HCK	1.97	0.99	1.58	1.4	1.64	0.89	1.99	1.4	1.14	1.85	2.21	0.9	2.48	2.23	0.91	1.82	2.22	1.86	1.72	1.14	1.12	2.6	1.83	1.58	1.01	1.61	2.02	2.49	1.35	2.25	1.5	2.03	2.16	0.89	2.14	2.67	1.73	2.23	1.47	1.92	2.25	2.19	1.95	1.56	1.49	1.47	2.41	2.61	1.74
[truncated: 441 more columns]
