# Supplementary material for: Screening to Identify an Immune Landscape-Based Prognostic Predictor and Therapeutic Target for Prostate Cancer
Source: Front Oncol. 2021 Nov 5;11:761643. doi: 10.3389/fonc.2021.761643 (PMC8602809; doi:10.3389/fonc.2021.761643)
Supplement: Supplementary file 3 [file DataSheet_3.zip]

Archive with 6 entries (2 files):
- Data Sheet 3/
- Data Sheet 3/data2/
- Data Sheet 3/data2/Figure 5/
- Data Sheet 3/data2/Figure 5/HIC/
- Data Sheet 3/data2/Figure 5/HIC/Figure5A_Information of 310 PCa tissues in TMA.xlsx
- Data Sheet 3/data2/Figure 5/HIC/Figure5A_VAV1 and PCa.pptx
